# Supplementary material for: Proteostatic Regulation of MEP and Shikimate Pathways by Redox-Activated Photosynthesis Signaling in Plants Exposed to Small Fungal Volatiles
Source: Front Plant Sci. 2021 Mar 5;12:637976. doi: 10.3389/fpls.2021.637976 (PMC7973468; doi:10.3389/fpls.2021.637976)
Supplement: Supplementary Table 3 — List of proteins that are differentially expressed by small fungal VCs in leaves of WT plants with a “confident” statistical significance level. [file Table_1.XLSX]

## Sheet:  fold change
Table S3: list of proteins that are differentially expressed by fungal VCs in leaves of WT plants with a "confident" statistical significance level (fungal VC-treated vs. non-treated plants). DEPs are classified by fold-change
Accesion number	Protein ID	Fold change (log2)	qValue (FDR)	Subcellular location	Description
AT2G39330	O80948	-3.353	0.001	cytosol	Jacalin-related lectin 23 OS=Arabidopsis thaliana GN=JAL23 PE=1 SV=1
AT5G63800	Q9FFN4	-3.021	0.002	extracellular	Beta-galactosidase 6 OS=Arabidopsis thaliana GN=BGAL6 PE=2 SV=1
AT5G49360	Q9FGY1	-2.805	0.001	extracellular	Beta-D-xylosidase 1 OS=Arabidopsis thaliana GN=BXL1 PE=1 SV=1
AT4g01870	A0A1P8B8B4	-2.756	0.001	cytosol	protein-like protein OS=Arabidopsis thaliana GN=At4g01870 PE=4 SV=1
AT5G20250	Q8RX87	-2.472	0.002	plastid	Probable galactinol--sucrose galactosyltransferase 6 OS=Arabidopsis thaliana GN=RFS6 PE=2 SV=2
AT2G33830	P93017	-2.42	0.001	peroxisome	Dormancy-associated protein homolog 1 OS=Arabidopsis thaliana GN=DRMH1 PE=1 SV=1
AT4G27450	Q93V62	-2.344	0.001	cytosol	AT4g27450/F27G19_50 OS=Arabidopsis thaliana GN=At4g27450 PE=1 SV=1
AT3G51000	Q9SD45	-2.259	0.001	cytosol	AT3g51000/F24M12_40 OS=Arabidopsis thaliana GN=F24M12.40 PE=2 SV=1
AT3G04000	Q9SQR2	-2.222	0.001	plastid	NADPH-dependent aldehyde reductase 2, chloroplastic OS=Arabidopsis thaliana GN=ChlADR2 PE=1 SV=1
AT2G05380	Q9ZSJ6	-2.179	0.001	extracellular	Glycine-ricprotein 3 short isoform OS=Arabidopsis thaliana GN=GRP3S PE=1 SV=2
AT4G12480	Q39176	-2.118	0.001	extracellular	Lipid transfer protein EARLI 1 OS=Arabidopsis thaliana GN=EARLI1 PE=1 SV=1
AT2G26560	O48723	-2.106	0.003	cytosol	Patatin-like protein 2 OS=Arabidopsis thaliana GN=PLP2 PE=1 SV=1
AT4G30270	P24806	-1.946	0.001	extracellular	Xyloglucan endotransglucosylase/hydrolase protein 24 OS=Arabidopsis thaliana GN=XTH24 PE=1 SV=2
AT3G02480	Q9M892	-1.84	0.001	cytosol	AT3g02480/F16B3_11 OS=Arabidopsis thaliana GN=At3g02480 PE=2 SV=1
AT3G13750	Q9SCW1	-1.832	0.001	extracellular	Beta-galactosidase 1 OS=Arabidopsis thaliana GN=BGAL1 PE=2 SV=1
AT5G09440	Q9FY71	-1.827	0.001	extracellular	Protein EXORDIUM-like 4 OS=Arabidopsis thaliana GN=EXL4 PE=2 SV=1
AT4G22240	O49629	-1.822	0.003	plastid	Probable plastid-lipid-associated protein 2, chloroplastic OS=Arabidopsis thaliana GN=PAP2 PE=1 SV=1
AT5G54080	Q9ZRA2	-1.811	0.001	cytosol	Homogentisate 1,2-dioxygenase OS=Arabidopsis thaliana GN=HGO PE=2 SV=2
AT1G72150	Q56WK6	-1.763	0.001	plasma membrane	Patellin-1 OS=Arabidopsis thaliana GN=PATL1 PE=1 SV=2
AT5G06860	Q9M5J9	-1.763	0.001	extracellular	Polygalacturonase inhibitor 1 OS=Arabidopsis thaliana GN=PGIP1 PE=1 SV=1
AT3G45300	Q9SWG0	-1.757	0.001	mitochondrion	Isovaleryl-CoA dehydrogenase, mitochondrial OS=Arabidopsis thaliana GN=IVD PE=1 SV=2
AT5G56870	Q9SCV8	-1.728	0.001	extracellular	Beta-galactosidase 4 OS=Arabidopsis thaliana GN=BGAL4 PE=1 SV=1
AT3G44300	P32962	-1.665	0.002	cytosol	Nitrilase 2 OS=Arabidopsis thaliana GN=NIT2 PE=1 SV=1
AT5G16990	Q39173	-1.66	0.002	cytosol	NADP-dependent alkenal double bond reductase P2 OS=Arabidopsis thaliana GN=P2 PE=2 SV=2
AT4G04020	O81439	-1.644	0.001	plastid	Probable plastid-lipid-associated protein 1, chloroplastic OS=Arabidopsis thaliana GN=PAP1 PE=1 SV=1
AT4G35090	P25819	-1.621	0.001	peroxisome	Catalase-2 OS=Arabidopsis thaliana GN=CAT2 PE=1 SV=3
AT2G36800	Q9ZQ94	-1.614	0.001	plasma membrane	UDP-glycosyltransferase 73C5 OS=Arabidopsis thaliana GN=UGT73C5 PE=2 SV=1
AT3G27570	F4IWK4	-1.563	0.002	mitochondrion	Sucrase/ferredoxin-like family protein OS=Arabidopsis thaliana GN=At3g27570 PE=1 SV=1
AT5G59310	Q9LLR6	-1.553	0.001	extracellular	Non-specific lipid-transfer protein 4 OS=Arabidopsis thaliana GN=LTP4 PE=3 SV=1
AT1G05560	Q9LR44	-1.551	0.001	plastid	UDP-glycosyltransferase 75B1 OS=Arabidopsis thaliana GN=UGT75B1 PE=1 SV=1
AT5G05200	Q9ASX5	-1.515	0.001	plastid	Uncharacterized ArF domain-containing protein kinase At5g05200, chloroplastic OS=Arabidopsis thaliana GN=At5g05200 PE=1 SV=1
AT4G19170	O49675	-1.499	0.001	plastid	Probable carotenoid cleavage dioxygenase 4, chloroplastic OS=Arabidopsis thaliana GN=CCD4 PE=1 SV=1
AT1G72680	Q9CAI3	-1.458	0.001	cytosol	Probable cinnamyl alcohol dehydrogenase 1 OS=Arabidopsis thaliana GN=CAD1 PE=2 SV=1
AT5G16970	Q39172	-1.361	0.001	cytosol	NADPH-dependent oxidoreductase 2-alkenal reductase OS=Arabidopsis thaliana GN=AER PE=1 SV=1
AT5G48540	Q9LV60	-1.357	0.001	extracellular	Cysteine-ricrepeat secretory protein 55 OS=Arabidopsis thaliana GN=CRRSP55 PE=2 SV=1
AT3G61260	Q9M2D8	-1.34	0.001	plasma membrane	Uncharacterized protein At3g61260 OS=Arabidopsis thaliana GN=At3g61260 PE=1 SV=1
AT3G14990	Q9FPF0	-1.325	0.001	golgi	Protein DJ-1 homolog A OS=Arabidopsis thaliana GN=DJ1A PE=1 SV=1
AT5g26280	A0A1P8BA53	-1.322	0.001	extracellular	TRAF-like family protein OS=Arabidopsis thaliana GN=At5g26280 PE=4 SV=1
AT5G57655	Q9FKK7	-1.322	0.01	endoplasmic reticulum	Xylose isomerase OS=Arabidopsis thaliana GN=XYLA PE=2 SV=2
AT5G65620	Q94AM1	-1.308	0.006	plastid	Organellar oligopeptidase A, chloroplastic/mitochondrial OS=Arabidopsis thaliana GN=OOP PE=1 SV=1
AT2G42975	Q8RXT7	-1.283	0.003	plastid	Myosin-G heavy chain-like protein OS=Arabidopsis thaliana GN=At2g42975 PE=2 SV=1
AT3G15790	Q9LW00	-1.271	0.004	nucleus	Methyl-CpG-binding domain-containing protein 11 OS=Arabidopsis thaliana GN=MBD11 PE=1 SV=1
AT5G16980	F4KFK3	-1.271	0.001	cytosol	Zinc-binding dehydrogenase family protein OS=Arabidopsis thaliana GN=At5g16980 PE=4 SV=1
AT5G64120	Q43387	-1.246	0.001	extracellular	Peroxidase 71 OS=Arabidopsis thaliana GN=PER71 PE=1 SV=1
AT1G06430	Q8W585	-1.235	0.001	plastid	ATP-dependent zinc metalloprotease FTS8, chloroplastic OS=Arabidopsis thaliana GN=FTSH8 PE=1 SV=1
AT3G22060	Q9LRJ9	-1.229	0.001	extracellular	Cysteine-ricrepeat secretory protein 38 OS=Arabidopsis thaliana GN=CRRSP38 PE=2 SV=1
AT1G54100	Q9SYG7	-1.226	0.001	cytosol	Aldehyde dehydrogenase family 7 member B4 OS=Arabidopsis thaliana GN=ALDH7B4 PE=2 SV=3
AT5G44130	Q9FFH6	-1.219	0.001	extracellular,plasma membrane	Fasciclin-like arabinogalactan protein 13 OS=Arabidopsis thaliana GN=FLA13 PE=1 SV=1
AT3G21965	Q9LRL2	-1.193	0.001	extracellular	Putative cysteine-ricrepeat secretory protein 25 OS=Arabidopsis thaliana GN=CRRSP25 PE=5 SV=2
AT4G02370	O81296	-1.185	0.001	extracellular	AT4g02370 protein OS=Arabidopsis thaliana GN=At4g02370 PE=2 SV=1
AT2G46910	Q8W4F1	-1.184	0.001	plastid	Probable plastid-lipid-associated protein 10, chloroplastic OS=Arabidopsis thaliana GN=PAP10 PE=1 SV=1
AT1G03220	Q9ZVS4	-1.17	0.001	extracellular	Eukaryotic aspartyl protease family protein OS=Arabidopsis thaliana GN=At1g03220 PE=2 SV=1
AT1G03090	Q42523	-1.169	0.001	mitochondrion	Methylcrotonoyl-CoA carboxylase subunit alpha, mitochondrial OS=Arabidopsis thaliana GN=MCCA PE=1 SV=2
AT5G27670	Q94F49	-1.16	0.004	nucleus	Probable histone H2A.5 OS=Arabidopsis thaliana GN=At5g27670 PE=1 SV=1
AT2G45740	O80845	-1.155	0.001	peroxisome	Peroxisomal membrane protein 11D OS=Arabidopsis thaliana GN=PEX11D PE=1 SV=2
AT3G20370	Q9LTQ5	-1.154	0.001	extracellular	AT3g20370/MQC12_13 OS=Arabidopsis thaliana GN=At3g20370 PE=2 SV=1
AT4G22513	A8MQX6	-1.153	0.001	extracellular	Bifunctional inhibitor/lipid-transfer protein/seed storage 2S albumin superfamily protein OS=Arabidopsis thaliana GN=At4g22513 PE=4 SV=1
AT5G64290	Q9FMF7	-1.134	0.001	plastid	Dicarboxylate transporter 2.1, chloroplastic OS=Arabidopsis thaliana GN=DIT2-1 PE=1 SV=1
AT3G48530	Q8LBB2	-1.131	0.008	cytosol	SNF1-related protein kinase regulatory subunit gamma-1 OS=Arabidopsis thaliana GN=KING1 PE=1 SV=2
AT2G13360	Q56YA5	-1.127	0.001	peroxisome	Serine--glyoxylate aminotransferase OS=Arabidopsis thaliana GN=AGT1 PE=1 SV=2
AT1G29930	P04778	-1.126	0.001	plastid	Chlorophyll a-b binding protein 1, chloroplastic OS=Arabidopsis thaliana GN=LHCB1.3 PE=1 SV=1
AT2G43620	O22841	-1.123	0.001	extracellular	Endochitinase At2g43620 OS=Arabidopsis thaliana GN=At2g43620 PE=3 SV=1
AT3G01500	P27140	-1.122	0.001	plastid	Beta carbonic anhydrase 1, chloroplastic OS=Arabidopsis thaliana GN=BCA1 PE=1 SV=2
AT4G09730	Q56X76	-1.11	0.001	plastid	DEAD-box ATP-dependent RNA helicase 39 OS=Arabidopsis thaliana GN=RH39 PE=2 SV=2
AT4G13180	Q9SVQ9	-1.1	0.001	plastid	AT4g13180/F17N18_70 OS=Arabidopsis thaliana GN=At4g13180 PE=1 SV=1
ATCG00700	P62113	-1.099	0.002	plastid	Protein PsbN OS=Arabidopsis thaliana GN=psbN PE=3 SV=1
AT2G18710	Q38885	-1.097	0.002	plastid	Preprotein translocase subunit SCY1, chloroplastic OS=Arabidopsis thaliana GN=SCY1 PE=1 SV=2
AT4G26530	O65581	-1.091	0.001	plastid	Fructose-bisphosphate aldolase 5, cytosolic OS=Arabidopsis thaliana GN=FBA5 PE=1 SV=1
AT1G45145	Q39241	-1.073	0.001	cytosol	Thioredoxin H5 OS=Arabidopsis thaliana GN=TRX5 PE=1 SV=1
AT3G58750	Q9LXS6	-1.05	0.008	peroxisome	Citrate synthase 2, peroxisomal OS=Arabidopsis thaliana GN=CSY2 PE=2 SV=1
AT5G07440	Q38946	-1.04	0.001	mitochondrion	Glutamate dehydrogenase 2 OS=Arabidopsis thaliana GN=GDH2 PE=1 SV=1
AT5G16370	Q9FFE6	-1.037	0.001	peroxisome	Probable acyl-activating enzyme 5, peroxisomal OS=Arabidopsis thaliana GN=AE5 PE=1 SV=1
AT3G24190	Q9LRN0	-1.033	0.001	plastid	AT3g24190/MUJ8_17 OS=Arabidopsis thaliana GN=At3g24190 PE=2 SV=1
AT4G24350	Q94K59	-1.027	0.008	extracellular	Phosphorylase superfamily protein OS=Arabidopsis thaliana GN=At4g24350 PE=2 SV=1
AT1G65590	Q8L7S6	-1.026	0.001	extracellular,plasma membrane	Beta-hexosaminidase 3 OS=Arabidopsis thaliana GN=HEXO3 PE=1 SV=1
AT5G58770	Q56Y11	-1.023	0.001	plastid	Dehydrodolichyl diphosphate synthase 2 OS=Arabidopsis thaliana GN=At5g58770 PE=2 SV=2
AT2G41040	Q0WPT7	-1.02	0.001	plastid	Uncharacterized methyltransferase At2g41040, chloroplastic OS=Arabidopsis thaliana GN=At2g41040 PE=1 SV=1
AT4G35100	P93004	-1.018	0.001	plasma membrane	Aquaporin PIP2-7 OS=Arabidopsis thaliana GN=PIP2-7 PE=1 SV=2
AT3G07670	Q9S7D2	-1.014	0.002	plastid	Putative ribulose-1,5-bisphosphate carboxylase/oxygenase small subunit N-methyltransferase I OS=Arabidopsis thaliana GN=F17A17.1 PE=1 SV=1
ATCG00830	P56791	-1.014	0.001	plastid	50S ribosomal protein L2, chloroplastic OS=Arabidopsis thaliana GN=rpl2-A PE=3 SV=1
AT4G09160	Q9M0R2	-1.012	0.001	nucleus	Patellin-5 OS=Arabidopsis thaliana GN=PATL5 PE=1 SV=2
AT2G42810	Q84XU2	-1.008	0.009	nucleus,cytosol	Serine/threonine-protein phosphatase 5 OS=Arabidopsis thaliana GN=PAPP5 PE=1 SV=1
AT1G72610	P94040	-1.005	0.001	extracellular	Germin-like protein subfamily 3 member 1 OS=Arabidopsis thaliana GN=GLP1 PE=1 SV=1
AT2G22780	O82399	-1.002	0.001	peroxisome	Malate dehydrogenase 1, peroxisomal OS=Arabidopsis thaliana GN=PMDH1 PE=1 SV=1
AT1G22530	Q56ZI2	-0.991	0.001	plasma membrane,cytosol	Patellin-2 OS=Arabidopsis thaliana GN=PATL2 PE=1 SV=2
AT5G02120	O81208	-0.989	0.001	plastid	Light-harvesting complex-like protein OHP1, chloroplastic OS=Arabidopsis thaliana GN=OHP1 PE=1 SV=1
AT2G26140	O80983	-0.988	0.001	mitochondrion	ATP-dependent zinc metalloprotease FTS4, mitochondrial OS=Arabidopsis thaliana GN=FTSH4 PE=1 SV=2
AT5G19860	Q7XA63	-0.987	0.001	extracellular	At5g19860 OS=Arabidopsis thaliana GN=At5g19860 PE=2 SV=1
AT2G41620	O22224	-0.985	0.001	nucleus	Nuclear pore complex protein NUP93A OS=Arabidopsis thaliana GN=NUP93A PE=1 SV=2
AT2G43820	O22822	-0.983	0.001	extracellular,plasma membrane	UDP-glycosyltransferase 74F2 OS=Arabidopsis thaliana GN=UGT74F2 PE=1 SV=1
AT2G43590	O24658	-0.981	0.002	extracellular	Endochitinase At2g43590 OS=Arabidopsis thaliana GN=At2g43590 PE=2 SV=1
AT5G64250	Q9FMG0	-0.98	0.001	cytosol	2-nitropropane dioxygenase-like protein OS=Arabidopsis thaliana GN=MSJ1.9 PE=1 SV=1
AT3G26520	Q41963	-0.979	0.001	vacuole	Aquaporin TIP1-2 OS=Arabidopsis thaliana GN=TIP1-2 PE=1 SV=2
AT3G25760	Q9LS03	-0.959	0.001	plastid	Allene oxide cyclase 1, chloroplastic OS=Arabidopsis thaliana GN=AOC1 PE=1 SV=1
AT5G59320	Q9LLR7	-0.956	0.002	extracellular	Non-specific lipid-transfer protein 3 OS=Arabidopsis thaliana GN=LTP3 PE=3 SV=1
AT1G23130	O49304	-0.954	0.001	cytosol	At1g23130/T26J12_10 OS=Arabidopsis thaliana GN=At1g23130 PE=2 SV=1
AT3G14420	Q9LRR9	-0.946	0.001	peroxisome	(S)-2-hydroxy-acid oxidase GLO1 OS=Arabidopsis thaliana GN=GLO1 PE=1 SV=1
AT1G68010	Q9C9W5	-0.932	0.001	peroxisome	Glycerate dehydrogenase HPR, peroxisomal OS=Arabidopsis thaliana GN=HPR PE=1 SV=1
AT2G25080	P52032	-0.928	0.001	plastid	Phospholipid hydroperoxide glutathione peroxidase 1, chloroplastic OS=Arabidopsis thaliana GN=GPX1 PE=2 SV=2
AT4G12470	Q9SU35	-0.922	0.006	golgi	pEARLI1-like lipid transfer protein 1 OS=Arabidopsis thaliana GN=AZI1 PE=1 SV=1
AT5G24490	Q94K97	-0.914	0.001	plastid	30S ribosomal protein OS=Arabidopsis thaliana GN=At5g24490 PE=1 SV=1
AT2G05070	Q9S7J7	-0.91	0.002	plastid	Chlorophyll a-b binding protein 2.2, chloroplastic OS=Arabidopsis thaliana GN=LHCB2.2 PE=1 SV=1
AT5G09660	Q9ZP05	-0.909	0.001	peroxisome	Malate dehydrogenase 2, peroxisomal OS=Arabidopsis thaliana GN=PMDH2 PE=1 SV=1
AT1G70820	Q9SSL0	-0.904	0.001	plastid	At1g70820 OS=Arabidopsis thaliana GN=At1g70820 PE=2 SV=1
AT5G11520	P46644	-0.902	0.001	peroxisome	Aspartate aminotransferase 3, chloroplastic OS=Arabidopsis thaliana GN=ASP3 PE=1 SV=1
AT2G05100	Q9SHR7	-0.9	0.002	plastid	Chlorophyll a-b binding protein 2.1, chloroplastic OS=Arabidopsis thaliana GN=LHCB2.1 PE=1 SV=1
AT4G26690	Q9SZ11	-0.9	0.001	plasma membrane	Glycerophosphodiester phosphodiesterase GDPDL3 OS=Arabidopsis thaliana GN=GDPDL3 PE=1 SV=3
AT1G12240	Q39041	-0.891	0.001	vacuole	Acid beta-fructofuranosidase 4, vacuolar OS=Arabidopsis thaliana GN=BFRUCT4 PE=1 SV=2
AT2G37760	O80944	-0.891	0.007	cytosol	Aldo-keto reductase family 4 member C8 OS=Arabidopsis thaliana GN=AKR4C8 PE=1 SV=2
AT2G38230	O80448	-0.889	0.001	cytosol	Pyridoxal 5'-phosphate synthase subunit PDX1.1 OS=Arabidopsis thaliana GN=PDX11 PE=1 SV=1
AT3G51840	Q96329	-0.887	0.001	peroxisome	Acyl-coenzyme A oxidase 4, peroxisomal OS=Arabidopsis thaliana GN=ACX4 PE=1 SV=1
AT5G54500	Q9LSQ5	-0.885	0	plasma membrane	NAD(P)dehydrogenase (quinone) FQR1 OS=Arabidopsis thaliana GN=FQR1 PE=1 SV=1
AT1G23310	Q9LR30	-0.876	0.001	peroxisome	Glutamate--glyoxylate aminotransferase 1 OS=Arabidopsis thaliana GN=GGAT1 PE=1 SV=1
AT4G21580	O65423	-0.875	0.001	cytosol	AT4g21580/F18E5_200 OS=Arabidopsis thaliana GN=F18E5.200 PE=2 SV=1
AT1G42550	Q9C8E6	-0.873	0.002	cytosol	Protein PLASTID MOVEMENT IMPAIRED 1 OS=Arabidopsis thaliana GN=PMI1 PE=1 SV=1
AT2G39800	P54887	-0.869	0.001	peroxisome	Delta-1-pyrroline-5-carboxylate synthase A OS=Arabidopsis thaliana GN=P5CSA PE=1 SV=1
AT2G42540	Q42512	-0.868	0.001	plastid	Protein COLD-REGULATED 15A, chloroplastic OS=Arabidopsis thaliana GN=COR15A PE=1 SV=1
AT3G47800	Q9STT3	-0.866	0.001	extracellular	Aldose 1-epimerase OS=Arabidopsis thaliana GN=T23J7.130 PE=2 SV=1
AT4G20860	Q9SUC6	-0.866	0.001	extracellular	Berberine bridge enzyme-like 22 OS=Arabidopsis thaliana GN=FAD-OXR PE=2 SV=1
AT3G48460	Q9STM6	-0.861	0.006	extracellular	GDSL esterase/lipase At3g48460 OS=Arabidopsis thaliana GN=At3g48460 PE=2 SV=1
AT4G20830	Q9SVG4	-0.86	0.001	extracellular	Berberine bridge enzyme-like 19 OS=Arabidopsis thaliana GN=At4g20830 PE=1 SV=2
AT2G33380	O22788	-0.853	0.006	cytosol	Probable peroxygenase 3 OS=Arabidopsis thaliana GN=PXG3 PE=1 SV=1
AT1G03870	Q9ZWA8	-0.85	0.003	plasma membrane	Fasciclin-like arabinogalactan protein 9 OS=Arabidopsis thaliana GN=FLA9 PE=1 SV=1
AT1G16720	A0A1P8AWU9	-0.846	0.001	plastid	Higchlorophyll fluorescence phenotype 173 OS=Arabidopsis thaliana GN=HCF173 PE=4 SV=1
AT2G21960	Q9SJ03	-0.846	0.003	plastid	Expressed protein OS=Arabidopsis thaliana GN=At2g21960 PE=2 SV=2
AT4G02080	O04834	-0.845	0.003	plasma membrane	GTP-binding protein SAR1A OS=Arabidopsis thaliana GN=SAR1A PE=2 SV=1
AT1G07110	Q9MB58	-0.841	0.001	cytosol	6-phosphofructo-2-kinase/fructose-2,6-bisphosphatase OS=Arabidopsis thaliana GN=FKFBP PE=1 SV=1
AT3G32980	Q9LHB9	-0.84	0.001	extracellular	Peroxidase 32 OS=Arabidopsis thaliana GN=PER32 PE=1 SV=3
AT5G46110	Q9ZSR7	-0.84	0.002	plastid	Triose phosphate/phosphate translocator TPT, chloroplastic OS=Arabidopsis thaliana GN=TPT PE=1 SV=1
AT4G36195	Q94CC6	-0.838	0.001	extracellular	Prolyl carboxypeptidase like protein OS=Arabidopsis thaliana GN=At4g36195 PE=2 SV=1
AT4G15530	O23404	-0.837	0.001	plastid,cytosol	Pyruvate, phosphate dikinase 1, chloroplastic OS=Arabidopsis thaliana GN=PPDK PE=1 SV=2
AT1G32220	Q9FVR6	-0.835	0.001	plastid	Uncharacterized protein At1g32220, chloroplastic OS=Arabidopsis thaliana GN=At1g32220 PE=1 SV=1
AT4G35250	O65502	-0.814	0.001	plastid	AT4g35250/F23E12_190 OS=Arabidopsis thaliana GN=HCF244 PE=1 SV=1
AT3G22200	Q94CE5	-0.81	0.001	mitochondrion	Gamma-aminobutyrate transaminase POP2, mitochondrial OS=Arabidopsis thaliana GN=POP2 PE=1 SV=1
AT1G12780	Q42605	-0.807	0.001	cytosol	Bifunctional UDP-glucose 4-epimerase and UDP-xylose 4-epimerase 1 OS=Arabidopsis thaliana GN=UGE1 PE=1 SV=2
AT1G02920	Q9SRY5	-0.802	0.002	cytosol	Glutathione S-transferase F7 OS=Arabidopsis thaliana GN=GSTF7 PE=2 SV=3
AT1G30360	Q9C8G5	-0.8	0.001	plasma membrane	CSC1-like protein ERD4 OS=Arabidopsis thaliana GN=ERD4 PE=2 SV=1
AT2G31750	Q9SKC5	-0.798	0.001	plastid	UDP-glycosyltransferase 74D1 OS=Arabidopsis thaliana GN=UGT74D1 PE=1 SV=1
AT5G14780	Q9S7E4	-0.794	0.001	mitochondrion	Formate dehydrogenase, chloroplastic/mitochondrial OS=Arabidopsis thaliana GN=FDH1 PE=1 SV=1
AT2G45960	Q06611	-0.793	0.001	plasma membrane	Aquaporin PIP1-2 OS=Arabidopsis thaliana GN=PIP1-2 PE=1 SV=1
AT3G09260	Q9SR37	-0.792	0.001	endoplasmic reticulum	Beta-glucosidase 23 OS=Arabidopsis thaliana GN=BGLU23 PE=1 SV=1
AT3G14415	Q9LRS0	-0.791	0.001	peroxisome	(S)-2-hydroxy-acid oxidase GLO2 OS=Arabidopsis thaliana GN=GLO2 PE=1 SV=1
AT1G71500	Q9C9I7	-0.789	0.001	plastid	Rieske (2Fe-2S) domain-containing protein OS=Arabidopsis thaliana GN=PSB33 PE=2 SV=1
AT2G45180	Q42044	-0.787	0.001	vacuole	At2g45180 OS=Arabidopsis thaliana GN=At2g45180 PE=2 SV=2
AT1G62660	Q43348	-0.785	0.001	vacuole	Acid beta-fructofuranosidase 3, vacuolar OS=Arabidopsis thaliana GN=BFRUCT3 PE=2 SV=1
AT3G26070	Q9LU85	-0.78	0.001	plastid	Probable plastid-lipid-associated protein 4, chloroplastic OS=Arabidopsis thaliana GN=PAP4 PE=1 SV=1
AT1G57770	Q9FVR9	-0.778	0.001	plastid	FAD/NAD(P)-binding oxidoreductase family protein OS=Arabidopsis thaliana GN=At1g57770 PE=2 SV=1
AT1G14345	Q949S6	-0.774	0.002	plastid	NAD(P)-linked oxidoreductase superfamily protein OS=Arabidopsis thaliana GN=At1g14345 PE=2 SV=1
AT1G76680	Q8LAH7	-0.773	0.001	cytosol	12-oxophytodienoate reductase 1 OS=Arabidopsis thaliana GN=OPR1 PE=1 SV=2
AT3G51600	Q9XFS7	-0.77	0.002	extracellular	Non-specific lipid-transfer protein 5 OS=Arabidopsis thaliana GN=LTP5 PE=1 SV=1
AT4G18130	P42498	-0.751	0.008	nucleus	Phytochrome E OS=Arabidopsis thaliana GN=PHYE PE=1 SV=2
AT1G59700	Q9XIF8	-0.747	0.002	cytosol	Glutathione S-transferase U16 OS=Arabidopsis thaliana GN=GSTU16 PE=2 SV=1
AT5G63620	F4KAS6	-0.747	0.003	mitochondrion	GroES-like zinc-binding alcohol dehydrogenase family protein OS=Arabidopsis thaliana GN=MBK5.9 PE=4 SV=1
AT2G37770	Q0PGJ6	-0.745	0.002	plastid	NADPH-dependent aldo-keto reductase, chloroplastic OS=Arabidopsis thaliana GN=AKR4C9 PE=1 SV=1
AT4G35830	Q42560	-0.745	0.001	mitochondrion,cytosol	Aconitate hydratase 1 OS=Arabidopsis thaliana GN=ACO1 PE=1 SV=2
AT5G57170	F4KAK0	-0.745	0.002	plastid	Tautomerase/MIF superfamily protein OS=Arabidopsis thaliana GN=MUL3.12 PE=4 SV=1
AT1G70580	Q9S7E9	-0.74	0.002	peroxisome	Glutamate--glyoxylate aminotransferase 2 OS=Arabidopsis thaliana GN=GGAT2 PE=1 SV=1
AT2G29290	Q9ZW13	-0.738	0.002	plasma membrane,golgi	Tropinone reductase homolog At2g29290 OS=Arabidopsis thaliana GN=At2g29290 PE=2 SV=1
AT2G26740	Q42566	-0.734	0.001	cytosol	TsEOS=Arabidopsis thaliana GN=ATsEPE=2 SV=1
AT2G44050	O80575	-0.733	0.001	plastid	6,7-dimethyl-8-ribityllumazine synthase, chloroplastic OS=Arabidopsis thaliana GN=At2g44050 PE=2 SV=1
AT3G60900	Q9LZX4	-0.731	0.002	plasma membrane	Fasciclin-like arabinogalactan protein 10 OS=Arabidopsis thaliana GN=FLA10 PE=1 SV=1
AT5G06760	Q9FG31	-0.73	0.002	peroxisome	Late embryogenesis abundant protein 46 OS=Arabidopsis thaliana GN=LEA46 PE=2 SV=1
AT1G54000	Q1H583	-0.727	0.002	vacuole	GDSL esterase/lipase 22 OS=Arabidopsis thaliana GN=GLL22 PE=1 SV=1
AT1G58270	Q9SLV3	-0.725	0.001	extracellular	At1g58270/F19C14_8 OS=Arabidopsis thaliana GN=ZW9 PE=2 SV=1
AT1G12090	O65369	-0.724	0.002	extracellular	At1g12090/T28K15.14 OS=Arabidopsis thaliana GN=ELP PE=2 SV=1
AT4G15550	O23406	-0.721	0.001	plastid	UDP-glycosyltransferase 75D1 OS=Arabidopsis thaliana GN=UGT75D1 PE=2 SV=2
AT3G19480	Q9LT69	-0.72	0.001	plastid	D-3-phosphoglycerate dehydrogenase 3, chloroplastic OS=Arabidopsis thaliana GN=PGDH3 PE=1 SV=1
AT1G03230	Q9ZVS5	-0.714	0.001	extracellular	Eukaryotic aspartyl protease family protein OS=Arabidopsis thaliana GN=At1g03230 PE=2 SV=1
AT3G09350	Q84J81	-0.712	0.001	cytosol	Fes1A OS=Arabidopsis thaliana GN=Fes1A PE=2 SV=1
AT2G43945	F4IT21	-0.71	0.002	plastid	Uncharacterized protein OS=Arabidopsis thaliana GN=At2g43945 PE=4 SV=1
AT5G63440	Q8GWQ6	-0.707	0.009	cytosol	UPF0235 protein At5g63440 OS=Arabidopsis thaliana GN=At5g63440 PE=1 SV=1
AT5G52100	Q9FJ82	-0.706	0.002	plastid	Dihydrodipicolinate reductase-like protein CRR1, chloroplastic OS=Arabidopsis thaliana GN=DAPB3 PE=2 SV=1
AT5G51720	Q9FLI7	-0.705	0.001	plastid	CDGSiron-sulfur domain-containing protein NEET OS=Arabidopsis thaliana GN=NEET PE=1 SV=1
AT3G12345	Q9LHH3	-0.703	0.003	plastid	FKBP-type peptidyl-prolyl cis-trans isomerase OS=Arabidopsis thaliana GN=At3g12345 PE=1 SV=1
AT1G27950	Q9C7F7	-0.702	0.002	extracellular,plasma membrane	Non-specific lipid transfer protein GPI-anchored 1 OS=Arabidopsis thaliana GN=LTPG1 PE=1 SV=1
ATMG00160	P93285	-0.701	0.002	mitochondrion	Cytochrome c oxidase subunit 2 OS=Arabidopsis thaliana GN=COX2 PE=1 SV=2
ATMG01080	P60112	-0.7	0.002	mitochondrion	ATP synthase subunit 9, mitochondrial OS=Arabidopsis thaliana GN=ATP9 PE=2 SV=2
AT5G43010	Q9SEI3	-0.699	0.002	nucleus,cytosol	26S proteasome regulatory subunit 10B homolog A OS=Arabidopsis thaliana GN=RPT4A PE=1 SV=1
AT2G45470	O22126	-0.698	0.001	extracellular,plasma membrane	Fasciclin-like arabinogalactan protein 8 OS=Arabidopsis thaliana GN=FLA8 PE=1 SV=1
AT2G31570	O04922	-0.697	0.001	cytosol	Probable glutathione peroxidase 2 OS=Arabidopsis thaliana GN=GPX2 PE=1 SV=1
AT4G02620	Q9ZQX4	-0.697	0.002	vacuole	V-type proton ATPase subunit F OS=Arabidopsis thaliana GN=VHA-F PE=2 SV=1
AT5G38520	F4KBJ3	-0.697	0.002	plastid	Alpha/beta-Hydrolases superfamily protein OS=Arabidopsis thaliana GN=MBB18.5 PE=4 SV=1
AT1G09340	Q9SA52	-0.696	0.001	plastid	Chloroplast stem-loop binding protein of 41 kDa b, chloroplastic OS=Arabidopsis thaliana GN=CSP41B PE=1 SV=1
AT1G66970	Q7Y208	-0.695	0.002	plasma membrane	Glycerophosphodiester phosphodiesterase GDPDL1 OS=Arabidopsis thaliana GN=GDPDL1 PE=1 SV=2
AT3G28270	Q9LHD9	-0.695	0.001	plasma membrane	UPF0496 protein At3g28270 OS=Arabidopsis thaliana GN=At3g28270 PE=2 SV=1
AT4G25450	Q8LPQ6	-0.693	0.001	plastid	ABC transporter B family member 28 OS=Arabidopsis thaliana GN=ABCB28 PE=2 SV=1
AT5G44020	Q9FNC4	-0.693	0.001	cytosol	HAD superfamily, subfamily IIIB acid phosphatase OS=Arabidopsis thaliana GN=MRH10.13 PE=2 SV=1
AT4G26270	Q94AA4	-0.69	0.01	cytosol	ATP-dependent 6-phosphofructokinase 3 OS=Arabidopsis thaliana GN=PFK3 PE=1 SV=1
AT5G10160	Q9LX13	-0.69	0.002	plastid	(3R)-hydroxymyristoyl-[acyl carrier protein] dehydratase-like protein OS=Arabidopsis thaliana GN=At5g10160 PE=2 SV=1
AT1G43670	Q9MA79	-0.688	0.001	cytosol	Fructose-1,6-bisphosphatase, cytosolic OS=Arabidopsis thaliana GN=CYFBP PE=1 SV=1
AT3G44100	Q9LXQ2	-0.686	0.001	extracellular	At3g44100 OS=Arabidopsis thaliana GN=F26G5_50 PE=2 SV=1
AT5G38410	B3H5S2	-0.686	0.001	plastid	Ribulose bisphosphate carboxylase small chain OS=Arabidopsis thaliana GN=RBCS3B PE=3 SV=1
AT5G65560	Q9LSL9	-0.685	0.002	mitochondrion	Pentatricopeptide repeat-containing protein At5g65560 OS=Arabidopsis thaliana GN=At5g65560 PE=2 SV=1
AT1G15130	F4HXZ1	-0.68	0.005	nucleus	Vacuolar-sorting protein BRO1 OS=Arabidopsis thaliana GN=BRO1 PE=1 SV=1
AT1G15200	F4HZI8	-0.679	0.005	nucleus	Protein-protein interaction regulator family protein OS=Arabidopsis thaliana GN=At1g15200 PE=4 SV=1
AT2G37970	F4IRX7	-0.678	0.002	plasma membrane	SOUL heme-binding family protein OS=Arabidopsis thaliana GN=SOUL-1 PE=1 SV=2
AT4G35000	Q42564	-0.675	0.001	peroxisome	L-ascorbate peroxidase 3 OS=Arabidopsis thaliana GN=APX3 PE=1 SV=1
AT1g33590	A0A1P8AWX3	-0.674	0.001	extracellular	Leucine-ricrepeat (LRR) family protein OS=Arabidopsis thaliana GN=At1g33590 PE=4 SV=1
AT3G63160	Q9M1X3	-0.673	0.001	plastid	AT3g63160/F16M2_10 OS=Arabidopsis thaliana GN=F16M2_10 PE=1 SV=1
AT1G15690	P31414	-0.672	0.001	vacuole	Pyrophosphate-energized vacuolar membrane proton pump 1 OS=Arabidopsis thaliana GN=AVP1 PE=1 SV=1
AT1G09430	O80526	-0.67	0.001	cytosol	ATP-citrate synthase alpha chain protein 3 OS=Arabidopsis thaliana GN=ACLA-3 PE=2 SV=1
AT3G13790	Q43866	-0.667	0.003	extracellular	Beta-fructofuranosidase, insoluble isoenzyme CWINV1 OS=Arabidopsis thaliana GN=CWINV1 PE=1 SV=1
AT4G04350	Q9XEA0	-0.665	0.003	plastid	Leucine--tRNA ligase, chloroplastic/mitochondrial OS=Arabidopsis thaliana GN=EMB2369 PE=2 SV=1
AT3G26650	P25856	-0.662	0.001	plastid	Glyceraldehyde-3-phosphate dehydrogenase GAPA1, chloroplastic OS=Arabidopsis thaliana GN=GAPA1 PE=1 SV=3
AT5G47040	O64948	-0.662	0.005	peroxisome	Lon protease homolog 2, peroxisomal OS=Arabidopsis thaliana GN=LON2 PE=2 SV=1
AT4G02100	Q84VX5	-0.661	0.002	nucleus	reversed At4g02100 OS=Arabidopsis thaliana GN=At4g02100 PE=2 SV=1
AT5G49030	Q8RXK8	-0.659	0.001	plastid	Isoleucine--tRNA ligase, chloroplastic/mitochondrial OS=Arabidopsis thaliana GN=OVA2 PE=2 SV=1
AT5G14740	P42737	-0.658	0.001	plastid	Isoform 2 of Beta carbonic anhydrase 2, chloroplastic OS=Arabidopsis thaliana GN=BCA2
AT2G34430	Q39142	-0.653	0.001	plastid	Chlorophyll a-b binding protein, chloroplastic OS=Arabidopsis thaliana GN=Lhb1B1 PE=1 SV=1
AT3G63520	O65572	-0.652	0.001	vacuole	Carotenoid 9,10(9',10')-cleavage dioxygenase 1 OS=Arabidopsis thaliana GN=CCD1 PE=1 SV=2
AT5G67030	Q9FGC7	-0.652	0.001	plastid	Zeaxanthin epoxidase, chloroplastic OS=Arabidopsis thaliana GN=ZEP PE=1 SV=1
AT1G17860	Q9LMU2	-0.651	0.001	extracellular	Kunitz trypsin inhibitor 2 OS=Arabidopsis thaliana GN=KTI2 PE=2 SV=1
AT1G50250	Q39102	-0.651	0.005	plastid	ATP-dependent zinc metalloprotease FTS1, chloroplastic OS=Arabidopsis thaliana GN=FTSH1 PE=1 SV=2
AT1G06690	Q94A68	-0.649	0.001	plastid	Uncharacterized oxidoreductase At1g06690, chloroplastic OS=Arabidopsis thaliana GN=At1g06690 PE=1 SV=1
AT1G08880	O04848	-0.649	0.003	nucleus	Probable histone H2AXa OS=Arabidopsis thaliana GN=At1g08880 PE=1 SV=1
AT1G09560	P94014	-0.649	0.003	extracellular	Germin-like protein subfamily 2 member 1 OS=Arabidopsis thaliana GN=GLP4 PE=2 SV=2
AT3G17810	Q9LVI9	-0.649	0.003	plastid	Dihydropyrimidine dehydrogenase (NADP(+)), chloroplastic OS=Arabidopsis thaliana GN=PYD1 PE=1 SV=1
AT5G55480	Q9FJ62	-0.649	0.003	plasma membrane	Glycerophosphodiester phosphodiesterase GDPDL4 OS=Arabidopsis thaliana GN=GDPDL4 PE=1 SV=1
AT2G34460	Q8H124	-0.646	0.001	plastid	Uncharacterized protein At2g34460, chloroplastic OS=Arabidopsis thaliana GN=At2g34460 PE=1 SV=1
AT2G28560	Q9SK02	-0.643	0.003	nucleus	DNA repair protein RAD51 homolog 2 OS=Arabidopsis thaliana GN=RAD51B PE=2 SV=2
AT3G54560	O23628	-0.641	0.003	nucleus	Histone H2A variant 1 OS=Arabidopsis thaliana GN=H2AV PE=1 SV=1
AT3G57180	Q8W4I6	-0.641	0.003	plastid	GTP-binding protein BRASSINAZOLE INSENSITIVE PALE GREEN 2, chloroplastic OS=Arabidopsis thaliana GN=BPG2 PE=1 SV=1
AT4G29590	Q9SU88	-0.639	0.003	plastid	S-adenosyl-L-methionine-dependent methyltransferases superfamily protein OS=Arabidopsis thaliana GN=At4g29590 PE=4 SV=1
AT5G62140	Q9FIS4	-0.637	0.003	plastid	ATP-dependent Clp protease ATP-binding subunit OS=Arabidopsis thaliana GN=MTG10.17 PE=2 SV=1
AT4G27520	Q9T076	-0.636	0.001	plasma membrane	Early nodulin-like protein 2 OS=Arabidopsis thaliana GN=At4g27520 PE=1 SV=1
AT5G13370	Q8GZ29	-0.636	0.005	cytosol	At5g13370 OS=Arabidopsis thaliana GN=At5g13370 PE=2 SV=1
AT2G37690	Q84TI2	-0.635	0.001	plastid	Phosphoribosylaminoimidazole carboxylase like protein OS=Arabidopsis thaliana GN=At2g37690 PE=2 SV=1
AT4G15490	O23401	-0.635	0.002	golgi,cytosol	UDP-glycosyltransferase 84A3 OS=Arabidopsis thaliana GN=UGT84A3 PE=1 SV=1
AT1G34000	Q9FEC1	-0.633	0.001	plastid	Light-harvesting complex-like protein OHP2, chloroplastic OS=Arabidopsis thaliana GN=OHP2 PE=2 SV=1
AT5G20630	P94072	-0.628	0.001	extracellular	Germin-like protein subfamily 3 member 3 OS=Arabidopsis thaliana GN=GER3 PE=1 SV=1
ATCG00420	P56754	-0.627	0.004	plastid	NAD(P)H-quinone oxidoreductase subunit J, chloroplastic OS=Arabidopsis thaliana GN=ndhJ PE=3 SV=1
AT2G25450	Q9SKK4	-0.623	0.001	golgi	Probable 2-oxoacid dependent dioxygenase OS=Arabidopsis thaliana GN=GSL-OPE=2 SV=1
AT1G51930	Q6AWX4	-0.617	0.003	endoplasmic reticulum,extracellular	reversed At1g51930 OS=Arabidopsis thaliana GN=At1g51930 PE=2 SV=1
AT4G00165	Q8RW93	-0.617	0.003	extracellular	Putative lipid-binding protein At4g00165 OS=Arabidopsis thaliana GN=At4g00165 PE=2 SV=1
AT2G38380	P24102	-0.615	0.001	extracellular	Peroxidase 22 OS=Arabidopsis thaliana GN=PER22 PE=1 SV=2
AT3G08920	Q9SR92	-0.612	0.001	plastid	Rhodanese-like domain-containing protein 10 OS=Arabidopsis thaliana GN=STR10 PE=2 SV=1
AT3G11910	Q84WU2	-0.609	0.003	cytosol	Ubiquitin carboxyl-terminal hydrolase 13 OS=Arabidopsis thaliana GN=UBP13 PE=1 SV=1
AT3G56650	Q9LXX5	-0.609	0.001	plastid	PsbP domain-containing protein 6, chloroplastic OS=Arabidopsis thaliana GN=PPD6 PE=1 SV=1
AT5G17380	Q9LF46	-0.606	0.001	peroxisome	2-hydroxyacyl-CoA lyase OS=Arabidopsis thaliana GN=HACL PE=1 SV=1
AT4G32770	Q94FY7	-0.602	0.001	plastid	Tocopherol cyclase, chloroplastic OS=Arabidopsis thaliana GN=VTE1 PE=1 SV=1
AT5G47190	Q8RXX5	-0.602	0.002	plastid	50S ribosomal protein L19-2, chloroplastic OS=Arabidopsis thaliana GN=At5g47190 PE=2 SV=1
AT1G32080	Q9FVQ4	-0.6	0.002	plastid	Plastidal glycolate/glycerate translocator 1, chloroplastic OS=Arabidopsis thaliana GN=PLGG1 PE=1 SV=1
AT3G25800	Q38950	-0.598	0.002	cytosol	Serine/threonine-protein phosphatase 2A 65 kDa regulatory subunit A beta isoform OS=Arabidopsis thaliana GN=PP2A2 PE=1 SV=2
AT5G12860	Q9LXV3	-0.596	0.003	plastid	Dicarboxylate transporter 1, chloroplastic OS=Arabidopsis thaliana GN=DIT1 PE=1 SV=1
AT5G22830	Q058N4	-0.595	0.003	plastid	Magnesium transporter MRS2-11, chloroplastic OS=Arabidopsis thaliana GN=MRS2-11 PE=1 SV=1
AT1G67700	Q8LDL0	-0.588	0.001	plastid	Protein HHL1, chloroplastic OS=Arabidopsis thaliana GN=HHL1 PE=1 SV=1
AT4G20260	Q96262	-0.588	0.001	plasma membrane	Plasma membrane-associated cation-binding protein 1 OS=Arabidopsis thaliana GN=PCAP1 PE=1 SV=1
AT4G11600	O48646	-0.587	0.001	mitochondrion	Probable phospholipid hydroperoxide glutathione peroxidase 6, mitochondrial OS=Arabidopsis thaliana GN=GPX6 PE=2 SV=2
AT2G45810	Q94BV4	-0.585	0.003	nucleus	DEAD-box ATP-dependent RNA helicase 6 OS=Arabidopsis thaliana GN=RH6 PE=2 SV=2
AT4G17300	O48593	-0.585	0.002	plastid	Asparagine--tRNA ligase, chloroplastic/mitochondrial OS=Arabidopsis thaliana GN=SYNO PE=2 SV=3
AT1G50450	Q94BZ0	-0.584	0.002	plastid	At1g50450/F11F12_20 OS=Arabidopsis thaliana GN=At1g50450 PE=2 SV=1
AT2G30950	O80860	-0.584	0.001	plastid	ATP-dependent zinc metalloprotease FTS2, chloroplastic OS=Arabidopsis thaliana GN=FTSH2 PE=1 SV=1
AT2G17120	O23006	-0.581	0.003	plasma membrane	LysM domain-containing GPI-anchored protein 2 OS=Arabidopsis thaliana GN=LYM2 PE=1 SV=1
AT2G45990	O82790	-0.581	0.002	plastid	AT2G45990 protein OS=Arabidopsis thaliana GN=At2g45990 PE=1 SV=1
AT1G73990	Q9C9C0	-0.58	0.002	plastid	Serine protease SPPA, chloroplastic OS=Arabidopsis thaliana GN=SPPA PE=2 SV=1
AT5G18170	Q43314	-0.579	0.002	mitochondrion	Glutamate dehydrogenase 1 OS=Arabidopsis thaliana GN=GDH1 PE=2 SV=1
AT1G69840	Q9CAR7	-0.578	0.004	vacuole	Hypersensitive-induced response protein 2 OS=Arabidopsis thaliana GN=HIR2 PE=1 SV=1
AT5G57440	Q8VZP1	-0.577	0.003	mitochondrion	(DL)-glycerol-3-phosphatase 2 OS=Arabidopsis thaliana GN=GPP2 PE=1 SV=1
AT3G25070	Q8GYN5	-0.574	0.004	plasma membrane	RPM1-interacting protein 4 OS=Arabidopsis thaliana GN=RIN4 PE=1 SV=1
AT1G17050	Q76FS5	-0.57	0.002	plastid	Solanesyl diphosphate synthase 2, chloroplastic OS=Arabidopsis thaliana GN=SPS2 PE=1 SV=1
AT4G34740	Q9STG9	-0.567	0.002	plastid	Amidophosphoribosyltransferase 2, chloroplastic OS=Arabidopsis thaliana GN=ASE2 PE=1 SV=1
AT5G58260	Q9LVM2	-0.567	0.004	plastid	NAD(P)H-quinone oxidoreductase subunit N, chloroplastic OS=Arabidopsis thaliana GN=ndhN PE=2 SV=1
AT1G78380	Q9ZRW8	-0.565	0.001	cytosol	Glutathione S-transferase U19 OS=Arabidopsis thaliana GN=GSTU19 PE=1 SV=1
AT2G33450	O22795	-0.564	0.007	plastid	50S ribosomal protein L28, chloroplastic OS=Arabidopsis thaliana GN=RPL28 PE=2 SV=2
AT1G71695	Q96520	-0.563	0.001	extracellular	Peroxidase 12 OS=Arabidopsis thaliana GN=PER12 PE=1 SV=1
AT2G10940	Q9SKI0	-0.563	0.001	vacuole	At2g10940/F15K19.1 OS=Arabidopsis thaliana GN=At2g10940 PE=2 SV=1
AT2G29450	P46421	-0.562	0.001	cytosol	Glutathione S-transferase U5 OS=Arabidopsis thaliana GN=GSTU5 PE=2 SV=1
AT4G37000	Q8LDU4	-0.562	0.001	plastid	Red chlorophyll catabolite reductase, chloroplastic OS=Arabidopsis thaliana GN=RCCR PE=1 SV=2
AT2G28190	O78310	-0.561	0.009	plastid	Superoxide dismutase [Cu-Zn] 2, chloroplastic OS=Arabidopsis thaliana GN=CSD2 PE=1 SV=2
AT4G22010	O65449	-0.559	0.004	extracellular	At4g22010 OS=Arabidopsis thaliana GN=sks4 PE=1 SV=1
AT1G53580	Q9C8L4	-0.556	0.001	mitochondrion	Persulfide dioxygenase ETHE1 homolog, mitochondrial OS=Arabidopsis thaliana GN=GLY3 PE=1 SV=3
AT3G52230	Q9SUY2	-0.556	0.004	plastid	AT3g52230/F4F15_340 OS=Arabidopsis thaliana GN=F4F15.340 PE=1 SV=1
AT4G26300	O23247	-0.556	0.002	plastid	Arginine--tRNA ligase, chloroplastic/mitochondrial OS=Arabidopsis thaliana GN=EMB1027 PE=1 SV=1
AT5G37680	Q8W4C8	-0.556	0.004	plasma membrane	reversed ADP-ribosylation factor-like protein 8c OS=Arabidopsis thaliana GN=ARL8C PE=2 SV=1
AT1G15820	Q9LMQ2	-0.554	0.001	plastid	Chlorophyll a-b binding protein, chloroplastic OS=Arabidopsis thaliana GN=CHLOROPHYLL PROTEIN 24 PE=1 SV=1
AT5G28840	Q93VR3	-0.554	0.001	cytosol	GDP-mannose 3,5-epimerase OS=Arabidopsis thaliana GN=At5g28840 PE=1 SV=1
AT3G17250	Q9LUU7	-0.553	0.004	mitochondrion	Probable protein phosphatase 2C 43 OS=Arabidopsis thaliana GN=At3g17250 PE=2 SV=1
AT4G30720	F4JQE2	-0.551	0.005	plastid	reversed FAD/NAD(P)-binding oxidoreductase family protein OS=Arabidopsis thaliana GN=PDE327 PE=4 SV=1
AT5G19220	P55229	-0.549	0.004	plastid	Glucose-1-phosphate adenylyltransferase large subunit 1, chloroplastic OS=Arabidopsis thaliana GN=ADG2 PE=1 SV=3
AT3G02720	Q9M8R4	-0.549	0.003	plasma membrane	Protein DJ-1 homolog D OS=Arabidopsis thaliana GN=DJ1D PE=1 SV=1
AT4G05160	Q9M0X9	-0.549	0.004	peroxisome	4-coumarate--CoA ligase-like 7 OS=Arabidopsis thaliana GN=4CLL7 PE=1 SV=1
AT1G21670	Q9XI11	-0.543	0.001	extracellular	ADPP6 amino-terminal domain protein OS=Arabidopsis thaliana GN=At1g21670 PE=2 SV=1
AT1G34410	Q9C8N9	-0.541	0.004	nucleus	reversed Putative auxin response factor 21 OS=Arabidopsis thaliana GN=ARF21 PE=3 SV=2
AT1G47128	P43297	-0.541	0.001	extracellular	Cysteine proteinase RD21A OS=Arabidopsis thaliana GN=RD21A PE=1 SV=1
AT4G19880	F4JU03	-0.541	0.001	plastid	Glutathione S-transferase family protein OS=Arabidopsis thaliana GN=At4g19880 PE=1 SV=1
AT2G46820	Q8LCA1	-0.54	0.001	plastid	Protein CURVATURE THYLAKOID 1B, chloroplastic OS=Arabidopsis thaliana GN=CURT1B PE=1 SV=2
AT4G22490	Q9SUX0	-0.54	0.002	extracellular	Bifunctional inhibitor/lipid-transfer protein/seed storage 2S albumin superfamily protein OS=Arabidopsis thaliana GN=At4g22490 PE=2 SV=1
AT4G27700	Q94A65	-0.539	0.001	plastid	Rhodanese-like domain-containing protein 14, chloroplastic OS=Arabidopsis thaliana GN=At4g27700 PE=2 SV=1
AT1G52100	Q5XF82	-0.538	0.001	cytosol	Jacalin-related lectin 11 OS=Arabidopsis thaliana GN=JAL11 PE=2 SV=1
AT5G17310	P57751	-0.538	0.001	extracellular	UTP--glucose-1-phosphate uridylyltransferase 1 OS=Arabidopsis thaliana GN=UGP1 PE=2 SV=1
AT2G28605	Q8VY52	-0.536	0.002	plastid	PsbP domain-containing protein 2, chloroplastic OS=Arabidopsis thaliana GN=PPD2 PE=1 SV=1
AT4G38225	F4JTL0	-0.536	0.004	plastid	Glycerol kinase OS=Arabidopsis thaliana GN=At4g38225 PE=4 SV=1
AT2G36830	P25818	-0.535	0.001	vacuole	Aquaporin TIP1-1 OS=Arabidopsis thaliana GN=TIP1-1 PE=1 SV=1
AT2G42790	Q9SJH7	-0.535	0.004	peroxisome	Citrate synthase 3, peroxisomal OS=Arabidopsis thaliana GN=CSY3 PE=2 SV=1
AT3G23400	Q9LW57	-0.535	0.001	plastid	Plastid-lipid-associated protein 6, chloroplastic OS=Arabidopsis thaliana GN=PAP6 PE=1 SV=1
AT4G00430	Q39196	-0.535	0.008	plasma membrane	Probable aquaporin PIP1-4 OS=Arabidopsis thaliana GN=PIP1.4 PE=1 SV=1
AT3G12580	Q9LHA8	-0.534	0.001	cytosol	Probable mediator of RNA polymerase II transcription subunit 37c OS=Arabidopsis thaliana GN=MED37C PE=1 SV=1
AT5G57460	Q9FKM4	-0.534	0.005	cytosol	At5g57460 OS=Arabidopsis thaliana GN=MUA2.4 PE=1 SV=1
AT3G10060	Q9SR70	-0.533	0.001	plastid	Peptidyl-prolyl cis-trans isomerase FKBP16-4, chloroplastic OS=Arabidopsis thaliana GN=FKBP16-4 PE=1 SV=1
AT3G10740	Q9SG80	-0.533	0.004	extracellular	Alpha-L-arabinofuranosidase 1 OS=Arabidopsis thaliana GN=ASD1 PE=1 SV=1
AT3G16240	Q41951	-0.532	0.001	vacuole	Aquaporin TIP2-1 OS=Arabidopsis thaliana GN=TIP2-1 PE=1 SV=2
AT1G33600	Q9FW48	-0.531	0.001	extracellular	Leucine-ricrepeat (LRR) family protein OS=Arabidopsis thaliana GN=At1g33600 PE=4 SV=1
AT5G06060	Q9LHT0	-0.531	0.005	cytosol	Tropinone reductase homolog At5g06060 OS=Arabidopsis thaliana GN=At5g06060 PE=2 SV=1
AT2G06520	Q9SKI3	-0.528	0.005	plastid	Expressed protein OS=Arabidopsis thaliana GN=PSBX PE=1 SV=1
AT5G51970	Q9FJ95	-0.525	0.001	cytosol	Sorbitol dehydrogenase OS=Arabidopsis thaliana GN=SDPE=1 SV=1
AT2G24820	Q9SK50	-0.523	0.001	plastid	Protein TIC 55, chloroplastic OS=Arabidopsis thaliana GN=TIC55 PE=1 SV=1
AT4G03080	Q8L7U5	-0.523	0.005	nucleus	Serine/threonine-protein phosphatase BSL1 OS=Arabidopsis thaliana GN=BSL1 PE=1 SV=2
AT4G31530	F4JSP1	-0.523	0.002	plastid	NAD(P)-binding Rossmann-fold superfamily protein OS=Arabidopsis thaliana GN=At4g31530 PE=1 SV=1
AT2G26080	O80988	-0.519	0.001	mitochondrion	Glycine dehydrogenase (decarboxylating) 2, mitochondrial OS=Arabidopsis thaliana GN=GLDP2 PE=1 SV=1
AT3G16910	Q8VZF1	-0.519	0.002	peroxisome	Acetate/butyrate--CoA ligase AE7, peroxisomal OS=Arabidopsis thaliana GN=AE7 PE=1 SV=1
AT1g50380	A0A1P8ATN7	-0.517	0.005	cytosol	Prolyl oligopeptidase family protein OS=Arabidopsis thaliana GN=At1g50380 PE=4 SV=1
AT3G12110	P53496	-0.517	0.002	cytosol	Actin-11 OS=Arabidopsis thaliana GN=ACT11 PE=1 SV=1
AT1G51400	Q9SYE2	-0.514	0.003	plastid	At1g51400/F5D21_10 OS=Arabidopsis thaliana GN=F11M15.26 PE=2 SV=1
AT4G10340	Q9XF89	-0.514	0.001	plastid	Chlorophyll a-b binding protein CP26, chloroplastic OS=Arabidopsis thaliana GN=LHCB5 PE=1 SV=1
AT3G53420	P43286	-0.513	0.001	plasma membrane	Aquaporin PIP2-1 OS=Arabidopsis thaliana GN=PIP2-1 PE=1 SV=1
AT3G59870	Q9M1Y7	-0.512	0.005	plastid	Uncharacterized protein F24G16.140 OS=Arabidopsis thaliana GN=F24G16.140 PE=4 SV=1
AT2G40100	Q9S7W1	-0.509	0.002	plastid	Chlorophyll a-b binding protein CP29.3, chloroplastic OS=Arabidopsis thaliana GN=LHCB4.3 PE=2 SV=1
AT3G48420	Q94K71	-0.509	0.001	plastid	CBBY-like protein OS=Arabidopsis thaliana GN=CBBY PE=1 SV=1
ATCG00540	P56771	-0.508	0	plastid	Cytochrome f OS=Arabidopsis thaliana GN=petA PE=3 SV=1
AT1G07660	P59259	-0.506	0.001	nucleus	Histone H4 OS=Arabidopsis thaliana GN=At1g07660 PE=1 SV=2
AT1G55970	Q9LG11	-0.505	0.005	nucleus	reversed Histone acetyltransferase HAC4 OS=Arabidopsis thaliana GN=HAC4 PE=2 SV=2
AT1G08980	Q9FR37	-0.503	0.001	cytosol	Amidase 1 OS=Arabidopsis thaliana GN=AMI1 PE=1 SV=1
AT4G11380	Q9SUS3	-0.503	0.005	plasma membrane	Beta-adaptin-like protein B OS=Arabidopsis thaliana GN=BETAB-AD PE=1 SV=1
AT1G02475	Q94K52	-0.501	0.005	plastid	Polyketide cyclase/dehydrase and lipid transport superfamily protein OS=Arabidopsis thaliana GN=At1g02475 PE=2 SV=1
AT5G37830	Q9FIZ7	-0.498	0.001	cytosol	5-oxoprolinase OS=Arabidopsis thaliana GN=OXP1 PE=1 SV=1
AT5G23120	O82660	-0.497	0.001	plastid	Photosystem II stability/assembly factor HCF136, chloroplastic OS=Arabidopsis thaliana GN=HCF136 PE=1 SV=1
AT1G61090	B3H4X2	-0.495	0.004	nucleus	reversed Uncharacterized protein OS=Arabidopsis thaliana GN=At1g61090 PE=4 SV=1
AT1G52510	Q8VZ57	-0.494	0.001	plastid	Alpha/beta-Hydrolases superfamily protein OS=Arabidopsis thaliana GN=At1g52510 PE=2 SV=1
AT3G12800	Q9LTV6	-0.494	0.003	peroxisome	Peroxisomal 2,4-dienoyl-CoA reductase OS=Arabidopsis thaliana GN=At3g12800 PE=2 SV=1
AT3G12780	Q9LD57	-0.489	0.001	plastid	Phosphoglycerate kinase 1, chloroplastic OS=Arabidopsis thaliana GN=PGK1 PE=1 SV=1
AT2G34480	P51418	-0.486	0.002	cytosol	60S ribosomal protein L18a-2 OS=Arabidopsis thaliana GN=RPL18AB PE=1 SV=2
AT3G48000	Q9SU63	-0.481	0.001	mitochondrion	Aldehyde dehydrogenase family 2 member B4, mitochondrial OS=Arabidopsis thaliana GN=ALDH2B4 PE=1 SV=1
AT5G01530	Q07473	-0.48	0.003	plastid	Chlorophyll a-b binding protein CP29.1, chloroplastic OS=Arabidopsis thaliana GN=LHCB4.1 PE=1 SV=1
AT5G54270	Q9S7M0	-0.479	0.001	plastid	Chlorophyll a-b binding protein 3, chloroplastic OS=Arabidopsis thaliana GN=LHCB3 PE=1 SV=1
AT1G15980	Q9S9N6	-0.478	0.002	plastid	Photosynthetic NDsubunit of subcomplex B 1, chloroplastic OS=Arabidopsis thaliana GN=PNSB1 PE=2 SV=1
AT2G26500	O48717	-0.478	0.002	plastid	At2g26500 OS=Arabidopsis thaliana GN=At2g26500 PE=2 SV=1
ATCG00790	P56793	-0.478	0.006	plastid	50S ribosomal protein L16, chloroplastic OS=Arabidopsis thaliana GN=rpl16 PE=3 SV=1
AT1G49340	Q9SXA1	-0.475	0.005	plasma membrane	Phosphatidylinositol 4-kinase alpha 1 OS=Arabidopsis thaliana GN=PI4KA1 PE=1 SV=2
AT5G10470	Q9LX99	-0.473	0.001	cytosol	Kinesin-like protein KIN-14A OS=Arabidopsis thaliana GN=KIN14A PE=1 SV=1
AT1G60420	O80763	-0.471	0.005	cytosol	Probable nucleoredoxin 1 OS=Arabidopsis thaliana GN=At1g60420 PE=1 SV=1
AT5G57560	Q38857	-0.47	0.006	extracellular	Xyloglucan endotransglucosylase/hydrolase protein 22 OS=Arabidopsis thaliana GN=XTH22 PE=1 SV=1
AT2G45290	F4IW47	-0.469	0.001	plastid	Transketolase-2, chloroplastic OS=Arabidopsis thaliana GN=TKL-2 PE=1 SV=1
ATCG00630	P56769	-0.467	0.002	plastid	Photosystem I reaction center subunit IX OS=Arabidopsis thaliana GN=psaJ PE=3 SV=1
AT4G33010	Q94B78	-0.466	0.001	mitochondrion	Glycine dehydrogenase (decarboxylating) 1, mitochondrial OS=Arabidopsis thaliana GN=GLDP1 PE=1 SV=2
AT5G52640	P27323	-0.465	0.003	cytosol	Heat shock protein 90-1 OS=Arabidopsis thaliana GN=HSP90-1 PE=1 SV=3
AT5G25980	Q9C5C2	-0.464	0.001	extracellular	Myrosinase 2 OS=Arabidopsis thaliana GN=TGG2 PE=1 SV=1
AT5G64570	Q9FLG1	-0.462	0.001	extracellular	Beta-D-xylosidase 4 OS=Arabidopsis thaliana GN=BXL4 PE=1 SV=1
AT3G55260	A7WM73	-0.46	0.007	extracellular	Beta-hexosaminidase 1 OS=Arabidopsis thaliana GN=HEXO1 PE=1 SV=1
AT1G10360	Q9FUS9	-0.459	0.008	cytosol	Glutathione S-transferase U18 OS=Arabidopsis thaliana GN=GSTU18 PE=2 SV=1
AT4G30690	Q94B52	-0.459	0.001	plastid	Translation initiation factor IF3-4, chloroplastic OS=Arabidopsis thaliana GN=IF3-4 PE=2 SV=1
AT1G56190	P50318	-0.458	0.001	plastid	Phosphoglycerate kinase 2, chloroplastic OS=Arabidopsis thaliana GN=At1g56190 PE=1 SV=3
AT2G47910	O82258	-0.458	0.008	plastid	Protein CHLORORESPIRATORY REDUCTION 6, chloroplastic OS=Arabidopsis thaliana GN=CRR6 PE=2 SV=1
AT4G22485	A8MRQ5	-0.457	0.005	extracellular	Bifunctional inhibitor/lipid-transfer protein/seed storage 2S albumin superfamily protein OS=Arabidopsis thaliana GN=At4g22485 PE=4 SV=2
ATCG00750	P56802	-0.456	0.002	plastid	30S ribosomal protein S11, chloroplastic OS=Arabidopsis thaliana GN=rps11 PE=3 SV=1
AT4G10300	Q9SV91	-0.454	0.002	plastid	At4g10300 OS=Arabidopsis thaliana GN=F24G24.100 PE=2 SV=1
AT1G28150	Q9FZ89	-0.453	0.006	plastid	UPF0426 protein At1g28150, chloroplastic OS=Arabidopsis thaliana GN=At1g28150 PE=1 SV=1
AT4G04640	Q01908	-0.453	0.001	plastid	ATP synthase gamma chain 1, chloroplastic OS=Arabidopsis thaliana GN=ATPC1 PE=1 SV=1
AT1G20630	Q96528	-0.452	0.006	peroxisome	Catalase-1 OS=Arabidopsis thaliana GN=CAT1 PE=1 SV=3
AT4G16760	O65202	-0.452	0.001	peroxisome	Peroxisomal acyl-coenzyme A oxidase 1 OS=Arabidopsis thaliana GN=ACX1 PE=1 SV=1
AT2G39730	P10896	-0.449	0	plastid	Ribulose bisphosphate carboxylase/oxygenase activase, chloroplastic OS=Arabidopsis thaliana GN=RCA PE=1 SV=2
AT1G54010	Q8W4H8	-0.448	0.001	vacuole	Inactive GDSL esterase/lipase-like protein 23 OS=Arabidopsis thaliana GN=GLL23 PE=1 SV=1
AT1G52280	Q9C820	-0.447	0.007	plasma membrane,golgi,vacuole	Ras-related protein RABG3d OS=Arabidopsis thaliana GN=RABG3D PE=2 SV=1
AT2G42130	Q8S9M1	-0.447	0.001	plastid	RAIsoform 3 of Probable plastid-lipid-associated protein 13, chloroplastic OS=Arabidopsis thaliana GN=PAP13
AT2G45060	Q94AZ5	-0.447	0.008	mitochondrion	Alanine-tRNA ligase OS=Arabidopsis thaliana GN=At2g45060 PE=1 SV=1
AT1G09010	Q75W54	-0.444	0.008	vacuole	Mannosylglycoprotein endo-beta-mannosidase OS=Arabidopsis thaliana GN=EBM PE=1 SV=3
AT3G18780	Q96292	-0.443	0.001	cytosol	Actin-2 OS=Arabidopsis thaliana GN=ACT2 PE=1 SV=1
AT2G22230	Q9SIE3	-0.442	0.003	plastid	At2g22230/T26C19.11 OS=Arabidopsis thaliana GN=At2g22230 PE=2 SV=2
AT4G02520	P46422	-0.442	0.001	cytosol	Glutathione S-transferase F2 OS=Arabidopsis thaliana GN=GSTF2 PE=1 SV=3
AT1G49670	F4I3C3	-0.439	0.003	peroxisome	RP protein (REF) OS=Arabidopsis thaliana GN=NQR PE=4 SV=1
AT1G76850	Q8S3U9	-0.438	0.007	plasma membrane	Exocyst complex component SEC5A OS=Arabidopsis thaliana GN=SEC5A PE=1 SV=1
AT3G54660	P42770	-0.438	0.001	plastid	Glutathione reductase, chloroplastic OS=Arabidopsis thaliana GN=EMB2360 PE=2 SV=1
AT4G12420	Q9SU40	-0.436	0.002	plasma membrane	Monocopper oxidase-like protein SKU5 OS=Arabidopsis thaliana GN=SKU5 PE=1 SV=1
AT4G27690	Q9T091	-0.436	0.009	golgi	Vacuolar protein sorting-associated protein 26B OS=Arabidopsis thaliana GN=VPS26B PE=2 SV=2
AT4G16130	O23461	-0.435	0.003	cytosol	L-arabinokinase OS=Arabidopsis thaliana GN=ARA1 PE=1 SV=1
AT4G24930	Q9SW33	-0.435	0.003	plastid	Thylakoid lumenal 17.9 kDa protein, chloroplastic OS=Arabidopsis thaliana GN=At4g24930 PE=1 SV=1
AT5G08740	Q8GXR9	-0.435	0.001	plastid,mitochondrion	Alternative NAD(P)H-ubiquinone oxidoreductase C1, chloroplastic/mitochondrial OS=Arabidopsis thaliana GN=NDC1 PE=1 SV=2
AT2G25840	Q8RXE9	-0.432	0.009	plastid	Tryptophan--tRNA ligase, chloroplastic/mitochondrial OS=Arabidopsis thaliana GN=OVA4 PE=1 SV=1
ATCG00350	P56766	-0.432	0.002	plastid	Photosystem I P700 chlorophyll a apoprotein A1 OS=Arabidopsis thaliana GN=psA PE=2 SV=1
AT1G79040	P27202	-0.431	0.003	plastid	Photosystem II 10 kDa polypeptide, chloroplastic OS=Arabidopsis thaliana GN=PSBR PE=1 SV=1
AT4G18810	F4JRN8	-0.431	0.001	plastid	NAD(P)-binding Rossmann-fold superfamily protein OS=Arabidopsis thaliana GN=At4g18810 PE=4 SV=1
AT5G43970	Q9FNC9	-0.431	0.009	mitochondrion	Mitochondrial import receptor subunit TOM9-2 OS=Arabidopsis thaliana GN=TOM9-2 PE=1 SV=3
AT5G10360	P51430	-0.43	0.002	cytosol	40S ribosomal protein S6-2 OS=Arabidopsis thaliana GN=RPS6B PE=1 SV=3
AT3G26720	P94078	-0.429	0.004	extracellular	Alpha-mannosidase At3g26720 OS=Arabidopsis thaliana GN=At3g26720 PE=1 SV=1
ATCG00470	P09468	-0.429	0.001	plastid	ATP synthase epsilon chain, chloroplastic OS=Arabidopsis thaliana GN=atpE PE=1 SV=2
AT3G62910	Q8RX79	-0.428	0.007	plastid	Peptide chain release factor APG3, chloroplastic OS=Arabidopsis thaliana GN=APG3 PE=2 SV=1
AT5G22620	Q9FNJ9	-0.428	0.003	plastid	Probable 2-carboxy-D-arabinitol-1-phosphatase OS=Arabidopsis thaliana GN=At5g22620 PE=1 SV=1
AT1G54780	Q9ZVL6	-0.427	0.001	plastid	UPF0603 protein At1g54780, chloroplastic OS=Arabidopsis thaliana GN=At1g54780 PE=1 SV=1
AT2G44640	O80503	-0.425	0.007	plastid	Expressed protein OS=Arabidopsis thaliana GN=At2g44640 PE=4 SV=2
AT5G37850	Q8W1X2	-0.425	0.003	plastid	Pyridoxal kinase OS=Arabidopsis thaliana GN=PK PE=1 SV=2
AT5G60160	Q9LST0	-0.425	0.003	vacuole	AT5g60160/f15l12_20 OS=Arabidopsis thaliana GN=At5g60160 PE=2 SV=1
AT1G11580	Q1JPL7	-0.423	0.009	extracellular	Pectinesterase/pectinesterase inhibitor 18 OS=Arabidopsis thaliana GN=PME18 PE=1 SV=3
AT4G39080	Q8W4S4	-0.423	0.007	vacuole	V-type proton ATPase subunit a3 OS=Arabidopsis thaliana GN=VHA-a3 PE=1 SV=1
AT3G60750	Q8RWV0	-0.422	0.001	plastid	Transketolase-1, chloroplastic OS=Arabidopsis thaliana GN=TKL-1 PE=1 SV=1
ATCG00120	P56757	-0.422	0.001	plastid	ATP synthase subunit alpha, chloroplastic OS=Arabidopsis thaliana GN=atpA PE=1 SV=1
AT1G55980	F4I3I1	-0.42	0.008	cytosol	FAD/NAD(P)-binding oxidoreductase family protein OS=Arabidopsis thaliana GN=At1g55980 PE=4 SV=2
AT1G71270	Q94KD3	-0.42	0.008	golgi	Vacuolar protein sorting-associated protein 52 A OS=Arabidopsis thaliana GN=VPS52 PE=1 SV=1
AT1G21720	Q9XI05	-0.419	0.002	nucleus,cytosol	Proteasome subunit beta type-3-A OS=Arabidopsis thaliana GN=PBC1 PE=1 SV=2
AT4G30610	Q9M099	-0.419	0.006	extracellular	Serine carboxypeptidase 24 OS=Arabidopsis thaliana GN=SCPL24 PE=1 SV=1
AT5G20090	Q949R9	-0.418	0.007	mitochondrion	Mitochondrial pyruvate carrier 1 OS=Arabidopsis thaliana GN=MPC1 PE=3 SV=1
AT2G29340	F4IKM1	-0.417	0.002	cytosol	Tropinone reductase homolog At2g29340 OS=Arabidopsis thaliana GN=At2g29340 PE=2 SV=1
AT5G42100	Q9FHX5	-0.417	0.006	extracellular	Glucan endo-1,3-beta-glucosidase 10 OS=Arabidopsis thaliana GN=At5g42100 PE=1 SV=1
AT2G05990	Q9SLA8	-0.414	0.001	plastid	Enoyl-[acyl-carrier-protein] reductase [NADH], chloroplastic OS=Arabidopsis thaliana GN=MOD1 PE=1 SV=1
AT3G54110	O81845	-0.413	0.004	mitochondrion	Mitochondrial uncoupling protein 1 OS=Arabidopsis thaliana GN=PUMP1 PE=1 SV=1
AT3G55330	P82538	-0.413	0.001	plastid	PsbP-like protein 1, chloroplastic OS=Arabidopsis thaliana GN=PPL1 PE=1 SV=1
AT5G21430	Q84VQ4	-0.411	0.002	plastid	NAD(P)H-quinone oxidoreductase subunit U, chloroplastic OS=Arabidopsis thaliana GN=ndhU PE=1 SV=1
AT5G41210	Q9ZRT5	-0.41	0.003	peroxisome	Glutathione S-transferase T1 OS=Arabidopsis thaliana GN=GSTT1 PE=2 SV=1
AT5G43960	Q9FND0	-0.408	0.01	nucleus	AD20086.1 OS=Arabidopsis thaliana GN=MRH10.6 PE=1 SV=1
AT2G29260	Q9ZW12	-0.407	0.007	plastid	Tropinone reductase homolog At2g29260, chloroplastic OS=Arabidopsis thaliana GN=At2g29260 PE=2 SV=1
ATCG00500	P56765	-0.407	0.005	plastid	Acetyl-coenzyme A carboxylase carboxyl transferase subunit beta, chloroplastic OS=Arabidopsis thaliana GN=accD PE=1 SV=2
AT1G20020	Q8W493	-0.405	0.001	plastid	Ferredoxin--NADP reductase, leaf isozyme 2, chloroplastic OS=Arabidopsis thaliana GN=LFNR2 PE=1 SV=1
AT3G09630	Q9SF40	-0.403	0.002	cytosol	60S ribosomal protein L4-1 OS=Arabidopsis thaliana GN=RPL4A PE=1 SV=1
AT2G44920	O22160	-0.402	0.001	plastid	Thylakoid lumenal 15 kDa protein 1, chloroplastic OS=Arabidopsis thaliana GN=At2g44920 PE=1 SV=2
AT3G19760	Q94A52	-0.401	0.004	nucleus	Eukaryotic initiation factor 4A-III homolog OS=Arabidopsis thaliana GN=EIF4A3 PE=1 SV=2
AT3G19450	P48523	-0.4	0.001	cytosol	Cinnamyl alcohol dehydrogenase 4 OS=Arabidopsis thaliana GN=CAD4 PE=1 SV=1
AT1G64770	Q94AQ8	-0.399	0.004	plastid	Photosynthetic NDsubunit of subcomplex B 2, chloroplastic OS=Arabidopsis thaliana GN=PNSB2 PE=2 SV=1
AT1G76010	Q93VA8	-0.399	0.004	nucleus	Alba DNA/RNA-binding protein OS=Arabidopsis thaliana GN=At1g76010 PE=2 SV=1
AT3G60950	F4JD16	-0.398	0.008	mitochondrion	C2 calcium/lipid-binding endonuclease/exonuclease/phosphatase OS=Arabidopsis thaliana GN=At3g60950 PE=4 SV=1
AT1G14310	Q9M9T1	-0.396	0.008	mitochondrion	F14L17.7 protein OS=Arabidopsis thaliana GN=At1g14310 PE=4 SV=1
ATCG01110	P56753	-0.395	0.002	plastid	NAD(P)H-quinone oxidoreductase subunit H, chloroplastic OS=Arabidopsis thaliana GN=ndhPE=1 SV=1
ATCG00560	P60129	-0.394	0.009	plastid	Photosystem II reaction center protein L OS=Arabidopsis thaliana GN=psbL PE=1 SV=1
AT5G42650	Q96242	-0.392	0.001	plastid	Allene oxide synthase, chloroplastic OS=Arabidopsis thaliana GN=CYP74A PE=1 SV=3
ATCG00340	P56767	-0.392	0.002	plastid	Photosystem I P700 chlorophyll a apoprotein A2 OS=Arabidopsis thaliana GN=psaB PE=3 SV=1
AT2G03440	Q9ZQ80	-0.391	0.002	nucleus	Nodulin-related protein 1 OS=Arabidopsis thaliana GN=NRP1 PE=1 SV=1
AT1G55670	Q9S7N7	-0.389	0.004	plastid	Photosystem I reaction center subunit V, chloroplastic OS=Arabidopsis thaliana GN=PSAG PE=1 SV=1
AT1G78830	Q9ZVA2	-0.388	0.001	extracellular	EP1-like glycoprotein 2 OS=Arabidopsis thaliana GN=At1g78830 PE=1 SV=1
AT3G42050	Q9LX65	-0.388	0.001	vacuole,golgi	V-type proton ATPase subunit OS=Arabidopsis thaliana GN=VHA-PE=1 SV=1
AT3G07390	Q94BT2	-0.387	0.004	plasma membrane	Auxin-induced in root cultures protein 12 OS=Arabidopsis thaliana GN=AIR12 PE=1 SV=3
AT4G30140	Q9SZW7	-0.386	0.002	extracellular	GDSL esterase/lipase At4g30140 OS=Arabidopsis thaliana GN=At4g30140 PE=2 SV=1
AT4G20850	F4JVN6	-0.385	0.001	plastid	Tripeptidyl-peptidase 2 OS=Arabidopsis thaliana GN=TPP2 PE=1 SV=1
AT2G35490	O82291	-0.384	0.001	plastid	Probable plastid-lipid-associated protein 3, chloroplastic OS=Arabidopsis thaliana GN=PAP3 PE=1 SV=1
AT1G02560	Q9S834	-0.384	0.002	plastid	ATP-dependent Clp protease proteolytic subunit 5, chloroplastic OS=Arabidopsis thaliana GN=CLPP5 PE=1 SV=1
AT5G42270	Q9FH02	-0.384	0.001	plastid	ATP-dependent zinc metalloprotease FTSH 5, chloroplastic OS=Arabidopsis thaliana GN=FTSH5 PE=1 SV=1
AT1G02335	Q9FZ27	-0.382	0.005	extracellular	Germin-like protein subfamily 2 member 2 OS=Arabidopsis thaliana GN=At1g02335 PE=2 SV=1
AT1G02930	P42760	-0.381	0.007	cytosol	Glutathione S-transferase F6 OS=Arabidopsis thaliana GN=GSTF6 PE=2 SV=2
AT2G42220	O48529	-0.381	0.002	plastid	Rhodanese-like domain-containing protein 9, chloroplastic OS=Arabidopsis thaliana GN=STR9 PE=2 SV=1
ATCG00130	P56759	-0.377	0.001	plastid	ATP synthase subunit b, chloroplastic OS=Arabidopsis thaliana GN=atpF PE=3 SV=1
AT3G59780	F4J9G2	-0.376	0.002	plastid	Rhodanese/Cell cycle control phosphatase superfamily protein OS=Arabidopsis thaliana GN=At3g59780 PE=4 SV=1
AT1G52315	F4ICV8	-0.375	0.009	mitochondrion	Regulator of Vps4 activity in the MVB pathway protein OS=Arabidopsis thaliana GN=At1g52315 PE=4 SV=1
AT1G77090	O49292	-0.375	0.002	plastid	PsbP domain-containing protein 4, chloroplastic OS=Arabidopsis thaliana GN=PPD4 PE=1 SV=2
AT2G47710	O82240	-0.374	0.004	cytosol	Adenine nucleotide alpha hydrolases-like superfamily protein OS=Arabidopsis thaliana GN=At2g47710 PE=2 SV=1
AT3G09740	Q9SF29	-0.374	0.005	plasma membrane	Syntaxin-71 OS=Arabidopsis thaliana GN=SYP71 PE=1 SV=1
AT5G48790	Q94F50	-0.374	0.009	plastid	AT5g48790/K24G6_12 OS=Arabidopsis thaliana GN=At5g48790 PE=2 SV=1
AT1G09130	Q8L770	-0.374	0.002	plastid	ATP-dependent Clp protease proteolytic subunit-related protein 3, chloroplastic OS=Arabidopsis thaliana GN=CLPR3 PE=1 SV=1
AT2G15880	Q9XIL9	-0.371	0.009	extracellular	reversed Pollen-specific leucine-ricrepeat extensin-like protein 3 OS=Arabidopsis thaliana GN=PEX3 PE=2 SV=1
AT1G16080	Q9S9M7	-0.37	0.001	plastid	Nuclear protein OS=Arabidopsis thaliana GN=At1g16080 PE=1 SV=1
AT1G58380	Q8L8Y0	-0.37	0.004	cytosol	40S ribosomal protein S2-1 OS=Arabidopsis thaliana GN=RPS2A PE=2 SV=2
AT3G18080	Q9LV33	-0.37	0.002	extracellular	Beta-glucosidase 44 OS=Arabidopsis thaliana GN=BGLU44 PE=2 SV=1
AT4G14880	P47998	-0.369	0.008	cytosol	Cysteine synthase 1 OS=Arabidopsis thaliana GN=OASA1 PE=1 SV=2
AT4G15545	Q93W28	-0.369	0.001	nucleus	Uncharacterized protein At4g15545 OS=Arabidopsis thaliana GN=At4g15545 PE=1 SV=1
AT2G43440	A8MS20	-0.368	0.01	cytosol	reversed F-box protein At2g43440 OS=Arabidopsis thaliana GN=At2g43440 PE=2 SV=1
AT2G18960	P20649	-0.367	0.002	plasma membrane	ATPase 1, plasma membrane-type OS=Arabidopsis thaliana GN=AHA1 PE=1 SV=3
AT3G46940	Q9STG6	-0.367	0.009	nucleus	Deoxyuridine 5'-triphosphate nucleotidohydrolase OS=Arabidopsis thaliana GN=DUT PE=1 SV=1
AT3G54890	Q01667	-0.367	0.001	plastid	Chlorophyll a-b binding protein 6, chloroplastic OS=Arabidopsis thaliana GN=LHCA1 PE=1 SV=1
AT5G35170	Q8VYL1	-0.367	0.001	plastid	Adenylate kinase 5, chloroplastic OS=Arabidopsis thaliana GN=At5g35170 PE=1 SV=1
AT1G44575	Q9XF91	-0.366	0.001	plastid	Photosystem II 22 kDa protein, chloroplastic OS=Arabidopsis thaliana GN=PSBS PE=2 SV=1
AT4G09670	Q9SZ83	-0.366	0.001	cytosol	Uncharacterized oxidoreductase At4g09670 OS=Arabidopsis thaliana GN=At4g09670 PE=1 SV=1
ATCG00430	P56756	-0.366	0.006	plastid	NAD(P)H-quinone oxidoreductase subunit K, chloroplastic OS=Arabidopsis thaliana GN=ndhK PE=3 SV=1
AT1G70570	F4I5H7	-0.366	0.01	plastid	Anthranilate phosphoribosyltransferase OS=Arabidopsis thaliana GN=At1g70570 PE=4 SV=1
AT2G47730	Q96266	-0.365	0.001	plastid	Glutathione S-transferase F8, chloroplastic OS=Arabidopsis thaliana GN=GSTF8 PE=1 SV=3
AT5G13980	Q8LPJ3	-0.365	0.001	extracellular	Probable alpha-mannosidase At5g13980 OS=Arabidopsis thaliana GN=At5g13980 PE=2 SV=1
AT2G21280	Q9SJU9	-0.364	0.01	plastid	Epimerase family protein SDR39U1 homolog, chloroplastic OS=Arabidopsis thaliana GN=GC1 PE=2 SV=2
AT2G22990	Q8RUW5	-0.364	0.004	extracellular	Serine carboxypeptidase-like 8 OS=Arabidopsis thaliana GN=SCPL8 PE=1 SV=2
AT1G15340	Q9XI36	-0.363	0.002	nucleus	Methyl-CpG-binding domain-containing protein 10 OS=Arabidopsis thaliana GN=MBD10 PE=1 SV=1
AT5G60540	Q8LAD0	-0.363	0.01	cytosol	Probable pyridoxal 5'-phosphate synthase subunit PDX2 OS=Arabidopsis thaliana GN=PDX2 PE=1 SV=1
AT3G15950	Q9LSB4	-0.362	0.001	endoplasmic reticulum	TSA1-like protein OS=Arabidopsis thaliana GN=NAI2 PE=1 SV=1
AT5G38660	Q2HIR7	-0.362	0.001	plastid	Acclimation of photosynthesis to environment OS=Arabidopsis thaliana GN=APE1 PE=1 SV=1
AT4G24220	Q9STX2	-0.361	0.008	cytosol	3-oxo-Delta(4,5)-steroid 5-beta-reductase OS=Arabidopsis thaliana GN=VEP1 PE=1 SV=1
AT4G32260	Q42139	-0.361	0.001	plastid	AT4g32260/F10M6_100 OS=Arabidopsis thaliana GN=PDE334 PE=1 SV=2
AT1G08550	Q39249	-0.36	0.002	plastid	Violaxanthin de-epoxidase, chloroplastic OS=Arabidopsis thaliana GN=VDE1 PE=1 SV=1
AT2G18190	F4IQG2	-0.36	0.009	plasma membrane	A-ATPase At2g18190 OS=Arabidopsis thaliana GN=At2g18190 PE=2 SV=1
AT1g21350	A0A1P8ATZ7	-0.359	0.004	plastid	Thioredoxin superfamily protein OS=Arabidopsis thaliana GN=At1g21350 PE=4 SV=1
AT2G29690	P32069	-0.359	0.004	plastid	Anthranilate synthase alpha subunit 2, chloroplastic OS=Arabidopsis thaliana GN=ASA2 PE=2 SV=1
AT1G32440	Q93Z53	-0.358	0.006	plastid	Plastidial pyruvate kinase 3, chloroplastic OS=Arabidopsis thaliana GN=PKP3 PE=1 SV=1
AT1G63770	Q8H0S9	-0.358	0.001	plastid	Puromycin-sensitive aminopeptidase OS=Arabidopsis thaliana GN=MPA1 PE=2 SV=1
AT4G12060	Q8GW78	-0.358	0.004	plastid	ATP-dependent Clp protease ATP-binding subunit CLPT2, chloroplastic OS=Arabidopsis thaliana GN=CLPT2 PE=1 SV=1
AT1G02780	Q9SRX2	-0.356	0.005	cytosol	60S ribosomal protein L19-1 OS=Arabidopsis thaliana GN=RPL19A PE=2 SV=1
AT3G47470	P27521	-0.356	0.001	plastid	Chlorophyll a-b binding protein 4, chloroplastic OS=Arabidopsis thaliana GN=LHCA4 PE=1 SV=1
AT5G26000	P37702	-0.356	0.01	peroxisome	Myrosinase 1 OS=Arabidopsis thaliana GN=TGG1 PE=1 SV=1
AT5G65430	P48348	-0.356	0.001	nucleus	14-3-3-like protein GF14 kappa OS=Arabidopsis thaliana GN=GRF8 PE=1 SV=2
AT5G14260	Q8VZB5	-0.354	0.001	plastid	Rubisco methyltransferase family protein OS=Arabidopsis thaliana GN=At5g14260 PE=1 SV=1
AT1G11750	Q9SAA2	-0.354	0.006	plastid	ATP-dependent Clp protease proteolytic subunit 6, chloroplastic OS=Arabidopsis thaliana GN=CLPP6 PE=1 SV=1
AT1G80460	Q9M8L4	-0.352	0.007	cytosol	Glycerol kinase OS=Arabidopsis thaliana GN=GLPK PE=1 SV=1
AT3G58010	Q9M2P7	-0.352	0.002	plastid	Probable plastid-lipid-associated protein 9, chloroplastic OS=Arabidopsis thaliana GN=PAP9 PE=1 SV=1
AT5G23210	Q0WPR4	-0.352	0.005	extracellular	Serine carboxypeptidase-like 34 OS=Arabidopsis thaliana GN=SCPL34 PE=2 SV=2
AT5G27390	A0A1P8BEU1	-0.35	0.007	plastid	Tagatose-6-phosphate ketose/aldose isomerase, putative (Mog1/PsbP/DUF1795-like photosystem II reaction center PsbP family protein) OS=Arabidopsis thaliana GN=At5g27390 PE=4 SV=1
AT5G20720	O65282	0.351	0.001	plastid	20 kDa chaperonin, chloroplastic OS=Arabidopsis thaliana GN=CPN20 PE=1 SV=2
AT4G03520	Q9SEU8	0.351	0.003	plastid	Thioredoxin M2, chloroplastic OS=Arabidopsis thaliana GN=TRXM2 PE=1 SV=2
AT1G14980	P34893	0.353	0.002	mitochondrion	10 kDa chaperonin, mitochondrial OS=Arabidopsis thaliana GN=CPN10 PE=1 SV=1
AT5G54430	Q8VYN9	0.353	0.002	cytosol	Universal stress protein PHOS32 OS=Arabidopsis thaliana GN=PHOS32 PE=1 SV=1
AT2G04390	P49205	0.354	0.002	cytosol	40S ribosomal protein S17-1 OS=Arabidopsis thaliana GN=RPS17A PE=2 SV=3
AT3G20390	Q94JQ4	0.354	0.001	plastid	Reactive Intermediate Deaminase A, chloroplastic OS=Arabidopsis thaliana GN=RIDA PE=1 SV=1
AT5G63890	Q9C5U8	0.354	0.001	plastid	Histidinol dehydrogenase, chloroplastic OS=Arabidopsis thaliana GN=HISN8 PE=2 SV=1
AT4G25080	Q9SW18	0.355	0.001	plastid	Magnesium protoporphyrin IX methyltransferase, chloroplastic OS=Arabidopsis thaliana GN=CHLM PE=1 SV=1
AT1G32500	Q9LQK7	0.356	0.002	plastid	Protein ABCI7, chloroplastic OS=Arabidopsis thaliana GN=ABCI7 PE=1 SV=1
AT3G52300	Q9FT52	0.356	0.001	mitochondrion	ATP synthase subunit d, mitochondrial OS=Arabidopsis thaliana GN=At3g52300 PE=1 SV=3
AT4G03150	Q944G6	0.356	0.007	plastid	AT4g03150/F4C21_7 OS=Arabidopsis thaliana GN=At4g03150 PE=2 SV=1
AT5G39570	Q9FKA5	0.356	0.002	nucleus	Uncharacterized protein At5g39570 OS=Arabidopsis thaliana GN=At5g39570 PE=1 SV=1
AT4G15560	Q38854	0.357	0.01	plastid	1-deoxy-D-xylulose-5-phosphate synthase, chloroplastic OS=Arabidopsis thaliana GN=DXS PE=1 SV=2
AT4g15790	A0A1I9LNC0	0.357	0.01	nucleus	Uveal autoantigen wicoiled-coil/ankyrin OS=Arabidopsis thaliana GN=At4g15790 PE=1 SV=1
AT1G66430	Q9C524	0.358	0.001	plastid	Probable fructokinase-6, chloroplastic OS=Arabidopsis thaliana GN=At1g66430 PE=2 SV=1
AT1G03475	Q9LR75	0.359	0.001	plastid	Coproporphyrinogen-III oxidase 1, chloroplastic OS=Arabidopsis thaliana GN=CPX1 PE=2 SV=1
AT1G74470	Q9CA67	0.36	0.002	plastid	Geranylgeranyl diphosphate reductase, chloroplastic OS=Arabidopsis thaliana GN=CHLP PE=1 SV=1
AT5G62790	Q9XFS9	0.36	0.002	plastid	1-deoxy-D-xylulose 5-phosphate reductoisomerase, chloroplastic OS=Arabidopsis thaliana GN=DXR PE=2 SV=2
AT2G26340	F4IUJ0	0.36	0.002	plastid	Uncharacterized protein OS=Arabidopsis thaliana GN=At2g26340 PE=4 SV=1
AT5G54770	Q38814	0.36	0.001	plastid	Thiamine thiazole synthase, chloroplastic OS=Arabidopsis thaliana GN=THI1 PE=1 SV=1
AT3G48560	P17597	0.361	0.002	plastid	Acetolactate synthase, chloroplastic OS=Arabidopsis thaliana GN=ALS PE=1 SV=1
AT2G17420	Q39242	0.361	0.007	plastid	Thioredoxin reductase 2 OS=Arabidopsis thaliana GN=NTR2 PE=2 SV=2
AT1G74090	Q9C9C9	0.363	0.009	cytosol	Cytosolic sulfotransferase 18 OS=Arabidopsis thaliana GN=SOT18 PE=1 SV=1
AT2G34640	F4IHY7	0.363	0.004	plastid	Protein PLASTID TRANSCRIPTIONALLY ACTIVE 12, chloroplastic OS=Arabidopsis thaliana GN=PTAC12 PE=1 SV=1
AT5G20920	Q41969	0.363	0.01	cytosol	Eukaryotic translation initiation factor 2 subunit beta OS=Arabidopsis thaliana GN=EIF2B PE=1 SV=3
AT5G58290	Q9SEI4	0.363	0.003	nucleus,cytosol	26S proteasome regulatory subunit 6B homolog OS=Arabidopsis thaliana GN=RPT3 PE=1 SV=1
AT4G29160	Q9SZE4	0.364	0.004	nucleus	Vacuolar protein sorting-associated protein 32 homolog 2 OS=Arabidopsis thaliana GN=VPS32.2 PE=1 SV=1
AT1G19570	Q9FWR4	0.369	0.001	peroxisome	Glutathione S-transferase DHAR1, mitochondrial OS=Arabidopsis thaliana GN=DHAR1 PE=1 SV=1
AT5G37510	Q9FGI6	0.369	0.001	mitochondrion	NADdehydrogenase [ubiquinone] iron-sulfur protein 1, mitochondrial OS=Arabidopsis thaliana GN=EMB1467 PE=1 SV=2
AT5G50370	Q9FK35	0.369	0.002	mitochondrion	Adenylate kinase 3 OS=Arabidopsis thaliana GN=ADK2 PE=1 SV=1
AT1G20440	P31168	0.371	0.009	nucleus	Dehydrin COR47 OS=Arabidopsis thaliana GN=COR47 PE=1 SV=2
AT3G06050	Q9M7T0	0.371	0.001	mitochondrion	Peroxiredoxin-2F, mitochondrial OS=Arabidopsis thaliana GN=PRXIIF PE=1 SV=2
AT3G29320	Q9LIB2	0.371	0.001	plastid	Alpha-glucan phosphorylase 1 OS=Arabidopsis thaliana GN=PHS1 PE=1 SV=1
AT1G16350	Q9SA34	0.373	0.002	peroxisome	Inosine-5'-monophosphate dehydrogenase 2 OS=Arabidopsis thaliana GN=At1g16350 PE=1 SV=1
AT3G13930	Q8RWN9	0.373	0.001	mitochondrion	Dihydrolipoyllysine-residue acetyltransferase component 2 of pyruvate dehydrogenase complex, mitochondrial OS=Arabidopsis thaliana GN=At3g13930 PE=1 SV=2
AT3G48730	Q42522	0.374	0.002	plastid	Glutamate-1-semialdehyde 2,1-aminomutase 2, chloroplastic OS=Arabidopsis thaliana GN=GSA2 PE=2 SV=2
AT2G26210	Q8VZ34	0.375	0.01	cytosol	Ankyrin repeat family protein OS=Arabidopsis thaliana GN=At2g26210 PE=2 SV=1
AT4G27500	O23144	0.375	0.005	endoplasmic reticulum,plasma membrane	Proton pump-interactor 1 OS=Arabidopsis thaliana GN=PPI1 PE=1 SV=2
AT4G29350	Q42418	0.376	0.002	cytosol	Profilin-2 OS=Arabidopsis thaliana GN=PRO2 PE=2 SV=1
AT3G09500	Q9SF53	0.378	0.01	cytosol	60S ribosomal protein L35-1 OS=Arabidopsis thaliana GN=RPL35A PE=2 SV=1
AT3G46560	Q9XGX9	0.378	0.006	mitochondrion	Mitochondrial import inner membrane translocase subunit TIM9 OS=Arabidopsis thaliana GN=TIM9 PE=1 SV=2
AT3G51800	Q96327	0.378	0.001	nucleus	ERBB-3 BINDING PROTEIN 1 OS=Arabidopsis thaliana GN=EBP1 PE=1 SV=1
AT1G07140	Q9LMK7	0.379	0.002	cytosol	Ran-binding protein 1 homolog a OS=Arabidopsis thaliana GN=RANBP1A PE=1 SV=1
AT1G75350	Q9FWS4	0.38	0.001	plastid	50S ribosomal protein L31, chloroplastic OS=Arabidopsis thaliana GN=RPL31 PE=2 SV=1
AT5G44340	P24636	0.38	0.001	cytosol	Tubulin beta-4 chain OS=Arabidopsis thaliana GN=TUBB4 PE=2 SV=2
AT1G27385	F4HSW0	0.381	0.008	mitochondrion	Phosphoribosylformylglycinamidine synthase OS=Arabidopsis thaliana GN=At1g27385 PE=4 SV=1
AT2G21870	Q9SJ12	0.381	0.001	mitochondrion	Probable ATP synthase 24 kDa subunit, mitochondrial OS=Arabidopsis thaliana GN=At2g21870 PE=1 SV=1
AT1G27970	Q9C7F5	0.382	0.002	nucleus	Nuclear transport factor 2B OS=Arabidopsis thaliana GN=NTF2B PE=1 SV=1
AT5G08300	P68209	0.382	0.003	mitochondrion	Succinate--CoA ligase [ADP-forming] subunit alpha-1, mitochondrial OS=Arabidopsis thaliana GN=At5g08300 PE=1 SV=1
AT5G39730	Q9FIX1	0.382	0.004	cytosol	AIG2-like protein B OS=Arabidopsis thaliana GN=AIG2LB PE=1 SV=1
AT1G75310	A0A1P8AND3	0.383	0.009	nucleus	reversed Auxin-like 1 protein OS=Arabidopsis thaliana GN=AUL1 PE=4 SV=1
AT5G38480	P42644	0.384	0.002	cytosol	14-3-3-like protein GF14 psi OS=Arabidopsis thaliana GN=GRF3 PE=1 SV=2
AT1G65980	Q9XEX2	0.386	0.001	cytosol	Peroxiredoxin-2B OS=Arabidopsis thaliana GN=PRXIIB PE=1 SV=1
AT3G08740	Q8VZW6	0.386	0.001	plastid	Elongation factor P (EF-P) family protein OS=Arabidopsis thaliana GN=At3g08740 PE=1 SV=1
AT2G27710	Q9SLF7	0.387	0.002	cytosol	60S acidic ribosomal protein P2-2 OS=Arabidopsis thaliana GN=RPP2B PE=1 SV=1
AT5G17870	Q9FKP0	0.387	0.01	plastid	50S ribosomal protein 6, chloroplastic OS=Arabidopsis thaliana GN=PSRP6 PE=3 SV=1
AT1G47500	Q9SX80	0.389	0.008	nucleus	Polyadenylate-binding protein RBP47C' OS=Arabidopsis thaliana GN=RBP47C' PE=2 SV=1
AT1G61570	Q9XH48	0.389	0.007	mitochondrion	Mitochondrial import inner membrane translocase subunit TIM13 OS=Arabidopsis thaliana GN=TIM13 PE=1 SV=2
AT3G01280	Q9SRH5	0.389	0.001	mitochondrion	Mitochondrial outer membrane protein porin 1 OS=Arabidopsis thaliana GN=VDAC1 PE=1 SV=3
AT3G48890	Q9M2Z4	0.389	0.004	endoplasmic reticulum	Membrane steroid-binding protein 2 OS=Arabidopsis thaliana GN=MSBP2 PE=1 SV=1
AT5G02240	Q94EG6	0.39	0.001	cytosol	Uncharacterized protein At5g02240 OS=Arabidopsis thaliana GN=At5g02240 PE=1 SV=1
AT4G16143	F4JL11	0.391	0.008	nucleus	Importin subunit alpha-2 OS=Arabidopsis thaliana GN=IMPA2 PE=1 SV=1
AT4G23670	Q9SUR0	0.391	0.001	cytosol	AT4G23670 protein OS=Arabidopsis thaliana GN=At4g23670 PE=2 SV=1
AT4G24770	Q04836	0.391	0.001	plastid	31 kDa ribonucleoprotein, chloroplastic OS=Arabidopsis thaliana GN=CP31A PE=1 SV=1
AT1G54630	P25702	0.392	0.007	plastid	Acyl carrier protein 3, chloroplastic OS=Arabidopsis thaliana GN=ACP3 PE=1 SV=2
AT2G44650	O80504	0.392	0.007	plastid	10 kDa chaperonin 2, chloroplastic OS=Arabidopsis thaliana GN=CPN10-2 PE=2 SV=1
AT3G26420	Q9LIN3	0.392	0.007	nucleus	Glycine-ricRNA-binding protein RZ1A OS=Arabidopsis thaliana GN=RZ1A PE=1 SV=1
AT1G12000	Q8W4M5	0.393	0.002	golgi	Pyrophosphate--fructose 6-phosphate 1-phosphotransferase subunit beta 1 OS=Arabidopsis thaliana GN=PFP-BETA1 PE=1 SV=1
AT4G18970	Q93YW8	0.393	0.004	extracellular	GDSL esterase/lipase At4g18970 OS=Arabidopsis thaliana GN=At4g18970 PE=2 SV=1
AT1G27090	Q9LFX8	0.394	0.004	nucleus	Glycine-ricprotein OS=Arabidopsis thaliana GN=At1g27090 PE=1 SV=1
AT1G29990	Q2HIK4	0.394	0.001	cytosol	At1g29990 OS=Arabidopsis thaliana GN=PFD6 PE=2 SV=1
AT1G53850	O81149	0.394	0.008	nucleus,cytosol	Proteasome subunit alpha type-5-A OS=Arabidopsis thaliana GN=PAE1 PE=1 SV=1
AT3G18165	Q949S9	0.394	0.008	nucleus	Pre-mRNA-splicing factor SPF27 homolog OS=Arabidopsis thaliana GN=MOS4 PE=1 SV=1
AT2G36060	Q9SJ44	0.395	0.004	cytosol	Ubiquitin-conjugating enzyme E2 variant 1C OS=Arabidopsis thaliana GN=UEV1C PE=1 SV=1
AT4G33030	O48917	0.395	0.001	plastid	UDP-sulfoquinovose synthase, chloroplastic OS=Arabidopsis thaliana GN=SQD1 PE=1 SV=1
AT5G02050	Q9LZM6	0.397	0.006	mitochondrion	At5g02050 OS=Arabidopsis thaliana GN=At5g02050 PE=2 SV=1
AT1G15730	Q9LMR1	0.399	0.004	plastid	At1g15730/F7H2_7 OS=Arabidopsis thaliana GN=At1g15730 PE=1 SV=1
AT3G04550	Q9SR19	0.399	0.002	plastid	Rubisco accumulation factor 1.2, chloroplastic OS=Arabidopsis thaliana GN=RAF1.2 PE=1 SV=1
AT3G52380	Q39061	0.399	0.001	plastid	RNA-binding protein CP33, chloroplastic OS=Arabidopsis thaliana GN=CP33 PE=2 SV=1
AT3G56150	O49160	0.399	0.002	nucleus,cytosol	Eukaryotic translation initiation factor 3 subunit C OS=Arabidopsis thaliana GN=TIF3C1 PE=1 SV=2
AT5G20890	Q940P8	0.4	0.001	cytosol	T-complex protein 1 subunit beta OS=Arabidopsis thaliana GN=CCT2 PE=1 SV=1
AT1G48900	P49967	0.402	0.01	cytosol	Signal recognition particle 54 kDa protein 3 OS=Arabidopsis thaliana GN=SRP-54C PE=2 SV=2
AT3G55620	Q9M060	0.403	0.002	cytosol	Eukaryotic translation initiation factor 6-2 OS=Arabidopsis thaliana GN=EIF6-2 PE=2 SV=1
AT5G67590	Q9FJW4	0.403	0.003	mitochondrion	NADdehydrogenase [ubiquinone] iron-sulfur protein 4, mitochondrial OS=Arabidopsis thaliana GN=FRO1 PE=1 SV=1
AT1G65700	Q8VYI0	0.404	0.004	nucleus	Sm-like protein LSM8 OS=Arabidopsis thaliana GN=LSM8 PE=1 SV=1
AT1G48350	Q9SX68	0.406	0.002	plastid	50S ribosomal protein L18, chloroplastic OS=Arabidopsis thaliana GN=RPL18 PE=2 SV=1
AT3G02770	Q9M8R9	0.408	0.004	cytosol	Putative 4-hydroxy-4-methyl-2-oxoglutarate aldolase 1 OS=Arabidopsis thaliana GN=At3g02770 PE=2 SV=1
AT3G07480	Q9SRR8	0.408	0.002	mitochondrion	2Fe-2S ferredoxin-like superfamily protein OS=Arabidopsis thaliana GN=F21O3.19 PE=2 SV=1
AT4G34350	Q94B35	0.409	0.001	plastid	4-hydroxy-3-methylbut-2-enyl diphosphate reductase, chloroplastic OS=Arabidopsis thaliana GN=ISPPE=2 SV=1
AT2G06530	Q9SKI2	0.41	0.008	golgi	Vacuolar protein sorting-associated protein 2 homolog 1 OS=Arabidopsis thaliana GN=VPS2.1 PE=1 SV=2
AT5G20080	P83291	0.411	0.001	mitochondrion	NADH-cytochrome b5 reductase-like protein OS=Arabidopsis thaliana GN=CBR2 PE=1 SV=2
AT1G47260	Q9C6B3	0.412	0.001	mitochondrion	Gamma carbonic anhydrase 2, mitochondrial OS=Arabidopsis thaliana GN=GAMMACA2 PE=1 SV=1
AT3G15700	Q9LW09	0.412	0.009	cytosol	Putative disease resistance protein At3g15700 OS=Arabidopsis thaliana GN=At3g15700 PE=3 SV=1
AT1G27420	Q9FZJ3	0.414	0.008	plastid	Putative F-box/kelch-repeat protein At1g27420 OS=Arabidopsis thaliana GN=At1g27420 PE=4 SV=2
AT1G33950	Q9C8V2	0.414	0.01	nucleus	reversed Immune-associated nucleotide-binding protein 7 OS=Arabidopsis thaliana GN=IAN7 PE=2 SV=1
AT5G54600	P92959	0.414	0.001	plastid	50S ribosomal protein L24, chloroplastic OS=Arabidopsis thaliana GN=RPL24 PE=2 SV=2
AT4G26720	P48529	0.415	0.009	cytosol	Serine/threonine-protein phosphatase PP-X isozyme 1 OS=Arabidopsis thaliana GN=PPX1 PE=1 SV=1
AT1G21380	Q9LPL6	0.416	0.002	nucleus	TOM1-like protein 3 OS=Arabidopsis thaliana GN=TOL3 PE=1 SV=1
AT3G26400	Q9LIN5	0.416	0.007	cytosol	Eukaryotic translation initiation factor 4B1 OS=Arabidopsis thaliana GN=EIF4B1 PE=1 SV=1
AT1G22300	P48347	0.42	0.001	cytosol	14-3-3-like protein GF14 epsilon OS=Arabidopsis thaliana GN=GRF10 PE=1 SV=1
AT3G56940	Q9M591	0.421	0.001	plastid	Magnesium-protoporphyrin IX monomethyl ester [oxidative] cyclase, chloroplastic OS=Arabidopsis thaliana GN=CRD1 PE=1 SV=2
AT2G21160	P45434	0.422	0.009	endoplasmic reticulum	Translocon-associated protein subunit alpha OS=Arabidopsis thaliana GN=At2g21160 PE=2 SV=3
AT3G53580	Q9LFG2	0.423	0.001	plastid	Diaminopimelate epimerase, chloroplastic OS=Arabidopsis thaliana GN=DAPF PE=1 SV=1
AT5G52840	Q9FLX7	0.423	0.001	mitochondrion	Probable NADdehydrogenase [ubiquinone] 1 alpha subcomplex subunit 5, mitochondrial OS=Arabidopsis thaliana GN=At5g52840 PE=1 SV=1
AT5G55220	Q8S9L5	0.423	0.001	plastid	Trigger factor-like protein TIG, Chloroplastic OS=Arabidopsis thaliana GN=TIG PE=1 SV=1
AT2G30050	O64740	0.424	0.003	nucleus,cytosol	Protein transport protein SEC13 homolog B OS=Arabidopsis thaliana GN=SEC13B PE=1 SV=1
AT3G24503	Q56YU0	0.425	0.001	cytosol	Aldehyde dehydrogenase family 2 member C4 OS=Arabidopsis thaliana GN=ALDH2C4 PE=1 SV=2
AT1G31230	Q9SA18	0.426	0.001	plastid	Bifunctional aspartokinase/homoserine dehydrogenase 1, chloroplastic OS=Arabidopsis thaliana GN=AKHSDH1 PE=1 SV=1
AT5G66510	Q94AU7	0.426	0.003	mitochondrion	Gamma carbonic anhydrase 3, mitochondrial OS=Arabidopsis thaliana GN=GAMMACA3 PE=1 SV=1
AT1G13690	Q0WRA3	0.427	0.003	nucleus	ATPase E1 OS=Arabidopsis thaliana GN=ATE1 PE=1 SV=1
AT1G54220	Q5M729	0.427	0.008	mitochondrion	Dihydrolipoyllysine-residue acetyltransferase component 3 of pyruvate dehydrogenase complex, mitochondrial OS=Arabidopsis thaliana GN=At1g54220 PE=1 SV=1
AT3G17210	Q9LUV2	0.427	0.001	cytosol	Stress-response A/B barrel domain-containing protein HS1 OS=Arabidopsis thaliana GN=HS1 PE=1 SV=1
AT4G13200	Q8LDV3	0.427	0.002	plastid	Uncharacterized protein At4g13200, chloroplastic OS=Arabidopsis thaliana GN=At4g13200 PE=1 SV=2
AT2G28000	P21238	0.428	0.001	plastid	Chaperonin 60 subunit alpha 1, chloroplastic OS=Arabidopsis thaliana GN=CPN60A1 PE=1 SV=2
AT3G56190	Q9SPE6	0.429	0.002	vacuole	Alpha-soluble NSF attachment protein 2 OS=Arabidopsis thaliana GN=ASNAP2 PE=1 SV=1
AT5G46210	Q8LGH4	0.431	0.006	cytosol	Cullin-4 OS=Arabidopsis thaliana GN=CUL4 PE=1 SV=1
AT5G27770	Q9FE58	0.433	0.003	cytosol	60S ribosomal protein L22-3 OS=Arabidopsis thaliana GN=RPL22C PE=2 SV=1
AT1G22450	Q9S7L9	0.434	0.001	mitochondrion	Cytochrome c oxidase subunit 6b-1 OS=Arabidopsis thaliana GN=COX6B-1 PE=1 SV=1
AT3G57810	Q8LBZ4	0.435	0.007	mitochondrion	OTU domain-containing protein At3g57810 OS=Arabidopsis thaliana GN=At3g57810 PE=2 SV=1
AT5G14920	Q9LFR3	0.435	0.007	extracellular	Gibberellin-regulated protein 14 OS=Arabidopsis thaliana GN=GASA14 PE=1 SV=1
AT5G65020	Q9XEE2	0.437	0.001	plasma membrane,cytosol	Annexin D2 OS=Arabidopsis thaliana GN=ANN2 PE=1 SV=1
AT1G30230	P48006	0.438	0.005	cytosol	Elongation factor 1-delta 1 OS=Arabidopsis thaliana GN=At1g30230 PE=1 SV=2
AT2G38740	Q9ZVJ5	0.44	0.008	cytosol	Haloacid dehalogenase-like hydrolase domain-containing protein Sgpp OS=Arabidopsis thaliana GN=SGPP PE=1 SV=2
AT4G27000	Q93W34	0.441	0.003	nucleus	Polyadenylate-binding protein RBP45C OS=Arabidopsis thaliana GN=RBP45C PE=2 SV=1
AT1G50670	Q9LPT6	0.445	0.002	cytosol	F11F12.1 protein OS=Arabidopsis thaliana GN=F11F12.1 PE=1 SV=1
AT2G27860	Q9ZUY6	0.445	0.007	cytosol	UDP-D-apiose/UDP-D-xylose synthase 1 OS=Arabidopsis thaliana GN=AXS1 PE=1 SV=1
AT5G02500	P22953	0.447	0.001	cytosol	Probable mediator of RNA polymerase II transcription subunit 37e OS=Arabidopsis thaliana GN=MED37E PE=1 SV=3
AT1G29660	Q9C7N5	0.449	0.001	extracellular	GDSL esterase/lipase At1g29660 OS=Arabidopsis thaliana GN=At1g29660 PE=1 SV=1
AT2G15430	Q39211	0.449	0.006	nucleus	DNA-directed RNA polymerases II, IV and V subunit 3 OS=Arabidopsis thaliana GN=NRPB3 PE=1 SV=1
ATCG00710	P56780	0.449	0.002	plastid	Photosystem II reaction center protein OS=Arabidopsis thaliana GN=psbPE=1 SV=2
AT2G30060	Q8RWG8	0.45	0.005	nucleus	Ran-binding protein 1 homolog b OS=Arabidopsis thaliana GN=RANBP1B PE=1 SV=2
AT2g32520	A0A1P8AZN3	0.451	0.002	cytosol	Alpha/beta-Hydrolases superfamily protein OS=Arabidopsis thaliana GN=At2g32520 PE=4 SV=1
AT3G63540	P82658	0.451	0.001	plastid	Thylakoid lumenal 19 kDa protein, chloroplastic OS=Arabidopsis thaliana GN=At3g63540 PE=1 SV=2
AT2G34560	B9DGC0	0.452	0.007	cytosol	AT2G34560 protein OS=Arabidopsis thaliana GN=CCP1 PE=1 SV=1
AT1G45201	A0A1P8AVY3	0.453	0.001	golgi	Triacylglycerol lipase-like 1 OS=Arabidopsis thaliana GN=TLL1 PE=4 SV=1
AT1G13440	Q9FX54	0.455	0.002	nucleus,cytosol	Glyceraldehyde-3-phosphate dehydrogenase GAPC2, cytosolic OS=Arabidopsis thaliana GN=GAPC2 PE=1 SV=1
AT1G53500	Q9LPG6	0.455	0.002	cytosol	Trifunctional UDP-glucose 4,6-dehydratase/UDP-4-keto-6-deoxy-D-glucose 3,5-epimerase/UDP-4-keto-L-rhamnose-reductase RHM2 OS=Arabidopsis thaliana GN=RHM2 PE=1 SV=1
AT3G15360	Q9SEU6	0.455	0.001	plastid	Thioredoxin M4, chloroplastic OS=Arabidopsis thaliana GN=TRXM4 PE=2 SV=2
AT1G60650	O22703	0.456	0.007	nucleus	Glycine-ricRNA-binding protein RZ1B OS=Arabidopsis thaliana GN=RZ1B PE=2 SV=1
AT2G35500	O82290	0.456	0.001	plastid	Probable inactive shikimate kinase like 2, chloroplastic OS=Arabidopsis thaliana GN=SKL2 PE=2 SV=2
AT5G23290	P57742	0.456	0.003	cytosol	Probable prefoldin subunit 5 OS=Arabidopsis thaliana GN=At5g23290 PE=2 SV=1
AT3G49910	P51414	0.457	0.001	cytosol	60S ribosomal protein L26-1 OS=Arabidopsis thaliana GN=RPL26A PE=2 SV=2
AT5G15530	Q9LLC1	0.457	0.007	plastid	Biotin carboxyl carrier protein of acetyl-CoA carboxylase 2, chloroplastic OS=Arabidopsis thaliana GN=BCCP2 PE=1 SV=1
AT2g16980	A0A1P8B0Q4	0.458	0.005	plasma membrane	reversed Major facilitator superfamily protein OS=Arabidopsis thaliana GN=At2g16980 PE=4 SV=1
AT2G29570	Q9ZW35	0.458	0.003	nucleus	Proliferating cell nuclear antigen 2 OS=Arabidopsis thaliana GN=PCNA2 PE=1 SV=1
AT2G44120	P60039	0.458	0.002	cytosol	60S ribosomal protein L7-3 OS=Arabidopsis thaliana GN=RPL7C PE=2 SV=1
AT5G67360	O65351	0.459	0.001	extracellular	Subtilisin-like protease SBT1.7 OS=Arabidopsis thaliana GN=SBT1.7 PE=1 SV=1
AT4G36020	O65639	0.461	0.002	nucleus	Cold shock protein 1 OS=Arabidopsis thaliana GN=CSP1 PE=1 SV=1
AT1G01100	Q8LCW9	0.462	0.001	cytosol	60S acidic ribosomal protein P1-1 OS=Arabidopsis thaliana GN=RPP1A PE=3 SV=2
AT2G24940	Q9SK39	0.462	0.001	nucleus	Probable steroid-binding protein 3 OS=Arabidopsis thaliana GN=MP3 PE=1 SV=1
AT1G13950	Q9XI91	0.463	0.006	cytosol	Eukaryotic translation initiation factor 5A-1 OS=Arabidopsis thaliana GN=ELF5A-1 PE=1 SV=1
AT1G70310	O48661	0.463	0.001	cytosol	Spermidine synthase 2 OS=Arabidopsis thaliana GN=SPDSYN2 PE=1 SV=2
AT4G22570	Q9SUW2	0.463	0.006	cytosol	Adenine phosphoribosyltransferase 3 OS=Arabidopsis thaliana GN=APT3 PE=1 SV=1
AT2G18040	Q9SL42	0.464	0.006	cytosol	Peptidyl-prolyl cis-trans isomerase Pin1 OS=Arabidopsis thaliana GN=PIN1 PE=1 SV=1
AT2G33430	O22793	0.464	0.005	plastid	Multiple organellar RNA editing factor 2, chloroplastic OS=Arabidopsis thaliana GN=MORF2 PE=1 SV=1
AT3G22480	Q9LJ98	0.466	0.006	nucleus	Probable prefoldin subunit 2 OS=Arabidopsis thaliana GN=At3g22480 PE=2 SV=1
AT1G20010	P29513	0.468	0.005	cytosol	Tubulin beta-5 chain OS=Arabidopsis thaliana GN=TUBB5 PE=2 SV=1
AT4G18480	P16127	0.468	0.001	plastid	Magnesium-chelatase subunit ChlI-1, chloroplastic OS=Arabidopsis thaliana GN=CHLI1 PE=1 SV=1
AT3G12390	Q9LHG9	0.469	0.002	nucleus	Nascent polypeptide-associated complex subunit alpha-like protein 1 OS=Arabidopsis thaliana GN=At3g12390 PE=1 SV=1
AT3G15640	Q9LW15	0.469	0.005	mitochondrion	Cytochrome c oxidase subunit 5b-1, mitochondrial OS=Arabidopsis thaliana GN=COX5B-1 PE=1 SV=1
AT4G31700	O48549	0.469	0.005	cytosol	40S ribosomal protein S6-1 OS=Arabidopsis thaliana GN=RPS6A PE=1 SV=2
AT5G08280	Q43316	0.47	0.001	plastid	Porphobilinogen deaminase, chloroplastic OS=Arabidopsis thaliana GN=HEMC PE=1 SV=1
AT4G16660	F4JMJ1	0.471	0.001	endoplasmic reticulum	Heat shock 70 kDa protein 17 OS=Arabidopsis thaliana GN=HSP70-17 PE=2 SV=1
AT5G07350	Q8VZG7	0.471	0.001	nucleus	Ribonuclease TUDOR 1 OS=Arabidopsis thaliana GN=TSN1 PE=1 SV=1
AT3G05540	Q9M9V9	0.472	0.002	cytosol	Translationally controlled tumor protein 2 OS=Arabidopsis thaliana GN=TCTP2 PE=1 SV=1
AT4G19710	O81852	0.472	0.002	plastid	Bifunctional aspartokinase/homoserine dehydrogenase 2, chloroplastic OS=Arabidopsis thaliana GN=AKHSDH2 PE=1 SV=1
AT5G63840	Q9FN05	0.472	0.005	endoplasmic reticulum	Probable glucan 1,3-alpha-glucosidase OS=Arabidopsis thaliana GN=PSL5 PE=1 SV=1
AT1G08780	Q9M4B5	0.473	0.002	nucleus	Probable prefoldin subunit 4 OS=Arabidopsis thaliana GN=AIP3 PE=1 SV=3
AT1G77710	Q9CA23	0.473	0.003	nucleus	Ubiquitin-fold modifier 1 OS=Arabidopsis thaliana GN=At1g77710 PE=3 SV=1
ATCG00170	P56764	0.473	0.006	plastid	DNA-directed RNA polymerase subunit beta'' OS=Arabidopsis thaliana GN=rpoC2 PE=3 SV=1
AT1G10670	Q9SGY2	0.474	0.003	cytosol	ATP-citrate synthase alpha chain protein 1 OS=Arabidopsis thaliana GN=ACLA-1 PE=1 SV=1
AT1G12310	Q94AZ4	0.474	0.002	cytosol	Probable calcium-binding protein CML13 OS=Arabidopsis thaliana GN=CML13 PE=2 SV=1
AT1G21065	Q9LPU1	0.476	0.003	plastid	Secondary thiamine-phosphate synthase enzyme OS=Arabidopsis thaliana GN=T22I11.11 PE=2 SV=1
AT3G10090	Q9SR73	0.476	0.004	cytosol	40S ribosomal protein S28-1 OS=Arabidopsis thaliana GN=RPS28A PE=3 SV=1
AT3G59760	Q43725	0.476	0.001	mitochondrion	Cysteine synthase, mitochondrial OS=Arabidopsis thaliana GN=OASC PE=1 SV=3
AT5G38470	Q84L30	0.478	0.002	cytosol	Ubiquitin receptor RAD23d OS=Arabidopsis thaliana GN=RAD23D PE=1 SV=2
AT1G72660	Q9CAI1	0.479	0.006	cytosol	Developmentally-regulated G-protein 2 OS=Arabidopsis thaliana GN=DRG2 PE=2 SV=1
AT4G04830	Q9ZS91	0.479	0.003	cytosol	Peptide methionine sulfoxide reductase B5 OS=Arabidopsis thaliana GN=MSRB5 PE=1 SV=1
AT5G63400	O82514	0.479	0.001	mitochondrion	Adenylate kinase 4 OS=Arabidopsis thaliana GN=ADK1 PE=1 SV=2
AT2G45790	O80840	0.48	0.001	mitochondrion,cytosol	Phosphomannomutase OS=Arabidopsis thaliana GN=PMM PE=1 SV=1
AT4G14960	P29511	0.48	0.005	cytosol	Tubulin alpha-6 chain OS=Arabidopsis thaliana GN=TUBA6 PE=1 SV=1
AT2G36250	O82533	0.482	0.002	plastid	Cell division protein FtsZ homolog 2-1, chloroplastic OS=Arabidopsis thaliana GN=FTSZ2-1 PE=1 SV=2
AT4G04210	Q8RWU7	0.482	0.005	nucleus	Plant UBX domain-containing protein 4 OS=Arabidopsis thaliana GN=PUX4 PE=1 SV=1
AT5G40950	Q9FLN4	0.482	0.002	plastid	50S ribosomal protein L27, chloroplastic OS=Arabidopsis thaliana GN=RPL27 PE=2 SV=1
AT1G49760	Q9FXA2	0.484	0.001	cytosol	Polyadenylate-binding protein 8 OS=Arabidopsis thaliana GN=PAB8 PE=1 SV=1
AT3G02730	Q9XFH8	0.484	0.001	plastid	Thioredoxin F1, chloroplastic OS=Arabidopsis thaliana GN=TRXF1 PE=1 SV=2
AT3G05060	Q9MAB3	0.486	0.003	nucleus	Probable nucleolar protein 5-2 OS=Arabidopsis thaliana GN=NOP5-2 PE=1 SV=1
AT2G29960	Q8LDP4	0.487	0.003	endoplasmic reticulum	Peptidyl-prolyl cis-trans isomerase CYP19-4 OS=Arabidopsis thaliana GN=CYP19-4 PE=1 SV=2
AT2G30860	O80852	0.487	0.001	cytosol	Glutathione S-transferase F9 OS=Arabidopsis thaliana GN=GSTF9 PE=1 SV=1
AT3G04710	Q9SR03	0.487	0.005	cytosol	Ankyrin repeat family protein OS=Arabidopsis thaliana GN=TPR10 PE=2 SV=1
AT3G08590	Q9M9K1	0.487	0.001	cytosol	Probable 2,3-bisphosphoglycerate-independent phosphoglycerate mutase 2 OS=Arabidopsis thaliana GN=At3g08590 PE=1 SV=1
AT3G15660	Q8LBK6	0.487	0.001	mitochondrion	Monothiol glutaredoxin-S15, mitochondrial OS=Arabidopsis thaliana GN=GRXS15 PE=1 SV=2
AT2G23350	O22173	0.488	0.001	cytosol	Polyadenylate-binding protein 4 OS=Arabidopsis thaliana GN=PAB4 PE=1 SV=1
AT2G38270	Q8H7F6	0.488	0.001	plastid	Bifunctional monothiol glutaredoxin-S16, chloroplastic OS=Arabidopsis thaliana GN=GRXS16 PE=1 SV=2
AT1G54410	Q9SLJ2	0.49	0.005	cytosol	Dehydrin HIRD11 OS=Arabidopsis thaliana GN=HIRD11 PE=1 SV=1
AT1G79340	O64517	0.493	0.001	cytosol	Metacaspase-4 OS=Arabidopsis thaliana GN=AMC4 PE=1 SV=1
AT3G27160	A0A1I9LRJ3	0.493	0.004	plastid	Ribosomal protein S21 family protein OS=Arabidopsis thaliana GN=GHS1 PE=3 SV=1
AT2G25600	Q8GXE6	0.494	0.005	cytosol	reversed Potassium channel AKT6 OS=Arabidopsis thaliana GN=AKT6 PE=1 SV=2
AT1G64980	Q9XIP8	0.495	0.001	cytosol	Protein CDI OS=Arabidopsis thaliana GN=CDI PE=2 SV=1
AT5G05730	P32068	0.495	0.001	plastid	Anthranilate synthase alpha subunit 1, chloroplastic OS=Arabidopsis thaliana GN=ASA1 PE=1 SV=1
AT5G47210	Q9LVT8	0.495	0.001	nucleus	RGG repeats nuclear RNA binding protein C OS=Arabidopsis thaliana GN=RGGC PE=1 SV=1
AT1G68930	Q9CAA8	0.496	0.005	cytosol	reversed Putative pentatricopeptide repeat-containing protein At1g68930 OS=Arabidopsis thaliana GN=PCMP-H22 PE=3 SV=1
AT4G14040	Q93WN0	0.496	0.001	cytosol	Selenium-binding protein 2 OS=Arabidopsis thaliana GN=SBP2 PE=1 SV=1
AT3G48870	Q9SXJ7	0.497	0.001	plastid	Chaperone protein ClpC2, chloroplastic OS=Arabidopsis thaliana GN=CLPC2 PE=1 SV=1
AT2G33410	O22791	0.498	0.002	nucleus	Putative RNA-binding protein OS=Arabidopsis thaliana GN=At2g33410 PE=2 SV=1
AT4G14030	O23264	0.498	0.001	cytosol	Selenium-binding protein 1 OS=Arabidopsis thaliana GN=SBP1 PE=1 SV=1
AT3G51160	P93031	0.499	0.005	cytosol	GDP-mannose 4,6 dehydratase 2 OS=Arabidopsis thaliana GN=MUR1 PE=1 SV=3
AT1G14930	Q96274	0.5	0.004	cytosol	AMajor latex homologue type2 OS=Arabidopsis thaliana GN=MLP2 PE=2 SV=1
AT3G16480	O04308	0.5	0.001	mitochondrion	Probable mitochondrial-processing peptidase subunit alpha-2, chloroplastic/mitochondrial OS=Arabidopsis thaliana GN=MPPA2 PE=1 SV=1
AT3G14290	Q42134	0.501	0.003	nucleus,cytosol	Proteasome subunit alpha type-5-B OS=Arabidopsis thaliana GN=PAE2 PE=1 SV=2
AT5G20990	Q39054	0.502	0.003	cytosol	Molybdopterin biosynthesis protein CNX1 OS=Arabidopsis thaliana GN=CNX1 PE=1 SV=2
AT2G27720	P51407	0.503	0.002	cytosol	60S acidic ribosomal protein P2-1 OS=Arabidopsis thaliana GN=RPP2A PE=3 SV=2
AT5G55230	Q9FLP0	0.503	0.001	cytosol	65-kDa microtubule-associated protein 1 OS=Arabidopsis thaliana GN=MAP65-1 PE=1 SV=1
AT1G44790	Q84QC1	0.505	0.002	peroxisome	Gamma-glutamylcyclotransferase 2-3 OS=Arabidopsis thaliana GN=GGCT2;3 PE=1 SV=1
AT5G57490	Q9FKM2	0.505	0.004	mitochondrion	Mitochondrial outer membrane protein porin 4 OS=Arabidopsis thaliana GN=VDAC4 PE=1 SV=1
AT2G19730	O82204	0.506	0.004	cytosol	60S ribosomal protein L28-1 OS=Arabidopsis thaliana GN=RPL28A PE=1 SV=1
AT4G16390	Q8GWE0	0.507	0.002	plastid	Pentatricopeptide repeat-containing protein At4g16390, chloroplastic OS=Arabidopsis thaliana GN=P67 PE=1 SV=3
AT5G36170	Q9LVY0	0.507	0.002	plastid	Peptide chain release factor PrfB1, chloroplastic OS=Arabidopsis thaliana GN=PRFB1 PE=2 SV=1
AT3G02560	Q9M885	0.508	0.004	cytosol	40S ribosomal protein S7-2 OS=Arabidopsis thaliana GN=RPS7B PE=2 SV=1
AT4G00810	O23095	0.509	0.001	cytosol	60S acidic ribosomal protein P1-2 OS=Arabidopsis thaliana GN=RPP1B PE=1 SV=2
AT1G47420	Q9SX77	0.51	0.001	mitochondrion	Succinate dehydrogenase subunit 5, mitochondrial OS=Arabidopsis thaliana GN=SDH5 PE=1 SV=1
AT4G32330	Q94C48	0.51	0.003	nucleus	Protein WVD2-like 5 OS=Arabidopsis thaliana GN=WDL5 PE=1 SV=1
AT5G47930	Q8L953	0.51	0.002	cytosol	40S ribosomal protein S27-3 OS=Arabidopsis thaliana GN=RPS27D PE=2 SV=2
AT5G48760	Q9FKC0	0.51	0.004	cytosol	60S ribosomal protein L13a-4 OS=Arabidopsis thaliana GN=RPL13AD PE=2 SV=1
AT2G06850	Q39099	0.511	0.005	extracellular	Xyloglucan endotransglucosylase/hydrolase protein 4 OS=Arabidopsis thaliana GN=XTH4 PE=1 SV=1
AT5G16440	Q38929	0.511	0.003	plastid	Isopentenyl-diphosphate Delta-isomerase I, chloroplastic OS=Arabidopsis thaliana GN=IPP1 PE=2 SV=3
AT5G16730	Q9LFE4	0.511	0.004	cytosol	WEB family protein At5g16730, chloroplastic OS=Arabidopsis thaliana GN=At5g16730 PE=1 SV=1
AT5G57290	Q9LVC9	0.511	0.002	cytosol	60S acidic ribosomal protein P3-2 OS=Arabidopsis thaliana GN=RPP3B PE=2 SV=1
AT3G59400	Q9LX31	0.512	0.005	plastid	Tetrapyrrole-binding protein, chloroplastic OS=Arabidopsis thaliana GN=GUN4 PE=1 SV=1
AT5G52970	Q9LVV5	0.512	0.002	plastid	Thylakoid lumenal 15.0 kDa protein 2, chloroplastic OS=Arabidopsis thaliana GN=At5g52970 PE=1 SV=2
AT5G61790	P29402	0.513	0.004	endoplasmic reticulum	Calnexin homolog 1 OS=Arabidopsis thaliana GN=CNX1 PE=1 SV=1
AT5G62690	Q56YW9	0.513	0.001	cytosol	Tubulin beta-2 chain OS=Arabidopsis thaliana GN=TUBB2 PE=2 SV=2
AT3G05530	Q9SEI2	0.516	0.001	nucleus,cytosol	26S proteasome regulatory subunit 6A homolog A OS=Arabidopsis thaliana GN=RPT5A PE=1 SV=1
AT5G19940	Q941D3	0.516	0.003	plastid	Probable plastid-lipid-associated protein 8, chloroplastic OS=Arabidopsis thaliana GN=PAP8 PE=1 SV=1
AT1G69510	Q9C787	0.517	0.004	nucleus	Uncharacterized protein At1g69510 OS=Arabidopsis thaliana GN=At1g69510 PE=1 SV=1
AT3G07110	Q9SFU1	0.518	0.001	cytosol	60S ribosomal protein L13a-1 OS=Arabidopsis thaliana GN=RPL13A PE=2 SV=1
AT4G11740	F4JPR7	0.52	0.005	nucleus	Plant UBX domain-containing protein 8 OS=Arabidopsis thaliana GN=PUX8 PE=1 SV=1
AT5G59290	Q9FIE8	0.52	0.001	cytosol	UDP-glucuronic acid decarboxylase 3 OS=Arabidopsis thaliana GN=UXS3 PE=1 SV=1
AT2G19760	Q42449	0.521	0.001	cytosol	Profilin-1 OS=Arabidopsis thaliana GN=PRO1 PE=1 SV=1
AT5G57030	Q38932	0.521	0.005	plastid	Lycopene epsilon cyclase, chloroplastic OS=Arabidopsis thaliana GN=LUT2 PE=1 SV=2
AT1G19130	Q8GYZ3	0.523	0.002	nucleus	RmlC-like jelly roll fold protein OS=Arabidopsis thaliana GN=At1g19130 PE=2 SV=1
AT2G07340	Q94AF7	0.524	0.001	nucleus	At2g07350/T13E11.12 OS=Arabidopsis thaliana GN=PFD1 PE=2 SV=1
AT4G16830	O23523	0.524	0.002	cytosol	RGG repeats nuclear RNA binding protein A OS=Arabidopsis thaliana GN=RGGA PE=1 SV=1
AT1G70840	Q941R6	0.525	0.004	cytosol	MLP-like protein 31 OS=Arabidopsis thaliana GN=MLP31 PE=2 SV=2
AT3G54600	Q9M1G8	0.526	0.004	plasma membrane	DJ-1 protein homolog F OS=Arabidopsis thaliana GN=DJ1F PE=1 SV=1
AT3G04880	Q05212	0.528	0.005	cytosol	DNA damage-repair/toleration protein DRT102 OS=Arabidopsis thaliana GN=DRT102 PE=1 SV=2
AT1G56430	Q9C7X5	0.529	0.009	cytosol	Probable nicotianamine synthase 4 OS=Arabidopsis thaliana GN=NAS4 PE=2 SV=1
AT2G35810	Q8VZP3	0.529	0.009	cytosol	Uncharacterized protein At2g35810 OS=Arabidopsis thaliana GN=At2g35810 PE=2 SV=1
AT2G36230	O82782	0.529	0.005	plastid	1-(5-phosphoribosyl)-5-[(5-phosphoribosylamino)methylideneamino] imidazole-4-carboxamide isomerase, chloroplastic OS=Arabidopsis thaliana GN=HISN3 PE=2 SV=1
AT2G44060	O80576	0.529	0.001	cytosol	At2g44060 OS=Arabidopsis thaliana GN=late embryogenesis abundant 26 PE=2 SV=1
AT3G11400	F4J6A1	0.529	0.001	cytosol	Eukaryotic translation initiation factor 3 subunit G OS=Arabidopsis thaliana GN=EIF3G1 PE=3 SV=1
AT2G31890	Q8VZE7	0.53	0.005	plastid	RAP domain-containing protein, chloroplastic OS=Arabidopsis thaliana GN=RAP PE=1 SV=1
AT3G28940	Q9MBH2	0.536	0.001	cytosol	Protein AIG2 B OS=Arabidopsis thaliana GN=AIG2B PE=2 SV=1
AT2G20630	Q9SIU8	0.537	0.001	cytosol	Probable protein phosphatase 2C 20 OS=Arabidopsis thaliana GN=PPC3-1.2 PE=1 SV=3
AT2G42840	Q9S728	0.538	0.004	extracellular	Protodermal factor 1 OS=Arabidopsis thaliana GN=PDF1 PE=2 SV=1
AT4G35630	Q96255	0.539	0.002	plastid	Phosphoserine aminotransferase 1, chloroplastic OS=Arabidopsis thaliana GN=PSAT1 PE=1 SV=1
AT1G62780	Q8VY70	0.54	0.001	plastid	Dimethylallyl, adenosine tRNA methylthiotransferase OS=Arabidopsis thaliana GN=At1g62780 PE=2 SV=1
AT1G50010	B9DGT7	0.542	0.001	cytosol	Tubulin alpha-2 chain OS=Arabidopsis thaliana GN=TUBA2 PE=2 SV=2
AT1G17880	Q9SMW7	0.543	0.001	nucleus	Basic transcription factor 3 OS=Arabidopsis thaliana GN=BTF3 PE=1 SV=1
AT2G32840	Q8GYK6	0.543	0.004	nucleus	reversed Proline-ricfamily protein OS=Arabidopsis thaliana GN=At2g32840 PE=2 SV=1
AT4G34050	O49499	0.543	0.001	cytosol	Caffeoyl-CoA O-methyltransferase 1 OS=Arabidopsis thaliana GN=CCOAOMT1 PE=1 SV=1
AT1G08200	Q9SGE0	0.544	0.001	cytosol	UDP-D-apiose/UDP-D-xylose synthase 2 OS=Arabidopsis thaliana GN=AXS2 PE=2 SV=1
AT2G24200	P30184	0.545	0.001	cytosol	Leucine aminopeptidase 1 OS=Arabidopsis thaliana GN=LAP1 PE=1 SV=1
AT2G27600	Q9ZNT0	0.545	0.002	cytosol	Protein SUPPRESSOR OF K(+) TRANSPORT GROWDEFECT 1 OS=Arabidopsis thaliana GN=SKD1 PE=1 SV=1
AT2G14880	O82326	0.546	0.002	plastid	Expressed protein OS=Arabidopsis thaliana GN=At2g14880 PE=1 SV=1
AT4G11820	P54873	0.546	0.002	cytosol	Hydroxymethylglutaryl-CoA synthase OS=Arabidopsis thaliana GN=HMGS PE=1 SV=2
AT1G55490	P21240	0.547	0.001	plastid	Chaperonin 60 subunit beta 1, chloroplastic OS=Arabidopsis thaliana GN=CPN60B1 PE=1 SV=3
AT5G37600	Q56WN1	0.547	0.002	cytosol	Glutamine synthetase cytosolic isozyme 1-1 OS=Arabidopsis thaliana GN=GLN1-1 PE=1 SV=2
AT5G28060	Q8LC83	0.548	0.008	cytosol	40S ribosomal protein S24-2 OS=Arabidopsis thaliana GN=RPS24B PE=2 SV=2
AT4G35570	O49597	0.549	0.007	nucleus	Higmobility group B protein 5 OS=Arabidopsis thaliana GN=HMGB5 PE=2 SV=1
AT1G70890	Q9SSK5	0.552	0.002	peroxisome	MLP-like protein 43 OS=Arabidopsis thaliana GN=MLP43 PE=1 SV=1
AT3G53340	Q67XJ2	0.552	0.004	nucleus	Nuclear transcription factor Y subunit B-10 OS=Arabidopsis thaliana GN=NFYB10 PE=1 SV=1
AT5G39770	F4KFU8	0.553	0.004	cytosol	reversed Restriction endonuclease, type II-like superfamily protein OS=Arabidopsis thaliana GN=MKM21.10 PE=4 SV=1
AT1G04850	Q9MAT3	0.554	0.004	nucleus	F13M7.16 protein OS=Arabidopsis thaliana GN=At1g04850 PE=2 SV=1
AT3G26900	Q9LW20	0.555	0.001	plastid	Probable inactive shikimate kinase like 1, chloroplastic OS=Arabidopsis thaliana GN=SKL1 PE=2 SV=1
AT1G22410	Q9SK84	0.556	0.004	plastid	Phospho-2-dehydro-3-deoxyheptonate aldolase OS=Arabidopsis thaliana GN=At1g22410 PE=3 SV=1
AT3G15000	Q9LKA5	0.558	0.001	mitochondrion	Multiple organellar RNA editing factor 8, chloroplastic/mitochondrial OS=Arabidopsis thaliana GN=MORF8 PE=1 SV=1
AT3G52750	Q9LXJ0	0.558	0.002	plastid	Cell division protein FtsZ homolog 2-2, chloroplastic OS=Arabidopsis thaliana GN=FTSZ2-2 PE=1 SV=1
AT2G33845	Q8RYC3	0.559	0.003	nucleus	Expressed protein OS=Arabidopsis thaliana GN=At2g33845 PE=2 SV=1
AT3G10220	Q67Z52	0.56	0.004	cytosol	Tubulin-folding cofactor B OS=Arabidopsis thaliana GN=TFCB PE=1 SV=1
AT1G11430	Q9LPZ1	0.561	0.001	plastid	Multiple organellar RNA editing factor 9, chloroplastic OS=Arabidopsis thaliana GN=MORF9 PE=1 SV=1
AT2G18110	Q9SI20	0.562	0.002	cytosol	Elongation factor 1-delta 2 OS=Arabidopsis thaliana GN=At2g18110 PE=1 SV=1
AT1G21440	Q501F7	0.563	0.001	plastid	At1g21440 OS=Arabidopsis thaliana GN=At1g21440 PE=2 SV=1
AT4G37910	Q8GUM2	0.563	0.001	mitochondrion	Heat shock 70 kDa protein 9, mitochondrial OS=Arabidopsis thaliana GN=HSP70-9 PE=1 SV=1
AT1G20620	Q42547	0.565	0.004	peroxisome	Catalase-3 OS=Arabidopsis thaliana GN=CAT3 PE=1 SV=3
AT1G60000	Q9ZUJ3	0.566	0.002	plastid	AT1G60000 protein OS=Arabidopsis thaliana GN=At1g60000 PE=2 SV=1
AT5G48880	Q570C8	0.566	0.002	peroxisome	3-ketoacyl-CoA thiolase 5, peroxisomal OS=Arabidopsis thaliana GN=KAT5 PE=1 SV=2
AT4G24190	Q9STX5	0.567	0.001	endoplasmic reticulum	Endoplasmin homolog OS=Arabidopsis thaliana GN=HSP90-7 PE=1 SV=1
AT2G19830	O82197	0.568	0.003	golgi	Vacuolar protein sorting-associated protein 32 homolog 1 OS=Arabidopsis thaliana GN=VPS32.1 PE=1 SV=1
AT5G53460	Q9LV03	0.568	0.001	plastid	Glutamate synthase 1 [NADH], chloroplastic OS=Arabidopsis thaliana GN=GLT1 PE=1 SV=2
AT4G00860	Q38842	0.569	0.004	mitochondrion	protein OS=Arabidopsis thaliana GN=ATOZI1 PE=2 SV=1
AT1G78360	F4IA73	0.571	0.003	endoplasmic reticulum,plasma membrane	Glutathione S-transferase U21 OS=Arabidopsis thaliana GN=GSTU21 PE=3 SV=1
AT1G15930	Q9S9P1	0.573	0.002	cytosol	40S ribosomal protein S12-1 OS=Arabidopsis thaliana GN=RPS12A PE=2 SV=1
AT5G53140	Q94AT1	0.573	0.002	mitochondrion	Probable protein phosphatase 2C 76 OS=Arabidopsis thaliana GN=At5g53140 PE=2 SV=1
AT1G35720	Q9SYT0	0.574	0.001	peroxisome	Annexin D1 OS=Arabidopsis thaliana GN=ANN1 PE=1 SV=1
AT1G47200	Q9C500	0.576	0.004	nucleus	WPP domain-containing protein 2 OS=Arabidopsis thaliana GN=WPP2 PE=1 SV=1
AT2G47450	O22265	0.576	0.001	plastid	Signal recognition particle 43 kDa protein, chloroplastic OS=Arabidopsis thaliana GN=CAO PE=1 SV=2
AT1G68730	Q9S7X9	0.58	0.003	plastid	F24J5.3 OS=Arabidopsis thaliana GN=F14K14.16 PE=2 SV=1
AT3G01310	F4J8C6	0.581	0.003	golgi	Inositol hexakisphosphate and diphosphoinositol-pentakisphosphate kinase VIP1 OS=Arabidopsis thaliana GN=VIP1 PE=1 SV=1
AT1G19920	Q43870	0.583	0.001	plastid	ATP sulfurylase 2 OS=Arabidopsis thaliana GN=APS2 PE=1 SV=1
AT4G26840	P55852	0.587	0.001	nucleus	Small ubiquitin-related modifier 1 OS=Arabidopsis thaliana GN=SUMO1 PE=1 SV=2
AT1G14400	P25865	0.588	0.003	nucleus	Ubiquitin-conjugating enzyme E2 1 OS=Arabidopsis thaliana GN=UBC1 PE=1 SV=1
AT1G18500	Q9LPR4	0.588	0.001	plastid	2-isopropylmalate synthase 1, chloroplastic OS=Arabidopsis thaliana GN=IPMS1 PE=1 SV=2
AT2G16600	Q38900	0.589	0.002	cytosol	Peptidyl-prolyl cis-trans isomerase CYP19-1 OS=Arabidopsis thaliana GN=CYP19-1 PE=1 SV=1
AT2G17630	Q9SHP0	0.589	0.002	plastid	Phosphoserine aminotransferase 2, chloroplastic OS=Arabidopsis thaliana GN=PSAT2 PE=1 SV=1
AT3G56090	Q9LYN2	0.589	0.003	plastid	Ferritin-3, chloroplastic OS=Arabidopsis thaliana GN=FER3 PE=2 SV=1
AT5G60640	Q9FF55	0.589	0.001	endoplasmic reticulum	Protein disulfide isomerase-like 1-4 OS=Arabidopsis thaliana GN=PDIL1-4 PE=1 SV=1
AT5G64350	Q8LGG0	0.59	0.001	cytosol	Peptidyl-prolyl cis-trans isomerase FKBP12 OS=Arabidopsis thaliana GN=FKBP12 PE=1 SV=2
AT5G08100	P50287	0.594	0.004	cytosol	Isoaspartyl peptidase/L-asparaginase 1 OS=Arabidopsis thaliana GN=At5g08100 PE=1 SV=2
AT4G17520	O23593	0.595	0.001	nucleus	RGG repeats nuclear RNA binding protein B OS=Arabidopsis thaliana GN=RGGB PE=1 SV=1
AT1G04410	P93819	0.596	0.001	vacuole	Malate dehydrogenase 1, cytoplasmic OS=Arabidopsis thaliana GN=MDH1 PE=1 SV=2
AT3G09820	Q9SF85	0.597	0.003	cytosol	Adenosine kinase 1 OS=Arabidopsis thaliana GN=ADK1 PE=1 SV=1
AT5G04740	Q9LZ23	0.597	0.001	plastid	ACT domain-containing protein ACR12 OS=Arabidopsis thaliana GN=ACR12 PE=2 SV=1
AT1G62740	Q5XEP2	0.6	0.001	nucleus	Hsp70-Hsp90 organizing protein 2 OS=Arabidopsis thaliana GN=HOP2 PE=1 SV=1
AT1G51690	Q38821	0.601	0.004	nucleus	Serine/threonine protein phosphatase 2A 55 kDa regulatory subunit B alpha isoform OS=Arabidopsis thaliana GN=PP2AB1 PE=1 SV=2
AT3G55360	Q9M2U2	0.601	0.006	endoplasmic reticulum,plasma membrane	Very-long-chain enoyl-CoA reductase OS=Arabidopsis thaliana GN=ECR PE=1 SV=1
AT4G39980	P29976	0.601	0.003	plastid	Phospho-2-dehydro-3-deoxyheptonate aldolase 1, chloroplastic OS=Arabidopsis thaliana GN=DHS1 PE=2 SV=2
AT2G19750	P49689	0.603	0.003	nucleus,cytosol	40S ribosomal protein S30 OS=Arabidopsis thaliana GN=RPS30A PE=3 SV=3
AT5G40650	Q8LB02	0.604	0.001	mitochondrion	Succinate dehydrogenase [ubiquinone] iron-sulfur subunit 2, mitochondrial OS=Arabidopsis thaliana GN=SDH2-2 PE=1 SV=2
AT2G18230	P21216	0.605	0.001	cytosol	Soluble inorganic pyrophosphatase 2 OS=Arabidopsis thaliana GN=PPA2 PE=2 SV=2
AT2G35605	Q93W30	0.605	0.002	mitochondrion	Expressed protein OS=Arabidopsis thaliana GN=At2g35605 PE=2 SV=1
AT5G35680	F4K1D3	0.605	0.002	cytosol	Nucleic acid-binding, OB-fold-like protein OS=Arabidopsis thaliana GN=MXH1.2 PE=3 SV=1
AT3G49680	Q9M401	0.607	0.001	plastid	Branched-chain-amino-acid aminotransferase 3, chloroplastic OS=Arabidopsis thaliana GN=BCAT3 PE=1 SV=1
AT1G26761	Q93ZE3	0.608	0.003	plastid	Arabinanase/levansucrase/invertase OS=Arabidopsis thaliana GN=At1g26761 PE=2 SV=1
AT2G38540	Q42589	0.608	0.001	extracellular	Non-specific lipid-transfer protein 1 OS=Arabidopsis thaliana GN=LTP1 PE=2 SV=1
AT3G52180	Q9FEB5	0.608	0.001	plastid	Phosphoglucan phosphatase DSP4, chloroplastic OS=Arabidopsis thaliana GN=DSP4 PE=1 SV=1
AT2G33470	O22797	0.609	0.002	golgi	Glycolipid transfer protein 1 OS=Arabidopsis thaliana GN=GLTP1 PE=2 SV=1
AT4G05180	Q41932	0.61	0.001	plastid	Oxygen-evolving enhancer protein 3-2, chloroplastic OS=Arabidopsis thaliana GN=PSBQ2 PE=1 SV=2
AT5G53400	Q9LV09	0.61	0.001	cytosol	Protein BOBBER 1 OS=Arabidopsis thaliana GN=BOB1 PE=1 SV=1
AT1G32550	Q9C7Y4	0.611	0.003	plastid	Ferredoxin OS=Arabidopsis thaliana GN=FdC2 PE=2 SV=1
AT4G32915	F4JV80	0.611	0.003	plastid	Glutamyl-tRNA(Gln) amidotransferase subunit C, chloroplastic/mitochondrial OS=Arabidopsis thaliana GN=GATC PE=1 SV=1
AT1G23100	Q8LDC9	0.613	0.002	mitochondrion	GroES-like family protein OS=Arabidopsis thaliana GN=At1g23100 PE=2 SV=1
AT1G78570	Q9SYM5	0.613	0.003	cytosol	Trifunctional UDP-glucose 4,6-dehydratase/UDP-4-keto-6-deoxy-D-glucose 3,5-epimerase/UDP-4-keto-L-rhamnose-reductase RHM1 OS=Arabidopsis thaliana GN=RHM1 PE=1 SV=1
AT2G46540	Q9ZPY5	0.613	0.003	mitochondrion	At2g46540/F11C10.23 OS=Arabidopsis thaliana GN=At2g46540 PE=2 SV=2
AT3G45030	P49200	0.613	0.001	cytosol	40S ribosomal protein S20-1 OS=Arabidopsis thaliana GN=RPS20A PE=2 SV=2
AT1G29350	F4I1G1	0.614	0.001	nucleus	RNA polymerase II degradation factor-like protein (DUF1296) OS=Arabidopsis thaliana GN=At1g29350 PE=4 SV=1
AT3G51240	Q9S818	0.615	0.001	cytosol	Naringenin,2-oxoglutarate 3-dioxygenase OS=Arabidopsis thaliana GN=F3PE=1 SV=1
AT1G78150	F4IA48	0.617	0.001	nucleus	N-lysine methyltransferase OS=Arabidopsis thaliana GN=At1g78150 PE=1 SV=1
AT2G20760	Q9SKU1	0.617	0.001	plasma membrane	Clathrin light chain 1 OS=Arabidopsis thaliana GN=At2g20760 PE=2 SV=1
AT5G47700	Q8LEQ0	0.617	0.001	cytosol	60S acidic ribosomal protein P1-3 OS=Arabidopsis thaliana GN=RPP1C PE=1 SV=2
AT4G14300	Q8W034	0.618	0.001	nucleus	Heterogeneous nuclear ribonucleoprotein 1 OS=Arabidopsis thaliana GN=RNP1 PE=1 SV=1
AT1G30470	F4I6B2	0.619	0.006	golgi	SIT4 phosphatase-associated family protein OS=Arabidopsis thaliana GN=At1g30470 PE=1 SV=1
AT1G17680	Q8GUP0	0.621	0.003	nucleus	Tetratricopeptide repeat (TPR)-containing protein OS=Arabidopsis thaliana GN=At1g17680 PE=2 SV=1
AT5G18980	Q93ZV0	0.621	0.003	plasma membrane	RM repeat superfamily protein OS=Arabidopsis thaliana GN=At5g18980 PE=2 SV=1
AT5G37475	Q8GRX2	0.624	0.002	cytosol	Eukaryotic translation initiation factor 3 subunit J OS=Arabidopsis thaliana GN=At5g37475 PE=1 SV=1
AT5G03455	Q8GY31	0.626	0.003	mitochondrion	Dual specificity phosphatase Cdc25 OS=Arabidopsis thaliana GN=CDC25 PE=1 SV=1
AT4G36250	Q70E96	0.627	0.003	cytosol	Aldehyde dehydrogenase family 3 member F1 OS=Arabidopsis thaliana GN=ALDH3F1 PE=2 SV=2
AT5G58590	P92985	0.629	0.003	nucleus	Ran-binding protein 1 homolog c OS=Arabidopsis thaliana GN=RANBP1C PE=2 SV=1
AT2G17190	Q9SII9	0.63	0.002	nucleus	Ubiquitin domain-containing protein DSK2a OS=Arabidopsis thaliana GN=DSK2A PE=1 SV=2
AT1G77640	Q9CAP4	0.633	0.003	plastid	Ethylene-responsive transcription factor ERF013 OS=Arabidopsis thaliana GN=ERF013 PE=2 SV=1
AT2G32850	Q8H0Z0	0.633	0.003	nucleus	Protein kinase superfamily protein OS=Arabidopsis thaliana GN=At2g32850 PE=2 SV=1
AT5G19350	Q8VXZ9	0.633	0.003	cytosol	Polyadenylate-binding protein RBP47B' OS=Arabidopsis thaliana GN=RBP47B' PE=2 SV=1
AT4G14890	O23344	0.634	0.003	plastid	Ferredoxin OS=Arabidopsis thaliana GN=dl3485w PE=2 SV=1
AT5G19510	Q9SCX3	0.635	0.001	cytosol	Elongation factor 1-beta 2 OS=Arabidopsis thaliana GN=At5g19510 PE=1 SV=1
AT2G36880	Q9SJL8	0.636	0.001	cytosol	S-adenosylmethionine synthase 3 OS=Arabidopsis thaliana GN=METK3 PE=1 SV=1
AT2G46280	Q38884	0.637	0.001	cytosol	Eukaryotic translation initiation factor 3 subunit I OS=Arabidopsis thaliana GN=TIF3I1 PE=2 SV=2
AT5G15490	Q9LF33	0.637	0.003	extracellular	UDP-glucose 6-dehydrogenase 3 OS=Arabidopsis thaliana GN=UGD3 PE=1 SV=1
AT2G35120	O82179	0.638	0.002	mitochondrion	Glycine cleavage system protein 2, mitochondrial OS=Arabidopsis thaliana GN=GDH2 PE=2 SV=1
AT2G36460	Q9SJQ9	0.638	0.001	cytosol	Fructose-bisphosphate aldolase 6, cytosolic OS=Arabidopsis thaliana GN=FBA6 PE=1 SV=1
AT3G51280	Q9SD20	0.639	0.003	nucleus	reversed Protein POLLENLESS 3-LIKE 2 OS=Arabidopsis thaliana GN=At3g51280 PE=2 SV=1
AT2G47470	O22263	0.641	0.001	endoplasmic reticulum	Protein disulfide-isomerase like 2-1 OS=Arabidopsis thaliana GN=PDIL2-1 PE=2 SV=1
AT1G51730	Q9C8I1	0.643	0.002	nucleus	Ubiquitin-conjugating enzyme family protein OS=Arabidopsis thaliana GN=At1g51730 PE=2 SV=1
AT3G18420	Q9LS48	0.643	0.001	plastid	protein SLOW GREEN 1, chloroplastic OS=Arabidopsis thaliana GN=SG1 PE=1 SV=1
AT1G66240	Q94BT9	0.644	0.001	plasma membrane	Copper transport protein ATX1 OS=Arabidopsis thaliana GN=ATX1 PE=1 SV=2
AT4G18100	P49211	0.646	0.002	cytosol	60S ribosomal protein L32-1 OS=Arabidopsis thaliana GN=RPL32A PE=2 SV=2
AT4G33150	F4JVY8	0.646	0.003	cytosol	reversed Lysine-ketoglutarate reductase/saccharopine dehydrogenase bifunctional enzyme OS=Arabidopsis thaliana GN=LKR PE=4 SV=1
AT5G13630	Q9FNB0	0.646	0.001	plastid	Magnesium-chelatase subunit ChlH, chloroplastic OS=Arabidopsis thaliana GN=CHLPE=1 SV=1
AT3G13470	Q9LJE4	0.648	0.001	plastid	Chaperonin 60 subunit beta 2, chloroplastic OS=Arabidopsis thaliana GN=CPN60B2 PE=1 SV=1
AT5G56360	Q9FM96	0.648	0.009	endoplasmic reticulum	Glucosidase 2 subunit beta OS=Arabidopsis thaliana GN=PSL4 PE=2 SV=1
AT5G24460	Q9FGE4	0.649	0.001	extracellular	RING-H2 zinc finger protein OS=Arabidopsis thaliana GN=At5g24460 PE=2 SV=1
AT1G48630	Q9C4Z6	0.652	0.001	cytosol	Receptor for activated C kinase 1B OS=Arabidopsis thaliana GN=RACK1B PE=1 SV=1
AT5G63980	Q42546	0.653	0.001	plastid	SAL1 phosphatase OS=Arabidopsis thaliana GN=SAL1 PE=1 SV=1
AT3G52930	Q9LF98	0.654	0.001	cytosol	Fructose-bisphosphate aldolase 8, cytosolic OS=Arabidopsis thaliana GN=FBA8 PE=1 SV=1
AT5G20290	Q93VG5	0.655	0.001	nucleus,cytosol	40S ribosomal protein S8-1 OS=Arabidopsis thaliana GN=RPS8A PE=1 SV=1
AT5G54940	Q9FFT6	0.66	0.003	cytosol	AT5g54940/MBG8_21 OS=Arabidopsis thaliana GN=MBG8.21 PE=2 SV=1
AT1G10590	Q93W05	0.661	0.002	cytosol	At1g10590/F20B24_1 OS=Arabidopsis thaliana GN=At1g10590 PE=1 SV=1
AT1G75950	Q39255	0.661	0.001	cytosol	SKP1-like protein 1A OS=Arabidopsis thaliana GN=SKP1A PE=1 SV=1
AT3G62940	Q9LYC7	0.661	0.003	nucleus	Cysteine proteinases superfamily protein OS=Arabidopsis thaliana GN=T20O10_40 PE=2 SV=1
AT2G42680	Q9SJI8	0.663	0.003	nucleus	Multiprotein-bridging factor 1a OS=Arabidopsis thaliana GN=MBF1A PE=2 SV=1
AT4G01940	Q93W77	0.663	0.001	plastid	NifU-like protein 1, chloroplastic OS=Arabidopsis thaliana GN=NIFU1 PE=1 SV=1
AT5G54760	Q9FFV1	0.664	0.003	cytosol	At5g54760 OS=Arabidopsis thaliana GN=MBG8.2 PE=1 SV=1
AT3G22120	A0A1I9LSA3	0.667	0.001	extracellular,plasma membrane	Cell wall-plasma membrane linker protein OS=Arabidopsis thaliana GN=CWLP PE=4 SV=1
AT1G26550	Q9FE18	0.668	0.001	nucleus	Peptidyl-prolyl cis-trans isomerase OS=Arabidopsis thaliana GN=At1g26550 PE=2 SV=1
AT1G77510	Q9SRG3	0.67	0.001	endoplasmic reticulum	Protein disulfide isomerase-like 1-2 OS=Arabidopsis thaliana GN=PDIL1-2 PE=2 SV=1
AT2G21660	Q03250	0.676	0.001	nucleus	Glycine-ricRNA-binding protein 7 OS=Arabidopsis thaliana GN=RBG7 PE=1 SV=1
AT4G09000	P42643	0.677	0.003	cytosol	14-3-3-like protein GF14 chi OS=Arabidopsis thaliana GN=GRF1 PE=1 SV=3
AT4G11290	Q9SUT2	0.677	0.005	extracellular	Peroxidase 39 OS=Arabidopsis thaliana GN=PER39 PE=1 SV=1
AT5G45930	Q5XF33	0.677	0.001	plastid	Magnesium-chelatase subunit ChlI-2, chloroplastic OS=Arabidopsis thaliana GN=CHLI2 PE=1 SV=1
AT1G50900	Q8VY88	0.678	0.001	plastid	Protein LHCP TRANSLOCATION DEFECT OS=Arabidopsis thaliana GN=LTD PE=1 SV=1
AT1G74230	Q9C909	0.678	0.002	mitochondrion	Glycine-ricRNA-binding protein 5, mitochondrial OS=Arabidopsis thaliana GN=RBG5 PE=1 SV=1
AT4G22670	Q93YR3	0.679	0.001	cytosol	FAM10 family protein At4g22670 OS=Arabidopsis thaliana GN=At4g22670 PE=1 SV=1
AT5G16450	Q9FFE0	0.679	0.003	cytosol	Putative 4-hydroxy-4-methyl-2-oxoglutarate aldolase 2 OS=Arabidopsis thaliana GN=At5g16450 PE=1 SV=1
AT3G02180	Q9S7P8	0.682	0.001	plasma membrane	Protein SPIRAL1-like 3 OS=Arabidopsis thaliana GN=SP1L3 PE=1 SV=1
AT1G26630	Q93VP3	0.683	0.001	cytosol	Eukaryotic translation initiation factor 5A-2 OS=Arabidopsis thaliana GN=ELF5A-2 PE=1 SV=1
AT5G19370	Q93WI0	0.684	0.001	plastid	Rhodanese-like/PpiC domain-containing protein 12, chloroplastic OS=Arabidopsis thaliana GN=At5g19370 PE=1 SV=1
AT5G56500	C0Z361	0.684	0.002	plastid	Chaperonin 60 subunit beta 3, chloroplastic OS=Arabidopsis thaliana GN=CPN60B3 PE=1 SV=1
AT4G12340	Q9STH7	0.688	0.003	mitochondrion	AT4g12340/T4C9_180 OS=Arabidopsis thaliana GN=At4g12340 PE=2 SV=1
AT4G23710	O82629	0.688	0.003	vacuole,golgi	V-type proton ATPase subunit G2 OS=Arabidopsis thaliana GN=VHA-G2 PE=1 SV=2
AT5G19320	Q9M651	0.688	0.003	nucleus,cytosol	RAN GTPase-activating protein 2 OS=Arabidopsis thaliana GN=RANGAP2 PE=1 SV=2
AT2G31390	Q9SID0	0.689	0.001	cytosol	Probable fructokinase-1 OS=Arabidopsis thaliana GN=At2g31390 PE=2 SV=1
AT3G47370	Q9STY6	0.691	0.001	cytosol	40S ribosomal protein S20-2 OS=Arabidopsis thaliana GN=RPS20B PE=2 SV=1
AT2G46290	F4II66	0.693	0.001	cytosol	Eukaryotic translation initiation factor 3 subunit I OS=Arabidopsis thaliana GN=At2g46290 PE=3 SV=1
AT3G53890	Q9M337	0.693	0.001	cytosol	40S ribosomal protein S21-1 OS=Arabidopsis thaliana GN=RPS21B PE=1 SV=1
AT5G63560	Q9FFQ7	0.693	0.004	cytosol	Fatty alcohol:caffeoyl-CoA acyltransferase OS=Arabidopsis thaliana GN=FACT PE=2 SV=1
AT1G69830	Q94A41	0.694	0.001	plastid	Alpha-amylase 3, chloroplastic OS=Arabidopsis thaliana GN=AMY3 PE=1 SV=1
AT5G64140	P34789	0.696	0.002	cytosol	40S ribosomal protein S28-2 OS=Arabidopsis thaliana GN=RPS28C PE=3 SV=1
AT5G09620	Q9LXC6	0.702	0.01	nucleus	Gb|AD14519.1 OS=Arabidopsis thaliana GN=At5g09620 PE=1 SV=1
AT4G30530	Q9M0A7	0.703	0.001	cytosol	Gamma-glutamyl peptidase 1 OS=Arabidopsis thaliana GN=GGP1 PE=1 SV=1
AT1G79530	Q9SAJ6	0.708	0.001	plastid	Glyceraldehyde-3-phosphate dehydrogenase GAPCP1, chloroplastic OS=Arabidopsis thaliana GN=GAPCP1 PE=1 SV=1
AT2G32060	Q9SKZ3	0.708	0.009	cytosol	40S ribosomal protein S12-2 OS=Arabidopsis thaliana GN=RPS12C PE=1 SV=1
AT4G08900	P46637	0.71	0.002	mitochondrion	reversed Arginase 1, mitochondrial OS=Arabidopsis thaliana GN=ARGAH1 PE=1 SV=1
AT2G22125	F4IIM1	0.712	0.003	plasma membrane	Protein CELLULOSE SYNTHASE INTERACTIVE 1 OS=Arabidopsis thaliana GN=CSI1 PE=1 SV=1
AT1G10200	Q94JX5	0.713	0.002	cytosol	LIM domain-containing protein WLIM1 OS=Arabidopsis thaliana GN=WLIM1 PE=1 SV=1
AT2G05920	Q9ZUF6	0.713	0.001	extracellular	Subtilisin-like protease SBT1.8 OS=Arabidopsis thaliana GN=SBT1.8 PE=1 SV=1
AT5G28540	Q9LKR3	0.713	0.001	endoplasmic reticulum	Mediator of RNA polymerase II transcription subunit 37a OS=Arabidopsis thaliana GN=MED37A PE=1 SV=1
AT5G53620	Q93XY1	0.714	0.002	nucleus	At5g53620 OS=Arabidopsis thaliana GN=MNC6.16 PE=1 SV=1
AT2G21270	A8MQW3	0.717	0.002	cytosol	AT2G21270 protein OS=Arabidopsis thaliana GN=UFD1 PE=2 SV=1
AT2G29530	Q9ZW33	0.722	0.003	mitochondrion	Mitochondrial import inner membrane translocase subunit TIM10 OS=Arabidopsis thaliana GN=TIM10 PE=1 SV=1
AT2G40660	Q93VB0	0.722	0.001	cytosol	Nucleic acid-binding, OB-fold-like protein OS=Arabidopsis thaliana GN=At2g40660 PE=2 SV=1
AT4G15802	Q8GW48	0.723	0.001	nucleus	At4g15810 OS=Arabidopsis thaliana GN=HSBP PE=2 SV=1
AT1G21750	Q9XI01	0.727	0.001	endoplasmic reticulum	Protein disulfide isomerase-like 1-1 OS=Arabidopsis thaliana GN=PDIL1-1 PE=1 SV=1
AT2G03870	Q9SI54	0.727	0.002	cytosol	Sm-like protein LSM7 OS=Arabidopsis thaliana GN=LSM7 PE=1 SV=1
AT3G17940	Q9LVH6	0.727	0.001	cytosol	Aldose 1-epimerase OS=Arabidopsis thaliana GN=At3g17940 PE=3 SV=1
AT5G42890	Q9FMN0	0.727	0.005	peroxisome	Sterol carrier protein 2 OS=Arabidopsis thaliana GN=SCP2 PE=2 SV=1
AT5G48580	Q38936	0.733	0.001	endoplasmic reticulum	Peptidyl-prolyl cis-trans isomerase FKBP15-2 OS=Arabidopsis thaliana GN=FKBP15-2 PE=2 SV=2
AT1G62380	Q41931	0.738	0.001	golgi	1-aminocyclopropane-1-carboxylate oxidase 2 OS=Arabidopsis thaliana GN=ACO2 PE=1 SV=2
AT4G14710	Q8W108	0.738	0.001	cytosol	1,2-dihydroxy-3-keto-5-methylthiopentene dioxygenase 3 OS=Arabidopsis thaliana GN=ARD3 PE=2 SV=1
AT1G18640	O82796	0.74	0.001	plastid	Phosphoserine phosphatase, chloroplastic OS=Arabidopsis thaliana GN=PSP PE=1 SV=2
AT2G43090	Q9ZW85	0.741	0.001	plastid	3-isopropylmalate dehydratase small subunit 3 OS=Arabidopsis thaliana GN=At2g43090 PE=1 SV=1
AT1G74100	Q9C9D0	0.745	0.002	cytosol	Cytosolic sulfotransferase 16 OS=Arabidopsis thaliana GN=SOT16 PE=1 SV=1
AT4G34110	P42731	0.749	0.002	nucleus	Polyadenylate-binding protein 2 OS=Arabidopsis thaliana GN=PAB2 PE=1 SV=1
AT4G34870	Q42406	0.752	0.001	cytosol	Peptidyl-prolyl cis-trans isomerase CYP18-4 OS=Arabidopsis thaliana GN=CYP18-4 PE=1 SV=1
AT3G03920	Q8VZT0	0.755	0.002	nucleus	Putative H/ACA ribonucleoprotein complex subunit 1-like protein 1 OS=Arabidopsis thaliana GN=At3g03920 PE=2 SV=1
AT2G20490	Q93XX8	0.756	0.001	nucleus	H/ACA ribonucleoprotein complex subunit 3-like protein OS=Arabidopsis thaliana GN=At2g20490 PE=3 SV=2
AT5G10840	F4KIB2	0.757	0.002	golgi	Transmembrane 9 superfamily member 8 OS=Arabidopsis thaliana GN=TMN8 PE=2 SV=1
AT1G22630	Q9SKA5	0.759	0.002	vacuole	At1g22630/F12K8_2 OS=Arabidopsis thaliana GN=At1g22630 PE=2 SV=1
AT5G61780	Q9FLT0	0.761	0.001	nucleus	Ribonuclease TUDOR 2 OS=Arabidopsis thaliana GN=TSN2 PE=1 SV=1
AT1G09795	Q8GSJ1	0.762	0.002	plastid	ATP phosphoribosyltransferase 2, chloroplastic OS=Arabidopsis thaliana GN=HISN1B PE=1 SV=1
AT1G05010	Q06588	0.777	0.001	golgi	1-aminocyclopropane-1-carboxylate oxidase 4 OS=Arabidopsis thaliana GN=ACO4 PE=1 SV=2
AT1G32900	Q9MAQ0	0.781	0.001	plastid	Granule-bound starcsynthase 1, chloroplastic/amyloplastic OS=Arabidopsis thaliana GN=GBSS1 PE=1 SV=1
AT5G20500	Q8LFQ6	0.781	0.001	vacuole	Glutaredoxin-C4 OS=Arabidopsis thaliana GN=GRXC4 PE=2 SV=2
AT1G58080	Q9S762	0.782	0.001	plastid	ATP phosphoribosyltransferase 1, chloroplastic OS=Arabidopsis thaliana GN=HISN1A PE=1 SV=1
AT4G13850	Q9SVM8	0.784	0.001	mitochondrion	Glycine-ricRNA-binding protein 2, mitochondrial OS=Arabidopsis thaliana GN=RBG2 PE=1 SV=1
AT1G09210	Q38858	0.785	0.001	endoplasmic reticulum	Calreticulin-2 OS=Arabidopsis thaliana GN=CRT2 PE=1 SV=3
AT4G38710	Q9SZP8	0.786	0.001	nucleus	Eukaryotic translation initiation factor 4B3 OS=Arabidopsis thaliana GN=EIF4B3 PE=1 SV=1
AT3G54960	Q8VX13	0.788	0.002	endoplasmic reticulum	Protein disulfide isomerase-like 1-3 OS=Arabidopsis thaliana GN=PDIL1-3 PE=2 SV=1
AT4G05390	Q9M0V6	0.791	0.001	plastid	Ferredoxin--NADP reductase, root isozyme 1, chloroplastic OS=Arabidopsis thaliana GN=RFNR1 PE=2 SV=2
AT2G30410	O04350	0.793	0.007	cytosol	Tubulin-folding cofactor A OS=Arabidopsis thaliana GN=TFCA PE=1 SV=2
AT1G76180	P42763	0.794	0.001	peroxisome	Dehydrin ERD14 OS=Arabidopsis thaliana GN=ERD14 PE=1 SV=1
AT5G12110	Q84WM9	0.796	0.001	cytosol	Elongation factor 1-beta 1 OS=Arabidopsis thaliana GN=At5g12110 PE=2 SV=2
AT5G16510	Q9FFD2	0.798	0.001	extracellular,cytosol	Probable UDP-arabinopyranose mutase 5 OS=Arabidopsis thaliana GN=RGP5 PE=1 SV=1
AT1G28290	Q9FZA2	0.8	0.001	extracellular	Non-classical arabinogalactan protein 31 OS=Arabidopsis thaliana GN=AGP31 PE=1 SV=1
AT2G29560	Q9ZW34	0.8	0.002	cytosol	Cytosolic enolase 3 OS=Arabidopsis thaliana GN=ENO3 PE=1 SV=1
AT3G12145	Q9LH52	0.803	0.001	extracellular	Leucine-ricrepeat protein FLOR 1 OS=Arabidopsis thaliana GN=FLR1 PE=1 SV=1
AT1G02080	F4HVV6	0.809	0.003	golgi	Transcription regulator OS=Arabidopsis thaliana GN=At1g02080 PE=4 SV=1
AT4G30950	P46312	0.809	0.002	plastid	Omega-6 fatty acid desaturase, chloroplastic OS=Arabidopsis thaliana GN=FAD6 PE=1 SV=2
AT2G31790	Q9SKC1	0.811	0.001	mitochondrion	UDP-glycosyltransferase 74C1 OS=Arabidopsis thaliana GN=UGT74C1 PE=2 SV=1
AT2G04160	Q9ZSP5	0.815	0.002	extracellular	Subtilisin-like protease SBT5.3 OS=Arabidopsis thaliana GN=AIR3 PE=2 SV=1
AT1G24050	Q8L466	0.817	0.002	cytosol	At1g24050/T23E23_11 OS=Arabidopsis thaliana GN=At1g24050 PE=1 SV=1
AT3G25220	Q38935	0.817	0.002	endoplasmic reticulum	Peptidyl-prolyl cis-trans isomerase FKBP15-1 OS=Arabidopsis thaliana GN=FKBP15-1 PE=2 SV=2
AT1G56580	Q9FXB0	0.819	0.002	cytosol	At1g56580/F25P12_18 OS=Arabidopsis thaliana GN=SMALLER WIVARIABLE BRANCHES PE=2 SV=1
AT4G37800	Q8LER3	0.821	0.001	extracellular	Probable xyloglucan endotransglucosylase/hydrolase protein 7 OS=Arabidopsis thaliana GN=XTH7 PE=2 SV=2
AT5G42020	Q39043	0.823	0.002	endoplasmic reticulum	Mediator of RNA polymerase II transcription subunit 37f OS=Arabidopsis thaliana GN=MED37F PE=1 SV=2
AT5G54900	Q9FPJ8	0.824	0.001	nucleus	Polyadenylate-binding protein RBP45A OS=Arabidopsis thaliana GN=RBP45A PE=2 SV=1
AT1G63000	Q9LQ04	0.825	0.002	cytosol	Bifunctional dTDP-4-dehydrorhamnose 3,5-epimerase/dTDP-4-dehydrorhamnose reductase OS=Arabidopsis thaliana GN=NRS/ER PE=1 SV=1
AT1G69230	Q9LE54	0.825	0.002	plasma membrane	Protein SPIRAL1-like 2 OS=Arabidopsis thaliana GN=SP1L2 PE=2 SV=1
AT3G53560	Q9LFG3	0.825	0.001	plastid	Tetratricopeptide repeat (TPR)-like superfamily protein OS=Arabidopsis thaliana GN=F4P12_260 PE=4 SV=1
AT1G17745	O04130	0.827	0.002	plastid	D-3-phosphoglycerate dehydrogenase 2, chloroplastic OS=Arabidopsis thaliana GN=PGDH2 PE=1 SV=2
AT1G13270	Q9FV52	0.829	0.001	plastid	Methionine aminopeptidase 1B, chloroplastic OS=Arabidopsis thaliana GN=MAP1B PE=2 SV=2
AT5G51110	Q9LU63	0.839	0.001	plastid	AT5g51110/MWD22_5 OS=Arabidopsis thaliana GN=pdl1 PE=2 SV=1
AT5G19140	Q94BR2	0.846	0.001	plasma membrane	Aluminum induced protein wiYGL and LRDR motifs OS=Arabidopsis thaliana GN=AILP1 PE=2 SV=1
AT2G43710	O22832	0.847	0.001	plastid	Stearoyl-[acyl-carrier-protein] 9-desaturase 7, chloroplastic OS=Arabidopsis thaliana GN=FAB2 PE=1 SV=1
AT3G19130	Q0WW84	0.847	0.002	nucleus	Polyadenylate-binding protein RBP47B OS=Arabidopsis thaliana GN=RBP47B PE=2 SV=1
AT1G09780	O04499	0.848	0.001	cytosol	2,3-bisphosphoglycerate-independent phosphoglycerate mutase 1 OS=Arabidopsis thaliana GN=PGM1 PE=2 SV=3
AT4G33510	Q00218	0.853	0.001	plastid	Phospho-2-dehydro-3-deoxyheptonate aldolase 2, chloroplastic OS=Arabidopsis thaliana GN=DHS2 PE=2 SV=2
AT5G43330	P57106	0.855	0.001	cytosol	Malate dehydrogenase 2, cytoplasmic OS=Arabidopsis thaliana GN=MDH2 PE=1 SV=1
AT1G02500	P23686	0.859	0.002	cytosol	S-adenosylmethionine synthase 1 OS=Arabidopsis thaliana GN=SAM1 PE=1 SV=2
AT4G37830	Q9T070	0.864	0.002	mitochondrion	Cytochrome c oxidase subunit 6a, mitochondrial OS=Arabidopsis thaliana GN=COX6A PE=3 SV=1
AT3G57320	A8MQN7	0.869	0.005	nucleus	Threonine-tRNA ligase 2 OS=Arabidopsis thaliana GN=At3g57320 PE=4 SV=2
AT3G07460	F4JEG0	0.881	0.002	extracellular	Uncharacterized protein OS=Arabidopsis thaliana GN=At3g07460 PE=4 SV=1
AT1G07960	Q8GYD1	0.882	0.002	extracellular	Protein disulfide-isomerase 5-1 OS=Arabidopsis thaliana GN=PDIL5-1 PE=2 SV=1
AT5G20160	F4K455	0.884	0.002	nucleus	Ribosomal protein L7Ae/L30e/S12e/Gadd45 family protein OS=Arabidopsis thaliana GN=At5g20160 PE=4 SV=1
AT1G56340	O04151	0.886	0.001	endoplasmic reticulum	Calreticulin-1 OS=Arabidopsis thaliana GN=CRT1 PE=1 SV=1
AT1G42480	F4I9G7	0.889	0.002	extracellular	TLR4 regulator/MIR-interacting MSAP protein OS=Arabidopsis thaliana GN=At1g42480 PE=4 SV=1
AT3G08770	Q9LDB4	0.893	0.001	extracellular	Non-specific lipid-transfer protein 6 OS=Arabidopsis thaliana GN=LTP6 PE=3 SV=1
AT3G62530	Q94K48	0.9	0.001	mitochondrion	RM repeat superfamily protein OS=Arabidopsis thaliana GN=At3g62530 PE=2 SV=1
AT4G15410	Q7Y175	0.9	0.002	nucleus	Plant UBX domain-containing protein 5 OS=Arabidopsis thaliana GN=PUX5 PE=1 SV=1
AT5G55530	Q5HZ03	0.902	0.005	nucleus	At5g55530 OS=Arabidopsis thaliana GN=MTE17.25 PE=1 SV=1
AT3G07810	F4JFN7	0.903	0.002	nucleus	RNA-binding (RRM/RBD/RNP motifs) family protein OS=Arabidopsis thaliana GN=At3g07810 PE=1 SV=1
AT2G37040	P35510	0.914	0.001	cytosol	Phenylalanine ammonia-lyase 1 OS=Arabidopsis thaliana GN=PAL1 PE=1 SV=3
AT4G10480	Q9SZY1	0.915	0.001	cytosol	Nascent polypeptide-associated complex subunit alpha-like protein 4 OS=Arabidopsis thaliana GN=At4g10480 PE=1 SV=1
AT1G20450	P42759	0.917	0.001	plasma membrane,cytosol	Dehydrin ERD10 OS=Arabidopsis thaliana GN=ERD10 PE=1 SV=1
AT5G61030	Q9FNR1	0.925	0.001	mitochondrion	Glycine-ricRNA-binding protein 3, mitochondrial OS=Arabidopsis thaliana GN=RBG3 PE=1 SV=1
AT3G44590	Q9LXM8	0.927	0.001	cytosol	60S acidic ribosomal protein P2-4 OS=Arabidopsis thaliana GN=RPP2D PE=3 SV=1
AT3G53460	Q43349	0.927	0.001	plastid	29 kDa ribonucleoprotein, chloroplastic OS=Arabidopsis thaliana GN=CP29A PE=2 SV=2
AT5G26667	O04905	0.928	0.001	cytosol	UMP-CMP kinase 3 OS=Arabidopsis thaliana GN=UMK3 PE=1 SV=1
AT1G10522	Q9XIK0	0.929	0.001	plastid	Protein PLASTID REDOX INSENSITIVE 2, chloroplastic OS=Arabidopsis thaliana GN=PRIN2 PE=1 SV=1
AT1G74040	Q9C550	0.929	0.002	plastid	2-isopropylmalate synthase 2, chloroplastic OS=Arabidopsis thaliana GN=IPMS2 PE=1 SV=1
AT1G73230	Q9CAT7	0.935	0.001	nucleus	Nascent polypeptide-associated complex subunit beta OS=Arabidopsis thaliana GN=At1g73230 PE=2 SV=1
AT2G39460	Q8LD46	0.941	0.001	cytosol	60S ribosomal protein L23a-1 OS=Arabidopsis thaliana GN=RPL23A PE=2 SV=2
AT4G36910	O23193	0.941	0.001	plastid	CBS domain-containing protein CBSX1, chloroplastic OS=Arabidopsis thaliana GN=CBSX1 PE=1 SV=2
AT5G20060	Q8L9X1	0.941	0.002	mitochondrion	Alpha/beta-Hydrolases superfamily protein OS=Arabidopsis thaliana GN=At5g20060 PE=1 SV=1
AT5G64130	A8MS32	0.942	0.001	nucleus	AT5G64130 protein OS=Arabidopsis thaliana GN=MHJ24.11 PE=1 SV=1
AT5G56710	P51420	0.945	0.002	cytosol	60S ribosomal protein L31-3 OS=Arabidopsis thaliana GN=RPL31C PE=3 SV=2
AT3G21200	Q9LU39	0.964	0.001	plastid	Glutamyl-tRNA reductase-binding protein, chloroplastic OS=Arabidopsis thaliana GN=GLUTRBP PE=1 SV=1
AT4G13430	Q94AR8	0.964	0.001	plastid	3-isopropylmalate dehydratase large subunit, chloroplastic OS=Arabidopsis thaliana GN=IIL1 PE=1 SV=1
AT5G44720	O48588	0.965	0.001	cytosol	Molybdenum cofactor sulfurase family protein OS=Arabidopsis thaliana GN=T19K24.17 PE=2 SV=1
AT1G65310	O80803	0.967	0.001	extracellular	Probable xyloglucan endotransglucosylase/hydrolase protein 17 OS=Arabidopsis thaliana GN=XTH17 PE=1 SV=1
AT5G12250	P29514	0.975	0.006	cytosol	Tubulin beta-6 chain OS=Arabidopsis thaliana GN=TUBB6 PE=2 SV=1
AT4G01850	P17562	0.987	0.001	nucleus,cytosol	S-adenosylmethionine synthase 2 OS=Arabidopsis thaliana GN=SAM2 PE=1 SV=1
AT5G08640	Q96330	0.987	0.001	peroxisome	Flavonol synthase/flavanone 3-hydroxylase OS=Arabidopsis thaliana GN=FLS1 PE=1 SV=1
AT3G22890	Q9LIK9	0.992	0.001	plastid,cytosol	ATP sulfurylase 1, chloroplastic OS=Arabidopsis thaliana GN=APS1 PE=1 SV=1
AT1G79830	Q0WVL7	0.997	0.004	golgi	Golgin candidate 5 OS=Arabidopsis thaliana GN=GC5 PE=1 SV=1
AT3G62810	Q9LZI4	1.002	0.001	mitochondrion	At3g62810 OS=Arabidopsis thaliana GN=F26K9_240 PE=2 SV=1
AT3G14210	Q9LJG3	1.004	0.001	vacuole	GDSL esterase/lipase ESM1 OS=Arabidopsis thaliana GN=ESM1 PE=1 SV=1
AT5G01590	Q7Y1W1	1.004	0.005	plastid	Protein TIC 56, chloroplastic OS=Arabidopsis thaliana GN=TIC56 PE=1 SV=1
AT5G13850	Q6ICZ8	1.006	0.001	cytosol	Nascent polypeptide-associated complex subunit alpha-like protein 3 OS=Arabidopsis thaliana GN=At5g13850 PE=1 SV=1
AT1G18800	Q8LC68	1.014	0.001	nucleus	NAP1-related protein 2 OS=Arabidopsis thaliana GN=NRP2 PE=1 SV=2
AT3G17390	Q9LUT2	1.024	0.001	nucleus,plasma membrane	S-adenosylmethionine synthase 4 OS=Arabidopsis thaliana GN=METK4 PE=1 SV=1
AT4G21210	O49562	1.024	0.001	plastid	Pyruvate, phosphate dikinase regulatory protein 1, chloroplastic OS=Arabidopsis thaliana GN=RP1 PE=1 SV=1
AT2G20280	Q9SK74	1.027	0.001	nucleus	Zinc finger CCCdomain-containing protein 21 OS=Arabidopsis thaliana GN=At2g20280 PE=4 SV=1
AT2G47110	P59232	1.028	0.001	cytosol	Ubiquitin-40S ribosomal protein S27a-2 OS=Arabidopsis thaliana GN=RPS27AB PE=2 SV=2
AT1G49600	F4I3B3	1.03	0.002	nucleus	Polyadenylate-binding protein RBP47A OS=Arabidopsis thaliana GN=RBP47A PE=2 SV=1
AT1G80560	P93832	1.03	0.001	plastid	3-isopropylmalate dehydrogenase 2, chloroplastic OS=Arabidopsis thaliana GN=IMDH2 PE=1 SV=1
AT5G23010	Q9FG67	1.031	0.001	plastid	Methylthioalkylmalate synthase 1, chloroplastic OS=Arabidopsis thaliana GN=MAM1 PE=1 SV=1
AT5G39320	Q9FM01	1.034	0.001	extracellular	UDP-glucose 6-dehydrogenase 4 OS=Arabidopsis thaliana GN=UGD4 PE=1 SV=1
AT2G20610	Q9SIV0	1.06	0.001	cytosol	S-alkyl-thiohydroximate lyase SUR1 OS=Arabidopsis thaliana GN=SUR1 PE=1 SV=1
AT3G29360	Q9LIA8	1.068	0.001	extracellular	UDP-glucose 6-dehydrogenase 2 OS=Arabidopsis thaliana GN=UGD2 PE=1 SV=1
AT5G16290	Q9FFF4	1.068	0.002	plastid	Acetolactate synthase small subunit 1, chloroplastic OS=Arabidopsis thaliana GN=VAT1 PE=1 SV=1
AT5G07460	Q9LY15	1.074	0.001	nucleus	Peptide methionine sulfoxide reductase A2 OS=Arabidopsis thaliana GN=MRSA2 PE=1 SV=1
AT4G14680	O23324	1.112	0.001	plastid	ATP-sulfurylase 3, chloroplastic OS=Arabidopsis thaliana GN=APS3 PE=1 SV=1
AT2G25670	Q9SL96	1.118	0.001	cytosol	Expressed protein OS=Arabidopsis thaliana GN=At2g25670 PE=2 SV=1
AT4G25890	Q9SVZ6	1.124	0.001	cytosol	60S acidic ribosomal protein P3-1 OS=Arabidopsis thaliana GN=RPP3A PE=3 SV=1
AT1G24020	Q93VR4	1.148	0.001	golgi	MLP-like protein 423 OS=Arabidopsis thaliana GN=MLP423 PE=2 SV=1
AT1G33040	Q8LGC6	1.159	0.001	nucleus	Nascent polypeptide-associated complex subunit alpha-like protein 5 OS=Arabidopsis thaliana GN=At1g33040 PE=2 SV=2
AT1G48600	Q944H0	1.187	0.001	cytosol	Phosphomethylethanolamine N-methyltransferase OS=Arabidopsis thaliana GN=NMT2 PE=2 SV=2
AT3G49140	Q0WMN5	1.191	0.001	plastid	Uncharacterized protein At3g49140 OS=Arabidopsis thaliana GN=At3g49140 PE=1 SV=2
AT4G21960	Q9SB81	1.202	0.001	extracellular	Peroxidase 42 OS=Arabidopsis thaliana GN=PER42 PE=1 SV=2
AT5G08260	Q9LEY1	1.225	0.001	extracellular	Serine carboxypeptidase-like 35 OS=Arabidopsis thaliana GN=SCPL35 PE=2 SV=1
AT4G26110	Q9SZI2	1.227	0.001	nucleus	Nucleosome assembly protein 1;1 OS=Arabidopsis thaliana GN=NAP1;1 PE=1 SV=1
AT3G44990	P93046	1.243	0.001	extracellular,plasma membrane	Xyloglucan endotransglucosylase/hydrolase protein 31 OS=Arabidopsis thaliana GN=XTH31 PE=1 SV=2
AT3G15680	Q9LW11	1.264	0.001	nucleus	At3g15680 OS=Arabidopsis thaliana GN=At3g15680 PE=2 SV=1
AT2G14750	Q43295	1.28	0.001	plastid	Adenylyl-sulfate kinase 1, chloroplastic OS=Arabidopsis thaliana GN=APK1 PE=1 SV=1
AT1G79750	Q9CA83	1.288	0.001	plastid	NADP-dependent malic enzyme 4, chloroplastic OS=Arabidopsis thaliana GN=NADP-ME4 PE=1 SV=1
AT1G58290	P42804	1.306	0.001	plastid	Glutamyl-tRNA reductase 1, chloroplastic OS=Arabidopsis thaliana GN=HEMA1 PE=1 SV=2
AT1G54580	P25701	1.337	0.001	plastid	Acyl carrier protein 2, chloroplastic OS=Arabidopsis thaliana GN=ACP2 PE=1 SV=2
AT1G09310	Q9ZPZ4	1.351	0.001	cytosol	AT31J12.3 protein OS=Arabidopsis thaliana GN=At1g09310 PE=1 SV=1
AT1G78370	Q8L7C9	1.44	0.005	peroxisome	Glutathione S-transferase U20 OS=Arabidopsis thaliana GN=GSTU20 PE=1 SV=1
AT2G19480	Q9ZUP3	1.442	0.001	nucleus	Nucleosome assembly protein 1;2 OS=Arabidopsis thaliana GN=NAP1;2 PE=1 SV=1
AT2G16060	O24520	1.506	0.001	cytosol	Non-symbiotic hemoglobin 1 OS=Arabidopsis thaliana GN=AHB1 PE=1 SV=1
AT5G22580	Q9FK81	1.546	0.001	vacuole	Stress-response A/B barrel domain-containing protein At5g22580 OS=Arabidopsis thaliana GN=At5g22580 PE=1 SV=1
AT2G29630	O82392	1.571	0.001	plastid	Phosphomethylpyrimidine synthase, chloroplastic OS=Arabidopsis thaliana GN=THIC PE=1 SV=1
AT3G60210	Q9M1C2	1.583	0.001	plastid	10 kDa chaperonin 1, chloroplastic OS=Arabidopsis thaliana GN=CPN10-1 PE=2 SV=1
AT5G14200	Q9FMT1	1.645	0.002	plastid	3-isopropylmalate dehydrogenase 3, chloroplastic OS=Arabidopsis thaliana GN=IMDH3 PE=1 SV=1
AT5G56950	Q94K07	1.645	0.001	nucleus	Nucleosome assembly protein 1;3 OS=Arabidopsis thaliana GN=NAP1;3 PE=1 SV=1
AT1G70830	Q9SSK9	1.66	0.001	golgi	MLP-like protein 28 OS=Arabidopsis thaliana GN=MLP28 PE=1 SV=1
AT1G03630	O48741	1.754	0.004	plastid	Protochlorophyllide reductase C, chloroplastic OS=Arabidopsis thaliana GN=PORC PE=1 SV=1
AT1G48750	Q94AQ3	1.761	0.001	extracellular	Bifunctional inhibitor/lipid-transfer protein/seed storage 2S albumin superfamily protein OS=Arabidopsis thaliana GN=At1g48750 PE=2 SV=1
AT3G52720	O04846	1.817	0.001	plastid	Alpha carbonic anhydrase 1, chloroplastic OS=Arabidopsis thaliana GN=ACA1 PE=1 SV=2
AT5G46420	Q9FHG3	1.96	0.001	plastid	16S rRNA processing protein RimM family OS=Arabidopsis thaliana GN=At5g46420 PE=3 SV=1
AT1G20960	Q9SYP1	1.994	0.001	nucleus	reversed DExH-box ATP-dependent RNA helicase DExH12 OS=Arabidopsis thaliana GN=BRR2A PE=1 SV=1
AT5G13930	P13114	2.302	0.001	endoplasmic reticulum	Chalcone synthase OS=Arabidopsis thaliana GN=CHS PE=1 SV=1
AT3G19710	Q9LE06	2.429	0.001	cytosol	Methionine aminotransferase BCAT4 OS=Arabidopsis thaliana GN=BCAT4 PE=1 SV=1
AT4G27440	P21218	2.478	0.001	plastid	Protochlorophyllide reductase B, chloroplastic OS=Arabidopsis thaliana GN=PORB PE=1 SV=3
AT2G36070	Q5XF06	2.52	0.001	mitochondrion	Mitochondrial import inner membrane translocase subunit TIM44-2 OS=Arabidopsis thaliana GN=TIM44-2 PE=1 SV=1
AT3G58990	Q9LYT7	2.992	0.001	plastid	3-isopropylmalate dehydratase small subunit 2 OS=Arabidopsis thaliana GN=IPMI1 PE=1 SV=1
AT2G43100	Q9ZW84	3.008	0.001	plastid	3-isopropylmalate dehydratase small subunit 1 OS=Arabidopsis thaliana GN=IPMI2 PE=1 SV=1
AT1G73600	Q9C6B9	3.175	0.001	cytosol	Phosphoethanolamine N-methyltransferase 3 OS=Arabidopsis thaliana GN=NMT3 PE=2 SV=2
AT1G36320	Q9C8X8	3.739	0.001	plastid	At1g36320/F7F23_4 OS=Arabidopsis thaliana GN=At1g36320 PE=2 SV=1

## Sheet: Functional categories
		Table S3: List of proteins that are differentially expressed by fungal VCs in leaves of WT plants with a "confident" statistical significance level (fungal VC-treated vs. non-treated plants). DEPs are classified according to their functions. DEPs that are discussed in the main text are highlighted in yellow. DEPs that are clients of Clp are highlighted in orange.
		Accesion number	Protein ID	Fold change (log2)	qValue (FDR)	Subcellular location	Description
		Aminoacids metabolism
		AT5G54080	Q9ZRA2	-1.811	0.001	cytosol	Homogentisate 1,2-dioxygenase OS=Arabidopsis thaliana GN=HGO PE=2 SV=2
		AT3G45300	Q9SWG0	-1.757	0.001	mitochondrion	Isovaleryl-CoA dehydrogenase, mitochondrial OS=Arabidopsis thaliana GN=IVD PE=1 SV=2
		AT1G03090	Q42523	-1.169	0.001	mitochondrion	Methylcrotonoyl-CoA carboxylase subunit alpha, mitochondrial OS=Arabidopsis thaliana GN=MCCA PE=1 SV=2
		AT2G13360	Q56YA5	-1.127	0.001	peroxisome	Serine--glyoxylate aminotransferase OS=Arabidopsis thaliana GN=AGT1 PE=1 SV=2
		AT2G41040	Q0WPT7	-1.02	0.001	plastid	Uncharacterized methyltransferase At2g41040, chloroplastic OS=Arabidopsis thaliana GN=At2g41040 PE=1 SV=1
		AT1G68010	Q9C9W5	-0.932	0.001	peroxisome	Glycerate dehydrogenase HPR, peroxisomal OS=Arabidopsis thaliana GN=HPR PE=1 SV=1
		AT5G11520	P46644	-0.902	0.001	peroxisome	Aspartate aminotransferase 3, chloroplastic OS=Arabidopsis thaliana GN=ASP3 PE=1 SV=1
		AT1G23310	Q9LR30	-0.876	0.001	peroxisome	Glutamate--glyoxylate aminotransferase 1 OS=Arabidopsis thaliana GN=GGAT1 PE=1 SV=1
		AT2G39800	P54887	-0.869	0.001	peroxisome	Delta-1-pyrroline-5-carboxylate synthase A OS=Arabidopsis thaliana GN=P5CSA PE=1 SV=1
		AT3G22200	Q94CE5	-0.81	0.001	mitochondrion	Gamma-aminobutyrate transaminase POP2, mitochondrial OS=Arabidopsis thaliana GN=POP2 PE=1 SV=1
		AT1G70580	Q9S7E9	-0.74	0.002	peroxisome	Glutamate--glyoxylate aminotransferase 2 OS=Arabidopsis thaliana GN=GGAT2 PE=1 SV=1
		AT3G19480	Q9LT69	-0.72	0.001	plastid	D-3-phosphoglycerate dehydrogenase 3, chloroplastic OS=Arabidopsis thaliana GN=PGDH3 PE=1 SV=1
		AT5G52100	Q9FJ82	-0.706	0.002	plastid	Dihydrodipicolinate reductase-like protein CRR1, chloroplastic OS=Arabidopsis thaliana GN=DAPB3 PE=2 SV=1
		AT4G14880	P47998	-0.369	0.008	cytosol	Cysteine synthase 1 OS=Arabidopsis thaliana GN=OASA1 PE=1 SV=2
		AT1G70570	F4I5H7	-0.366	0.01	plastid	Anthranilate phosphoribosyltransferase OS=Arabidopsis thaliana GN=At1g70570 PE=4 SV=1
		AT2G29690	P32069	-0.359	0.004	plastid	Anthranilate synthase alpha subunit 2, chloroplastic OS=Arabidopsis thaliana GN=ASA2 PE=2 SV=1
		AT5G63890	Q9C5U8	0.354	0.001	plastid	Histidinol dehydrogenase, chloroplastic OS=Arabidopsis thaliana GN=HISN8 PE=2 SV=1
		AT3G48560	P17597	0.361	0.002	plastid	Acetolactate synthase, chloroplastic OS=Arabidopsis thaliana GN=ALS PE=1 SV=1
		AT3G53580	Q9LFG2	0.423	0.001	plastid	Diaminopimelate epimerase, chloroplastic OS=Arabidopsis thaliana GN=DAPF PE=1 SV=1
		AT1G31230	Q9SA18	0.426	0.001	plastid	Bifunctional aspartokinase/homoserine dehydrogenase 1, chloroplastic OS=Arabidopsis thaliana GN=AKHSDH1 PE=1 SV=1
		AT2G35500	O82290	0.456	0.001	plastid	Probable inactive shikimate kinase like 2, chloroplastic OS=Arabidopsis thaliana GN=SKL2 PE=2 SV=2
		AT4G19710	O81852	0.472	0.002	plastid	Bifunctional aspartokinase/homoserine dehydrogenase 2, chloroplastic OS=Arabidopsis thaliana GN=AKHSDH2 PE=1 SV=1
		AT3G59760	Q43725	0.476	0.001	mitochondrion	Cysteine synthase, mitochondrial OS=Arabidopsis thaliana GN=OASC PE=1 SV=3
		AT5G05730	P32068	0.495	0.001	plastid	Anthranilate synthase alpha subunit 1, chloroplastic OS=Arabidopsis thaliana GN=ASA1 PE=1 SV=1
		AT2G36230	O82782	0.529	0.005	plastid	1-(5-phosphoribosyl)-5-[(5-phosphoribosylamino)methylideneamino] imidazole-4-carboxamide isomerase, chloroplastic OS=Arabidopsis thaliana GN=HISN3 PE=2 SV=1
		AT4G35630	Q96255	0.539	0.002	plastid	Phosphoserine aminotransferase 1, chloroplastic OS=Arabidopsis thaliana GN=PSAT1 PE=1 SV=1
		AT3G26900	Q9LW20	0.555	0.001	plastid	Probable inactive shikimate kinase like 1, chloroplastic OS=Arabidopsis thaliana GN=SKL1 PE=2 SV=1
		AT1G22410	Q9SK84	0.556	0.004	plastid	Phospho-2-dehydro-3-deoxyheptonate aldolase OS=Arabidopsis thaliana GN=At1g22410 PE=3 SV=1
		AT5G48880	Q570C8	0.566	0.002	peroxisome	3-ketoacyl-CoA thiolase 5, peroxisomal OS=Arabidopsis thaliana GN=KAT5 PE=1 SV=2
		AT1G18500	Q9LPR4	0.588	0.001	plastid	2-isopropylmalate synthase 1, chloroplastic OS=Arabidopsis thaliana GN=IPMS1 PE=1 SV=2
		AT2G17630	Q9SHP0	0.589	0.002	plastid	Phosphoserine aminotransferase 2, chloroplastic OS=Arabidopsis thaliana GN=PSAT2 PE=1 SV=1
		AT5G08100	P50287	0.594	0.004	cytosol	Isoaspartyl peptidase/L-asparaginase 1 OS=Arabidopsis thaliana GN=At5g08100 PE=1 SV=2
		AT5G04740	Q9LZ23	0.597	0.001	plastid	ACT domain-containing protein ACR12 OS=Arabidopsis thaliana GN=ACR12 PE=2 SV=1
		AT3G49680	Q9M401	0.607	0.001	plastid	Branched-chain-amino-acid aminotransferase 3, chloroplastic OS=Arabidopsis thaliana GN=BCAT3 PE=1 SV=1
		AT4G33150	F4JVY8	0.646	0.003	cytosol	reversed Lysine-ketoglutarate reductase/saccharopine dehydrogenase bifunctional enzyme OS=Arabidopsis thaliana GN=LKR PE=4 SV=1
		AT4G08900	P46637	0.71	0.002	mitochondrion	reversed Arginase 1, mitochondrial OS=Arabidopsis thaliana GN=ARGAH1 PE=1 SV=1
		AT1G18640	O82796	0.74	0.001	plastid	Phosphoserine phosphatase, chloroplastic OS=Arabidopsis thaliana GN=PSP PE=1 SV=2
		AT1G09795	Q8GSJ1	0.762	0.002	plastid	ATP phosphoribosyltransferase 2, chloroplastic OS=Arabidopsis thaliana GN=HISN1B PE=1 SV=1
		AT1G58080	Q9S762	0.782	0.001	plastid	ATP phosphoribosyltransferase 1, chloroplastic OS=Arabidopsis thaliana GN=HISN1A PE=1 SV=1
		AT1G17745	O04130	0.827	0.002	plastid	D-3-phosphoglycerate dehydrogenase 2, chloroplastic OS=Arabidopsis thaliana GN=PGDH2 PE=1 SV=2
		AT1G74040	Q9C550	0.929	0.002	plastid	2-isopropylmalate synthase 2, chloroplastic OS=Arabidopsis thaliana GN=IPMS2 PE=1 SV=1
		AT5G16290	Q9FFF4	1.068	0.002	plastid	Acetolactate synthase small subunit 1, chloroplastic OS=Arabidopsis thaliana GN=VAT1 PE=1 SV=1
		AT5G14200	Q9FMT1	1.645	0.002	plastid	3-isopropylmalate dehydrogenase 3, chloroplastic OS=Arabidopsis thaliana GN=IMDH3 PE=1 SV=1
		AT3G19710	Q9LE06	2.429	0.001	cytosol	Methionine aminotransferase BCAT4 OS=Arabidopsis thaliana GN=BCAT4 PE=1 SV=1
		Biodegradation of Xenobiotics
		AT1G53580	Q9C8L4	-0.556	0.001	mitochondrion	Persulfide dioxygenase ETHE1 homolog, mitochondrial OS=Arabidopsis thaliana GN=GLY3 PE=1 SV=3
		C1- metabolism
		AT5G14780	Q9S7E4	-0.794	0.001	mitochondrion	Formate dehydrogenase, chloroplastic/mitochondrial OS=Arabidopsis thaliana GN=FDH1 PE=1 SV=1
		AT2G26080	O80988	-0.519	0.001	mitochondrion	Glycine dehydrogenase (decarboxylating) 2, mitochondrial OS=Arabidopsis thaliana GN=GLDP2 PE=1 SV=1
		AT4G33010	Q94B78	-0.466	0.001	mitochondrion	Glycine dehydrogenase (decarboxylating) 1, mitochondrial OS=Arabidopsis thaliana GN=GLDP1 PE=1 SV=2
		AT3G02770	Q9M8R9	0.408	0.004	cytosol	Putative 4-hydroxy-4-methyl-2-oxoglutarate aldolase 1 OS=Arabidopsis thaliana GN=At3g02770 PE=2 SV=1
		AT5G16450	Q9FFE0	0.679	0.003	cytosol	Putative 4-hydroxy-4-methyl-2-oxoglutarate aldolase 2 OS=Arabidopsis thaliana GN=At5g16450 PE=1 SV=1
		Cell
		AT4G22240	O49629	-1.822	0.003	plastid	Probable plastid-lipid-associated protein 2, chloroplastic OS=Arabidopsis thaliana GN=PAP2 PE=1 SV=1
		AT4G04020	O81439	-1.644	0.001	plastid	Probable plastid-lipid-associated protein 1, chloroplastic OS=Arabidopsis thaliana GN=PAP1 PE=1 SV=1
		AT2G46910	Q8W4F1	-1.184	0.001	plastid	Probable plastid-lipid-associated protein 10, chloroplastic OS=Arabidopsis thaliana GN=PAP10 PE=1 SV=1
		AT1G42550	Q9C8E6	-0.873	0.002	cytosol	Protein PLASTID MOVEMENT IMPAIRED 1 OS=Arabidopsis thaliana GN=PMI1 PE=1 SV=1
		AT3G26070	Q9LU85	-0.78	0.001	plastid	Probable plastid-lipid-associated protein 4, chloroplastic OS=Arabidopsis thaliana GN=PAP4 PE=1 SV=1
		AT3G23400	Q9LW57	-0.535	0.001	plastid	Plastid-lipid-associated protein 6, chloroplastic OS=Arabidopsis thaliana GN=PAP6 PE=1 SV=1
		AT3G12110	P53496	-0.517	0.002	cytosol	Actin-11 OS=Arabidopsis thaliana GN=ACT11 PE=1 SV=1
		AT1G07660	P59259	-0.506	0.001	nucleus	Histone H4 OS=Arabidopsis thaliana GN=At1g07660 PE=1 SV=2
		AT4G11380	Q9SUS3	-0.503	0.005	plasma membrane	Beta-adaptin-like protein B OS=Arabidopsis thaliana GN=BETAB-AD PE=1 SV=1
		AT5G10470	Q9LX99	-0.473	0.001	cytosol	Kinesin-like protein KIN-14A OS=Arabidopsis thaliana GN=KIN14A PE=1 SV=1
		AT3G18780	Q96292	-0.443	0.001	cytosol	Actin-2 OS=Arabidopsis thaliana GN=ACT2 PE=1 SV=1
		AT1G71270	Q94KD3	-0.42	0.008	golgi	Vacuolar protein sorting-associated protein 52 A OS=Arabidopsis thaliana GN=VPS52 PE=1 SV=1
		AT2G35490	O82291	-0.384	0.001	plastid	Probable plastid-lipid-associated protein 3, chloroplastic OS=Arabidopsis thaliana GN=PAP3 PE=1 SV=1
		AT3G09740	Q9SF29	-0.374	0.005	plasma membrane	Syntaxin-71 OS=Arabidopsis thaliana GN=SYP71 PE=1 SV=1
		AT2G21280	Q9SJU9	-0.364	0.01	plastid	Epimerase family protein SDR39U1 homolog, chloroplastic OS=Arabidopsis thaliana GN=GC1 PE=2 SV=2
		AT2G26210	Q8VZ34	0.375	0.01	cytosol	Ankyrin repeat family protein OS=Arabidopsis thaliana GN=At2g26210 PE=2 SV=1
		AT4G29350	Q42418	0.376	0.002	cytosol	Profilin-2 OS=Arabidopsis thaliana GN=PRO2 PE=2 SV=1
		AT5G44340	P24636	0.38	0.001	cytosol	Tubulin beta-4 chain OS=Arabidopsis thaliana GN=TUBB4 PE=2 SV=2
		AT1G15730	Q9LMR1	0.399	0.004	plastid	At1g15730/F7H2_7 OS=Arabidopsis thaliana GN=At1g15730 PE=1 SV=1
		AT1G21380	Q9LPL6	0.416	0.002	nucleus	TOM1-like protein 3 OS=Arabidopsis thaliana GN=TOL3 PE=1 SV=1
		AT5G65020	Q9XEE2	0.437	0.001	plasma membrane,cytosol	Annexin D2 OS=Arabidopsis thaliana GN=ANN2 PE=1 SV=1
		AT2G34560	B9DGC0	0.452	0.007	cytosol	AT2G34560 protein OS=Arabidopsis thaliana GN=CCP1 PE=1 SV=1
		AT2G18040	Q9SL42	0.464	0.006	cytosol	Peptidyl-prolyl cis-trans isomerase Pin1 OS=Arabidopsis thaliana GN=PIN1 PE=1 SV=1
		AT1G20010	P29513	0.468	0.005	cytosol	Tubulin beta-5 chain OS=Arabidopsis thaliana GN=TUBB5 PE=2 SV=1
		AT4G14960	P29511	0.48	0.005	cytosol	Tubulin alpha-6 chain OS=Arabidopsis thaliana GN=TUBA6 PE=1 SV=1
		AT2G36250	O82533	0.482	0.002	plastid	Cell division protein FtsZ homolog 2-1, chloroplastic OS=Arabidopsis thaliana GN=FTSZ2-1 PE=1 SV=2
		AT2G29960	Q8LDP4	0.487	0.003	endoplasmic reticulum	Peptidyl-prolyl cis-trans isomerase CYP19-4 OS=Arabidopsis thaliana GN=CYP19-4 PE=1 SV=2
		AT3G04710	Q9SR03	0.487	0.005	cytosol	Ankyrin repeat family protein OS=Arabidopsis thaliana GN=TPR10 PE=2 SV=1
		AT5G55230	Q9FLP0	0.503	0.001	cytosol	65-kDa microtubule-associated protein 1 OS=Arabidopsis thaliana GN=MAP65-1 PE=1 SV=1
		AT5G62690	Q56YW9	0.513	0.001	cytosol	Tubulin beta-2 chain OS=Arabidopsis thaliana GN=TUBB2 PE=2 SV=2
		AT5G19940	Q941D3	0.516	0.003	plastid	Probable plastid-lipid-associated protein 8, chloroplastic OS=Arabidopsis thaliana GN=PAP8 PE=1 SV=1
		AT4G11740	F4JPR7	0.52	0.005	nucleus	Plant UBX domain-containing protein 8 OS=Arabidopsis thaliana GN=PUX8 PE=1 SV=1
		AT2G19760	Q42449	0.521	0.001	cytosol	Profilin-1 OS=Arabidopsis thaliana GN=PRO1 PE=1 SV=1
		AT1G50010	B9DGT7	0.542	0.001	cytosol	Tubulin alpha-2 chain OS=Arabidopsis thaliana GN=TUBA2 PE=2 SV=2
		AT3G52750	Q9LXJ0	0.558	0.002	plastid	Cell division protein FtsZ homolog 2-2, chloroplastic OS=Arabidopsis thaliana GN=FTSZ2-2 PE=1 SV=1
		AT3G10220	Q67Z52	0.56	0.004	cytosol	Tubulin-folding cofactor B OS=Arabidopsis thaliana GN=TFCB PE=1 SV=1
		AT1G35720	Q9SYT0	0.574	0.001	peroxisome	Annexin D1 OS=Arabidopsis thaliana GN=ANN1 PE=1 SV=1
		AT1G47200	Q9C500	0.576	0.004	nucleus	WPP domain-containing protein 2 OS=Arabidopsis thaliana GN=WPP2 PE=1 SV=1
		AT2G16600	Q38900	0.589	0.002	cytosol	Peptidyl-prolyl cis-trans isomerase CYP19-1 OS=Arabidopsis thaliana GN=CYP19-1 PE=1 SV=1
		AT5G53400	Q9LV09	0.61	0.001	cytosol	Protein BOBBER 1 OS=Arabidopsis thaliana GN=BOB1 PE=1 SV=1
		AT1G26550	Q9FE18	0.668	0.001	nucleus	Peptidyl-prolyl cis-trans isomerase OS=Arabidopsis thaliana GN=At1g26550 PE=2 SV=1
		AT5G48580	Q38936	0.733	0.001	endoplasmic reticulum	Peptidyl-prolyl cis-trans isomerase FKBP15-2 OS=Arabidopsis thaliana GN=FKBP15-2 PE=2 SV=2
		AT4G34870	Q42406	0.752	0.001	cytosol	Peptidyl-prolyl cis-trans isomerase CYP18-4 OS=Arabidopsis thaliana GN=CYP18-4 PE=1 SV=1
		AT3G25220	Q38935	0.817	0.002	endoplasmic reticulum	Peptidyl-prolyl cis-trans isomerase FKBP15-1 OS=Arabidopsis thaliana GN=FKBP15-1 PE=2 SV=2
		AT5G12250	P29514	0.975	0.006	cytosol	Tubulin beta-6 chain OS=Arabidopsis thaliana GN=TUBB6 PE=2 SV=1
		AT1G79830	Q0WVL7	0.997	0.004	golgi	Golgin candidate 5 OS=Arabidopsis thaliana GN=GC5 PE=1 SV=1
		AT5G13850	Q6ICZ8	1.006	0.001	cytosol	Nascent polypeptide-associated complex subunit alpha-like protein 3 OS=Arabidopsis thaliana GN=At5g13850 PE=1 SV=1
		Cell wall
		AT5G49360	Q9FGY1	-2.805	0.001	extracellular	Beta-D-xylosidase 1 OS=Arabidopsis thaliana GN=BXL1 PE=1 SV=1
		AT4G30270	P24806	-1.946	0.001	extracellular	Xyloglucan endotransglucosylase/hydrolase protein 24 OS=Arabidopsis thaliana GN=XTH24 PE=1 SV=2
		AT5G06860	Q9M5J9	-1.763	0.001	extracellular	Polygalacturonase inhibitor 1 OS=Arabidopsis thaliana GN=PGIP1 PE=1 SV=1
		AT5G44130	Q9FFH6	-1.219	0.001	extracellular,plasma membrane	Fasciclin-like arabinogalactan protein 13 OS=Arabidopsis thaliana GN=FLA13 PE=1 SV=1
		AT1G03870	Q9ZWA8	-0.85	0.003	plasma membrane	Fasciclin-like arabinogalactan protein 9 OS=Arabidopsis thaliana GN=FLA9 PE=1 SV=1
		AT1G12780	Q42605	-0.807	0.001	cytosol	Bifunctional UDP-glucose 4-epimerase and UDP-xylose 4-epimerase 1 OS=Arabidopsis thaliana GN=UGE1 PE=1 SV=2
		AT3G60900	Q9LZX4	-0.731	0.002	plasma membrane	Fasciclin-like arabinogalactan protein 10 OS=Arabidopsis thaliana GN=FLA10 PE=1 SV=1
		AT2G45470	O22126	-0.698	0.001	extracellular,plasma membrane	Fasciclin-like arabinogalactan protein 8 OS=Arabidopsis thaliana GN=FLA8 PE=1 SV=1
		AT3G10740	Q9SG80	-0.533	0.004	extracellular	Alpha-L-arabinofuranosidase 1 OS=Arabidopsis thaliana GN=ASD1 PE=1 SV=1
		AT5G57560	Q38857	-0.47	0.006	extracellular	Xyloglucan endotransglucosylase/hydrolase protein 22 OS=Arabidopsis thaliana GN=XTH22 PE=1 SV=1
		AT5G64570	Q9FLG1	-0.462	0.001	extracellular	Beta-D-xylosidase 4 OS=Arabidopsis thaliana GN=BXL4 PE=1 SV=1
		AT4G16130	O23461	-0.435	0.003	cytosol	L-arabinokinase OS=Arabidopsis thaliana GN=ARA1 PE=1 SV=1
		AT1G11580	Q1JPL7	-0.423	0.009	extracellular	Pectinesterase/pectinesterase inhibitor 18 OS=Arabidopsis thaliana GN=PME18 PE=1 SV=3
		AT2G15880	Q9XIL9	-0.371	0.009	extracellular	reversed Pollen-specific leucine-ricrepeat extensin-like protein 3 OS=Arabidopsis thaliana GN=PEX3 PE=2 SV=1
		AT2G27860	Q9ZUY6	0.445	0.007	cytosol	UDP-D-apiose/UDP-D-xylose synthase 1 OS=Arabidopsis thaliana GN=AXS1 PE=1 SV=1
		AT1G53500	Q9LPG6	0.455	0.002	cytosol	Trifunctional UDP-glucose 4,6-dehydratase/UDP-4-keto-6-deoxy-D-glucose 3,5-epimerase/UDP-4-keto-L-rhamnose-reductase RHM2 OS=Arabidopsis thaliana GN=RHM2 PE=1 SV=1
		AT2G45790	O80840	0.48	0.001	mitochondrion,cytosol	Phosphomannomutase OS=Arabidopsis thaliana GN=PMM PE=1 SV=1
		AT3G51160	P93031	0.499	0.005	cytosol	GDP-mannose 4,6 dehydratase 2 OS=Arabidopsis thaliana GN=MUR1 PE=1 SV=3
		AT2G06850	Q39099	0.511	0.005	extracellular	Xyloglucan endotransglucosylase/hydrolase protein 4 OS=Arabidopsis thaliana GN=XTH4 PE=1 SV=1
		AT5G59290	Q9FIE8	0.52	0.001	cytosol	UDP-glucuronic acid decarboxylase 3 OS=Arabidopsis thaliana GN=UXS3 PE=1 SV=1
		AT1G08200	Q9SGE0	0.544	0.001	cytosol	UDP-D-apiose/UDP-D-xylose synthase 2 OS=Arabidopsis thaliana GN=AXS2 PE=2 SV=1
		AT1G78570	Q9SYM5	0.613	0.003	cytosol	Trifunctional UDP-glucose 4,6-dehydratase/UDP-4-keto-6-deoxy-D-glucose 3,5-epimerase/UDP-4-keto-L-rhamnose-reductase RHM1 OS=Arabidopsis thaliana GN=RHM1 PE=1 SV=1
		AT5G15490	Q9LF33	0.637	0.003	extracellular	UDP-glucose 6-dehydrogenase 3 OS=Arabidopsis thaliana GN=UGD3 PE=1 SV=1
		AT5G16510	Q9FFD2	0.798	0.001	extracellular,cytosol	Probable UDP-arabinopyranose mutase 5 OS=Arabidopsis thaliana GN=RGP5 PE=1 SV=1
		AT3G12145	Q9LH52	0.803	0.001	extracellular	Leucine-ricrepeat protein FLOR 1 OS=Arabidopsis thaliana GN=FLR1 PE=1 SV=1
		AT4G37800	Q8LER3	0.821	0.001	extracellular	Probable xyloglucan endotransglucosylase/hydrolase protein 7 OS=Arabidopsis thaliana GN=XTH7 PE=2 SV=2
		AT1G63000	Q9LQ04	0.825	0.002	cytosol	Bifunctional dTDP-4-dehydrorhamnose 3,5-epimerase/dTDP-4-dehydrorhamnose reductase OS=Arabidopsis thaliana GN=NRS/ER PE=1 SV=1
		AT1G65310	O80803	0.967	0.001	extracellular	Probable xyloglucan endotransglucosylase/hydrolase protein 17 OS=Arabidopsis thaliana GN=XTH17 PE=1 SV=1
		AT5G39320	Q9FM01	1.034	0.001	extracellular	UDP-glucose 6-dehydrogenase 4 OS=Arabidopsis thaliana GN=UGD4 PE=1 SV=1
		AT3G29360	Q9LIA8	1.068	0.001	extracellular	UDP-glucose 6-dehydrogenase 2 OS=Arabidopsis thaliana GN=UGD2 PE=1 SV=1
		AT3G44990	P93046	1.243	0.001	extracellular,plasma membrane	Xyloglucan endotransglucosylase/hydrolase protein 31 OS=Arabidopsis thaliana GN=XTH31 PE=1 SV=2
		Co-factor and vitamin metabolism
		AT3G14990	Q9FPF0	-1.325	0.001	golgi	Protein DJ-1 homolog A OS=Arabidopsis thaliana GN=DJ1A PE=1 SV=1
		AT2G38230	O80448	-0.889	0.001	cytosol	Pyridoxal 5'-phosphate synthase subunit PDX1.1 OS=Arabidopsis thaliana GN=PDX11 PE=1 SV=1
		AT2G44050	O80575	-0.733	0.001	plastid	6,7-dimethyl-8-ribityllumazine synthase, chloroplastic OS=Arabidopsis thaliana GN=At2g44050 PE=2 SV=1
		AT5G60540	Q8LAD0	-0.363	0.01	cytosol	Probable pyridoxal 5'-phosphate synthase subunit PDX2 OS=Arabidopsis thaliana GN=PDX2 PE=1 SV=1
		AT5G54770	Q38814	0.36	0.001	plastid	Thiamine thiazole synthase, chloroplastic OS=Arabidopsis thaliana GN=THI1 PE=1 SV=1
		AT5G15530	Q9LLC1	0.457	0.007	plastid	Biotin carboxyl carrier protein of acetyl-CoA carboxylase 2, chloroplastic OS=Arabidopsis thaliana GN=BCCP2 PE=1 SV=1
		AT5G20990	Q39054	0.502	0.003	cytosol	Molybdopterin biosynthesis protein CNX1 OS=Arabidopsis thaliana GN=CNX1 PE=1 SV=2
		AT5G44720	O48588	0.965	0.001	cytosol	Molybdenum cofactor sulfurase family protein OS=Arabidopsis thaliana GN=T19K24.17 PE=2 SV=1
		AT2G29630	O82392	1.571	0.001	plastid	Phosphomethylpyrimidine synthase, chloroplastic OS=Arabidopsis thaliana GN=THIC PE=1 SV=1
		Development
		AT2G26560	O48723	-2.106	0.003	cytosol	Patatin-like protein 2 OS=Arabidopsis thaliana GN=PLP2 PE=1 SV=1
		AT5G06760	Q9FG31	-0.73	0.002	peroxisome	Late embryogenesis abundant protein 46 OS=Arabidopsis thaliana GN=LEA46 PE=2 SV=1
		AT5G44020	Q9FNC4	-0.693	0.001	cytosol	HAD superfamily, subfamily IIIB acid phosphatase OS=Arabidopsis thaliana GN=MRH10.13 PE=2 SV=1
		AT4G12420	Q9SU40	-0.436	0.002	plasma membrane	Monocopper oxidase-like protein SKU5 OS=Arabidopsis thaliana GN=SKU5 PE=1 SV=1
		AT2G03440	Q9ZQ80	-0.391	0.002	nucleus	Nodulin-related protein 1 OS=Arabidopsis thaliana GN=NRP1 PE=1 SV=1
		AT4G24220	Q9STX2	-0.361	0.008	cytosol	3-oxo-Delta(4,5)-steroid 5-beta-reductase OS=Arabidopsis thaliana GN=VEP1 PE=1 SV=1
		AT2G33430	O22793	0.464	0.005	plastid	Multiple organellar RNA editing factor 2, chloroplastic OS=Arabidopsis thaliana GN=MORF2 PE=1 SV=1
		AT1G08780	Q9M4B5	0.473	0.002	nucleus	Probable prefoldin subunit 4 OS=Arabidopsis thaliana GN=AIP3 PE=1 SV=3
		AT2G44060	O80576	0.529	0.001	cytosol	At2g44060 OS=Arabidopsis thaliana GN=late embryogenesis abundant 26 PE=2 SV=1
		AT2G42840	Q9S728	0.538	0.004	extracellular	Protodermal factor 1 OS=Arabidopsis thaliana GN=PDF1 PE=2 SV=1
		AT1G11430	Q9LPZ1	0.561	0.001	plastid	Multiple organellar RNA editing factor 9, chloroplastic OS=Arabidopsis thaliana GN=MORF9 PE=1 SV=1
		AT3G51280	Q9SD20	0.639	0.003	nucleus	reversed Protein POLLENLESS 3-LIKE 2 OS=Arabidopsis thaliana GN=At3g51280 PE=2 SV=1
		AT3G02180	Q9S7P8	0.682	0.001	plasma membrane	Protein SPIRAL1-like 3 OS=Arabidopsis thaliana GN=SP1L3 PE=1 SV=1
		DNA
		AT5G27670	Q94F49	-1.16	0.004	nucleus	Probable histone H2A.5 OS=Arabidopsis thaliana GN=At5g27670 PE=1 SV=1
		AT4G09730	Q56X76	-1.11	0.001	plastid	DEAD-box ATP-dependent RNA helicase 39 OS=Arabidopsis thaliana GN=RH39 PE=2 SV=2
		AT1G08880	O04848	-0.649	0.003	nucleus	Probable histone H2AXa OS=Arabidopsis thaliana GN=At1g08880 PE=1 SV=1
		AT2G28560	Q9SK02	-0.643	0.003	nucleus	DNA repair protein RAD51 homolog 2 OS=Arabidopsis thaliana GN=RAD51B PE=2 SV=2
		AT3G54560	O23628	-0.641	0.003	nucleus	Histone H2A variant 1 OS=Arabidopsis thaliana GN=H2AV PE=1 SV=1
		AT2G45810	Q94BV4	-0.585	0.003	nucleus	DEAD-box ATP-dependent RNA helicase 6 OS=Arabidopsis thaliana GN=RH6 PE=2 SV=2
		AT3G15950	Q9LSB4	-0.362	0.001	endoplasmic reticulum	TSA1-like protein OS=Arabidopsis thaliana GN=NAI2 PE=1 SV=1
		AT5G38470	Q84L30	0.478	0.002	cytosol	Ubiquitin receptor RAD23d OS=Arabidopsis thaliana GN=RAD23D PE=1 SV=2
		AT3G04880	Q05212	0.528	0.005	cytosol	DNA damage-repair/toleration protein DRT102 OS=Arabidopsis thaliana GN=DRT102 PE=1 SV=2
		AT5G39770	F4KFU8	0.553	0.004	cytosol	reversed Restriction endonuclease, type II-like superfamily protein OS=Arabidopsis thaliana GN=MKM21.10 PE=4 SV=1
		AT2G47450	O22265	0.576	0.001	plastid	Signal recognition particle 43 kDa protein, chloroplastic OS=Arabidopsis thaliana GN=CAO PE=1 SV=2
		AT3G19130	Q0WW84	0.847	0.002	nucleus	Polyadenylate-binding protein RBP47B OS=Arabidopsis thaliana GN=RBP47B PE=2 SV=1
		AT1G18800	Q8LC68	1.014	0.001	nucleus	NAP1-related protein 2 OS=Arabidopsis thaliana GN=NRP2 PE=1 SV=2
		AT5G07460	Q9LY15	1.074	0.001	nucleus	Peptide methionine sulfoxide reductase A2 OS=Arabidopsis thaliana GN=MRSA2 PE=1 SV=1
		AT4G26110	Q9SZI2	1.227	0.001	nucleus	Nucleosome assembly protein 1;1 OS=Arabidopsis thaliana GN=NAP1;1 PE=1 SV=1
		AT2G19480	Q9ZUP3	1.442	0.001	nucleus	Nucleosome assembly protein 1;2 OS=Arabidopsis thaliana GN=NAP1;2 PE=1 SV=1
		AT5G56950	Q94K07	1.645	0.001	nucleus	Nucleosome assembly protein 1;3 OS=Arabidopsis thaliana GN=NAP1;3 PE=1 SV=1
		AT1G20960	Q9SYP1	1.994	0.001	nucleus	reversed DExH-box ATP-dependent RNA helicase DExH12 OS=Arabidopsis thaliana GN=BRR2A PE=1 SV=1
		Fermentation
		AT1G54100	Q9SYG7	-1.226	0.001	cytosol	Aldehyde dehydrogenase family 7 member B4 OS=Arabidopsis thaliana GN=ALDH7B4 PE=2 SV=3
		AT5G17380	Q9LF46	-0.606	0.001	peroxisome	2-hydroxyacyl-CoA lyase OS=Arabidopsis thaliana GN=HACL PE=1 SV=1
		AT3G48000	Q9SU63	-0.481	0.001	mitochondrion	Aldehyde dehydrogenase family 2 member B4, mitochondrial OS=Arabidopsis thaliana GN=ALDH2B4 PE=1 SV=1
		AT3G24503	Q56YU0	0.425	0.001	cytosol	Aldehyde dehydrogenase family 2 member C4 OS=Arabidopsis thaliana GN=ALDH2C4 PE=1 SV=2
		AT4G36250	Q70E96	0.627	0.003	cytosol	Aldehyde dehydrogenase family 3 member F1 OS=Arabidopsis thaliana GN=ALDH3F1 PE=2 SV=2
		Gluconeogenesis
		AT3G58750	Q9LXS6	-1.05	0.008	peroxisome	Citrate synthase 2, peroxisomal OS=Arabidopsis thaliana GN=CSY2 PE=2 SV=1
		AT2G22780	O82399	-1.002	0.001	peroxisome	Malate dehydrogenase 1, peroxisomal OS=Arabidopsis thaliana GN=PMDH1 PE=1 SV=1
		AT5G09660	Q9ZP05	-0.909	0.001	peroxisome	Malate dehydrogenase 2, peroxisomal OS=Arabidopsis thaliana GN=PMDH2 PE=1 SV=1
		AT4G15530	O23404	-0.837	0.001	plastid,cytosol	Pyruvate, phosphate dikinase 1, chloroplastic OS=Arabidopsis thaliana GN=PPDK PE=1 SV=2
		AT2G42790	Q9SJH7	-0.535	0.004	peroxisome	Citrate synthase 3, peroxisomal OS=Arabidopsis thaliana GN=CSY3 PE=2 SV=1
		AT3G16910	Q8VZF1	-0.519	0.002	peroxisome	Acetate/butyrate--CoA ligase AE7, peroxisomal OS=Arabidopsis thaliana GN=AE7 PE=1 SV=1
		Glycolisis
		AT4G26530	O65581	-1.091	0.001	cytosol	Fructose-bisphosphate aldolase 5, cytosolic OS=Arabidopsis thaliana GN=FBA5 PE=1 SV=1
		AT1G70820	Q9SSL0	-0.904	0.001	plastid	At1g70820 OS=Arabidopsis thaliana GN=At1g70820 PE=2 SV=1
		AT1G07110	Q9MB58	-0.841	0.001	cytosol	6-phosphofructo-2-kinase/fructose-2,6-bisphosphatase OS=Arabidopsis thaliana GN=FKFBP PE=1 SV=1
		AT4G26270	Q94AA4	-0.69	0.01	cytosol	ATP-dependent 6-phosphofructokinase 3 OS=Arabidopsis thaliana GN=PFK3 PE=1 SV=1
		AT1G43670	Q9MA79	-0.688	0.001	cytosol	Fructose-1,6-bisphosphatase, cytosolic OS=Arabidopsis thaliana GN=CYFBP PE=1 SV=1
		AT5G22620	Q9FNJ9	-0.428	0.003	plastid	Probable 2-carboxy-D-arabinitol-1-phosphatase OS=Arabidopsis thaliana GN=At5g22620 PE=1 SV=1
		AT1G32440	Q93Z53	-0.358	0.006	plastid	Plastidial pyruvate kinase 3, chloroplastic OS=Arabidopsis thaliana GN=PKP3 PE=1 SV=1
		AT1G66430	Q9C524	0.358	0.001	plastid	Probable fructokinase-6, chloroplastic OS=Arabidopsis thaliana GN=At1g66430 PE=2 SV=1
		AT1G12000	Q8W4M5	0.393	0.002	golgi	Pyrophosphate--fructose 6-phosphate 1-phosphotransferase subunit beta 1 OS=Arabidopsis thaliana GN=PFP-BETA1 PE=1 SV=1
		AT1G13440	Q9FX54	0.455	0.002	nucleus,cytosol	Glyceraldehyde-3-phosphate dehydrogenase GAPC2, cytosolic OS=Arabidopsis thaliana GN=GAPC2 PE=1 SV=1
		AT3G08590	Q9M9K1	0.487	0.001	cytosol	Probable 2,3-bisphosphoglycerate-independent phosphoglycerate mutase 2 OS=Arabidopsis thaliana GN=At3g08590 PE=1 SV=1
		AT2G36460	Q9SJQ9	0.638	0.001	cytosol	Fructose-bisphosphate aldolase 6, cytosolic OS=Arabidopsis thaliana GN=FBA6 PE=1 SV=1
		AT3G52930	Q9LF98	0.654	0.001	cytosol	Fructose-bisphosphate aldolase 8, cytosolic OS=Arabidopsis thaliana GN=FBA8 PE=1 SV=1
		AT2G31390	Q9SID0	0.689	0.001	cytosol	Probable fructokinase-1 OS=Arabidopsis thaliana GN=At2g31390 PE=2 SV=1
		AT2G29560	Q9ZW34	0.8	0.002	cytosol	Cytosolic enolase 3 OS=Arabidopsis thaliana GN=ENO3 PE=1 SV=1
		AT1G09780	O04499	0.848	0.001	cytosol	2,3-bisphosphoglycerate-independent phosphoglycerate mutase 1 OS=Arabidopsis thaliana GN=PGM1 PE=2 SV=3
		Hormone metabolism
		AT2G33830	P93017	-2.42	0.001	peroxisome	Dormancy-associated protein homolog 1 OS=Arabidopsis thaliana GN=DRMH1 PE=1 SV=1
		AT4G27450	Q93V62	-2.344	0.001	cytosol	AT4g27450/F27G19_50 OS=Arabidopsis thaliana GN=At4g27450 PE=1 SV=1
		AT3G02480	Q9M892	-1.84	0.001	cytosol	AT3g02480/F16B3_11 OS=Arabidopsis thaliana GN=At3g02480 PE=2 SV=1
		AT3G44300	P32962	-1.665	0.002	cytosol	Nitrilase 2 OS=Arabidopsis thaliana GN=NIT2 PE=1 SV=1
		AT1G05560	Q9LR44	-1.551	0.001	plastid	UDP-glycosyltransferase 75B1 OS=Arabidopsis thaliana GN=UGT75B1 PE=1 SV=1
		AT4G19170	O49675	-1.499	0.001	plastid	Probable carotenoid cleavage dioxygenase 4, chloroplastic OS=Arabidopsis thaliana GN=CCD4 PE=1 SV=1
		AT1G76680	Q8LAH7	-0.773	0.001	cytosol	12-oxophytodienoate reductase 1 OS=Arabidopsis thaliana GN=OPR1 PE=1 SV=2
		AT5G67030	Q9FGC7	-0.652	0.001	plastid	Zeaxanthin epoxidase, chloroplastic OS=Arabidopsis thaliana GN=ZEP PE=1 SV=1
		AT5G13370	Q8GZ29	-0.636	0.005	cytosol	At5g13370 OS=Arabidopsis thaliana GN=At5g13370 PE=2 SV=1
		AT1G52100	Q5XF82	-0.538	0.001	cytosol	Jacalin-related lectin 11 OS=Arabidopsis thaliana GN=JAL11 PE=2 SV=1
		AT4G30610	Q9M099	-0.419	0.006	extracellular	Serine carboxypeptidase 24 OS=Arabidopsis thaliana GN=SCPL24 PE=1 SV=1
		AT5G42650	Q96242	-0.392	0.001	plastid	Allene oxide synthase, chloroplastic OS=Arabidopsis thaliana GN=CYP74A PE=1 SV=3
		AT3G07390	Q94BT2	-0.387	0.004	plasma membrane	Auxin-induced in root cultures protein 12 OS=Arabidopsis thaliana GN=AIR12 PE=1 SV=3
		AT5G14920	Q9LFR3	0.435	0.007	extracellular	Gibberellin-regulated protein 14 OS=Arabidopsis thaliana GN=GASA14 PE=1 SV=1
		AT2G36880	Q9SJL8	0.636	0.001	cytosol	S-adenosylmethionine synthase 3 OS=Arabidopsis thaliana GN=METK3 PE=1 SV=1
		AT2G46280	Q38884	0.637	0.001	cytosol	Eukaryotic translation initiation factor 3 subunit I OS=Arabidopsis thaliana GN=TIF3I1 PE=2 SV=2
		AT2G42680	Q9SJI8	0.663	0.003	nucleus	Multiprotein-bridging factor 1a OS=Arabidopsis thaliana GN=MBF1A PE=2 SV=1
		AT1G62380	Q41931	0.738	0.001	golgi	1-aminocyclopropane-1-carboxylate oxidase 2 OS=Arabidopsis thaliana GN=ACO2 PE=1 SV=2
		AT1G05010	Q06588	0.777	0.001	golgi	1-aminocyclopropane-1-carboxylate oxidase 4 OS=Arabidopsis thaliana GN=ACO4 PE=1 SV=2
		AT1G02500	P23686	0.859	0.002	cytosol	S-adenosylmethionine synthase 1 OS=Arabidopsis thaliana GN=SAM1 PE=1 SV=2
		AT4G01850	P17562	0.987	0.001	nucleus,cytosol	S-adenosylmethionine synthase 2 OS=Arabidopsis thaliana GN=SAM2 PE=1 SV=1
		AT3G17390	Q9LUT2	1.024	0.001	nucleus,plasma membrane	S-adenosylmethionine synthase 4 OS=Arabidopsis thaliana GN=METK4 PE=1 SV=1
		Lipid metabolism
		AT5G59310	Q9LLR6	-1.553	0.001	extracellular	Non-specific lipid-transfer protein 4 OS=Arabidopsis thaliana GN=LTP4 PE=3 SV=1
		AT5G16370	Q9FFE6	-1.037	0.001	peroxisome	Probable acyl-activating enzyme 5, peroxisomal OS=Arabidopsis thaliana GN=AE5 PE=1 SV=1
		AT5G59320	Q9LLR7	-0.956	0.002	extracellular	Non-specific lipid-transfer protein 3 OS=Arabidopsis thaliana GN=LTP3 PE=3 SV=1
		AT4G26690	Q9SZ11	-0.9	0.001	plasma membrane	Glycerophosphodiester phosphodiesterase GDPDL3 OS=Arabidopsis thaliana GN=GDPDL3 PE=1 SV=3
		AT3G51840	Q96329	-0.887	0.001	peroxisome	Acyl-coenzyme A oxidase 4, peroxisomal OS=Arabidopsis thaliana GN=ACX4 PE=1 SV=1
		AT5G54500	Q9LSQ5	-0.885	0	plasma membrane	NAD(P)dehydrogenase (quinone) FQR1 OS=Arabidopsis thaliana GN=FQR1 PE=1 SV=1
		AT3G51600	Q9XFS7	-0.77	0.002	extracellular	Non-specific lipid-transfer protein 5 OS=Arabidopsis thaliana GN=LTP5 PE=1 SV=1
		AT1G27950	Q9C7F7	-0.702	0.002	extracellular,plasma membrane	Non-specific lipid transfer protein GPI-anchored 1 OS=Arabidopsis thaliana GN=LTPG1 PE=1 SV=1
		AT1G66970	Q7Y208	-0.695	0.002	plasma membrane	Glycerophosphodiester phosphodiesterase GDPDL1 OS=Arabidopsis thaliana GN=GDPDL1 PE=1 SV=2
		AT5G10160	Q9LX13	-0.69	0.002	plastid	(3R)-hydroxymyristoyl-[acyl carrier protein] dehydratase-like protein OS=Arabidopsis thaliana GN=At5g10160 PE=2 SV=1
		AT5G55480	Q9FJ62	-0.649	0.003	plasma membrane	Glycerophosphodiester phosphodiesterase GDPDL4 OS=Arabidopsis thaliana GN=GDPDL4 PE=1 SV=1
		AT4G16760	O65202	-0.452	0.001	peroxisome	Peroxisomal acyl-coenzyme A oxidase 1 OS=Arabidopsis thaliana GN=ACX1 PE=1 SV=1
		AT2G22230	Q9SIE3	-0.442	0.003	plastid	At2g22230/T26C19.11 OS=Arabidopsis thaliana GN=At2g22230 PE=2 SV=2
		AT2G05990	Q9SLA8	-0.414	0.001	plastid	Enoyl-[acyl-carrier-protein] reductase [NADH], chloroplastic OS=Arabidopsis thaliana GN=MOD1 PE=1 SV=1
		ATCG00500	P56765	-0.407	0.005	plastid	Acetyl-coenzyme A carboxylase carboxyl transferase subunit beta, chloroplastic OS=Arabidopsis thaliana GN=accD PE=1 SV=2
		AT1G80460	Q9M8L4	-0.352	0.007	cytosol	Glycerol kinase OS=Arabidopsis thaliana GN=GLPK PE=1 SV=1
		AT1G54630	P25702	0.392	0.007	plastid	Acyl carrier protein 3, chloroplastic OS=Arabidopsis thaliana GN=ACP3 PE=1 SV=2
		AT4G33030	O48917	0.395	0.001	plastid	UDP-sulfoquinovose synthase, chloroplastic OS=Arabidopsis thaliana GN=SQD1 PE=1 SV=1
		AT1G45201	A0A1P8AVY3	0.453	0.001	golgi	Triacylglycerol lipase-like 1 OS=Arabidopsis thaliana GN=TLL1 PE=4 SV=1
		AT3G55360	Q9M2U2	0.601	0.006	endoplasmic reticulum,plasma membrane	Very-long-chain enoyl-CoA reductase OS=Arabidopsis thaliana GN=ECR PE=1 SV=1
		AT2G38540	Q42589	0.608	0.001	extracellular	Non-specific lipid-transfer protein 1 OS=Arabidopsis thaliana GN=LTP1 PE=2 SV=1
		AT2G33470	O22797	0.609	0.002	golgi	Glycolipid transfer protein 1 OS=Arabidopsis thaliana GN=GLTP1 PE=2 SV=1
		AT5G42890	Q9FMN0	0.727	0.005	peroxisome	Sterol carrier protein 2 OS=Arabidopsis thaliana GN=SCP2 PE=2 SV=1
		AT4G30950	P46312	0.809	0.002	plastid	Omega-6 fatty acid desaturase, chloroplastic OS=Arabidopsis thaliana GN=FAD6 PE=1 SV=2
		AT2G43710	O22832	0.847	0.001	plastid	Stearoyl-[acyl-carrier-protein] 9-desaturase 7, chloroplastic OS=Arabidopsis thaliana GN=FAB2 PE=1 SV=1
		AT3G08770	Q9LDB4	0.893	0.001	extracellular	Non-specific lipid-transfer protein 6 OS=Arabidopsis thaliana GN=LTP6 PE=3 SV=1
		AT5G20060	Q8L9X1	0.941	0.002	mitochondrion	Alpha/beta-Hydrolases superfamily protein OS=Arabidopsis thaliana GN=At5g20060 PE=1 SV=1
		AT1G48600	Q944H0	1.187	0.001	cytosol	Phosphomethylethanolamine N-methyltransferase OS=Arabidopsis thaliana GN=NMT2 PE=2 SV=2
		AT1G79750	Q9CA83	1.288	0.001	plastid	NADP-dependent malic enzyme 4, chloroplastic OS=Arabidopsis thaliana GN=NADP-ME4 PE=1 SV=1
		AT1G54580	P25701	1.337	0.001	plastid	Acyl carrier protein 2, chloroplastic OS=Arabidopsis thaliana GN=ACP2 PE=1 SV=2
		AT1G73600	Q9C6B9	3.175	0.001	cytosol	Phosphoethanolamine N-methyltransferase 3 OS=Arabidopsis thaliana GN=NMT3 PE=2 SV=2
		Major CHO metabolism
		AT1G12240	Q39041	-0.891	0.001	vacuole	Acid beta-fructofuranosidase 4, vacuolar OS=Arabidopsis thaliana GN=BFRUCT4 PE=1 SV=2
		AT1G62660	Q43348	-0.785	0.001	vacuole	Acid beta-fructofuranosidase 3, vacuolar OS=Arabidopsis thaliana GN=BFRUCT3 PE=2 SV=1
		AT3G13790	Q43866	-0.667	0.003	extracellular	Beta-fructofuranosidase, insoluble isoenzyme CWINV1 OS=Arabidopsis thaliana GN=CWINV1 PE=1 SV=1
		AT5G19220	P55229	-0.549	0.004	plastid	Glucose-1-phosphate adenylyltransferase large subunit 1, chloroplastic OS=Arabidopsis thaliana GN=ADG2 PE=1 SV=3
		AT5G17310	P57751	-0.538	0.001	extracellular	UTP--glucose-1-phosphate uridylyltransferase 1 OS=Arabidopsis thaliana GN=UGP1 PE=2 SV=1
		AT3G29320	Q9LIB2	0.371	0.001	plastid	Alpha-glucan phosphorylase 1 OS=Arabidopsis thaliana GN=PHS1 PE=1 SV=1
		AT3G52180	Q9FEB5	0.608	0.001	plastid	Phosphoglucan phosphatase DSP4, chloroplastic OS=Arabidopsis thaliana GN=DSP4 PE=1 SV=1
		AT1G69830	Q94A41	0.694	0.001	plastid	Alpha-amylase 3, chloroplastic OS=Arabidopsis thaliana GN=AMY3 PE=1 SV=1
		AT1G32900	Q9MAQ0	0.781	0.001	plastid	Granule-bound starch synthase 1, chloroplastic/amyloplastic OS=Arabidopsis thaliana GN=GBSS1 PE=1 SV=1
		Metal handling
		AT1G02335	Q9FZ27	-0.382	0.005	extracellular	Germin-like protein subfamily 2 member 2 OS=Arabidopsis thaliana GN=At1g02335 PE=2 SV=1
		AT4G14040	Q93WN0	0.496	0.001	cytosol	Selenium-binding protein 2 OS=Arabidopsis thaliana GN=SBP2 PE=1 SV=1
		AT4G14030	O23264	0.498	0.001	cytosol	Selenium-binding protein 1 OS=Arabidopsis thaliana GN=SBP1 PE=1 SV=1
		AT1G56430	Q9C7X5	0.529	0.009	cytosol	Probable nicotianamine synthase 4 OS=Arabidopsis thaliana GN=NAS4 PE=2 SV=1
		AT3G56090	Q9LYN2	0.589	0.003	plastid	Ferritin-3, chloroplastic OS=Arabidopsis thaliana GN=FER3 PE=2 SV=1
		AT1G30470	F4I6B2	0.619	0.006	golgi	SIT4 phosphatase-associated family protein OS=Arabidopsis thaliana GN=At1g30470 PE=1 SV=1
		AT1G66240	Q94BT9	0.644	0.001	plasma membrane	Copper transport protein ATX1 OS=Arabidopsis thaliana GN=ATX1 PE=1 SV=2
		AT4G14710	Q8W108	0.738	0.001	cytosol	1,2-dihydroxy-3-keto-5-methylthiopentene dioxygenase 3 OS=Arabidopsis thaliana GN=ARD3 PE=2 SV=1
		AT5G19140	Q94BR2	0.846	0.001	plasma membrane	Aluminum induced protein wiYGL and LRDR motifs OS=Arabidopsis thaliana GN=AILP1 PE=2 SV=1
		Minor CHO metabolism
		AT5G20250	Q8RX87	-2.472	0.002	plastid	Probable galactinol--sucrose galactosyltransferase 6 OS=Arabidopsis thaliana GN=RFS6 PE=2 SV=2
		AT5G57655	Q9FKK7	-1.322	0.01	endoplasmic reticulum	Xylose isomerase OS=Arabidopsis thaliana GN=XYLA PE=2 SV=2
		AT2G37760	O80944	-0.891	0.007	cytosol	Aldo-keto reductase family 4 member C8 OS=Arabidopsis thaliana GN=AKR4C8 PE=1 SV=2
		AT3G47800	Q9STT3	-0.866	0.001	extracellular	Aldose 1-epimerase OS=Arabidopsis thaliana GN=T23J7.130 PE=2 SV=1
		AT2G37770	Q0PGJ6	-0.745	0.002	plastid	NADPH-dependent aldo-keto reductase, chloroplastic OS=Arabidopsis thaliana GN=AKR4C9 PE=1 SV=1
		AT1G06690	Q94A68	-0.649	0.001	plastid	Uncharacterized oxidoreductase At1g06690, chloroplastic OS=Arabidopsis thaliana GN=At1g06690 PE=1 SV=1
		AT5G51970	Q9FJ95	-0.525	0.001	cytosol	Sorbitol dehydrogenase OS=Arabidopsis thaliana GN=SDPE=1 SV=1
		AT5G37850	Q8W1X2	-0.425	0.003	plastid	Pyridoxal kinase OS=Arabidopsis thaliana GN=PK PE=1 SV=2
		AT3G17940	Q9LVH6	0.727	0.001	cytosol	Aldose 1-epimerase OS=Arabidopsis thaliana GN=At3g17940 PE=3 SV=1
		Miscelaneous
		AT2G39330	O80948	-3.353	0.001	cytosol	Jacalin-related lectin 23 OS=Arabidopsis thaliana GN=JAL23 PE=1 SV=1
		AT5G63800	Q9FFN4	-3.021	0.002	extracellular	Beta-galactosidase 6 OS=Arabidopsis thaliana GN=BGAL6 PE=2 SV=1
		AT3G51000	Q9SD45	-2.259	0.001	cytosol	AT3g51000/F24M12_40 OS=Arabidopsis thaliana GN=F24M12.40 PE=2 SV=1
		AT3G04000	Q9SQR2	-2.222	0.001	plastid	NADPH-dependent aldehyde reductase 2, chloroplastic OS=Arabidopsis thaliana GN=ChlADR2 PE=1 SV=1
		AT4G12480	Q39176	-2.118	0.001	extracellular	Lipid transfer protein EARLI 1 OS=Arabidopsis thaliana GN=EARLI1 PE=1 SV=1
		AT3G13750	Q9SCW1	-1.832	0.001	extracellular	Beta-galactosidase 1 OS=Arabidopsis thaliana GN=BGAL1 PE=2 SV=1
		AT5G56870	Q9SCV8	-1.728	0.001	extracellular	Beta-galactosidase 4 OS=Arabidopsis thaliana GN=BGAL4 PE=1 SV=1
		AT5G16990	Q39173	-1.66	0.002	cytosol	NADP-dependent alkenal double bond reductase P2 OS=Arabidopsis thaliana GN=P2 PE=2 SV=2
		AT5G16970	Q39172	-1.361	0.001	cytosol	NADPH-dependent oxidoreductase 2-alkenal reductase OS=Arabidopsis thaliana GN=AER PE=1 SV=1
		AT5G16980	F4KFK3	-1.271	0.001	cytosol	Zinc-binding dehydrogenase family protein OS=Arabidopsis thaliana GN=At5g16980 PE=4 SV=1
		AT5G64120	Q43387	-1.246	0.001	extracellular	Peroxidase 71 OS=Arabidopsis thaliana GN=PER71 PE=1 SV=1
		AT4G22513	A8MQX6	-1.153	0.001	extracellular	Bifunctional inhibitor/lipid-transfer protein/seed storage 2S albumin superfamily protein OS=Arabidopsis thaliana GN=At4g22513 PE=4 SV=1
		AT4G13180	Q9SVQ9	-1.1	0.001	plastid	AT4g13180/F17N18_70 OS=Arabidopsis thaliana GN=At4g13180 PE=1 SV=1
		AT2G43820	O22822	-0.983	0.001	extracellular,plasma membrane	UDP-glycosyltransferase 74F2 OS=Arabidopsis thaliana GN=UGT74F2 PE=1 SV=1
		AT5G64250	Q9FMG0	-0.98	0.001	cytosol	2-nitropropane dioxygenase-like protein OS=Arabidopsis thaliana GN=MSJ1.9 PE=1 SV=1
		AT4G12470	Q9SU35	-0.922	0.006	golgi	pEARLI1-like lipid transfer protein 1 OS=Arabidopsis thaliana GN=AZI1 PE=1 SV=1
		AT4G21580	O65423	-0.875	0.001	cytosol	AT4g21580/F18E5_200 OS=Arabidopsis thaliana GN=F18E5.200 PE=2 SV=1
		AT4G20860	Q9SUC6	-0.866	0.001	extracellular	Berberine bridge enzyme-like 22 OS=Arabidopsis thaliana GN=FAD-OXR PE=2 SV=1
		AT3G48460	Q9STM6	-0.861	0.006	extracellular	GDSL esterase/lipase At3g48460 OS=Arabidopsis thaliana GN=At3g48460 PE=2 SV=1
		AT4G20830	Q9SVG4	-0.86	0.001	extracellular	Berberine bridge enzyme-like 19 OS=Arabidopsis thaliana GN=At4g20830 PE=1 SV=2
		AT3G32980	Q9LHB9	-0.84	0.001	extracellular	Peroxidase 32 OS=Arabidopsis thaliana GN=PER32 PE=1 SV=3
		AT1G02920	Q9SRY5	-0.802	0.002	cytosol	Glutathione S-transferase F7 OS=Arabidopsis thaliana GN=GSTF7 PE=2 SV=3
		AT2G31750	Q9SKC5	-0.798	0.001	plastid	UDP-glycosyltransferase 74D1 OS=Arabidopsis thaliana GN=UGT74D1 PE=1 SV=1
		AT3G09260	Q9SR37	-0.792	0.001	endoplasmic reticulum	Beta-glucosidase 23 OS=Arabidopsis thaliana GN=BGLU23 PE=1 SV=1
		AT1G71500	Q9C9I7	-0.789	0.001	plastid	Rieske (2Fe-2S) domain-containing protein OS=Arabidopsis thaliana GN=PSB33 PE=2 SV=1
		AT2G45180	Q42044	-0.787	0.001	vacuole	At2g45180 OS=Arabidopsis thaliana GN=At2g45180 PE=2 SV=2
		AT1G59700	Q9XIF8	-0.747	0.002	cytosol	Glutathione S-transferase U16 OS=Arabidopsis thaliana GN=GSTU16 PE=2 SV=1
		AT2G26740	Q42566	-0.734	0.001	cytosol	TsEOS=Arabidopsis thaliana GN=ATsEPE=2 SV=1
		AT1G54000	Q1H583	-0.727	0.002	vacuole	GDSL esterase/lipase 22 OS=Arabidopsis thaliana GN=GLL22 PE=1 SV=1
		AT1G12090	O65369	-0.724	0.002	extracellular	At1g12090/T28K15.14 OS=Arabidopsis thaliana GN=ELP PE=2 SV=1
		AT4G15550	O23406	-0.721	0.001	plastid	UDP-glycosyltransferase 75D1 OS=Arabidopsis thaliana GN=UGT75D1 PE=2 SV=2
		AT4G27520	Q9T076	-0.636	0.001	plasma membrane	Early nodulin-like protein 2 OS=Arabidopsis thaliana GN=At4g27520 PE=1 SV=1
		AT4G15490	O23401	-0.635	0.002	golgi,cytosol	UDP-glycosyltransferase 84A3 OS=Arabidopsis thaliana GN=UGT84A3 PE=1 SV=1
		AT4G00165	Q8RW93	-0.617	0.003	extracellular	Putative lipid-binding protein At4g00165 OS=Arabidopsis thaliana GN=At4g00165 PE=2 SV=1
		AT2G38380	P24102	-0.615	0.001	extracellular	Peroxidase 22 OS=Arabidopsis thaliana GN=PER22 PE=1 SV=2
		AT3G08920	Q9SR92	-0.612	0.001	plastid	Rhodanese-like domain-containing protein 10 OS=Arabidopsis thaliana GN=STR10 PE=2 SV=1
		AT1G78380	Q9ZRW8	-0.565	0.001	cytosol	Glutathione S-transferase U19 OS=Arabidopsis thaliana GN=GSTU19 PE=1 SV=1
		AT1G71695	Q96520	-0.563	0.001	extracellular	Peroxidase 12 OS=Arabidopsis thaliana GN=PER12 PE=1 SV=1
		AT2G10940	Q9SKI0	-0.563	0.001	vacuole	At2g10940/F15K19.1 OS=Arabidopsis thaliana GN=At2g10940 PE=2 SV=1
		AT2G29450	P46421	-0.562	0.001	cytosol	Glutathione S-transferase U5 OS=Arabidopsis thaliana GN=GSTU5 PE=2 SV=1
		AT4G22010	O65449	-0.559	0.004	extracellular	At4g22010 OS=Arabidopsis thaliana GN=sks4 PE=1 SV=1
		AT4G19880	F4JU03	-0.541	0.001	plastid	Glutathione S-transferase family protein OS=Arabidopsis thaliana GN=At4g19880 PE=1 SV=1
		AT4G22490	Q9SUX0	-0.54	0.002	extracellular	Bifunctional inhibitor/lipid-transfer protein/seed storage 2S albumin superfamily protein OS=Arabidopsis thaliana GN=At4g22490 PE=2 SV=1
		AT4G27700	Q94A65	-0.539	0.001	plastid	Rhodanese-like domain-containing protein 14, chloroplastic OS=Arabidopsis thaliana GN=At4g27700 PE=2 SV=1
		AT5G06060	Q9LHT0	-0.531	0.005	cytosol	Tropinone reductase homolog At5g06060 OS=Arabidopsis thaliana GN=At5g06060 PE=2 SV=1
		AT1G08980	Q9FR37	-0.503	0.001	cytosol	Amidase 1 OS=Arabidopsis thaliana GN=AMI1 PE=1 SV=1
		AT3G12800	Q9LTV6	-0.494	0.003	peroxisome	Peroxisomal 2,4-dienoyl-CoA reductase OS=Arabidopsis thaliana GN=At3g12800 PE=2 SV=1
		AT1G10360	Q9FUS9	-0.459	0.008	cytosol	Glutathione S-transferase U18 OS=Arabidopsis thaliana GN=GSTU18 PE=2 SV=1
		AT4G22485	A8MRQ5	-0.457	0.005	extracellular	Bifunctional inhibitor/lipid-transfer protein/seed storage 2S albumin superfamily protein OS=Arabidopsis thaliana GN=At4g22485 PE=4 SV=2
		AT1G09010	Q75W54	-0.444	0.008	vacuole	Mannosylglycoprotein endo-beta-mannosidase OS=Arabidopsis thaliana GN=EBM PE=1 SV=3
		AT4G02520	P46422	-0.442	0.001	cytosol	Glutathione S-transferase F2 OS=Arabidopsis thaliana GN=GSTF2 PE=1 SV=3
		AT1G49670	F4I3C3	-0.439	0.003	peroxisome	RP protein (REF) OS=Arabidopsis thaliana GN=NQR PE=4 SV=1
		AT3G26720	P94078	-0.429	0.004	extracellular	Alpha-mannosidase At3g26720 OS=Arabidopsis thaliana GN=At3g26720 PE=1 SV=1
		AT5G42100	Q9FHX5	-0.417	0.006	extracellular	Glucan endo-1,3-beta-glucosidase 10 OS=Arabidopsis thaliana GN=At5g42100 PE=1 SV=1
		AT5G41210	Q9ZRT5	-0.41	0.003	peroxisome	Glutathione S-transferase T1 OS=Arabidopsis thaliana GN=GSTT1 PE=2 SV=1
		AT2G29260	Q9ZW12	-0.407	0.007	plastid	Tropinone reductase homolog At2g29260, chloroplastic OS=Arabidopsis thaliana GN=At2g29260 PE=2 SV=1
		AT1G78830	Q9ZVA2	-0.388	0.001	extracellular	EP1-like glycoprotein 2 OS=Arabidopsis thaliana GN=At1g78830 PE=1 SV=1
		AT4G30140	Q9SZW7	-0.386	0.002	extracellular	GDSL esterase/lipase At4g30140 OS=Arabidopsis thaliana GN=At4g30140 PE=2 SV=1
		AT1G02930	P42760	-0.381	0.007	cytosol	Glutathione S-transferase F6 OS=Arabidopsis thaliana GN=GSTF6 PE=2 SV=2
		AT2G42220	O48529	-0.381	0.002	plastid	Rhodanese-like domain-containing protein 9, chloroplastic OS=Arabidopsis thaliana GN=STR9 PE=2 SV=1
		AT3G18080	Q9LV33	-0.37	0.002	extracellular	Beta-glucosidase 44 OS=Arabidopsis thaliana GN=BGLU44 PE=2 SV=1
		AT2G47730	Q96266	-0.365	0.001	plastid	Glutathione S-transferase F8, chloroplastic OS=Arabidopsis thaliana GN=GSTF8 PE=1 SV=3
		AT5G13980	Q8LPJ3	-0.365	0.001	extracellular	Probable alpha-mannosidase At5g13980 OS=Arabidopsis thaliana GN=At5g13980 PE=2 SV=1
		AT4G18970	Q93YW8	0.393	0.004	extracellular	GDSL esterase/lipase At4g18970 OS=Arabidopsis thaliana GN=At4g18970 PE=2 SV=1
		AT1G29660	Q9C7N5	0.449	0.001	extracellular	GDSL esterase/lipase At1g29660 OS=Arabidopsis thaliana GN=At1g29660 PE=1 SV=1
		AT2g32520	A0A1P8AZN3	0.451	0.002	cytosol	Alpha/beta-Hydrolases superfamily protein OS=Arabidopsis thaliana GN=At2g32520 PE=4 SV=1
		AT5G63840	Q9FN05	0.472	0.005	endoplasmic reticulum	Probable glucan 1,3-alpha-glucosidase OS=Arabidopsis thaliana GN=PSL5 PE=1 SV=1
		AT2G30860	O80852	0.487	0.001	cytosol	Glutathione S-transferase F9 OS=Arabidopsis thaliana GN=GSTF9 PE=1 SV=1
		AT1G78360	F4IA73	0.571	0.003	endoplasmic reticulum,plasma membrane	Glutathione S-transferase U21 OS=Arabidopsis thaliana GN=GSTU21 PE=3 SV=1
		AT1G32550	Q9C7Y4	0.611	0.003	plastid	Ferredoxin OS=Arabidopsis thaliana GN=FdC2 PE=2 SV=1
		AT5G03455	Q8GY31	0.626	0.003	mitochondrion	Dual specificity phosphatase Cdc25 OS=Arabidopsis thaliana GN=CDC25 PE=1 SV=1
		AT4G14890	O23344	0.634	0.003	plastid	Ferredoxin OS=Arabidopsis thaliana GN=dl3485w PE=2 SV=1
		AT3G22120	A0A1I9LSA3	0.667	0.001	extracellular,plasma membrane	Cell wall-plasma membrane linker protein OS=Arabidopsis thaliana GN=CWLP PE=4 SV=1
		AT4G11290	Q9SUT2	0.677	0.005	extracellular	Peroxidase 39 OS=Arabidopsis thaliana GN=PER39 PE=1 SV=1
		AT5G19370	Q93WI0	0.684	0.001	plastid	Rhodanese-like/PpiC domain-containing protein 12, chloroplastic OS=Arabidopsis thaliana GN=At5g19370 PE=1 SV=1
		AT4G21960	Q9SB81	1.202	0.001	extracellular	Peroxidase 42 OS=Arabidopsis thaliana GN=PER42 PE=1 SV=2
		AT1G78370	Q8L7C9	1.44	0.005	peroxisome	Glutathione S-transferase U20 OS=Arabidopsis thaliana GN=GSTU20 PE=1 SV=1
		AT1G48750	Q94AQ3	1.761	0.001	extracellular	Bifunctional inhibitor/lipid-transfer protein/seed storage 2S albumin superfamily protein OS=Arabidopsis thaliana GN=At1g48750 PE=2 SV=1
		Mitochondrial electron transport
		ATMG00160	P93285	-0.701	0.002	mitochondrion	Cytochrome c oxidase subunit 2 OS=Arabidopsis thaliana GN=COX2 PE=1 SV=2
		ATMG01080	P60112	-0.7	0.002	mitochondrion	ATP synthase subunit 9, mitochondrial OS=Arabidopsis thaliana GN=ATP9 PE=2 SV=2
		AT5G08740	Q8GXR9	-0.435	0.001	plastid,mitochondrion	Alternative NAD(P)H-ubiquinone oxidoreductase C1, chloroplastic/mitochondrial OS=Arabidopsis thaliana GN=NDC1 PE=1 SV=2
		AT3G54110	O81845	-0.413	0.004	mitochondrion	Mitochondrial uncoupling protein 1 OS=Arabidopsis thaliana GN=PUMP1 PE=1 SV=1
		AT3G52300	Q9FT52	0.356	0.001	mitochondrion	ATP synthase subunit d, mitochondrial OS=Arabidopsis thaliana GN=At3g52300 PE=1 SV=3
		AT5G37510	Q9FGI6	0.369	0.001	mitochondrion	NADdehydrogenase [ubiquinone] iron-sulfur protein 1, mitochondrial OS=Arabidopsis thaliana GN=EMB1467 PE=1 SV=2
		AT2G21870	Q9SJ12	0.381	0.001	mitochondrion	Probable ATP synthase 24 kDa subunit, mitochondrial OS=Arabidopsis thaliana GN=At2g21870 PE=1 SV=1
		AT5G67590	Q9FJW4	0.403	0.003	mitochondrion	NADdehydrogenase [ubiquinone] iron-sulfur protein 4, mitochondrial OS=Arabidopsis thaliana GN=FRO1 PE=1 SV=1
		AT1G47260	Q9C6B3	0.412	0.001	mitochondrion	Gamma carbonic anhydrase 2, mitochondrial OS=Arabidopsis thaliana GN=GAMMACA2 PE=1 SV=1
		AT5G52840	Q9FLX7	0.423	0.001	mitochondrion	Probable NADdehydrogenase [ubiquinone] 1 alpha subcomplex subunit 5, mitochondrial OS=Arabidopsis thaliana GN=At5g52840 PE=1 SV=1
		AT5G66510	Q94AU7	0.426	0.003	mitochondrion	Gamma carbonic anhydrase 3, mitochondrial OS=Arabidopsis thaliana GN=GAMMACA3 PE=1 SV=1
		AT1G22450	Q9S7L9	0.434	0.001	mitochondrion	Cytochrome c oxidase subunit 6b-1 OS=Arabidopsis thaliana GN=COX6B-1 PE=1 SV=1
		AT3G15640	Q9LW15	0.469	0.005	mitochondrion	Cytochrome c oxidase subunit 5b-1, mitochondrial OS=Arabidopsis thaliana GN=COX5B-1 PE=1 SV=1
		AT4G37830	Q9T070	0.864	0.002	mitochondrion	Cytochrome c oxidase subunit 6a, mitochondrial OS=Arabidopsis thaliana GN=COX6A PE=3 SV=1
		N- metabolism
		AT5G07440	Q38946	-1.04	0.001	mitochondrion	Glutamate dehydrogenase 2 OS=Arabidopsis thaliana GN=GDH2 PE=1 SV=1
		AT5G18170	Q43314	-0.579	0.002	mitochondrion	Glutamate dehydrogenase 1 OS=Arabidopsis thaliana GN=GDH1 PE=2 SV=1
		AT5G57440	Q8VZP1	-0.577	0.003	mitochondrion	(DL)-glycerol-3-phosphatase 2 OS=Arabidopsis thaliana GN=GPP2 PE=1 SV=1
		AT5G37600	Q56WN1	0.547	0.002	cytosol	Glutamine synthetase cytosolic isozyme 1-1 OS=Arabidopsis thaliana GN=GLN1-1 PE=1 SV=2
		AT5G53460	Q9LV03	0.568	0.001	plastid	Glutamate synthase 1 [NADH], chloroplastic OS=Arabidopsis thaliana GN=GLT1 PE=1 SV=2
		Nucleotide metabolism
		AT3G17810	Q9LVI9	-0.649	0.003	plastid	Dihydropyrimidine dehydrogenase (NADP(+)), chloroplastic OS=Arabidopsis thaliana GN=PYD1 PE=1 SV=1
		AT2G37690	Q84TI2	-0.635	0.001	plastid	Phosphoribosylaminoimidazole carboxylase like protein OS=Arabidopsis thaliana GN=At2g37690 PE=2 SV=1
		AT4G34740	Q9STG9	-0.567	0.002	plastid	Amidophosphoribosyltransferase 2, chloroplastic OS=Arabidopsis thaliana GN=ASE2 PE=1 SV=1
		AT3G46940	Q9STG6	-0.367	0.009	nucleus	Deoxyuridine 5'-triphosphate nucleotidohydrolase OS=Arabidopsis thaliana GN=DUT PE=1 SV=1
		AT5G35170	Q8VYL1	-0.367	0.001	plastid	Adenylate kinase 5, chloroplastic OS=Arabidopsis thaliana GN=At5g35170 PE=1 SV=1
		AT5G50370	Q9FK35	0.369	0.002	mitochondrion	Adenylate kinase 3 OS=Arabidopsis thaliana GN=ADK2 PE=1 SV=1
		AT1G16350	Q9SA34	0.373	0.002	peroxisome	Inosine-5'-monophosphate dehydrogenase 2 OS=Arabidopsis thaliana GN=At1g16350 PE=1 SV=1
		AT4G22570	Q9SUW2	0.463	0.006	cytosol	Adenine phosphoribosyltransferase 3 OS=Arabidopsis thaliana GN=APT3 PE=1 SV=1
		AT5G63400	O82514	0.479	0.001	mitochondrion	Adenylate kinase 4 OS=Arabidopsis thaliana GN=ADK1 PE=1 SV=2
		AT3G09820	Q9SF85	0.597	0.003	cytosol	Adenosine kinase 1 OS=Arabidopsis thaliana GN=ADK1 PE=1 SV=1
		AT2G18230	P21216	0.605	0.001	cytosol	Soluble inorganic pyrophosphatase 2 OS=Arabidopsis thaliana GN=PPA2 PE=2 SV=2
		AT5G63980	Q42546	0.653	0.001	plastid	SAL1 phosphatase OS=Arabidopsis thaliana GN=SAL1 PE=1 SV=1
		AT4G30530	Q9M0A7	0.703	0.001	cytosol	Gamma-glutamyl peptidase 1 OS=Arabidopsis thaliana GN=GGP1 PE=1 SV=1
		AT5G26667	O04905	0.928	0.001	cytosol	UMP-CMP kinase 3 OS=Arabidopsis thaliana GN=UMK3 PE=1 SV=1
		OPP
		AT4G05390	Q9M0V6	0.791	0.001	plastid	Ferredoxin--NADP reductase, root isozyme 1, chloroplastic OS=Arabidopsis thaliana GN=RFNR1 PE=2 SV=2
		Polyamine metabolism
		AT1G70310	O48661	0.463	0.001	cytosol	Spermidine synthase 2 OS=Arabidopsis thaliana GN=SPDSYN2 PE=1 SV=2
		Photosyntesis
		AT1G29930	P04778	-1.126	0.001	plastid	Chlorophyll a-b binding protein 1, chloroplastic OS=Arabidopsis thaliana GN=LHCB1.3 PE=1 SV=1
		AT3G01500	P27140	-1.122	0.001	plastid	Beta carbonic anhydrase 1, chloroplastic OS=Arabidopsis thaliana GN=BCA1 PE=1 SV=2
		ATCG00700	P62113	-1.099	0.002	plastid	Protein PsbN OS=Arabidopsis thaliana GN=psbN PE=3 SV=1
		AT5G02120	O81208	-0.989	0.001	plastid	Light-harvesting complex-like protein OHP1, chloroplastic OS=Arabidopsis thaliana GN=OHP1 PE=1 SV=1
		AT2G05070	Q9S7J7	-0.91	0.002	plastid	Chlorophyll a-b binding protein 2.2, chloroplastic OS=Arabidopsis thaliana GN=LHCB2.2 PE=1 SV=1
		AT2G05100	Q9SHR7	-0.9	0.002	plastid	Chlorophyll a-b binding protein 2.1, chloroplastic OS=Arabidopsis thaliana GN=LHCB2.1 PE=1 SV=1
		AT5G38410	B3H5S2	-0.686	0.001	plastid	Ribulose bisphosphate carboxylase small chain OS=Arabidopsis thaliana GN=RBCS3B PE=3 SV=1
		AT3G26650	P25856	-0.662	0.001	plastid	Glyceraldehyde-3-phosphate dehydrogenase GAPA1, chloroplastic OS=Arabidopsis thaliana GN=GAPA1 PE=1 SV=3
		AT5G14740	P42737	-0.658	0.001	plastid	Isoform 2 of Beta carbonic anhydrase 2, chloroplastic OS=Arabidopsis thaliana GN=BCA2
		AT2G34430	Q39142	-0.653	0.001	plastid	Chlorophyll a-b binding protein, chloroplastic OS=Arabidopsis thaliana GN=Lhb1B1 PE=1 SV=1
		AT1G34000	Q9FEC1	-0.633	0.001	plastid	Light-harvesting complex-like protein OHP2, chloroplastic OS=Arabidopsis thaliana GN=OHP2 PE=2 SV=1
		ATCG00420	P56754	-0.627	0.004	plastid	NAD(P)H-quinone oxidoreductase subunit J, chloroplastic OS=Arabidopsis thaliana GN=ndhJ PE=3 SV=1
		AT3G56650	Q9LXX5	-0.609	0.001	plastid	PsbP domain-containing protein 6, chloroplastic OS=Arabidopsis thaliana GN=PPD6 PE=1 SV=1
		AT5G58260	Q9LVM2	-0.567	0.004	plastid	NAD(P)H-quinone oxidoreductase subunit N, chloroplastic OS=Arabidopsis thaliana GN=ndhN PE=2 SV=1
		AT1G15820	Q9LMQ2	-0.554	0.001	plastid	Chlorophyll a-b binding protein, chloroplastic OS=Arabidopsis thaliana GN=CHLOROPHYLL PROTEIN 24 PE=1 SV=1
		AT2G46820	Q8LCA1	-0.54	0.001	plastid	Protein CURVATURE THYLAKOID 1B, chloroplastic OS=Arabidopsis thaliana GN=CURT1B PE=1 SV=2
		AT2G28605	Q8VY52	-0.536	0.002	plastid	PsbP domain-containing protein 2, chloroplastic OS=Arabidopsis thaliana GN=PPD2 PE=1 SV=1
		AT2G06520	Q9SKI3	-0.528	0.005	plastid	Expressed protein OS=Arabidopsis thaliana GN=PSBX PE=1 SV=1
		AT1G51400	Q9SYE2	-0.514	0.003	plastid	At1g51400/F5D21_10 OS=Arabidopsis thaliana GN=F11M15.26 PE=2 SV=1
		AT4G10340	Q9XF89	-0.514	0.001	plastid	Chlorophyll a-b binding protein CP26, chloroplastic OS=Arabidopsis thaliana GN=LHCB5 PE=1 SV=1
		AT2G40100	Q9S7W1	-0.509	0.002	plastid	Chlorophyll a-b binding protein CP29.3, chloroplastic OS=Arabidopsis thaliana GN=LHCB4.3 PE=2 SV=1
		ATCG00540	P56771	-0.508	0	plastid	Cytochrome f OS=Arabidopsis thaliana GN=petA PE=3 SV=1
		AT3G12780	Q9LD57	-0.489	0.001	plastid	Phosphoglycerate kinase 1, chloroplastic OS=Arabidopsis thaliana GN=PGK1 PE=1 SV=1
		AT5G01530	Q07473	-0.48	0.003	plastid	Chlorophyll a-b binding protein CP29.1, chloroplastic OS=Arabidopsis thaliana GN=LHCB4.1 PE=1 SV=1
		AT5G54270	Q9S7M0	-0.479	0.001	plastid	Chlorophyll a-b binding protein 3, chloroplastic OS=Arabidopsis thaliana GN=LHCB3 PE=1 SV=1
		AT2G26500	O48717	-0.478	0.002	plastid	At2g26500 OS=Arabidopsis thaliana GN=At2g26500 PE=2 SV=1
		AT2G45290	F4IW47	-0.469	0.001	plastid	Transketolase-2, chloroplastic OS=Arabidopsis thaliana GN=TKL-2 PE=1 SV=1
		ATCG00630	P56769	-0.467	0.002	plastid	Photosystem I reaction center subunit IX OS=Arabidopsis thaliana GN=psaJ PE=3 SV=1
		AT1G56190	P50318	-0.458	0.001	plastid	Phosphoglycerate kinase 2, chloroplastic OS=Arabidopsis thaliana GN=At1g56190 PE=1 SV=3
		AT4G04640	Q01908	-0.453	0.001	plastid	ATP synthase gamma chain 1, chloroplastic OS=Arabidopsis thaliana GN=ATPC1 PE=1 SV=1
		AT2G39730	P10896	-0.449	0	plastid	Ribulose bisphosphate carboxylase/oxygenase activase, chloroplastic OS=Arabidopsis thaliana GN=RCA PE=1 SV=2
		ATCG00350	P56766	-0.432	0.002	plastid	Photosystem I P700 chlorophyll a apoprotein A1 OS=Arabidopsis thaliana GN=psA PE=2 SV=1
		AT1G79040	P27202	-0.431	0.003	plastid	Photosystem II 10 kDa polypeptide, chloroplastic OS=Arabidopsis thaliana GN=PSBR PE=1 SV=1
		ATCG00470	P09468	-0.429	0.001	plastid	ATP synthase epsilon chain, chloroplastic OS=Arabidopsis thaliana GN=atpE PE=1 SV=2
		AT3G60750	Q8RWV0	-0.422	0.001	plastid	Transketolase-1, chloroplastic OS=Arabidopsis thaliana GN=TKL-1 PE=1 SV=1
		ATCG00120	P56757	-0.422	0.001	plastid	ATP synthase subunit alpha, chloroplastic OS=Arabidopsis thaliana GN=atpA PE=1 SV=1
		AT3G55330	P82538	-0.413	0.001	plastid	PsbP-like protein 1, chloroplastic OS=Arabidopsis thaliana GN=PPL1 PE=1 SV=1
		AT1G20020	Q8W493	-0.405	0.001	plastid	Ferredoxin--NADP reductase, leaf isozyme 2, chloroplastic OS=Arabidopsis thaliana GN=LFNR2 PE=1 SV=1
		ATCG01110	P56753	-0.395	0.002	plastid	NAD(P)H-quinone oxidoreductase subunit H, chloroplastic OS=Arabidopsis thaliana GN=ndhPE=1 SV=1
		ATCG00560	P60129	-0.394	0.009	plastid	Photosystem II reaction center protein L OS=Arabidopsis thaliana GN=psbL PE=1 SV=1
		ATCG00340	P56767	-0.392	0.002	plastid	Photosystem I P700 chlorophyll a apoprotein A2 OS=Arabidopsis thaliana GN=psaB PE=3 SV=1
		AT1G55670	Q9S7N7	-0.389	0.004	plastid	Photosystem I reaction center subunit V, chloroplastic OS=Arabidopsis thaliana GN=PSAG PE=1 SV=1
		ATCG00130	P56759	-0.377	0.001	plastid	ATP synthase subunit b, chloroplastic OS=Arabidopsis thaliana GN=atpF PE=3 SV=1
		AT1G77090	O49292	-0.375	0.002	plastid	PsbP domain-containing protein 4, chloroplastic OS=Arabidopsis thaliana GN=PPD4 PE=1 SV=2
		AT3G54890	Q01667	-0.367	0.001	plastid	Chlorophyll a-b binding protein 6, chloroplastic OS=Arabidopsis thaliana GN=LHCA1 PE=1 SV=1
		AT1G44575	Q9XF91	-0.366	0.001	plastid	Photosystem II 22 kDa protein, chloroplastic OS=Arabidopsis thaliana GN=PSBS PE=2 SV=1
		ATCG00430	P56756	-0.366	0.006	plastid	NAD(P)H-quinone oxidoreductase subunit K, chloroplastic OS=Arabidopsis thaliana GN=ndhK PE=3 SV=1
		AT4G32260	Q42139	-0.361	0.001	plastid	AT4g32260/F10M6_100 OS=Arabidopsis thaliana GN=PDE334 PE=1 SV=2
		AT3G47470	P27521	-0.356	0.001	plastid	Chlorophyll a-b binding protein 4, chloroplastic OS=Arabidopsis thaliana GN=LHCA4 PE=1 SV=1
		ATCG00710	P56780	0.449	0.002	plastid	Photosystem II reaction center protein OS=Arabidopsis thaliana GN=psbPE=1 SV=2
		AT4G05180	Q41932	0.61	0.001	plastid	Oxygen-evolving enhancer protein 3-2, chloroplastic OS=Arabidopsis thaliana GN=PSBQ2 PE=1 SV=2
		AT1G79530	Q9SAJ6	0.708	0.001	plastid	Glyceraldehyde-3-phosphate dehydrogenase GAPCP1, chloroplastic OS=Arabidopsis thaliana GN=GAPCP1 PE=1 SV=1
		AT3G52720	O04846	1.817	0.001	plastid	Alpha carbonic anhydrase 1, chloroplastic OS=Arabidopsis thaliana GN=ACA1 PE=1 SV=2
		Protein
		AT5G65620	Q94AM1	-1.308	0.006	plastid	Organellar oligopeptidase A, chloroplastic/mitochondrial OS=Arabidopsis thaliana GN=OOP PE=1 SV=1
		AT1G06430	Q8W585	-1.235	0.001	plastid	ATP-dependent zinc metalloprotease FTS8, chloroplastic OS=Arabidopsis thaliana GN=FTSH8 PE=1 SV=1
		AT1G03220	Q9ZVS4	-1.17	0.001	extracellular	Eukaryotic aspartyl protease family protein OS=Arabidopsis thaliana GN=At1g03220 PE=2 SV=1
		AT2G45740	O80845	-1.155	0.001	peroxisome	Peroxisomal membrane protein 11D OS=Arabidopsis thaliana GN=PEX11D PE=1 SV=2
		AT2G18710	Q38885	-1.097	0.002	plastid	Preprotein translocase subunit SCY1, chloroplastic OS=Arabidopsis thaliana GN=SCY1 PE=1 SV=2
		AT1G65590	Q8L7S6	-1.026	0.001	extracellular,plasma membrane	Beta-hexosaminidase 3 OS=Arabidopsis thaliana GN=HEXO3 PE=1 SV=1
		ATCG00830	P56791	-1.014	0.001	plastid	50S ribosomal protein L2, chloroplastic OS=Arabidopsis thaliana GN=rpl2-A PE=3 SV=1
		AT2G42810	Q84XU2	-1.008	0.009	nucleus,cytosol	Serine/threonine-protein phosphatase 5 OS=Arabidopsis thaliana GN=PAPP5 PE=1 SV=1
		AT2G26140	O80983	-0.988	0.001	mitochondrion	ATP-dependent zinc metalloprotease FTS4, mitochondrial OS=Arabidopsis thaliana GN=FTSH4 PE=1 SV=2
		AT2G41620	O22224	-0.985	0.001	nucleus	Nuclear pore complex protein NUP93A OS=Arabidopsis thaliana GN=NUP93A PE=1 SV=2
		AT5G24490	Q94K97	-0.914	0.001	plastid	30S ribosomal protein OS=Arabidopsis thaliana GN=At5g24490 PE=1 SV=1
		AT4G36195	Q94CC6	-0.838	0.001	extracellular	Prolyl carboxypeptidase like protein OS=Arabidopsis thaliana GN=At4g36195 PE=2 SV=1
		AT1G03230	Q9ZVS5	-0.714	0.001	extracellular	Eukaryotic aspartyl protease family protein OS=Arabidopsis thaliana GN=At1g03230 PE=2 SV=1
		AT5G43010	Q9SEI3	-0.699	0.002	nucleus,cytosol	26S proteasome regulatory subunit 10B homolog A OS=Arabidopsis thaliana GN=RPT4A PE=1 SV=1
		AT4G04350	Q9XEA0	-0.665	0.003	plastid	Leucine--tRNA ligase, chloroplastic/mitochondrial OS=Arabidopsis thaliana GN=EMB2369 PE=2 SV=1
		AT5G47040	O64948	-0.662	0.005	peroxisome	Lon protease homolog 2, peroxisomal OS=Arabidopsis thaliana GN=LON2 PE=2 SV=1
		AT5G49030	Q8RXK8	-0.659	0.001	plastid	Isoleucine--tRNA ligase, chloroplastic/mitochondrial OS=Arabidopsis thaliana GN=OVA2 PE=2 SV=1
		AT1G50250	Q39102	-0.651	0.005	plastid	ATP-dependent zinc metalloprotease FTS1, chloroplastic OS=Arabidopsis thaliana GN=FTSH1 PE=1 SV=2
		AT1G51930	Q6AWX4	-0.617	0.003	endoplasmic reticulum,extracellular	reversed At1g51930 OS=Arabidopsis thaliana GN=At1g51930 PE=2 SV=1
		AT3G11910	Q84WU2	-0.609	0.003	cytosol	Ubiquitin carboxyl-terminal hydrolase 13 OS=Arabidopsis thaliana GN=UBP13 PE=1 SV=1
		AT5G47190	Q8RXX5	-0.602	0.002	plastid	50S ribosomal protein L19-2, chloroplastic OS=Arabidopsis thaliana GN=At5g47190 PE=2 SV=1
		AT3G25800	Q38950	-0.598	0.002	cytosol	Serine/threonine-protein phosphatase 2A 65 kDa regulatory subunit A beta isoform OS=Arabidopsis thaliana GN=PP2A2 PE=1 SV=2
		AT1G67700	Q8LDL0	-0.588	0.001	plastid	Protein HHL1, chloroplastic OS=Arabidopsis thaliana GN=HHL1 PE=1 SV=1
		AT4G17300	O48593	-0.585	0.002	plastid	Asparagine--tRNA ligase, chloroplastic/mitochondrial OS=Arabidopsis thaliana GN=SYNO PE=2 SV=3
		AT2G30950	O80860	-0.584	0.001	plastid	ATP-dependent zinc metalloprotease FTS2, chloroplastic OS=Arabidopsis thaliana GN=FTSH2 PE=1 SV=1
		AT1G73990	Q9C9C0	-0.58	0.002	plastid	Serine protease SPPA, chloroplastic OS=Arabidopsis thaliana GN=SPPA PE=2 SV=1
		AT2G33450	O22795	-0.564	0.007	plastid	50S ribosomal protein L28, chloroplastic OS=Arabidopsis thaliana GN=RPL28 PE=2 SV=2
		AT4G26300	O23247	-0.556	0.002	plastid	Arginine--tRNA ligase, chloroplastic/mitochondrial OS=Arabidopsis thaliana GN=EMB1027 PE=1 SV=1
		AT5G37680	Q8W4C8	-0.556	0.004	plasma membrane	reversed ADP-ribosylation factor-like protein 8c OS=Arabidopsis thaliana GN=ARL8C PE=2 SV=1
		AT3G17250	Q9LUU7	-0.553	0.004	mitochondrion	Probable protein phosphatase 2C 43 OS=Arabidopsis thaliana GN=At3g17250 PE=2 SV=1
		AT1G47128	P43297	-0.541	0.001	extracellular	Cysteine proteinase RD21A OS=Arabidopsis thaliana GN=RD21A PE=1 SV=1
		AT3G10060	Q9SR70	-0.533	0.001	plastid	Peptidyl-prolyl cis-trans isomerase FKBP16-4, chloroplastic OS=Arabidopsis thaliana GN=FKBP16-4 PE=1 SV=1
		AT2G24820	Q9SK50	-0.523	0.001	plastid	Protein TIC 55, chloroplastic OS=Arabidopsis thaliana GN=TIC55 PE=1 SV=1
		AT4G03080	Q8L7U5	-0.523	0.005	nucleus	Serine/threonine-protein phosphatase BSL1 OS=Arabidopsis thaliana GN=BSL1 PE=1 SV=2
		AT1g50380	A0A1P8ATN7	-0.517	0.005	cytosol	Prolyl oligopeptidase family protein OS=Arabidopsis thaliana GN=At1g50380 PE=4 SV=1
		AT5G23120	O82660	-0.497	0.001	plastid	Photosystem II stability/assembly factor HCF136, chloroplastic OS=Arabidopsis thaliana GN=HCF136 PE=1 SV=1
		AT2G34480	P51418	-0.486	0.002	cytosol	60S ribosomal protein L18a-2 OS=Arabidopsis thaliana GN=RPL18AB PE=1 SV=2
		ATCG00790	P56793	-0.478	0.006	plastid	50S ribosomal protein L16, chloroplastic OS=Arabidopsis thaliana GN=rpl16 PE=3 SV=1
		AT3G55260	A7WM73	-0.46	0.007	extracellular	Beta-hexosaminidase 1 OS=Arabidopsis thaliana GN=HEXO1 PE=1 SV=1
		AT4G30690	Q94B52	-0.459	0.001	plastid	Translation initiation factor IF3-4, chloroplastic OS=Arabidopsis thaliana GN=IF3-4 PE=2 SV=1
		ATCG00750	P56802	-0.456	0.002	plastid	30S ribosomal protein S11, chloroplastic OS=Arabidopsis thaliana GN=rps11 PE=3 SV=1
		AT4G27690	Q9T091	-0.436	0.009	golgi	Vacuolar protein sorting-associated protein 26B OS=Arabidopsis thaliana GN=VPS26B PE=2 SV=2
		AT2G25840	Q8RXE9	-0.432	0.009	plastid	Tryptophan--tRNA ligase, chloroplastic/mitochondrial OS=Arabidopsis thaliana GN=OVA4 PE=1 SV=1
		AT5G43970	Q9FNC9	-0.431	0.009	mitochondrion	Mitochondrial import receptor subunit TOM9-2 OS=Arabidopsis thaliana GN=TOM9-2 PE=1 SV=3
		AT5G10360	P51430	-0.43	0.002	cytosol	40S ribosomal protein S6-2 OS=Arabidopsis thaliana GN=RPS6B PE=1 SV=3
		AT3G62910	Q8RX79	-0.428	0.007	plastid	Peptide chain release factor APG3, chloroplastic OS=Arabidopsis thaliana GN=APG3 PE=2 SV=1
		AT5G60160	Q9LST0	-0.425	0.003	vacuole	AT5g60160/f15l12_20 OS=Arabidopsis thaliana GN=At5g60160 PE=2 SV=1
		AT1G21720	Q9XI05	-0.419	0.002	nucleus,cytosol	Proteasome subunit beta type-3-A OS=Arabidopsis thaliana GN=PBC1 PE=1 SV=2
		AT5G43960	Q9FND0	-0.408	0.01	nucleus	AD20086.1 OS=Arabidopsis thaliana GN=MRH10.6 PE=1 SV=1
		AT3G09630	Q9SF40	-0.403	0.002	cytosol	60S ribosomal protein L4-1 OS=Arabidopsis thaliana GN=RPL4A PE=1 SV=1
		AT3G19760	Q94A52	-0.401	0.004	nucleus	Eukaryotic initiation factor 4A-III homolog OS=Arabidopsis thaliana GN=EIF4A3 PE=1 SV=2
		AT4G20850	F4JVN6	-0.385	0.001	plastid	Tripeptidyl-peptidase 2 OS=Arabidopsis thaliana GN=TPP2 PE=1 SV=1
		AT1G02560	Q9S834	-0.384	0.002	plastid	ATP-dependent Clp protease proteolytic subunit 5, chloroplastic OS=Arabidopsis thaliana GN=CLPP5 PE=1 SV=1
		AT5G42270	Q9FH02	-0.384	0.001	plastid	ATP-dependent zinc metalloprotease FTSH 5, chloroplastic OS=Arabidopsis thaliana GN=FTSH5 PE=1 SV=1
		AT1G09130	Q8L770	-0.374	0.002	plastid	ATP-dependent Clp protease proteolytic subunit-related protein 3, chloroplastic OS=Arabidopsis thaliana GN=CLPR3 PE=1 SV=1
		AT1G58380	Q8L8Y0	-0.37	0.004	cytosol	40S ribosomal protein S2-1 OS=Arabidopsis thaliana GN=RPS2A PE=2 SV=2
		AT2G43440	A8MS20	-0.368	0.01	cytosol	reversed F-box protein At2g43440 OS=Arabidopsis thaliana GN=At2g43440 PE=2 SV=1
		AT2G22990	Q8RUW5	-0.364	0.004	extracellular	Serine carboxypeptidase-like 8 OS=Arabidopsis thaliana GN=SCPL8 PE=1 SV=2
		AT2G18190	F4IQG2	-0.36	0.009	plasma membrane	A-ATPase At2g18190 OS=Arabidopsis thaliana GN=At2g18190 PE=2 SV=1
		AT4G12060	Q8GW78	-0.358	0.004	plastid	ATP-dependent Clp protease ATP-binding subunit CLPT2, chloroplastic OS=Arabidopsis thaliana GN=CLPT2 PE=1 SV=1
		AT1G63770	Q8H0S9	-0.358	0.001	plastid	Puromycin-sensitive aminopeptidase OS=Arabidopsis thaliana GN=MPA1 PE=2 SV=1
		AT1G02780	Q9SRX2	-0.356	0.005	cytosol	60S ribosomal protein L19-1 OS=Arabidopsis thaliana GN=RPL19A PE=2 SV=1
		AT1G11750	Q9SAA2	-0.354	0.006	plastid	ATP-dependent Clp protease proteolytic subunit 6, chloroplastic OS=Arabidopsis thaliana GN=CLPP6 PE=1 SV=1
		AT5G23210	Q0WPR4	-0.352	0.005	extracellular	Serine carboxypeptidase-like 34 OS=Arabidopsis thaliana GN=SCPL34 PE=2 SV=2
		AT5G20720	O65282	0.351	0.001	plastid	20 kDa chaperonin, chloroplastic OS=Arabidopsis thaliana GN=CPN20 PE=1 SV=2
		AT1G14980	P34893	0.353	0.002	mitochondrion	10 kDa chaperonin, mitochondrial OS=Arabidopsis thaliana GN=CPN10 PE=1 SV=1
		AT2G04390	P49205	0.354	0.002	cytosol	40S ribosomal protein S17-1 OS=Arabidopsis thaliana GN=RPS17A PE=2 SV=3
		AT5G20920	Q41969	0.363	0.01	cytosol	Eukaryotic translation initiation factor 2 subunit beta OS=Arabidopsis thaliana GN=EIF2B PE=1 SV=3
		AT5G58290	Q9SEI4	0.363	0.003	nucleus,cytosol	26S proteasome regulatory subunit 6B homolog OS=Arabidopsis thaliana GN=RPT3 PE=1 SV=1
		AT3G09500	Q9SF53	0.378	0.01	cytosol	60S ribosomal protein L35-1 OS=Arabidopsis thaliana GN=RPL35A PE=2 SV=1
		AT3G46560	Q9XGX9	0.378	0.006	mitochondrion	Mitochondrial import inner membrane translocase subunit TIM9 OS=Arabidopsis thaliana GN=TIM9 PE=1 SV=2
		AT3G51800	Q96327	0.378	0.001	nucleus	ERBB-3 BINDING PROTEIN 1 OS=Arabidopsis thaliana GN=EBP1 PE=1 SV=1
		AT1G75350	Q9FWS4	0.38	0.001	plastid	50S ribosomal protein L31, chloroplastic OS=Arabidopsis thaliana GN=RPL31 PE=2 SV=1
		AT1G27970	Q9C7F5	0.382	0.002	nucleus	Nuclear transport factor 2B OS=Arabidopsis thaliana GN=NTF2B PE=1 SV=1
		AT3G08740	Q8VZW6	0.386	0.001	plastid	Elongation factor P (EF-P) family protein OS=Arabidopsis thaliana GN=At3g08740 PE=1 SV=1
		AT2G27710	Q9SLF7	0.387	0.002	cytosol	60S acidic ribosomal protein P2-2 OS=Arabidopsis thaliana GN=RPP2B PE=1 SV=1
		AT5G17870	Q9FKP0	0.387	0.01	plastid	50S ribosomal protein 6, chloroplastic OS=Arabidopsis thaliana GN=PSRP6 PE=3 SV=1
		AT1G61570	Q9XH48	0.389	0.007	mitochondrion	Mitochondrial import inner membrane translocase subunit TIM13 OS=Arabidopsis thaliana GN=TIM13 PE=1 SV=2
		AT5G02240	Q94EG6	0.39	0.001	cytosol	Uncharacterized protein At5g02240 OS=Arabidopsis thaliana GN=At5g02240 PE=1 SV=1
		AT4G16143	F4JL11	0.391	0.008	nucleus	Importin subunit alpha-2 OS=Arabidopsis thaliana GN=IMPA2 PE=1 SV=1
		AT2G44650	O80504	0.392	0.007	plastid	10 kDa chaperonin 2, chloroplastic OS=Arabidopsis thaliana GN=CPN10-2 PE=2 SV=1
		AT1G29990	Q2HIK4	0.394	0.001	cytosol	At1g29990 OS=Arabidopsis thaliana GN=PFD6 PE=2 SV=1
		AT1G53850	O81149	0.394	0.008	nucleus,cytosol	Proteasome subunit alpha type-5-A OS=Arabidopsis thaliana GN=PAE1 PE=1 SV=1
		AT2G36060	Q9SJ44	0.395	0.004	cytosol	Ubiquitin-conjugating enzyme E2 variant 1C OS=Arabidopsis thaliana GN=UEV1C PE=1 SV=1
		AT3G56150	O49160	0.399	0.002	nucleus,cytosol	Eukaryotic translation initiation factor 3 subunit C OS=Arabidopsis thaliana GN=TIF3C1 PE=1 SV=2
		AT5G20890	Q940P8	0.4	0.001	cytosol	T-complex protein 1 subunit beta OS=Arabidopsis thaliana GN=CCT2 PE=1 SV=1
		AT1G48900	P49967	0.402	0.01	cytosol	Signal recognition particle 54 kDa protein 3 OS=Arabidopsis thaliana GN=SRP-54C PE=2 SV=2
		AT3G55620	Q9M060	0.403	0.002	cytosol	Eukaryotic translation initiation factor 6-2 OS=Arabidopsis thaliana GN=EIF6-2 PE=2 SV=1
		AT1G48350	Q9SX68	0.406	0.002	plastid	50S ribosomal protein L18, chloroplastic OS=Arabidopsis thaliana GN=RPL18 PE=2 SV=1
		AT1G27420	Q9FZJ3	0.414	0.008	plastid	Putative F-box/kelch-repeat protein At1g27420 OS=Arabidopsis thaliana GN=At1g27420 PE=4 SV=2
		AT5G54600	P92959	0.414	0.001	plastid	50S ribosomal protein L24, chloroplastic OS=Arabidopsis thaliana GN=RPL24 PE=2 SV=2
		AT4G26720	P48529	0.415	0.009	cytosol	Serine/threonine-protein phosphatase PP-X isozyme 1 OS=Arabidopsis thaliana GN=PPX1 PE=1 SV=1
		AT3G26400	Q9LIN5	0.416	0.007	cytosol	Eukaryotic translation initiation factor 4B1 OS=Arabidopsis thaliana GN=EIF4B1 PE=1 SV=1
		AT5G55220	Q8S9L5	0.423	0.001	plastid	Trigger factor-like protein TIG, Chloroplastic OS=Arabidopsis thaliana GN=TIG PE=1 SV=1
		AT2G30050	O64740	0.424	0.003	nucleus,cytosol	Protein transport protein SEC13 homolog B OS=Arabidopsis thaliana GN=SEC13B PE=1 SV=1
		AT1G13690	Q0WRA3	0.427	0.003	nucleus	ATPase E1 OS=Arabidopsis thaliana GN=ATE1 PE=1 SV=1
		AT2G28000	P21238	0.428	0.001	plastid	Chaperonin 60 subunit alpha 1, chloroplastic OS=Arabidopsis thaliana GN=CPN60A1 PE=1 SV=2
		AT3G56190	Q9SPE6	0.429	0.002	vacuole	Alpha-soluble NSF attachment protein 2 OS=Arabidopsis thaliana GN=ASNAP2 PE=1 SV=1
		AT5G46210	Q8LGH4	0.431	0.006	cytosol	Cullin-4 OS=Arabidopsis thaliana GN=CUL4 PE=1 SV=1
		AT5G27770	Q9FE58	0.433	0.003	cytosol	60S ribosomal protein L22-3 OS=Arabidopsis thaliana GN=RPL22C PE=2 SV=1
		AT3G57810	Q8LBZ4	0.435	0.007	mitochondrion	OTU domain-containing protein At3g57810 OS=Arabidopsis thaliana GN=At3g57810 PE=2 SV=1
		AT1G30230	P48006	0.438	0.005	cytosol	Elongation factor 1-delta 1 OS=Arabidopsis thaliana GN=At1g30230 PE=1 SV=2
		AT1G50670	Q9LPT6	0.445	0.002	cytosol	F11F12.1 protein OS=Arabidopsis thaliana GN=F11F12.1 PE=1 SV=1
		AT3G49910	P51414	0.457	0.001	cytosol	60S ribosomal protein L26-1 OS=Arabidopsis thaliana GN=RPL26A PE=2 SV=2
		AT2G44120	P60039	0.458	0.002	cytosol	60S ribosomal protein L7-3 OS=Arabidopsis thaliana GN=RPL7C PE=2 SV=1
		AT5G67360	O65351	0.459	0.001	extracellular	Subtilisin-like protease SBT1.7 OS=Arabidopsis thaliana GN=SBT1.7 PE=1 SV=1
		AT1G01100	Q8LCW9	0.462	0.001	cytosol	60S acidic ribosomal protein P1-1 OS=Arabidopsis thaliana GN=RPP1A PE=3 SV=2
		AT1G13950	Q9XI91	0.463	0.006	cytosol	Eukaryotic translation initiation factor 5A-1 OS=Arabidopsis thaliana GN=ELF5A-1 PE=1 SV=1
		AT3G22480	Q9LJ98	0.466	0.006	nucleus	Probable prefoldin subunit 2 OS=Arabidopsis thaliana GN=At3g22480 PE=2 SV=1
		AT3G12390	Q9LHG9	0.469	0.002	nucleus	Nascent polypeptide-associated complex subunit alpha-like protein 1 OS=Arabidopsis thaliana GN=At3g12390 PE=1 SV=1
		AT4G31700	O48549	0.469	0.005	cytosol	40S ribosomal protein S6-1 OS=Arabidopsis thaliana GN=RPS6A PE=1 SV=2
		AT1G12310	Q94AZ4	0.474	0.002	cytosol	Probable calcium-binding protein CML13 OS=Arabidopsis thaliana GN=CML13 PE=2 SV=1
		AT3G10090	Q9SR73	0.476	0.004	cytosol	40S ribosomal protein S28-1 OS=Arabidopsis thaliana GN=RPS28A PE=3 SV=1
		AT4G04210	Q8RWU7	0.482	0.005	nucleus	Plant UBX domain-containing protein 4 OS=Arabidopsis thaliana GN=PUX4 PE=1 SV=1
		AT5G40950	Q9FLN4	0.482	0.002	plastid	50S ribosomal protein L27, chloroplastic OS=Arabidopsis thaliana GN=RPL27 PE=2 SV=1
		AT1G79340	O64517	0.493	0.001	cytosol	Metacaspase-4 OS=Arabidopsis thaliana GN=AMC4 PE=1 SV=1
		AT3G27160	A0A1I9LRJ3	0.493	0.004	plastid	Ribosomal protein S21 family protein OS=Arabidopsis thaliana GN=GHS1 PE=3 SV=1
		AT3G48870	Q9SXJ7	0.497	0.001	plastid	Chaperone protein ClpC2, chloroplastic OS=Arabidopsis thaliana GN=CLPC2 PE=1 SV=1
		AT3G16480	O04308	0.5	0.001	mitochondrion	Probable mitochondrial-processing peptidase subunit alpha-2, chloroplastic/mitochondrial OS=Arabidopsis thaliana GN=MPPA2 PE=1 SV=1
		AT3G14290	Q42134	0.501	0.003	nucleus,cytosol	Proteasome subunit alpha type-5-B OS=Arabidopsis thaliana GN=PAE2 PE=1 SV=2
		AT2G27720	P51407	0.503	0.002	cytosol	60S acidic ribosomal protein P2-1 OS=Arabidopsis thaliana GN=RPP2A PE=3 SV=2
		AT2G19730	O82204	0.506	0.004	cytosol	60S ribosomal protein L28-1 OS=Arabidopsis thaliana GN=RPL28A PE=1 SV=1
		AT5G36170	Q9LVY0	0.507	0.002	plastid	Peptide chain release factor PrfB1, chloroplastic OS=Arabidopsis thaliana GN=PRFB1 PE=2 SV=1
		AT3G02560	Q9M885	0.508	0.004	cytosol	40S ribosomal protein S7-2 OS=Arabidopsis thaliana GN=RPS7B PE=2 SV=1
		AT4G00810	O23095	0.509	0.001	cytosol	60S acidic ribosomal protein P1-2 OS=Arabidopsis thaliana GN=RPP1B PE=1 SV=2
		AT5G47930	Q8L953	0.51	0.002	cytosol	40S ribosomal protein S27-3 OS=Arabidopsis thaliana GN=RPS27D PE=2 SV=2
		AT5G48760	Q9FKC0	0.51	0.004	cytosol	60S ribosomal protein L13a-4 OS=Arabidopsis thaliana GN=RPL13AD PE=2 SV=1
		AT5G57290	Q9LVC9	0.511	0.002	cytosol	60S acidic ribosomal protein P3-2 OS=Arabidopsis thaliana GN=RPP3B PE=2 SV=1
		AT3G05530	Q9SEI2	0.516	0.001	nucleus,cytosol	26S proteasome regulatory subunit 6A homolog A OS=Arabidopsis thaliana GN=RPT5A PE=1 SV=1
		AT3G07110	Q9SFU1	0.518	0.001	cytosol	60S ribosomal protein L13a-1 OS=Arabidopsis thaliana GN=RPL13A PE=2 SV=1
		AT3G11400	F4J6A1	0.529	0.001	cytosol	Eukaryotic translation initiation factor 3 subunit G OS=Arabidopsis thaliana GN=EIF3G1 PE=3 SV=1
		AT2G20630	Q9SIU8	0.537	0.001	cytosol	Probable protein phosphatase 2C 20 OS=Arabidopsis thaliana GN=PPC3-1.2 PE=1 SV=3
		AT2G24200	P30184	0.545	0.001	cytosol	Leucine aminopeptidase 1 OS=Arabidopsis thaliana GN=LAP1 PE=1 SV=1
		AT2G27600	Q9ZNT0	0.545	0.002	cytosol	Protein SUPPRESSOR OF K(+) TRANSPORT GROWDEFECT 1 OS=Arabidopsis thaliana GN=SKD1 PE=1 SV=1
		AT1G55490	P21240	0.547	0.001	plastid	Chaperonin 60 subunit beta 1, chloroplastic OS=Arabidopsis thaliana GN=CPN60B1 PE=1 SV=3
		AT5G28060	Q8LC83	0.548	0.008	cytosol	40S ribosomal protein S24-2 OS=Arabidopsis thaliana GN=RPS24B PE=2 SV=2
		AT1G04850	Q9MAT3	0.554	0.004	nucleus	F13M7.16 protein OS=Arabidopsis thaliana GN=At1g04850 PE=2 SV=1
		AT2G18110	Q9SI20	0.562	0.002	cytosol	Elongation factor 1-delta 2 OS=Arabidopsis thaliana GN=At2g18110 PE=1 SV=1
		AT1G15930	Q9S9P1	0.573	0.002	cytosol	40S ribosomal protein S12-1 OS=Arabidopsis thaliana GN=RPS12A PE=2 SV=1
		AT5G53140	Q94AT1	0.573	0.002	mitochondrion	Probable protein phosphatase 2C 76 OS=Arabidopsis thaliana GN=At5g53140 PE=2 SV=1
		AT4G26840	P55852	0.587	0.001	nucleus	Small ubiquitin-related modifier 1 OS=Arabidopsis thaliana GN=SUMO1 PE=1 SV=2
		AT1G14400	P25865	0.588	0.003	nucleus	Ubiquitin-conjugating enzyme E2 1 OS=Arabidopsis thaliana GN=UBC1 PE=1 SV=1
		AT5G64350	Q8LGG0	0.59	0.001	cytosol	Peptidyl-prolyl cis-trans isomerase FKBP12 OS=Arabidopsis thaliana GN=FKBP12 PE=1 SV=2
		AT1G51690	Q38821	0.601	0.004	nucleus	Serine/threonine protein phosphatase 2A 55 kDa regulatory subunit B alpha isoform OS=Arabidopsis thaliana GN=PP2AB1 PE=1 SV=2
		AT2G19750	P49689	0.603	0.003	nucleus,cytosol	40S ribosomal protein S30 OS=Arabidopsis thaliana GN=RPS30A PE=3 SV=3
		AT5G35680	F4K1D3	0.605	0.002	cytosol	Nucleic acid-binding, OB-fold-like protein OS=Arabidopsis thaliana GN=MXH1.2 PE=3 SV=1
		AT1G23100	Q8LDC9	0.613	0.002	mitochondrion	GroES-like family protein OS=Arabidopsis thaliana GN=At1g23100 PE=2 SV=1
		AT3G45030	P49200	0.613	0.001	cytosol	40S ribosomal protein S20-1 OS=Arabidopsis thaliana GN=RPS20A PE=2 SV=2
		AT5G47700	Q8LEQ0	0.617	0.001	cytosol	60S acidic ribosomal protein P1-3 OS=Arabidopsis thaliana GN=RPP1C PE=1 SV=2
		AT5G37475	Q8GRX2	0.624	0.002	cytosol	Eukaryotic translation initiation factor 3 subunit J OS=Arabidopsis thaliana GN=At5g37475 PE=1 SV=1
		AT2G17190	Q9SII9	0.63	0.002	nucleus	Ubiquitin domain-containing protein DSK2a OS=Arabidopsis thaliana GN=DSK2A PE=1 SV=2
		AT2G32850	Q8H0Z0	0.633	0.003	nucleus	Protein kinase superfamily protein OS=Arabidopsis thaliana GN=At2g32850 PE=2 SV=1
		AT5G19510	Q9SCX3	0.635	0.001	cytosol	Elongation factor 1-beta 2 OS=Arabidopsis thaliana GN=At5g19510 PE=1 SV=1
		AT4G18100	P49211	0.646	0.002	cytosol	60S ribosomal protein L32-1 OS=Arabidopsis thaliana GN=RPL32A PE=2 SV=2
		AT3G13470	Q9LJE4	0.648	0.001	plastid	Chaperonin 60 subunit beta 2, chloroplastic OS=Arabidopsis thaliana GN=CPN60B2 PE=1 SV=1
		AT5G20290	Q93VG5	0.655	0.001	nucleus,cytosol	40S ribosomal protein S8-1 OS=Arabidopsis thaliana GN=RPS8A PE=1 SV=1
		AT5G54940	Q9FFT6	0.66	0.003	cytosol	AT5g54940/MBG8_21 OS=Arabidopsis thaliana GN=MBG8.21 PE=2 SV=1
		AT1G75950	Q39255	0.661	0.001	cytosol	SKP1-like protein 1A OS=Arabidopsis thaliana GN=SKP1A PE=1 SV=1
		AT3G62940	Q9LYC7	0.661	0.003	nucleus	Cysteine proteinases superfamily protein OS=Arabidopsis thaliana GN=T20O10_40 PE=2 SV=1
		AT4G01940	Q93W77	0.663	0.001	plastid	NifU-like protein 1, chloroplastic OS=Arabidopsis thaliana GN=NIFU1 PE=1 SV=1
		AT5G54760	Q9FFV1	0.664	0.003	cytosol	At5g54760 OS=Arabidopsis thaliana GN=MBG8.2 PE=1 SV=1
		AT1G26630	Q93VP3	0.683	0.001	cytosol	Eukaryotic translation initiation factor 5A-2 OS=Arabidopsis thaliana GN=ELF5A-2 PE=1 SV=1
		AT5G56500	C0Z361	0.684	0.002	plastid	Chaperonin 60 subunit beta 3, chloroplastic OS=Arabidopsis thaliana GN=CPN60B3 PE=1 SV=1
		AT3G47370	Q9STY6	0.691	0.001	cytosol	40S ribosomal protein S20-2 OS=Arabidopsis thaliana GN=RPS20B PE=2 SV=1
		AT2G46290	F4II66	0.693	0.001	cytosol	Eukaryotic translation initiation factor 3 subunit I OS=Arabidopsis thaliana GN=At2g46290 PE=3 SV=1
		AT3G53890	Q9M337	0.693	0.001	cytosol	40S ribosomal protein S21-1 OS=Arabidopsis thaliana GN=RPS21B PE=1 SV=1
		AT5G64140	P34789	0.696	0.002	cytosol	40S ribosomal protein S28-2 OS=Arabidopsis thaliana GN=RPS28C PE=3 SV=1
		AT2G32060	Q9SKZ3	0.708	0.009	cytosol	40S ribosomal protein S12-2 OS=Arabidopsis thaliana GN=RPS12C PE=1 SV=1
		AT2G05920	Q9ZUF6	0.713	0.001	extracellular	Subtilisin-like protease SBT1.8 OS=Arabidopsis thaliana GN=SBT1.8 PE=1 SV=1
		AT2G21270	A8MQW3	0.717	0.002	cytosol	AT2G21270 protein OS=Arabidopsis thaliana GN=UFD1 PE=2 SV=1
		AT2G29530	Q9ZW33	0.722	0.003	mitochondrion	Mitochondrial import inner membrane translocase subunit TIM10 OS=Arabidopsis thaliana GN=TIM10 PE=1 SV=1
		AT2G40660	Q93VB0	0.722	0.001	cytosol	Nucleic acid-binding, OB-fold-like protein OS=Arabidopsis thaliana GN=At2g40660 PE=2 SV=1
		AT2G30410	O04350	0.793	0.007	cytosol	Tubulin-folding cofactor A OS=Arabidopsis thaliana GN=TFCA PE=1 SV=2
		AT5G12110	Q84WM9	0.796	0.001	cytosol	Elongation factor 1-beta 1 OS=Arabidopsis thaliana GN=At5g12110 PE=2 SV=2
		AT2G04160	Q9ZSP5	0.815	0.002	extracellular	Subtilisin-like protease SBT5.3 OS=Arabidopsis thaliana GN=AIR3 PE=2 SV=1
		AT1G13270	Q9FV52	0.829	0.001	plastid	Methionine aminopeptidase 1B, chloroplastic OS=Arabidopsis thaliana GN=MAP1B PE=2 SV=2
		AT5G20160	F4K455	0.884	0.002	nucleus	Ribosomal protein L7Ae/L30e/S12e/Gadd45 family protein OS=Arabidopsis thaliana GN=At5g20160 PE=4 SV=1
		AT4G15410	Q7Y175	0.9	0.002	nucleus	Plant UBX domain-containing protein 5 OS=Arabidopsis thaliana GN=PUX5 PE=1 SV=1
		AT4G10480	Q9SZY1	0.915	0.001	cytosol	Nascent polypeptide-associated complex subunit alpha-like protein 4 OS=Arabidopsis thaliana GN=At4g10480 PE=1 SV=1
		AT3G44590	Q9LXM8	0.927	0.001	cytosol	60S acidic ribosomal protein P2-4 OS=Arabidopsis thaliana GN=RPP2D PE=3 SV=1
		AT2G39460	Q8LD46	0.941	0.001	cytosol	60S ribosomal protein L23a-1 OS=Arabidopsis thaliana GN=RPL23A PE=2 SV=2
		AT5G56710	P51420	0.945	0.002	cytosol	60S ribosomal protein L31-3 OS=Arabidopsis thaliana GN=RPL31C PE=3 SV=2
		AT2G47110	P59232	1.028	0.001	cytosol	Ubiquitin-40S ribosomal protein S27a-2 OS=Arabidopsis thaliana GN=RPS27AB PE=2 SV=2
		AT4G25890	Q9SVZ6	1.124	0.001	cytosol	60S acidic ribosomal protein P3-1 OS=Arabidopsis thaliana GN=RPP3A PE=3 SV=1
		AT1G33040	Q8LGC6	1.159	0.001	nucleus	Nascent polypeptide-associated complex subunit alpha-like protein 5 OS=Arabidopsis thaliana GN=At1g33040 PE=2 SV=2
		AT5G08260	Q9LEY1	1.225	0.001	extracellular	Serine carboxypeptidase-like 35 OS=Arabidopsis thaliana GN=SCPL35 PE=2 SV=1
		AT3G60210	Q9M1C2	1.583	0.001	plastid	10 kDa chaperonin 1, chloroplastic OS=Arabidopsis thaliana GN=CPN10-1 PE=2 SV=1
		AT2G36070	Q5XF06	2.52	0.001	mitochondrion	Mitochondrial import inner membrane translocase subunit TIM44-2 OS=Arabidopsis thaliana GN=TIM44-2 PE=1 SV=1
		Redox metabolism
		AT4G35090	P25819	-1.621	0.001	peroxisome	Catalase-2 OS=Arabidopsis thaliana GN=CAT2 PE=1 SV=3
		AT1G45145	Q39241	-1.073	0.001	cytosol	Thioredoxin H5 OS=Arabidopsis thaliana GN=TRX5 PE=1 SV=1
		AT2G25080	P52032	-0.928	0.001	plastid	Phospholipid hydroperoxide glutathione peroxidase 1, chloroplastic OS=Arabidopsis thaliana GN=GPX1 PE=2 SV=2
		AT2G31570	O04922	-0.697	0.001	cytosol	Probable glutathione peroxidase 2 OS=Arabidopsis thaliana GN=GPX2 PE=1 SV=1
		AT4G35000	Q42564	-0.675	0.001	peroxisome	L-ascorbate peroxidase 3 OS=Arabidopsis thaliana GN=APX3 PE=1 SV=1
		AT4G11600	O48646	-0.587	0.001	mitochondrion	Probable phospholipid hydroperoxide glutathione peroxidase 6, mitochondrial OS=Arabidopsis thaliana GN=GPX6 PE=2 SV=2
		AT2G28190	O78310	-0.561	0.009	plastid	Superoxide dismutase [Cu-Zn] 2, chloroplastic OS=Arabidopsis thaliana GN=CSD2 PE=1 SV=2
		AT5G28840	Q93VR3	-0.554	0.001	cytosol	GDP-mannose 3,5-epimerase OS=Arabidopsis thaliana GN=At5g28840 PE=1 SV=1
		AT5G37830	Q9FIZ7	-0.498	0.001	cytosol	5-oxoprolinase OS=Arabidopsis thaliana GN=OXP1 PE=1 SV=1
		AT1G20630	Q96528	-0.452	0.006	peroxisome	Catalase-1 OS=Arabidopsis thaliana GN=CAT1 PE=1 SV=3
		AT3G54660	P42770	-0.438	0.001	plastid	Glutathione reductase, chloroplastic OS=Arabidopsis thaliana GN=EMB2360 PE=2 SV=1
		AT4G03520	Q9SEU8	0.351	0.003	plastid	Thioredoxin M2, chloroplastic OS=Arabidopsis thaliana GN=TRXM2 PE=1 SV=2
		AT2G17420	Q39242	0.361	0.007	plastid	Thioredoxin reductase 2 OS=Arabidopsis thaliana GN=NTR2 PE=2 SV=2
		AT1G19570	Q9FWR4	0.369	0.001	peroxisome	Glutathione S-transferase DHAR1, mitochondrial OS=Arabidopsis thaliana GN=DHAR1 PE=1 SV=1
		AT3G06050	Q9M7T0	0.371	0.001	mitochondrion	Peroxiredoxin-2F, mitochondrial OS=Arabidopsis thaliana GN=PRXIIF PE=1 SV=2
		AT1G65980	Q9XEX2	0.386	0.001	cytosol	Peroxiredoxin-2B OS=Arabidopsis thaliana GN=PRXIIB PE=1 SV=1
		AT3G48890	Q9M2Z4	0.389	0.004	endoplasmic reticulum	Membrane steroid-binding protein 2 OS=Arabidopsis thaliana GN=MSBP2 PE=1 SV=1
		AT5G20080	P83291	0.411	0.001	mitochondrion	NADH-cytochrome b5 reductase-like protein OS=Arabidopsis thaliana GN=CBR2 PE=1 SV=2
		AT3G15360	Q9SEU6	0.455	0.001	plastid	Thioredoxin M4, chloroplastic OS=Arabidopsis thaliana GN=TRXM4 PE=2 SV=2
		AT2G24940	Q9SK39	0.462	0.001	nucleus	Probable steroid-binding protein 3 OS=Arabidopsis thaliana GN=MP3 PE=1 SV=1
		AT3G02730	Q9XFH8	0.484	0.001	plastid	Thioredoxin F1, chloroplastic OS=Arabidopsis thaliana GN=At3g02730 PE=1 SV=2
		AT3G15660	Q8LBK6	0.487	0.001	mitochondrion	Monothiol glutaredoxin-S15, mitochondrial OS=Arabidopsis thaliana GN=GRXS15 PE=1 SV=2
		AT1G20620	Q42547	0.565	0.004	peroxisome	Catalase-3 OS=Arabidopsis thaliana GN=CAT3 PE=1 SV=3
		AT5G60640	Q9FF55	0.589	0.001	endoplasmic reticulum	Protein disulfide isomerase-like 1-4 OS=Arabidopsis thaliana GN=PDIL1-4 PE=1 SV=1
		AT2G47470	O22263	0.641	0.001	endoplasmic reticulum	Protein disulfide-isomerase like 2-1 OS=Arabidopsis thaliana GN=PDIL2-1 PE=2 SV=1
		AT1G77510	Q9SRG3	0.67	0.001	endoplasmic reticulum	Protein disulfide isomerase-like 1-2 OS=Arabidopsis thaliana GN=PDIL1-2 PE=2 SV=1
		AT1G21750	Q9XI01	0.727	0.001	endoplasmic reticulum	Protein disulfide isomerase-like 1-1 OS=Arabidopsis thaliana GN=PDIL1-1 PE=1 SV=1
		AT5G20500	Q8LFQ6	0.781	0.001	vacuole	Glutaredoxin-C4 OS=Arabidopsis thaliana GN=GRXC4 PE=2 SV=2
		AT3G54960	Q8VX13	0.788	0.002	endoplasmic reticulum	Protein disulfide isomerase-like 1-3 OS=Arabidopsis thaliana GN=PDIL1-3 PE=2 SV=1
		AT1G07960	Q8GYD1	0.882	0.002	extracellular	Protein disulfide-isomerase 5-1 OS=Arabidopsis thaliana GN=PDIL5-1 PE=2 SV=1
		AT2G16060	O24520	1.506	0.001	cytosol	Non-symbiotic hemoglobin 1 OS=Arabidopsis thaliana GN=AHB1 PE=1 SV=1
		RNA
		AT3G61260	Q9M2D8	-1.34	0.001	plasma membrane	Uncharacterized protein At3g61260 OS=Arabidopsis thaliana GN=At3g61260 PE=1 SV=1
		AT3G15790	Q9LW00	-1.271	0.004	nucleus	Methyl-CpG-binding domain-containing protein 11 OS=Arabidopsis thaliana GN=MBD11 PE=1 SV=1
		AT3G07670	Q9S7D2	-1.014	0.002	plastid	Putative ribulose-1,5-bisphosphate carboxylase/oxygenase small subunit N-methyltransferase I OS=Arabidopsis thaliana GN=F17A17.1 PE=1 SV=1
		AT1G34410	Q9C8N9	-0.541	0.004	nucleus	reversed Putative auxin response factor 21 OS=Arabidopsis thaliana GN=ARF21 PE=3 SV=2
		AT1G55970	Q9LG11	-0.505	0.005	nucleus	reversed Histone acetyltransferase HAC4 OS=Arabidopsis thaliana GN=HAC4 PE=2 SV=2
		AT1G76010	Q93VA8	-0.399	0.004	nucleus	Alba DNA/RNA-binding protein OS=Arabidopsis thaliana GN=At1g76010 PE=2 SV=1
		AT1G15340	Q9XI36	-0.363	0.002	nucleus	Methyl-CpG-binding domain-containing protein 10 OS=Arabidopsis thaliana GN=MBD10 PE=1 SV=1
		AT5G14260	Q8VZB5	-0.354	0.001	plastid	Rubisco methyltransferase family protein OS=Arabidopsis thaliana GN=At5g14260 PE=1 SV=1
		AT3G20390	Q94JQ4	0.354	0.001	plastid	Reactive Intermediate Deaminase A, chloroplastic OS=Arabidopsis thaliana GN=RIDA PE=1 SV=1
		AT2G34640	F4IHY7	0.363	0.004	plastid	Protein PLASTID TRANSCRIPTIONALLY ACTIVE 12/HEMERA, chloroplastic OS=Arabidopsis thaliana GN=PTAC12 PE=1 SV=1
		AT4G29160	Q9SZE4	0.364	0.004	nucleus	Vacuolar protein sorting-associated protein 32 homolog 2 OS=Arabidopsis thaliana GN=VPS32.2 PE=1 SV=1
		AT1G47500	Q9SX80	0.389	0.008	nucleus	Polyadenylate-binding protein RBP47C' OS=Arabidopsis thaliana GN=RBP47C' PE=2 SV=1
		AT4G24770	Q04836	0.391	0.001	plastid	31 kDa ribonucleoprotein, chloroplastic OS=Arabidopsis thaliana GN=CP31A PE=1 SV=1
		AT3G26420	Q9LIN3	0.392	0.007	nucleus	Glycine-ricRNA-binding protein RZ1A OS=Arabidopsis thaliana GN=RZ1A PE=1 SV=1
		AT3G52380	Q39061	0.399	0.001	plastid	RNA-binding protein CP33, chloroplastic OS=Arabidopsis thaliana GN=CP33 PE=2 SV=1
		AT1G65700	Q8VYI0	0.404	0.004	nucleus	Sm-like protein LSM8 OS=Arabidopsis thaliana GN=LSM8 PE=1 SV=1
		AT2G06530	Q9SKI2	0.41	0.008	golgi	Vacuolar protein sorting-associated protein 2 homolog 1 OS=Arabidopsis thaliana GN=VPS2.1 PE=1 SV=2
		AT4G27000	Q93W34	0.441	0.003	nucleus	Polyadenylate-binding protein RBP45C OS=Arabidopsis thaliana GN=RBP45C PE=2 SV=1
		AT2G15430	Q39211	0.449	0.006	nucleus	DNA-directed RNA polymerases II, IV and V subunit 3 OS=Arabidopsis thaliana GN=NRPB3 PE=1 SV=1
		AT1G60650	O22703	0.456	0.007	nucleus	Glycine-ricRNA-binding protein RZ1B OS=Arabidopsis thaliana GN=RZ1B PE=2 SV=1
		AT5G23290	P57742	0.456	0.003	cytosol	Probable prefoldin subunit 5 OS=Arabidopsis thaliana GN=At5g23290 PE=2 SV=1
		AT2G29570	Q9ZW35	0.458	0.003	nucleus	Proliferating cell nuclear antigen 2 OS=Arabidopsis thaliana GN=PCNA2 PE=1 SV=1
		AT5G07350	Q8VZG7	0.471	0.001	nucleus	Ribonuclease TUDOR 1 OS=Arabidopsis thaliana GN=TSN1 PE=1 SV=1
		ATCG00170	P56764	0.473	0.006	plastid	DNA-directed RNA polymerase subunit beta'' OS=Arabidopsis thaliana GN=rpoC2 PE=3 SV=1
		AT4G04830	Q9ZS91	0.479	0.003	cytosol	Peptide methionine sulfoxide reductase B5 OS=Arabidopsis thaliana GN=MSRB5 PE=1 SV=1
		AT1G49760	Q9FXA2	0.484	0.001	cytosol	Polyadenylate-binding protein 8 OS=Arabidopsis thaliana GN=PAB8 PE=1 SV=1
		AT3G05060	Q9MAB3	0.486	0.003	nucleus	Probable nucleolar protein 5-2 OS=Arabidopsis thaliana GN=NOP5-2 PE=1 SV=1
		AT2G23350	O22173	0.488	0.001	cytosol	Polyadenylate-binding protein 4 OS=Arabidopsis thaliana GN=PAB4 PE=1 SV=1
		AT5G47210	Q9LVT8	0.495	0.001	nucleus	RGG repeats nuclear RNA binding protein C OS=Arabidopsis thaliana GN=RGGC PE=1 SV=1
		AT2G33410	O22791	0.498	0.002	nucleus	Putative RNA-binding protein OS=Arabidopsis thaliana GN=At2g33410 PE=2 SV=1
		AT4G16830	O23523	0.524	0.002	cytosol	RGG repeats nuclear RNA binding protein A OS=Arabidopsis thaliana GN=RGGA PE=1 SV=1
		AT1G17880	Q9SMW7	0.543	0.001	nucleus	Basic transcription factor 3 OS=Arabidopsis thaliana GN=BTF3 PE=1 SV=1
		AT4G35570	O49597	0.549	0.007	nucleus	Higmobility group B protein 5 OS=Arabidopsis thaliana GN=HMGB5 PE=2 SV=1
		AT3G53340	Q67XJ2	0.552	0.004	nucleus	Nuclear transcription factor Y subunit B-10 OS=Arabidopsis thaliana GN=NFYB10 PE=1 SV=1
		AT2G33845	Q8RYC3	0.559	0.003	nucleus	Expressed protein OS=Arabidopsis thaliana GN=At2g33845 PE=2 SV=1
		AT1G60000	Q9ZUJ3	0.566	0.002	plastid	AT1G60000 protein OS=Arabidopsis thaliana GN=At1g60000 PE=2 SV=1
		AT2G19830	O82197	0.568	0.003	golgi	Vacuolar protein sorting-associated protein 32 homolog 1 OS=Arabidopsis thaliana GN=VPS32.1 PE=1 SV=1
		AT1G68730	Q9S7X9	0.58	0.003	plastid	F24J5.3 OS=Arabidopsis thaliana GN=F14K14.16 PE=2 SV=1
		AT4G17520	O23593	0.595	0.001	nucleus	RGG repeats nuclear RNA binding protein B OS=Arabidopsis thaliana GN=RGGB PE=1 SV=1
		AT1G26761	Q93ZE3	0.608	0.003	plastid	Arabinanase/levansucrase/invertase OS=Arabidopsis thaliana GN=At1g26761 PE=2 SV=1
		AT4G14300	Q8W034	0.618	0.001	nucleus	Heterogeneous nuclear ribonucleoprotein 1 OS=Arabidopsis thaliana GN=RNP1 PE=1 SV=1
		AT1G17680	Q8GUP0	0.621	0.003	nucleus	Tetratricopeptide repeat (TPR)-containing protein OS=Arabidopsis thaliana GN=At1g17680 PE=2 SV=1
		AT1G77640	Q9CAP4	0.633	0.003	plastid	Ethylene-responsive transcription factor ERF013 OS=Arabidopsis thaliana GN=ERF013 PE=2 SV=1
		AT5G19350	Q8VXZ9	0.633	0.003	cytosol	Polyadenylate-binding protein RBP47B' OS=Arabidopsis thaliana GN=RBP47B' PE=2 SV=1
		AT2G21660	Q03250	0.676	0.001	nucleus	Glycine-ricRNA-binding protein 7 OS=Arabidopsis thaliana GN=RBG7 PE=1 SV=1
		AT1G74230	Q9C909	0.678	0.002	mitochondrion	Glycine-ricRNA-binding protein 5, mitochondrial OS=Arabidopsis thaliana GN=RBG5 PE=1 SV=1
		AT1G10200	Q94JX5	0.713	0.002	cytosol	LIM domain-containing protein WLIM1 OS=Arabidopsis thaliana GN=WLIM1 PE=1 SV=1
		AT2G03870	Q9SI54	0.727	0.002	cytosol	Sm-like protein LSM7 OS=Arabidopsis thaliana GN=LSM7 PE=1 SV=1
		AT4G34110	P42731	0.749	0.002	nucleus	Polyadenylate-binding protein 2 OS=Arabidopsis thaliana GN=PAB2 PE=1 SV=1
		AT3G03920	Q8VZT0	0.755	0.002	nucleus	Putative H/ACA ribonucleoprotein complex subunit 1-like protein 1 OS=Arabidopsis thaliana GN=At3g03920 PE=2 SV=1
		AT2G20490	Q93XX8	0.756	0.001	nucleus	H/ACA ribonucleoprotein complex subunit 3-like protein OS=Arabidopsis thaliana GN=At2g20490 PE=3 SV=2
		AT5G61780	Q9FLT0	0.761	0.001	nucleus	Ribonuclease TUDOR 2 OS=Arabidopsis thaliana GN=TSN2 PE=1 SV=1
		AT4G13850	Q9SVM8	0.784	0.001	mitochondrion	Glycine-ricRNA-binding protein 2, mitochondrial OS=Arabidopsis thaliana GN=RBG2 PE=1 SV=1
		AT1G02080	F4HVV6	0.809	0.003	golgi	Transcription regulator OS=Arabidopsis thaliana GN=At1g02080 PE=4 SV=1
		AT5G54900	Q9FPJ8	0.824	0.001	nucleus	Polyadenylate-binding protein RBP45A OS=Arabidopsis thaliana GN=RBP45A PE=2 SV=1
		AT3G07810	F4JFN7	0.903	0.002	nucleus	RNA-binding (RRM/RBD/RNP motifs) family protein OS=Arabidopsis thaliana GN=At3g07810 PE=1 SV=1
		AT5G61030	Q9FNR1	0.925	0.001	mitochondrion	Glycine-ricRNA-binding protein 3, mitochondrial OS=Arabidopsis thaliana GN=RBG3 PE=1 SV=1
		AT3G53460	Q43349	0.927	0.001	plastid	29 kDa ribonucleoprotein, chloroplastic OS=Arabidopsis thaliana GN=CP29A PE=2 SV=2
		AT1G73230	Q9CAT7	0.935	0.001	nucleus	Nascent polypeptide-associated complex subunit beta OS=Arabidopsis thaliana GN=At1g73230 PE=2 SV=1
		AT2G20280	Q9SK74	1.027	0.001	nucleus	Zinc finger CCCdomain-containing protein 21 OS=Arabidopsis thaliana GN=At2g20280 PE=4 SV=1
		AT1G49600	F4I3B3	1.03	0.002	nucleus	Polyadenylate-binding protein RBP47A OS=Arabidopsis thaliana GN=RBP47A PE=2 SV=1
		AT5G46420	Q9FHG3	1.96	0.001	plastid	16S rRNA processing protein RimM family OS=Arabidopsis thaliana GN=At5g46420 PE=3 SV=1
		S-assimilation
		AT1G19920	Q43870	0.583	0.001	plastid	ATP sulfurylase 2 OS=Arabidopsis thaliana GN=APS2 PE=1 SV=1
		AT3G22890	Q9LIK9	0.992	0.001	plastid,cytosol	ATP sulfurylase 1, chloroplastic OS=Arabidopsis thaliana GN=APS1 PE=1 SV=1
		AT4G14680	O23324	1.112	0.001	plastid	ATP-sulfurylase 3, chloroplastic OS=Arabidopsis thaliana GN=APS3 PE=1 SV=1
		AT2G14750	Q43295	1.28	0.001	plastid	Adenylyl-sulfate kinase 1, chloroplastic OS=Arabidopsis thaliana GN=APK1 PE=1 SV=1
		Secondary metabolism
		AT1G72680	Q9CAI3	-1.458	0.001	cytosol	Probable cinnamyl alcohol dehydrogenase 1 OS=Arabidopsis thaliana GN=CAD1 PE=2 SV=1
		AT1G57770	Q9FVR9	-0.778	0.001	plastid	FAD/NAD(P)-binding oxidoreductase family protein OS=Arabidopsis thaliana GN=At1g57770 PE=2 SV=1
		AT2G29290	Q9ZW13	-0.738	0.002	plasma membrane,golgi	Tropinone reductase homolog At2g29290 OS=Arabidopsis thaliana GN=At2g29290 PE=2 SV=1
		AT3G63520	O65572	-0.652	0.001	vacuole	Carotenoid 9,10(9',10')-cleavage dioxygenase 1 OS=Arabidopsis thaliana GN=CCD1 PE=1 SV=2
		AT2G25450	Q9SKK4	-0.623	0.001	golgi	Probable 2-oxoacid dependent dioxygenase OS=Arabidopsis thaliana GN=GSL-OPE=2 SV=1
		AT4G32770	Q94FY7	-0.602	0.001	plastid	Tocopherol cyclase, chloroplastic OS=Arabidopsis thaliana GN=VTE1 PE=1 SV=1
		AT1G17050	Q76FS5	-0.57	0.002	plastid	Solanesyl diphosphate synthase 2, chloroplastic OS=Arabidopsis thaliana GN=SPS2 PE=1 SV=1
		AT4G05160	Q9M0X9	-0.549	0.004	peroxisome	4-coumarate--CoA ligase-like 7 OS=Arabidopsis thaliana GN=4CLL7 PE=1 SV=1
		AT5G25980	Q9C5C2	-0.464	0.001	extracellular	Myrosinase 2 OS=Arabidopsis thaliana GN=TGG2 PE=1 SV=1
		AT1G54010	Q8W4H8	-0.448	0.001	vacuole	Inactive GDSL esterase/lipase-like protein 23 OS=Arabidopsis thaliana GN=GLL23 PE=1 SV=1
		AT2G29340	F4IKM1	-0.417	0.002	cytosol	Tropinone reductase homolog At2g29340 OS=Arabidopsis thaliana GN=At2g29340 PE=2 SV=1
		AT3G19450	P48523	-0.4	0.001	cytosol	Cinnamyl alcohol dehydrogenase 4 OS=Arabidopsis thaliana GN=CAD4 PE=1 SV=1
		AT1G08550	Q39249	-0.36	0.002	plastid	Violaxanthin de-epoxidase, chloroplastic OS=Arabidopsis thaliana GN=VDE1 PE=1 SV=1
		AT5G26000	P37702	-0.356	0.01	peroxisome	Myrosinase 1 OS=Arabidopsis thaliana GN=TGG1 PE=1 SV=1
		AT4G15560	Q38854	0.357	0.01	plastid	1-deoxy-D-xylulose-5-phosphate synthase, chloroplastic OS=Arabidopsis thaliana GN=DXS PE=1 SV=2
		AT5G62790	Q9XFS9	0.36	0.002	plastid	1-deoxy-D-xylulose 5-phosphate reductoisomerase, chloroplastic OS=Arabidopsis thaliana GN=DXR PE=2 SV=2
		AT1G74470	Q9CA67	0.36	0.002	plastid	Geranylgeranyl diphosphate reductase, chloroplastic OS=Arabidopsis thaliana GN=CHLP PE=1 SV=1
		AT1G74090	Q9C9C9	0.363	0.009	cytosol	Cytosolic sulfotransferase 18 OS=Arabidopsis thaliana GN=SOT18 PE=1 SV=1
		AT4G34350	Q94B35	0.409	0.001	plastid	4-hydroxy-3-methylbut-2-enyl diphosphate reductase, chloroplastic OS=Arabidopsis thaliana GN=ISPH/ISPPE/HDR=2 SV=1
		AT5G16440	Q38929	0.511	0.003	plastid	Isopentenyl-diphosphate Delta-isomerase I, chloroplastic OS=Arabidopsis thaliana GN=IPP1/IDI1 PE=2 SV=3
		AT5G57030	Q38932	0.521	0.005	plastid	Lycopene epsilon cyclase, chloroplastic OS=Arabidopsis thaliana GN=LUT2 PE=1 SV=2
		AT4G34050	O49499	0.543	0.001	cytosol	Caffeoyl-CoA O-methyltransferase 1 OS=Arabidopsis thaliana GN=CCOAOMT1 PE=1 SV=1
		AT4G11820	P54873	0.546	0.002	cytosol	Hydroxymethylglutaryl-CoA synthase OS=Arabidopsis thaliana GN=HMGS PE=1 SV=2
		AT4G39980	P29976	0.601	0.003	plastid	Phospho-2-dehydro-3-deoxyheptonate aldolase 1, chloroplastic OS=Arabidopsis thaliana GN=DHS1 PE=2 SV=2
		AT3G51240	Q9S818	0.615	0.001	cytosol	Naringenin,2-oxoglutarate 3-dioxygenase OS=Arabidopsis thaliana GN=F3PE=1 SV=1
		AT1G74100	Q9C9D0	0.745	0.002	cytosol	Cytosolic sulfotransferase 16 OS=Arabidopsis thaliana GN=SOT16 PE=1 SV=1
		AT2G31790	Q9SKC1	0.811	0.001	mitochondrion	UDP-glycosyltransferase 74C1 OS=Arabidopsis thaliana GN=UGT74C1 PE=2 SV=1
		AT4G33510	Q00218	0.853	0.001	plastid	Phospho-2-dehydro-3-deoxyheptonate aldolase 2, chloroplastic OS=Arabidopsis thaliana GN=DHS2 PE=2 SV=2
		AT2G37040	P35510	0.914	0.001	cytosol	Phenylalanine ammonia-lyase 1 OS=Arabidopsis thaliana GN=PAL1 PE=1 SV=3
		AT4G13430	Q94AR8	0.964	0.001	plastid	3-isopropylmalate dehydratase large subunit, chloroplastic OS=Arabidopsis thaliana GN=IIL1 PE=1 SV=1
		AT5G08640	Q96330	0.987	0.001	peroxisome	Flavonol synthase/flavanone 3-hydroxylase OS=Arabidopsis thaliana GN=FLS1 PE=1 SV=1
		AT3G14210	Q9LJG3	1.004	0.001	vacuole	GDSL esterase/lipase ESM1 OS=Arabidopsis thaliana GN=ESM1 PE=1 SV=1
		AT1G80560	P93832	1.03	0.001	plastid	3-isopropylmalate dehydrogenase 2, chloroplastic OS=Arabidopsis thaliana GN=IMDH2 PE=1 SV=1
		AT5G23010	Q9FG67	1.031	0.001	plastid	Methylthioalkylmalate synthase 1, chloroplastic OS=Arabidopsis thaliana GN=MAM1 PE=1 SV=1
		AT2G20610	Q9SIV0	1.06	0.001	cytosol	S-alkyl-thiohydroximate lyase SUR1 OS=Arabidopsis thaliana GN=SUR1 PE=1 SV=1
		AT5G13930	P13114	2.302	0.001	endoplasmic reticulum	Chalcone synthase OS=Arabidopsis thaliana GN=CHS PE=1 SV=1
		AT3G58990	Q9LYT7	2.992	0.001	plastid	3-isopropylmalate dehydratase small subunit 2 OS=Arabidopsis thaliana GN=IPMI1 PE=1 SV=1
		AT2G43100	Q9ZW84	3.008	0.001	plastid	3-isopropylmalate dehydratase small subunit 1 OS=Arabidopsis thaliana GN=IPMI2 PE=1 SV=1
		Signalling
		AT5G09440	Q9FY71	-1.827	0.001	extracellular	Protein EXORDIUM-like 4 OS=Arabidopsis thaliana GN=EXL4 PE=2 SV=1
		AT3G22060	Q9LRJ9	-1.229	0.001	extracellular	Cysteine-ricrepeat secretory protein 38 OS=Arabidopsis thaliana GN=CRRSP38 PE=2 SV=1
		AT3G48530	Q8LBB2	-1.131	0.008	cytosol	SNF1-related protein kinase regulatory subunit gamma-1 OS=Arabidopsis thaliana GN=KING1 PE=1 SV=2
		AT2G33380	O22788	-0.853	0.006	cytosol	Probable peroxygenase 3 OS=Arabidopsis thaliana GN=PXG3 PE=1 SV=1
		AT4G02080	O04834	-0.845	0.003	plasma membrane	GTP-binding protein SAR1A OS=Arabidopsis thaliana GN=SAR1A PE=2 SV=1
		AT4G18130	P42498	-0.751	0.008	nucleus	Phytochrome E OS=Arabidopsis thaliana GN=PHYE PE=1 SV=2
		AT4G20260	Q96262	-0.588	0.001	plasma membrane	Plasma membrane-associated cation-binding protein 1 OS=Arabidopsis thaliana GN=PCAP1 PE=1 SV=1
		AT1G49340	Q9SXA1	-0.475	0.005	plasma membrane	Phosphatidylinositol 4-kinase alpha 1 OS=Arabidopsis thaliana GN=PI4KA1 PE=1 SV=2
		AT1G52280	Q9C820	-0.447	0.007	plasma membrane,golgi,vacuole	Ras-related protein RABG3d OS=Arabidopsis thaliana GN=RABG3D PE=2 SV=1
		AT4G18810	F4JRN8	-0.431	0.001	plastid	NAD(P)-binding Rossmann-fold superfamily protein OS=Arabidopsis thaliana GN=At4g18810 PE=4 SV=1
		AT5G65430	P48348	-0.356	0.001	nucleus	14-3-3-like protein GF14 kappa OS=Arabidopsis thaliana GN=GRF8 PE=1 SV=2
		AT1G07140	Q9LMK7	0.379	0.002	cytosol	Ran-binding protein 1 homolog a OS=Arabidopsis thaliana GN=RANBP1A PE=1 SV=1
		AT5G38480	P42644	0.384	0.002	cytosol	14-3-3-like protein GF14 psi OS=Arabidopsis thaliana GN=GRF3 PE=1 SV=2
		AT1G22300	P48347	0.42	0.001	cytosol	14-3-3-like protein GF14 epsilon OS=Arabidopsis thaliana GN=GRF10 PE=1 SV=1
		AT2G30060	Q8RWG8	0.45	0.005	nucleus	Ran-binding protein 1 homolog b OS=Arabidopsis thaliana GN=RANBP1B PE=1 SV=2
		AT5G61790	P29402	0.513	0.004	endoplasmic reticulum	Calnexin homolog 1 OS=Arabidopsis thaliana GN=CNX1 PE=1 SV=1
		AT5G58590	P92985	0.629	0.003	nucleus	Ran-binding protein 1 homolog c OS=Arabidopsis thaliana GN=RANBP1C PE=2 SV=1
		AT5G56360	Q9FM96	0.648	0.009	endoplasmic reticulum	Glucosidase 2 subunit beta OS=Arabidopsis thaliana GN=PSL4 PE=2 SV=1
		AT1G48630	Q9C4Z6	0.652	0.001	cytosol	Receptor for activated C kinase 1B OS=Arabidopsis thaliana GN=RACK1B PE=1 SV=1
		AT4G09000	P42643	0.677	0.003	cytosol	14-3-3-like protein GF14 chi OS=Arabidopsis thaliana GN=GRF1 PE=1 SV=3
		AT5G19320	Q9M651	0.688	0.003	nucleus,cytosol	RAN GTPase-activating protein 2 OS=Arabidopsis thaliana GN=RANGAP2 PE=1 SV=2
		AT1G09210	Q38858	0.785	0.001	endoplasmic reticulum	Calreticulin-2 OS=Arabidopsis thaliana GN=CRT2 PE=1 SV=3
		AT1G56340	O04151	0.886	0.001	endoplasmic reticulum	Calreticulin-1 OS=Arabidopsis thaliana GN=CRT1 PE=1 SV=1
		AT3G15680	Q9LW11	1.264	0.001	nucleus	At3g15680 OS=Arabidopsis thaliana GN=At3g15680 PE=2 SV=1
		Stress
		AT2G36800	Q9ZQ94	-1.614	0.001	plasma membrane	UDP-glycosyltransferase 73C5 OS=Arabidopsis thaliana GN=UGT73C5 PE=2 SV=1
		AT2G43620	O22841	-1.123	0.001	extracellular	Endochitinase At2g43620 OS=Arabidopsis thaliana GN=At2g43620 PE=3 SV=1
		AT1G72610	P94040	-1.005	0.001	extracellular	Germin-like protein subfamily 3 member 1 OS=Arabidopsis thaliana GN=GLP1 PE=1 SV=1
		AT2G43590	O24658	-0.981	0.002	extracellular	Endochitinase At2g43590 OS=Arabidopsis thaliana GN=At2g43590 PE=2 SV=1
		AT3G25760	Q9LS03	-0.959	0.001	plastid	Allene oxide cyclase 1, chloroplastic OS=Arabidopsis thaliana GN=AOC1 PE=1 SV=1
		AT1G23130	O49304	-0.954	0.001	cytosol	At1g23130/T26J12_10 OS=Arabidopsis thaliana GN=At1g23130 PE=2 SV=1
		AT2G42540	Q42512	-0.868	0.001	plastid	Protein COLD-REGULATED 15A, chloroplastic OS=Arabidopsis thaliana GN=COR15A PE=1 SV=1
		AT1G30360	Q9C8G5	-0.8	0.001	plasma membrane	CSC1-like protein ERD4 OS=Arabidopsis thaliana GN=ERD4 PE=2 SV=1
		AT1g33590	A0A1P8AWX3	-0.674	0.001	extracellular	Leucine-ricrepeat (LRR) family protein OS=Arabidopsis thaliana GN=At1g33590 PE=4 SV=1
		AT4G02100	Q84VX5	-0.661	0.002	nucleus	reversed At4g02100 OS=Arabidopsis thaliana GN=At4g02100 PE=2 SV=1
		AT1G17860	Q9LMU2	-0.651	0.001	extracellular	Kunitz trypsin inhibitor 2 OS=Arabidopsis thaliana GN=KTI2 PE=2 SV=1
		AT1G09560	P94014	-0.649	0.003	extracellular	Germin-like protein subfamily 2 member 1 OS=Arabidopsis thaliana GN=GLP4 PE=2 SV=2
		AT5G20630	P94072	-0.628	0.001	extracellular	Germin-like protein subfamily 3 member 3 OS=Arabidopsis thaliana GN=GER3 PE=1 SV=1
		AT3G25070	Q8GYN5	-0.574	0.004	plasma membrane	RPM1-interacting protein 4 OS=Arabidopsis thaliana GN=RIN4 PE=1 SV=1
		AT4G37000	Q8LDU4	-0.562	0.001	plastid	Red chlorophyll catabolite reductase, chloroplastic OS=Arabidopsis thaliana GN=RCCR PE=1 SV=2
		AT3G12580	Q9LHA8	-0.534	0.001	cytosol	Probable mediator of RNA polymerase II transcription subunit 37c OS=Arabidopsis thaliana GN=MED37C PE=1 SV=1
		AT5G52640	P27323	-0.465	0.003	cytosol	Heat shock protein 90-1 OS=Arabidopsis thaliana GN=HSP90-1 PE=1 SV=3
		AT5G21430	Q84VQ4	-0.411	0.002	plastid	NAD(P)H-quinone oxidoreductase subunit U, chloroplastic OS=Arabidopsis thaliana GN=ndhU PE=1 SV=1
		AT2G47710	O82240	-0.374	0.004	cytosol	Adenine nucleotide alpha hydrolases-like superfamily protein OS=Arabidopsis thaliana GN=At2g47710 PE=2 SV=1
		AT5G54430	Q8VYN9	0.353	0.002	cytosol	Universal stress protein PHOS32 OS=Arabidopsis thaliana GN=PHOS32 PE=1 SV=1
		AT1G20440	P31168	0.371	0.009	nucleus	Dehydrin COR47 OS=Arabidopsis thaliana GN=COR47 PE=1 SV=2
		AT5G39730	Q9FIX1	0.382	0.004	cytosol	AIG2-like protein B OS=Arabidopsis thaliana GN=AIG2LB PE=1 SV=1
		AT1G75310	A0A1P8AND3	0.383	0.009	nucleus	reversed Auxin-like 1 protein OS=Arabidopsis thaliana GN=AUL1 PE=4 SV=1
		AT4G23670	Q9SUR0	0.391	0.001	cytosol	AT4G23670 protein OS=Arabidopsis thaliana GN=At4g23670 PE=2 SV=1
		AT3G18165	Q949S9	0.394	0.008	nucleus	Pre-mRNA-splicing factor SPF27 homolog OS=Arabidopsis thaliana GN=MOS4 PE=1 SV=1
		AT3G15700	Q9LW09	0.412	0.009	cytosol	Putative disease resistance protein At3g15700 OS=Arabidopsis thaliana GN=At3g15700 PE=3 SV=1
		AT1G33950	Q9C8V2	0.414	0.01	nucleus	reversed Immune-associated nucleotide-binding protein 7 OS=Arabidopsis thaliana GN=IAN7 PE=2 SV=1
		AT3G17210	Q9LUV2	0.427	0.001	cytosol	Stress-response A/B barrel domain-containing protein HS1 OS=Arabidopsis thaliana GN=HS1 PE=1 SV=1
		AT5G02500	P22953	0.447	0.001	cytosol	Probable mediator of RNA polymerase II transcription subunit 37e OS=Arabidopsis thaliana GN=MED37E PE=1 SV=3
		AT4G36020	O65639	0.461	0.002	nucleus	Cold shock protein 1 OS=Arabidopsis thaliana GN=CSP1 PE=1 SV=1
		AT4G16660	F4JMJ1	0.471	0.001	endoplasmic reticulum	Heat shock 70 kDa protein 17 OS=Arabidopsis thaliana GN=HSP70-17 PE=2 SV=1
		AT1G54410	Q9SLJ2	0.49	0.005	cytosol	Dehydrin HIRD11 OS=Arabidopsis thaliana GN=HIRD11 PE=1 SV=1
		AT1G14930	Q96274	0.5	0.004	cytosol	AMajor latex homologue type2 OS=Arabidopsis thaliana GN=MLP2 PE=2 SV=1
		AT1G70840	Q941R6	0.525	0.004	cytosol	MLP-like protein 31 OS=Arabidopsis thaliana GN=MLP31 PE=2 SV=2
		AT3G28940	Q9MBH2	0.536	0.001	cytosol	Protein AIG2 B OS=Arabidopsis thaliana GN=AIG2B PE=2 SV=1
		AT1G70890	Q9SSK5	0.552	0.002	peroxisome	MLP-like protein 43 OS=Arabidopsis thaliana GN=MLP43 PE=1 SV=1
		AT4G37910	Q8GUM2	0.563	0.001	mitochondrion	Heat shock 70 kDa protein 9, mitochondrial OS=Arabidopsis thaliana GN=HSP70-9 PE=1 SV=1
		AT4G24190	Q9STX5	0.567	0.001	endoplasmic reticulum	Endoplasmin homolog OS=Arabidopsis thaliana GN=HSP90-7 PE=1 SV=1
		AT4G00860	Q38842	0.569	0.004	mitochondrion	protein OS=Arabidopsis thaliana GN=ATOZI1 PE=2 SV=1
		AT1G62740	Q5XEP2	0.6	0.001	nucleus	Hsp70-Hsp90 organizing protein 2 OS=Arabidopsis thaliana GN=HOP2 PE=1 SV=1
		AT5G28540	Q9LKR3	0.713	0.001	endoplasmic reticulum	Mediator of RNA polymerase II transcription subunit 37a OS=Arabidopsis thaliana GN=MED37A PE=1 SV=1
		AT1G76180	P42763	0.794	0.001	peroxisome	Dehydrin ERD14 OS=Arabidopsis thaliana GN=ERD14 PE=1 SV=1
		AT1G28290	Q9FZA2	0.8	0.001	extracellular	Non-classical arabinogalactan protein 31 OS=Arabidopsis thaliana GN=AGP31 PE=1 SV=1
		AT5G42020	Q39043	0.823	0.002	endoplasmic reticulum	Mediator of RNA polymerase II transcription subunit 37f OS=Arabidopsis thaliana GN=MED37F PE=1 SV=2
		AT5G55530	Q5HZ03	0.902	0.005	nucleus	At5g55530 OS=Arabidopsis thaliana GN=MTE17.25 PE=1 SV=1
		AT1G20450	P42759	0.917	0.001	plasma membrane,cytosol	Dehydrin ERD10 OS=Arabidopsis thaliana GN=ERD10 PE=1 SV=1
		AT1G24020	Q93VR4	1.148	0.001	golgi	MLP-like protein 423 OS=Arabidopsis thaliana GN=MLP423 PE=2 SV=1
		AT1G70830	Q9SSK9	1.66	0.001	golgi	MLP-like protein 28 OS=Arabidopsis thaliana GN=MLP28 PE=1 SV=1
		TCA/org transformation
		AT4G35830	Q42560	-0.745	0.001	mitochondrion,cytosol	Aconitate hydratase 1 OS=Arabidopsis thaliana GN=ACO1 PE=1 SV=2
		AT1G09430	O80526	-0.67	0.001	cytosol	ATP-citrate synthase alpha chain protein 3 OS=Arabidopsis thaliana GN=ACLA-3 PE=2 SV=1
		AT3G13930	Q8RWN9	0.373	0.001	mitochondrion	Dihydrolipoyllysine-residue acetyltransferase component 2 of pyruvate dehydrogenase complex, mitochondrial OS=Arabidopsis thaliana GN=At3g13930 PE=1 SV=2
		AT5G08300	P68209	0.382	0.003	mitochondrion	Succinate--CoA ligase [ADP-forming] subunit alpha-1, mitochondrial OS=Arabidopsis thaliana GN=At5g08300 PE=1 SV=1
		AT1G54220	Q5M729	0.427	0.008	mitochondrion	Dihydrolipoyllysine-residue acetyltransferase component 3 of pyruvate dehydrogenase complex, mitochondrial OS=Arabidopsis thaliana GN=At1g54220 PE=1 SV=1
		AT1G10670	Q9SGY2	0.474	0.003	cytosol	ATP-citrate synthase alpha chain protein 1 OS=Arabidopsis thaliana GN=ACLA-1 PE=1 SV=1
		AT1G04410	P93819	0.596	0.001	vacuole	Malate dehydrogenase 1, cytoplasmic OS=Arabidopsis thaliana GN=MDH1 PE=1 SV=2
		AT5G40650	Q8LB02	0.604	0.001	mitochondrion	Succinate dehydrogenase [ubiquinone] iron-sulfur subunit 2, mitochondrial OS=Arabidopsis thaliana GN=SDH2-2 PE=1 SV=2
		AT5G43330	P57106	0.855	0.001	cytosol	Malate dehydrogenase 2, cytoplasmic OS=Arabidopsis thaliana GN=MDH2 PE=1 SV=1
		Tetrapyrrole synthesis
		AT4G25080	Q9SW18	0.355	0.001	plastid	Magnesium protoporphyrin IX methyltransferase, chloroplastic OS=Arabidopsis thaliana GN=CHLM PE=1 SV=1
		AT1G03475	Q9LR75	0.359	0.001	plastid	Coproporphyrinogen-III oxidase 1, chloroplastic OS=Arabidopsis thaliana GN=CPX1 PE=2 SV=1
		AT3G48730	Q42522	0.374	0.002	plastid	Glutamate-1-semialdehyde 2,1-aminomutase 2, chloroplastic OS=Arabidopsis thaliana GN=GSA2 PE=2 SV=2
		AT3G56940	Q9M591	0.421	0.001	plastid	Magnesium-protoporphyrin IX monomethyl ester [oxidative] cyclase, chloroplastic OS=Arabidopsis thaliana GN=CRD1 PE=1 SV=2
		AT4G18480	P16127	0.468	0.001	plastid	Magnesium-chelatase subunit ChlI-1, chloroplastic OS=Arabidopsis thaliana GN=CHLI1 PE=1 SV=1
		AT5G08280	Q43316	0.47	0.001	plastid	Porphobilinogen deaminase, chloroplastic OS=Arabidopsis thaliana GN=HEMC PE=1 SV=1
		AT3G59400	Q9LX31	0.512	0.005	plastid	Tetrapyrrole-binding protein, chloroplastic OS=Arabidopsis thaliana GN=GUN4 PE=1 SV=1
		AT5G13630	Q9FNB0	0.646	0.001	plastid	Magnesium-chelatase subunit ChlH, chloroplastic OS=Arabidopsis thaliana GN=CHLPE/GUN5=1 SV=1
		AT5G45930	Q5XF33	0.677	0.001	plastid	Magnesium-chelatase subunit ChlI-2, chloroplastic OS=Arabidopsis thaliana GN=CHLI2 PE=1 SV=1
		AT1G58290	P42804	1.306	0.001	plastid	Glutamyl-tRNA reductase 1, chloroplastic OS=Arabidopsis thaliana GN=HEMA1 PE=1 SV=2
		AT1G03630	O48741	1.754	0.004	plastid	Protochlorophyllide reductase C, chloroplastic OS=Arabidopsis thaliana GN=PORC PE=1 SV=1
		AT4G27440	P21218	2.478	0.001	plastid	Protochlorophyllide reductase B, chloroplastic OS=Arabidopsis thaliana GN=PORB PE=1 SV=3
		Transport
		AT1G72150	Q56WK6	-1.763	0.001	plasma membrane	Patellin-1 OS=Arabidopsis thaliana GN=PATL1 PE=1 SV=2
		AT5G64290	Q9FMF7	-1.134	0.001	plastid	Dicarboxylate transporter 2.1, chloroplastic OS=Arabidopsis thaliana GN=DIT2-1 PE=1 SV=1
		AT4G35100	P93004	-1.018	0.001	plasma membrane	Aquaporin PIP2-7 OS=Arabidopsis thaliana GN=PIP2-7 PE=1 SV=2
		AT4G09160	Q9M0R2	-1.012	0.001	nucleus	Patellin-5 OS=Arabidopsis thaliana GN=PATL5 PE=1 SV=2
		AT1G22530	Q56ZI2	-0.991	0.001	plasma membrane,cytosol	Patellin-2 OS=Arabidopsis thaliana GN=PATL2 PE=1 SV=2
		AT3G26520	Q41963	-0.979	0.001	vacuole	Aquaporin TIP1-2 OS=Arabidopsis thaliana GN=TIP1-2 PE=1 SV=2
		AT5G46110	Q9ZSR7	-0.84	0.002	plastid	Triose phosphate/phosphate translocator TPT, chloroplastic OS=Arabidopsis thaliana GN=TPT PE=1 SV=1
		AT2G45960	Q06611	-0.793	0.001	plasma membrane	Aquaporin PIP1-2 OS=Arabidopsis thaliana GN=PIP1-2 PE=1 SV=1
		AT4G02620	Q9ZQX4	-0.697	0.002	vacuole	V-type proton ATPase subunit F OS=Arabidopsis thaliana GN=VHA-F PE=2 SV=1
		AT4G25450	Q8LPQ6	-0.693	0.001	plastid	ABC transporter B family member 28 OS=Arabidopsis thaliana GN=ABCB28 PE=2 SV=1
		AT1G15690	P31414	-0.672	0.001	vacuole	Pyrophosphate-energized vacuolar membrane proton pump 1 OS=Arabidopsis thaliana GN=AVP1 PE=1 SV=1
		AT5G12860	Q9LXV3	-0.596	0.003	plastid	Dicarboxylate transporter 1, chloroplastic OS=Arabidopsis thaliana GN=DIT1 PE=1 SV=1
		AT5G22830	Q058N4	-0.595	0.003	plastid	Magnesium transporter MRS2-11, chloroplastic OS=Arabidopsis thaliana GN=MRS2-11 PE=1 SV=1
		AT2G36830	P25818	-0.535	0.001	vacuole	Aquaporin TIP1-1 OS=Arabidopsis thaliana GN=TIP1-1 PE=1 SV=1
		AT4G00430	Q39196	-0.535	0.008	plasma membrane	Probable aquaporin PIP1-4 OS=Arabidopsis thaliana GN=PIP1.4 PE=1 SV=1
		AT3G16240	Q41951	-0.532	0.001	vacuole	Aquaporin TIP2-1 OS=Arabidopsis thaliana GN=TIP2-1 PE=1 SV=2
		AT3G53420	P43286	-0.513	0.001	plasma membrane	Aquaporin PIP2-1 OS=Arabidopsis thaliana GN=PIP2-1 PE=1 SV=1
		AT4G39080	Q8W4S4	-0.423	0.007	vacuole	V-type proton ATPase subunit a3 OS=Arabidopsis thaliana GN=VHA-a3 PE=1 SV=1
		AT3G42050	Q9LX65	-0.388	0.001	vacuole,golgi	V-type proton ATPase subunit OS=Arabidopsis thaliana GN=VHA-PE=1 SV=1
		AT2G18960	P20649	-0.367	0.002	plasma membrane	ATPase 1, plasma membrane-type OS=Arabidopsis thaliana GN=AHA1 PE=1 SV=3
		AT1G32500	Q9LQK7	0.356	0.002	plastid	Protein ABCI7, chloroplastic OS=Arabidopsis thaliana GN=ABCI7 PE=1 SV=1
		AT3G01280	Q9SRH5	0.389	0.001	mitochondrion	Mitochondrial outer membrane protein porin 1 OS=Arabidopsis thaliana GN=VDAC1 PE=1 SV=3
		AT1G72660	Q9CAI1	0.479	0.006	cytosol	Developmentally-regulated G-protein 2 OS=Arabidopsis thaliana GN=DRG2 PE=2 SV=1
		AT2G38270	Q8H7F6	0.488	0.001	plastid	Bifunctional monothiol glutaredoxin-S16, chloroplastic OS=Arabidopsis thaliana GN=GRXS16 PE=1 SV=2
		AT2G25600	Q8GXE6	0.494	0.005	cytosol	reversed Potassium channel AKT6 OS=Arabidopsis thaliana GN=AKT6 PE=1 SV=2
		AT1G44790	Q84QC1	0.505	0.002	peroxisome	Gamma-glutamylcyclotransferase 2-3 OS=Arabidopsis thaliana GN=GGCT2;3 PE=1 SV=1
		AT5G57490	Q9FKM2	0.505	0.004	mitochondrion	Mitochondrial outer membrane protein porin 4 OS=Arabidopsis thaliana GN=VDAC4 PE=1 SV=1
		AT4G23710	O82629	0.688	0.003	vacuole,golgi	V-type proton ATPase subunit G2 OS=Arabidopsis thaliana GN=VHA-G2 PE=1 SV=2
		Not assigned
		AT4g01870	A0A1P8B8B4	-2.756	0.001	cytosol	protein-like protein OS=Arabidopsis thaliana GN=At4g01870 PE=4 SV=1
		AT2G05380	Q9ZSJ6	-2.179	0.001	extracellular	Glycine-ricprotein 3 short isoform OS=Arabidopsis thaliana GN=GRP3S PE=1 SV=2
		AT3G27570	F4IWK4	-1.563	0.002	mitochondrion	Sucrase/ferredoxin-like family protein OS=Arabidopsis thaliana GN=At3g27570 PE=1 SV=1
		AT5G05200	Q9ASX5	-1.515	0.001	plastid	Uncharacterized ArF domain-containing protein kinase At5g05200, chloroplastic OS=Arabidopsis thaliana GN=At5g05200 PE=1 SV=1
		AT5G48540	Q9LV60	-1.357	0.001	extracellular	Cysteine-ricrepeat secretory protein 55 OS=Arabidopsis thaliana GN=CRRSP55 PE=2 SV=1
		AT5g26280	A0A1P8BA53	-1.322	0.001	extracellular	TRAF-like family protein OS=Arabidopsis thaliana GN=At5g26280 PE=4 SV=1
		AT2G42975	Q8RXT7	-1.283	0.003	plastid	Myosin-G heavy chain-like protein OS=Arabidopsis thaliana GN=At2g42975 PE=2 SV=1
		AT3G21965	Q9LRL2	-1.193	0.001	extracellular	Putative cysteine-ricrepeat secretory protein 25 OS=Arabidopsis thaliana GN=CRRSP25 PE=5 SV=2
		AT4G02370	O81296	-1.185	0.001	extracellular	AT4g02370 protein OS=Arabidopsis thaliana GN=At4g02370 PE=2 SV=1
		AT3G20370	Q9LTQ5	-1.154	0.001	extracellular	AT3g20370/MQC12_13 OS=Arabidopsis thaliana GN=At3g20370 PE=2 SV=1
		AT3G24190	Q9LRN0	-1.033	0.001	plastid	AT3g24190/MUJ8_17 OS=Arabidopsis thaliana GN=At3g24190 PE=2 SV=1
		AT4G24350	Q94K59	-1.027	0.008	extracellular	Phosphorylase superfamily protein OS=Arabidopsis thaliana GN=At4g24350 PE=2 SV=1
		AT5G58770	Q56Y11	-1.023	0.001	plastid	Dehydrodolichyl diphosphate synthase 2 OS=Arabidopsis thaliana GN=At5g58770 PE=2 SV=2
		AT5G19860	Q7XA63	-0.987	0.001	extracellular	At5g19860 OS=Arabidopsis thaliana GN=At5g19860 PE=2 SV=1
		AT3G14420	Q9LRR9	-0.946	0.001	peroxisome	(S)-2-hydroxy-acid oxidase GLO1 OS=Arabidopsis thaliana GN=GLO1 PE=1 SV=1
		AT1G16720	A0A1P8AWU9	-0.846	0.001	plastid	Higchlorophyll fluorescence phenotype 173 OS=Arabidopsis thaliana GN=HCF173 PE=4 SV=1
		AT2G21960	Q9SJ03	-0.846	0.003	plastid	Expressed protein OS=Arabidopsis thaliana GN=At2g21960 PE=2 SV=2
		AT1G32220	Q9FVR6	-0.835	0.001	plastid	Uncharacterized protein At1g32220, chloroplastic OS=Arabidopsis thaliana GN=At1g32220 PE=1 SV=1
		AT4G35250	O65502	-0.814	0.001	plastid	AT4g35250/F23E12_190 OS=Arabidopsis thaliana GN=HCF244 PE=1 SV=1
		AT3G14415	Q9LRS0	-0.791	0.001	peroxisome	(S)-2-hydroxy-acid oxidase GLO2 OS=Arabidopsis thaliana GN=GLO2 PE=1 SV=1
		AT1G14345	Q949S6	-0.774	0.002	plastid	NAD(P)-linked oxidoreductase superfamily protein OS=Arabidopsis thaliana GN=At1g14345 PE=2 SV=1
		AT5G63620	F4KAS6	-0.747	0.003	mitochondrion	GroES-like zinc-binding alcohol dehydrogenase family protein OS=Arabidopsis thaliana GN=MBK5.9 PE=4 SV=1
		AT5G57170	F4KAK0	-0.745	0.002	plastid	Tautomerase/MIF superfamily protein OS=Arabidopsis thaliana GN=MUL3.12 PE=4 SV=1
		AT1G58270	Q9SLV3	-0.725	0.001	extracellular	At1g58270/F19C14_8 OS=Arabidopsis thaliana GN=ZW9 PE=2 SV=1
		AT3G09350	Q84J81	-0.712	0.001	cytosol	Fes1A OS=Arabidopsis thaliana GN=Fes1A PE=2 SV=1
		AT2G43945	F4IT21	-0.71	0.002	plastid	Uncharacterized protein OS=Arabidopsis thaliana GN=At2g43945 PE=4 SV=1
		AT5G63440	Q8GWQ6	-0.707	0.009	cytosol	UPF0235 protein At5g63440 OS=Arabidopsis thaliana GN=At5g63440 PE=1 SV=1
		AT5G51720	Q9FLI7	-0.705	0.001	plastid	CDGSiron-sulfur domain-containing protein NEET OS=Arabidopsis thaliana GN=NEET PE=1 SV=1
		AT3G12345	Q9LHH3	-0.703	0.003	plastid	FKBP-type peptidyl-prolyl cis-trans isomerase OS=Arabidopsis thaliana GN=At3g12345 PE=1 SV=1
		AT5G38520	F4KBJ3	-0.697	0.002	plastid	Alpha/beta-Hydrolases superfamily protein OS=Arabidopsis thaliana GN=MBB18.5 PE=4 SV=1
		AT1G09340	Q9SA52	-0.696	0.001	plastid	Chloroplast stem-loop binding protein of 41 kDa b, chloroplastic OS=Arabidopsis thaliana GN=CSP41B PE=1 SV=1
		AT3G28270	Q9LHD9	-0.695	0.001	plasma membrane	UPF0496 protein At3g28270 OS=Arabidopsis thaliana GN=At3g28270 PE=2 SV=1
		AT3G44100	Q9LXQ2	-0.686	0.001	extracellular	At3g44100 OS=Arabidopsis thaliana GN=F26G5_50 PE=2 SV=1
		AT5G65560	Q9LSL9	-0.685	0.002	mitochondrion	Pentatricopeptide repeat-containing protein At5g65560 OS=Arabidopsis thaliana GN=At5g65560 PE=2 SV=1
		AT1G15130	F4HXZ1	-0.68	0.005	nucleus	Vacuolar-sorting protein BRO1 OS=Arabidopsis thaliana GN=BRO1 PE=1 SV=1
		AT1G15200	F4HZI8	-0.679	0.005	nucleus	Protein-protein interaction regulator family protein OS=Arabidopsis thaliana GN=At1g15200 PE=4 SV=1
		AT2G37970	F4IRX7	-0.678	0.002	plasma membrane	SOUL heme-binding family protein OS=Arabidopsis thaliana GN=SOUL-1 PE=1 SV=2
		AT3G63160	Q9M1X3	-0.673	0.001	plastid	AT3g63160/F16M2_10 OS=Arabidopsis thaliana GN=F16M2_10 PE=1 SV=1
		AT2G34460	Q8H124	-0.646	0.001	plastid	Uncharacterized protein At2g34460, chloroplastic OS=Arabidopsis thaliana GN=At2g34460 PE=1 SV=1
		AT3G57180	Q8W4I6	-0.641	0.003	plastid	GTP-binding protein BRASSINAZOLE INSENSITIVE PALE GREEN 2, chloroplastic OS=Arabidopsis thaliana GN=BPG2 PE=1 SV=1
		AT4G29590	Q9SU88	-0.639	0.003	plastid	S-adenosyl-L-methionine-dependent methyltransferases superfamily protein OS=Arabidopsis thaliana GN=At4g29590 PE=4 SV=1
		AT5G62140	Q9FIS4	-0.637	0.003	plastid	ATP-dependent Clp protease ATP-binding subunit OS=Arabidopsis thaliana GN=MTG10.17 PE=2 SV=1
		AT1G32080	Q9FVQ4	-0.6	0.002	plastid	Plastidal glycolate/glycerate translocator 1, chloroplastic OS=Arabidopsis thaliana GN=PLGG1 PE=1 SV=1
		AT1G50450	Q94BZ0	-0.584	0.002	plastid	At1g50450/F11F12_20 OS=Arabidopsis thaliana GN=At1g50450 PE=2 SV=1
		AT2G17120	O23006	-0.581	0.003	plasma membrane	LysM domain-containing GPI-anchored protein 2 OS=Arabidopsis thaliana GN=LYM2 PE=1 SV=1
		AT2G45990	O82790	-0.581	0.002	plastid	AT2G45990 protein OS=Arabidopsis thaliana GN=At2g45990 PE=1 SV=1
		AT1G69840	Q9CAR7	-0.578	0.004	vacuole	Hypersensitive-induced response protein 2 OS=Arabidopsis thaliana GN=HIR2 PE=1 SV=1
		AT3G52230	Q9SUY2	-0.556	0.004	plastid	AT3g52230/F4F15_340 OS=Arabidopsis thaliana GN=F4F15.340 PE=1 SV=1
		AT4G30720	F4JQE2	-0.551	0.005	plastid	reversed FAD/NAD(P)-binding oxidoreductase family protein OS=Arabidopsis thaliana GN=PDE327 PE=4 SV=1
		AT3G02720	Q9M8R4	-0.549	0.003	plasma membrane	Protein DJ-1 homolog D OS=Arabidopsis thaliana GN=DJ1D PE=1 SV=1
		AT1G21670	Q9XI11	-0.543	0.001	extracellular	ADPP6 amino-terminal domain protein OS=Arabidopsis thaliana GN=At1g21670 PE=2 SV=1
		AT4G38225	F4JTL0	-0.536	0.004	plastid	Glycerol kinase OS=Arabidopsis thaliana GN=At4g38225 PE=4 SV=1
		AT5G57460	Q9FKM4	-0.534	0.005	cytosol	At5g57460 OS=Arabidopsis thaliana GN=MUA2.4 PE=1 SV=1
		AT1G33600	Q9FW48	-0.531	0.001	extracellular	Leucine-ricrepeat (LRR) family protein OS=Arabidopsis thaliana GN=At1g33600 PE=4 SV=1
		AT4G31530	F4JSP1	-0.523	0.002	plastid	NAD(P)-binding Rossmann-fold superfamily protein OS=Arabidopsis thaliana GN=At4g31530 PE=1 SV=1
		AT3G59870	Q9M1Y7	-0.512	0.005	plastid	Uncharacterized protein F24G16.140 OS=Arabidopsis thaliana GN=F24G16.140 PE=4 SV=1
		AT3G48420	Q94K71	-0.509	0.001	plastid	CBBY-like protein OS=Arabidopsis thaliana GN=CBBY PE=1 SV=1
		AT1G02475	Q94K52	-0.501	0.005	plastid	Polyketide cyclase/dehydrase and lipid transport superfamily protein OS=Arabidopsis thaliana GN=At1g02475 PE=2 SV=1
		AT1G61090	B3H4X2	-0.495	0.004	nucleus	reversed Uncharacterized protein OS=Arabidopsis thaliana GN=At1g61090 PE=4 SV=1
		AT1G52510	Q8VZ57	-0.494	0.001	plastid	Alpha/beta-Hydrolases superfamily protein OS=Arabidopsis thaliana GN=At1g52510 PE=2 SV=1
		AT1G15980	Q9S9N6	-0.478	0.002	plastid	Photosynthetic NDsubunit of subcomplex B 1, chloroplastic OS=Arabidopsis thaliana GN=PNSB1 PE=2 SV=1
		AT1G60420	O80763	-0.471	0.005	cytosol	Probable nucleoredoxin 1 OS=Arabidopsis thaliana GN=At1g60420 PE=1 SV=1
		AT2G47910	O82258	-0.458	0.008	plastid	Protein CHLORORESPIRATORY REDUCTION 6, chloroplastic OS=Arabidopsis thaliana GN=CRR6 PE=2 SV=1
		AT4G10300	Q9SV91	-0.454	0.002	plastid	At4g10300 OS=Arabidopsis thaliana GN=F24G24.100 PE=2 SV=1
		AT1G28150	Q9FZ89	-0.453	0.006	plastid	UPF0426 protein At1g28150, chloroplastic OS=Arabidopsis thaliana GN=At1g28150 PE=1 SV=1
		AT2G42130	Q8S9M1	-0.447	0.001	plastid	RAIsoform 3 of Probable plastid-lipid-associated protein 13, chloroplastic OS=Arabidopsis thaliana GN=PAP13
		AT2G45060	Q94AZ5	-0.447	0.008	mitochondrion	Alanine-tRNA ligase OS=Arabidopsis thaliana GN=At2g45060 PE=1 SV=1
		AT1G76850	Q8S3U9	-0.438	0.007	plasma membrane	Exocyst complex component SEC5A OS=Arabidopsis thaliana GN=SEC5A PE=1 SV=1
		AT4G24930	Q9SW33	-0.435	0.003	plastid	Thylakoid lumenal 17.9 kDa protein, chloroplastic OS=Arabidopsis thaliana GN=At4g24930 PE=1 SV=1
		AT1G54780	Q9ZVL6	-0.427	0.001	plastid	UPF0603 protein At1g54780, chloroplastic OS=Arabidopsis thaliana GN=At1g54780 PE=1 SV=1
		AT2G44640	O80503	-0.425	0.007	plastid	Expressed protein OS=Arabidopsis thaliana GN=At2g44640 PE=4 SV=2
		AT1G55980	F4I3I1	-0.42	0.008	cytosol	FAD/NAD(P)-binding oxidoreductase family protein OS=Arabidopsis thaliana GN=At1g55980 PE=4 SV=2
		AT5G20090	Q949R9	-0.418	0.007	mitochondrion	Mitochondrial pyruvate carrier 1 OS=Arabidopsis thaliana GN=MPC1 PE=3 SV=1
		AT2G44920	O22160	-0.402	0.001	plastid	Thylakoid lumenal 15 kDa protein 1, chloroplastic OS=Arabidopsis thaliana GN=At2g44920 PE=1 SV=2
		AT1G64770	Q94AQ8	-0.399	0.004	plastid	Photosynthetic NDsubunit of subcomplex B 2, chloroplastic OS=Arabidopsis thaliana GN=PNSB2 PE=2 SV=1
		AT3G60950	F4JD16	-0.398	0.008	mitochondrion	C2 calcium/lipid-binding endonuclease/exonuclease/phosphatase OS=Arabidopsis thaliana GN=At3g60950 PE=4 SV=1
		AT1G14310	Q9M9T1	-0.396	0.008	mitochondrion	F14L17.7 protein OS=Arabidopsis thaliana GN=At1g14310 PE=4 SV=1
		AT3G59780	F4J9G2	-0.376	0.002	plastid	Rhodanese/Cell cycle control phosphatase superfamily protein OS=Arabidopsis thaliana GN=At3g59780 PE=4 SV=1
		AT1G52315	F4ICV8	-0.375	0.009	mitochondrion	Regulator of Vps4 activity in the MVB pathway protein OS=Arabidopsis thaliana GN=At1g52315 PE=4 SV=1
		AT5G48790	Q94F50	-0.374	0.009	plastid	AT5g48790/K24G6_12 OS=Arabidopsis thaliana GN=At5g48790 PE=2 SV=1
		AT1G16080	Q9S9M7	-0.37	0.001	plastid	Nuclear protein OS=Arabidopsis thaliana GN=At1g16080 PE=1 SV=1
		AT4G15545	Q93W28	-0.369	0.001	nucleus	Uncharacterized protein At4g15545 OS=Arabidopsis thaliana GN=At4g15545 PE=1 SV=1
		AT4G09670	Q9SZ83	-0.366	0.001	cytosol	Uncharacterized oxidoreductase At4g09670 OS=Arabidopsis thaliana GN=At4g09670 PE=1 SV=1
		AT5G38660	Q2HIR7	-0.362	0.001	plastid	Acclimation of photosynthesis to environment OS=Arabidopsis thaliana GN=APE1 PE=1 SV=1
		AT1g21350	A0A1P8ATZ7	-0.359	0.004	plastid	Thioredoxin superfamily protein OS=Arabidopsis thaliana GN=At1g21350 PE=4 SV=1
		AT3G58010	Q9M2P7	-0.352	0.002	plastid	Probable plastid-lipid-associated protein 9, chloroplastic OS=Arabidopsis thaliana GN=PAP9 PE=1 SV=1
		AT5G27390	A0A1P8BEU1	-0.35	0.007	plastid	Tagatose-6-phosphate ketose/aldose isomerase, putative (Mog1/PsbP/DUF1795-like photosystem II reaction center PsbP family protein) OS=Arabidopsis thaliana GN=At5g27390 PE=4 SV=1
		AT4G03150	Q944G6	0.356	0.007	plastid	AT4g03150/F4C21_7 OS=Arabidopsis thaliana GN=At4g03150 PE=2 SV=1
		AT5G39570	Q9FKA5	0.356	0.002	nucleus	Uncharacterized protein At5g39570 OS=Arabidopsis thaliana GN=At5g39570 PE=1 SV=1
		AT4g15790	A0A1I9LNC0	0.357	0.01	nucleus	Uveal autoantigen wicoiled-coil/ankyrin OS=Arabidopsis thaliana GN=At4g15790 PE=1 SV=1
		AT2G26340	F4IUJ0	0.36	0.002	plastid	Uncharacterized protein OS=Arabidopsis thaliana GN=At2g26340 PE=4 SV=1
		AT4G27500	O23144	0.375	0.005	endoplasmic reticulum,plasma membrane	Proton pump-interactor 1 OS=Arabidopsis thaliana GN=PPI1 PE=1 SV=2
		AT1G27385	F4HSW0	0.381	0.008	mitochondrion	Phosphoribosylformylglycinamidine synthase OS=Arabidopsis thaliana GN=At1g27385 PE=4 SV=1
		AT1G27090	Q9LFX8	0.394	0.004	nucleus	Glycine-ricprotein OS=Arabidopsis thaliana GN=At1g27090 PE=1 SV=1
		AT5G02050	Q9LZM6	0.397	0.006	mitochondrion	At5g02050 OS=Arabidopsis thaliana GN=At5g02050 PE=2 SV=1
		AT3G04550	Q9SR19	0.399	0.002	plastid	Rubisco accumulation factor 1.2, chloroplastic OS=Arabidopsis thaliana GN=RAF1.2 PE=1 SV=1
		AT3G07480	Q9SRR8	0.408	0.002	mitochondrion	2Fe-2S ferredoxin-like superfamily protein OS=Arabidopsis thaliana GN=F21O3.19 PE=2 SV=1
		AT2G21160	P45434	0.422	0.009	endoplasmic reticulum	Translocon-associated protein subunit alpha OS=Arabidopsis thaliana GN=At2g21160 PE=2 SV=3
		AT4G13200	Q8LDV3	0.427	0.002	plastid	Uncharacterized protein At4g13200, chloroplastic OS=Arabidopsis thaliana GN=At4g13200 PE=1 SV=2
		AT2G38740	Q9ZVJ5	0.44	0.008	cytosol	Haloacid dehalogenase-like hydrolase domain-containing protein Sgpp OS=Arabidopsis thaliana GN=SGPP PE=1 SV=2
		AT3G63540	P82658	0.451	0.001	plastid	Thylakoid lumenal 19 kDa protein, chloroplastic OS=Arabidopsis thaliana GN=At3g63540 PE=1 SV=2
		AT2g16980	A0A1P8B0Q4	0.458	0.005	plasma membrane	reversed Major facilitator superfamily protein OS=Arabidopsis thaliana GN=At2g16980 PE=4 SV=1
		AT3G05540	Q9M9V9	0.472	0.002	cytosol	Translationally controlled tumor protein 2 OS=Arabidopsis thaliana GN=TCTP2 PE=1 SV=1
		AT1G77710	Q9CA23	0.473	0.003	nucleus	Ubiquitin-fold modifier 1 OS=Arabidopsis thaliana GN=At1g77710 PE=3 SV=1
		AT1G21065	Q9LPU1	0.476	0.003	plastid	Secondary thiamine-phosphate synthase enzyme OS=Arabidopsis thaliana GN=T22I11.11 PE=2 SV=1
		AT1G64980	Q9XIP8	0.495	0.001	cytosol	Protein CDI OS=Arabidopsis thaliana GN=CDI PE=2 SV=1
		AT1G68930	Q9CAA8	0.496	0.005	cytosol	reversed Putative pentatricopeptide repeat-containing protein At1g68930 OS=Arabidopsis thaliana GN=PCMP-H22 PE=3 SV=1
		AT4G16390	Q8GWE0	0.507	0.002	plastid	Pentatricopeptide repeat-containing protein At4g16390, chloroplastic OS=Arabidopsis thaliana GN=P67 PE=1 SV=3
		AT1G47420	Q9SX77	0.51	0.001	mitochondrion	Succinate dehydrogenase subunit 5, mitochondrial OS=Arabidopsis thaliana GN=SDH5 PE=1 SV=1
		AT4G32330	Q94C48	0.51	0.003	nucleus	Protein WVD2-like 5 OS=Arabidopsis thaliana GN=WDL5 PE=1 SV=1
		AT5G16730	Q9LFE4	0.511	0.004	cytosol	WEB family protein At5g16730, chloroplastic OS=Arabidopsis thaliana GN=At5g16730 PE=1 SV=1
		AT5G52970	Q9LVV5	0.512	0.002	plastid	Thylakoid lumenal 15.0 kDa protein 2, chloroplastic OS=Arabidopsis thaliana GN=At5g52970 PE=1 SV=2
		AT1G69510	Q9C787	0.517	0.004	nucleus	Uncharacterized protein At1g69510 OS=Arabidopsis thaliana GN=At1g69510 PE=1 SV=1
		AT1G19130	Q8GYZ3	0.523	0.002	nucleus	RmlC-like jelly roll fold protein OS=Arabidopsis thaliana GN=At1g19130 PE=2 SV=1
		AT2G07340	Q94AF7	0.524	0.001	nucleus	At2g07350/T13E11.12 OS=Arabidopsis thaliana GN=PFD1 PE=2 SV=1
		AT3G54600	Q9M1G8	0.526	0.004	plasma membrane	DJ-1 protein homolog F OS=Arabidopsis thaliana GN=DJ1F PE=1 SV=1
		AT2G35810	Q8VZP3	0.529	0.009	cytosol	Uncharacterized protein At2g35810 OS=Arabidopsis thaliana GN=At2g35810 PE=2 SV=1
		AT2G31890	Q8VZE7	0.53	0.005	plastid	RAP domain-containing protein, chloroplastic OS=Arabidopsis thaliana GN=RAP PE=1 SV=1
		AT1G62780	Q8VY70	0.54	0.001	plastid	Dimethylallyl, adenosine tRNA methylthiotransferase OS=Arabidopsis thaliana GN=At1g62780 PE=2 SV=1
		AT2G32840	Q8GYK6	0.543	0.004	nucleus	reversed Proline-ricfamily protein OS=Arabidopsis thaliana GN=At2g32840 PE=2 SV=1
		AT2G14880	O82326	0.546	0.002	plastid	Expressed protein OS=Arabidopsis thaliana GN=At2g14880 PE=1 SV=1
		AT3G15000	Q9LKA5	0.558	0.001	mitochondrion	Multiple organellar RNA editing factor 8, chloroplastic/mitochondrial OS=Arabidopsis thaliana GN=MORF8 PE=1 SV=1
		AT1G21440	Q501F7	0.563	0.001	plastid	At1g21440 OS=Arabidopsis thaliana GN=At1g21440 PE=2 SV=1
		AT3G01310	F4J8C6	0.581	0.003	golgi	Inositol hexakisphosphate and diphosphoinositol-pentakisphosphate kinase VIP1 OS=Arabidopsis thaliana GN=VIP1 PE=1 SV=1
		AT2G35605	Q93W30	0.605	0.002	mitochondrion	Expressed protein OS=Arabidopsis thaliana GN=At2g35605 PE=2 SV=1
		AT4G32915	F4JV80	0.611	0.003	plastid	Glutamyl-tRNA(Gln) amidotransferase subunit C, chloroplastic/mitochondrial OS=Arabidopsis thaliana GN=GATC PE=1 SV=1
		AT2G46540	Q9ZPY5	0.613	0.003	mitochondrion	At2g46540/F11C10.23 OS=Arabidopsis thaliana GN=At2g46540 PE=2 SV=2
		AT1G29350	F4I1G1	0.614	0.001	nucleus	RNA polymerase II degradation factor-like protein (DUF1296) OS=Arabidopsis thaliana GN=At1g29350 PE=4 SV=1
		AT1G78150	F4IA48	0.617	0.001	nucleus	N-lysine methyltransferase OS=Arabidopsis thaliana GN=At1g78150 PE=1 SV=1
		AT2G20760	Q9SKU1	0.617	0.001	plasma membrane	Clathrin light chain 1 OS=Arabidopsis thaliana GN=At2g20760 PE=2 SV=1
		AT5G18980	Q93ZV0	0.621	0.003	plasma membrane	RM repeat superfamily protein OS=Arabidopsis thaliana GN=At5g18980 PE=2 SV=1
		AT2G35120	O82179	0.638	0.002	mitochondrion	Glycine cleavage system protein 2, mitochondrial OS=Arabidopsis thaliana GN=GDH2 PE=2 SV=1
		AT1G51730	Q9C8I1	0.643	0.002	nucleus	Ubiquitin-conjugating enzyme family protein OS=Arabidopsis thaliana GN=At1g51730 PE=2 SV=1
		AT3G18420	Q9LS48	0.643	0.001	plastid	protein SLOW GREEN 1, chloroplastic OS=Arabidopsis thaliana GN=SG1 PE=1 SV=1
		AT5G24460	Q9FGE4	0.649	0.001	extracellular	RING-H2 zinc finger protein OS=Arabidopsis thaliana GN=At5g24460 PE=2 SV=1
		AT1G10590	Q93W05	0.661	0.002	cytosol	At1g10590/F20B24_1 OS=Arabidopsis thaliana GN=At1g10590 PE=1 SV=1
		AT1G50900	Q8VY88	0.678	0.001	plastid	Protein LHCP TRANSLOCATION DEFECT OS=Arabidopsis thaliana GN=LTD PE=1 SV=1
		AT4G22670	Q93YR3	0.679	0.001	cytosol	FAM10 family protein At4g22670 OS=Arabidopsis thaliana GN=At4g22670 PE=1 SV=1
		AT4G12340	Q9STH7	0.688	0.003	mitochondrion	AT4g12340/T4C9_180 OS=Arabidopsis thaliana GN=At4g12340 PE=2 SV=1
		AT5G63560	Q9FFQ7	0.693	0.004	cytosol	Fatty alcohol:caffeoyl-CoA acyltransferase OS=Arabidopsis thaliana GN=FACT PE=2 SV=1
		AT5G09620	Q9LXC6	0.702	0.01	nucleus	Gb|AD14519.1 OS=Arabidopsis thaliana GN=At5g09620 PE=1 SV=1
		AT2G22125	F4IIM1	0.712	0.003	plasma membrane	Protein CELLULOSE SYNTHASE INTERACTIVE 1 OS=Arabidopsis thaliana GN=CSI1 PE=1 SV=1
		AT5G53620	Q93XY1	0.714	0.002	nucleus	At5g53620 OS=Arabidopsis thaliana GN=MNC6.16 PE=1 SV=1
		AT4G15802	Q8GW48	0.723	0.001	nucleus	At4g15810 OS=Arabidopsis thaliana GN=HSBP PE=2 SV=1
		AT2G43090	Q9ZW85	0.741	0.001	plastid	3-isopropylmalate dehydratase small subunit 3 OS=Arabidopsis thaliana GN=At2g43090 PE=1 SV=1
		AT5G10840	F4KIB2	0.757	0.002	golgi	Transmembrane 9 superfamily member 8 OS=Arabidopsis thaliana GN=TMN8 PE=2 SV=1
		AT1G22630	Q9SKA5	0.759	0.002	vacuole	At1g22630/F12K8_2 OS=Arabidopsis thaliana GN=At1g22630 PE=2 SV=1
		AT4G38710	Q9SZP8	0.786	0.001	nucleus	Eukaryotic translation initiation factor 4B3 OS=Arabidopsis thaliana GN=EIF4B3 PE=1 SV=1
		AT1G24050	Q8L466	0.817	0.002	cytosol	At1g24050/T23E23_11 OS=Arabidopsis thaliana GN=At1g24050 PE=1 SV=1
		AT1G56580	Q9FXB0	0.819	0.002	cytosol	At1g56580/F25P12_18 OS=Arabidopsis thaliana GN=SMALLER WIVARIABLE BRANCHES PE=2 SV=1
		AT1G69230	Q9LE54	0.825	0.002	plasma membrane	Protein SPIRAL1-like 2 OS=Arabidopsis thaliana GN=SP1L2 PE=2 SV=1
		AT3G53560	Q9LFG3	0.825	0.001	plastid	Tetratricopeptide repeat (TPR)-like superfamily protein OS=Arabidopsis thaliana GN=F4P12_260 PE=4 SV=1
		AT5G51110	Q9LU63	0.839	0.001	plastid	AT5g51110/MWD22_5 OS=Arabidopsis thaliana GN=pdl1 PE=2 SV=1
		AT3G57320	A8MQN7	0.869	0.005	nucleus	Threonine-tRNA ligase 2 OS=Arabidopsis thaliana GN=At3g57320 PE=4 SV=2
		AT3G07460	F4JEG0	0.881	0.002	extracellular	Uncharacterized protein OS=Arabidopsis thaliana GN=At3g07460 PE=4 SV=1
		AT1G42480	F4I9G7	0.889	0.002	extracellular	TLR4 regulator/MIR-interacting MSAP protein OS=Arabidopsis thaliana GN=At1g42480 PE=4 SV=1
		AT3G62530	Q94K48	0.9	0.001	mitochondrion	RM repeat superfamily protein OS=Arabidopsis thaliana GN=At3g62530 PE=2 SV=1
		AT1G10522	Q9XIK0	0.929	0.001	plastid	Protein PLASTID REDOX INSENSITIVE 2, chloroplastic OS=Arabidopsis thaliana GN=PRIN2 PE=1 SV=1
		AT4G36910	O23193	0.941	0.001	plastid	CBS domain-containing protein CBSX1, chloroplastic OS=Arabidopsis thaliana GN=CBSX1 PE=1 SV=2
		AT5G64130	A8MS32	0.942	0.001	nucleus	AT5G64130 protein OS=Arabidopsis thaliana GN=MHJ24.11 PE=1 SV=1
		AT3G21200	Q9LU39	0.964	0.001	plastid	Glutamyl-tRNA reductase-binding protein, chloroplastic OS=Arabidopsis thaliana GN=GLUTRBP PE=1 SV=1
		AT3G62810	Q9LZI4	1.002	0.001	mitochondrion	At3g62810 OS=Arabidopsis thaliana GN=F26K9_240 PE=2 SV=1
		AT5G01590	Q7Y1W1	1.004	0.005	plastid	Protein TIC 56, chloroplastic OS=Arabidopsis thaliana GN=TIC56 PE=1 SV=1
		AT4G21210	O49562	1.024	0.001	plastid	Pyruvate, phosphate dikinase regulatory protein 1, chloroplastic OS=Arabidopsis thaliana GN=RP1 PE=1 SV=1
		AT2G25670	Q9SL96	1.118	0.001	cytosol	Expressed protein OS=Arabidopsis thaliana GN=At2g25670 PE=2 SV=1
		AT3G49140	Q0WMN5	1.191	0.001	plastid	Uncharacterized protein At3g49140 OS=Arabidopsis thaliana GN=At3g49140 PE=1 SV=2
		AT1G09310	Q9ZPZ4	1.351	0.001	cytosol	AT31J12.3 protein OS=Arabidopsis thaliana GN=At1g09310 PE=1 SV=1
		AT5G22580	Q9FK81	1.546	0.001	vacuole	Stress-response A/B barrel domain-containing protein At5g22580 OS=Arabidopsis thaliana GN=At5g22580 PE=1 SV=1
		AT1G36320	Q9C8X8	3.739	0.001	plastid	At1g36320/F7F23_4 OS=Arabidopsis thaliana GN=At1g36320 PE=2 SV=1
