# Supplementary material for: Proteostatic Regulation of MEP and Shikimate Pathways by Redox-Activated Photosynthesis Signaling in Plants Exposed to Small Fungal Volatiles
Source: Front Plant Sci. 2021 Mar 5;12:637976. doi: 10.3389/fpls.2021.637976 (PMC7973468; doi:10.3389/fpls.2021.637976)
Supplement: Supplementary Table 4 — List of proteins that are differentially expressed by small fungal VCs in leaves of WT plants with a “likely” statistical significance level. [file Table_2.XLSX]

## Sheet:  fold change
Table S4: list of proteins that are differentially expressed by fungal VCs in leaves of WT plants with a "likely" statistical significance level (fungal VC-treated vs. non-treated plants). DEPs are classified by fold-change
Accesion number	Protein ID	Fold change (log2)	qValue (FDR)	Subcellular location	Description
AT2G29420	Q9ZW24	-1.407	0.023	cytosol	Glutathione S-transferase U7 OS=Arabidopsis thaliana GN=GSTU7 PE=2 SV=1
AT1G06670	F4IDQ6	-1.309	0.043	nucleus	reversed DExH-box ATP-dependent RNA helicase DExH2 OS=Arabidopsis thaliana GN=NIPE=1 SV=1
AT5G04290	F4JW79	-1.058	0.042	nucleus	Protein RNA-directed DNA methylation 3 OS=Arabidopsis thaliana GN=RDM3 PE=1 SV=1
AT3G62360	Q9LZQ4	-0.837	0.012	ER	Carbohydrate-binding-like fold OS=Arabidopsis thaliana GN=T12C14_60 PE=4 SV=1
AT1G69530	Q9C554	-0.702	0.016	extracellular	Expansin-A1 OS=Arabidopsis thaliana GN=EXPA1 PE=2 SV=1
AT2G23420	Q84WV8	-0.694	0.016	cytosol	Nicotinate phosphoribosyltransferase 2 OS=Arabidopsis thaliana GN=NAPRT2 PE=2 SV=1
AT1G18270	F4IAP5	-0.674	0.015	cytosol	Ketose-bisphosphate aldolase class-II family protein OS=Arabidopsis thaliana GN=At1g18270 PE=4 SV=1
AT2G34070	O22960	-0.668	0.013	extracellular	Protein trichome birefringence-like 37 OS=Arabidopsis thaliana GN=TBL37 PE=2 SV=2
AT2G22250	Q9SIE1	-0.622	0.013	plastid	Bifunctional aspartate aminotransferase and glutamate/aspartate-prephenate aminotransferase OS=Arabidopsis thaliana GN=PAT PE=1 SV=2
AT2G20890	Q9SKT0	-0.609	0.033	plastid	Protein THYLAKOID FORMATION 1, chloroplastic OS=Arabidopsis thaliana GN=THF1 PE=1 SV=1
AT5G44090	Q9XGR4	-0.604	0.013	cytosol	Serine/threonine protein phosphatase 2A regulatory subunit B''alpha OS=Arabidopsis thaliana GN=B''ALPHA PE=1 SV=1
AT5G21060	F4K6Y8	-0.595	0.012	cytosol	Homoserine dehydrogenase OS=Arabidopsis thaliana GN=At5g21060 PE=3 SV=1
AT2G45770	O80842	-0.584	0.014	plastid	Cell division protein FtsY homolog, chloroplastic OS=Arabidopsis thaliana GN=CPFTSY PE=1 SV=2
AT1G30510	Q9S9P8	-0.551	0.034	plastid	Ferredoxin--NADP reductase, root isozyme 2, chloroplastic OS=Arabidopsis thaliana GN=RFNR2 PE=1 SV=1
AT4G12750	F4JRF5	-0.527	0.014	nucleus	reversed Homeobox-DDT domain protein RLT3 OS=Arabidopsis thaliana GN=RLT3 PE=3 SV=1
AT1G50600	Q8H125	-0.525	0.036	nucleus	Scarecrow-like protein 5 OS=Arabidopsis thaliana GN=SCL5 PE=2 SV=1
AT3G20320	Q9LTR2	-0.499	0.018	plastid	Protein TRIGALACTOSYLDIACYLGLYCEROL 2, chloroplastic OS=Arabidopsis thaliana GN=TGD2 PE=1 SV=1
AT5G38940	Q9FMA8	-0.477	0.011	extracellular	Germin-like protein subfamily 1 member 11 OS=Arabidopsis thaliana GN=At5g38940 PE=2 SV=1
AT1G14320	Q93VT9	-0.474	0.013	cytosol	60S ribosomal protein L10-1 OS=Arabidopsis thaliana GN=RPL10A PE=1 SV=1
AT1G79650	Q84L33	-0.473	0.013	nucleus	Ubiquitin receptor RAD23b OS=Arabidopsis thaliana GN=RAD23B PE=1 SV=3
AT4G02340	O81299	-0.46	0.016	peroxisome	AT4g02340 protein OS=Arabidopsis thaliana GN=At4g02340 PE=2 SV=1
AT1G22940	Q5M731	-0.45	0.011	plastid	Thiamine biosynthetic bifunctional enzyme TH1, chloroplastic OS=Arabidopsis thaliana GN=TH1 PE=1 SV=1
AT1G04080	F4I448	-0.449	0.04	nucleus	Tetratricopeptide repeat (TPR)-like superfamily protein OS=Arabidopsis thaliana GN=PRP39 PE=1 SV=1
AT3G23710	F4J469	-0.444	0.032	plastid	Protein TIC 22-like, chloroplastic OS=Arabidopsis thaliana GN=TIC22L PE=3 SV=1
AT4G14210	Q07356	-0.437	0.011	plastid	15-cis-phytoene desaturase, chloroplastic/chromoplastic OS=Arabidopsis thaliana GN=PDS PE=1 SV=1
AT2G47960	O82263	-0.431	0.011	golgi	At2g47960/T9J23.10 OS=Arabidopsis thaliana GN=At2g47960 PE=2 SV=2
AT2G14170	Q0WM29	-0.412	0.02	mitochondrion	Methylmalonate-semialdehyde dehydrogenase [acylating], mitochondrial OS=Arabidopsis thaliana GN=ALDH6B2 PE=1 SV=2
AT3G12270	Q0WVD6	-0.405	0.011	nucleus	reversed Probable protein arginine N-methyltransferase 3 OS=Arabidopsis thaliana GN=PRMT3 PE=2 SV=1
AT5G52520	Q9FYR6	-0.397	0.033	plastid	Proline--tRNA ligase, chloroplastic/mitochondrial OS=Arabidopsis thaliana GN=OVA6 PE=2 SV=1
AT5G61510	A1L4Y4	-0.387	0.013	mitochondrion	At5g61510 OS=Arabidopsis thaliana GN=At5g61510 PE=2 SV=1
AT3G01660	Q9SS89	-0.384	0.05	mitochondrion	At3g01660 OS=Arabidopsis thaliana GN=At3g01660 PE=2 SV=1
AT5G26210	O81488	-0.384	0.012	nucleus	PHD finger protein ALFIN-LIKE 4 OS=Arabidopsis thaliana GN=AL4 PE=1 SV=2
AT5G39590	Q9FKA3	-0.383	0.012	golgi	TLD-domain containing nucleolar protein OS=Arabidopsis thaliana GN=MIJ24.8 PE=4 SV=1
AT2G04530	Q8L633	-0.363	0.015	plastid	tRNase Z TRZ2, chloroplastic OS=Arabidopsis thaliana GN=TRZ2 PE=2 SV=1
AT3G01510	F4J117	-0.361	0.036	plastid	reversed Phosphoglucan phosphatase LSF1, chloroplastic OS=Arabidopsis thaliana GN=LSF1 PE=1 SV=1
AT4G34260	Q8L7W8	-0.354	0.011	extracellular	Alpha-L-fucosidase 2 OS=Arabidopsis thaliana GN=FUC95A PE=1 SV=1
AT2G03640	F4IT98	-0.352	0.033	nucleus	Nuclear transport factor 2 (NTF2) family protein wiRNA binding (RRM-RBD-RNP motifs) domain-containing protein OS=Arabidopsis thaliana GN=At2g03640 PE=4 SV=1
AT1G08830	P24704	-0.351	0.013	cytosol	Superoxide dismutase [Cu-Zn] 1 OS=Arabidopsis thaliana GN=CSD1 PE=1 SV=2
AT1G18170	Q9LDY5	-0.35	0.016	plastid	Peptidyl-prolyl cis-trans isomerase FKBP17-2, chloroplastic OS=Arabidopsis thaliana GN=FKBP17-2 PE=1 SV=1
AT1G21600	Q9XI19	0.355	0.012	plastid	AT1G21600 protein OS=Arabidopsis thaliana GN=F8K7.1 PE=2 SV=1
AT4G34215	Q8L9J9	0.355	0.011	cytosol	Probable carbohydrate esterase At4g34215 OS=Arabidopsis thaliana GN=At4g34215 PE=1 SV=2
AT4G38990	Q9SVJ4	0.355	0.013	extracellular	Endoglucanase 22 OS=Arabidopsis thaliana GN=GH9B16 PE=3 SV=1
AT2G03420	Q9ZQ78	0.361	0.011	plastid	Uncharacterized protein At2g03420 OS=Arabidopsis thaliana GN=At2g03420 PE=2 SV=2
AT5G06580	Q94AX4	0.361	0.012	mitochondrion	D-lactate dehydrogenase [cytochrome], mitochondrial OS=Arabidopsis thaliana GN=DLD PE=1 SV=1
AT5G12240	Q6NQD2	0.362	0.011	cytosol	At5g12240 OS=Arabidopsis thaliana GN=MXC9.20 PE=2 SV=1
AT5G07340	Q38798	0.366	0.011	ER	Calnexin homolog 2 OS=Arabidopsis thaliana GN=At5g07340 PE=2 SV=2
AT1G66070	Q9C8D8	0.369	0.015	cytosol	Eukaryotic translation initiation factor 3 subunit J OS=Arabidopsis thaliana GN=At1g66070 PE=2 SV=1
AT1G51650	Q96253	0.373	0.021	mitochondrion	ATP synthase subunit epsilon, mitochondrial OS=Arabidopsis thaliana GN=At1g51650 PE=1 SV=3
AT1G51060	Q9C681	0.375	0.012	nucleus	Probable histone H2A.1 OS=Arabidopsis thaliana GN=At1g51060 PE=1 SV=1
AT3G12130	Q9C7C3	0.383	0.012	nucleus	Zinc finger CCCdomain-containing protein 36 OS=Arabidopsis thaliana GN=At3g12130 PE=2 SV=1
AT3G26740	Q96500	0.387	0.012	plastid	Light-regulated protein 1, chloroplastic OS=Arabidopsis thaliana GN=LIR1 PE=1 SV=1
AT3G53430	Q9LFH5	0.389	0.025	cytosol	60S ribosomal protein L12-2 OS=Arabidopsis thaliana GN=RPL12B PE=1 SV=1
AT1G45000	Q9MAK9	0.39	0.011	n,c	26S proteasome regulatory subunit S10B homolog B OS=Arabidopsis thaliana GN=RPT4B PE=1 SV=1
AT2G28950	Q38865	0.393	0.021	extracellular	Expansin-A6 OS=Arabidopsis thaliana GN=EXPA6 PE=2 SV=2
AT2G30695	Q945Q5	0.394	0.013	plastid	At2g30700/T11J7.9 OS=Arabidopsis thaliana GN=At2g30695 PE=2 SV=1
AT3G07320	Q9SRT4	0.406	0.02	extracellular	O-Glycosyl hydrolases family 17 protein OS=Arabidopsis thaliana GN=F21O3.3 PE=2 SV=1
AT2G36835	Q8W455	0.427	0.016	plastid	Expressed protein OS=Arabidopsis thaliana GN=At2g36835 PE=2 SV=1
AT1G20110	Q9ASS2	0.472	0.018	nucleus	Protein FREE1 OS=Arabidopsis thaliana GN=FREE1 PE=1 SV=1
AT1G56220	Q8LD26	0.521	0.036	nucleus	Dormancy-associated protein homolog 3 OS=Arabidopsis thaliana GN=At1g56220 PE=1 SV=1
AT5G02490	P22954	0.532	0.036	cytosol	Probable mediator of RNA polymerase II transcription subunit 37c OS=Arabidopsis thaliana GN=MED37D PE=1 SV=2
AT3G48500	F4JF21	0.587	0.025	plastid	Protein PLASTID TRANSCRIPTIONALLY ACTIVE 10 OS=Arabidopsis thaliana GN=PTAC10 PE=1 SV=1
AT4G24730	Q9SB68	0.59	0.011	cytosol	Manganese-dependent ADP-ribose/CDP-alcohol diphosphatase OS=Arabidopsis thaliana GN=At4g24730 PE=2 SV=1
AT5G10010	A2RVJ8	0.697	0.019	nucleus	Protein HEAT INTOLERANT 4 OS=Arabidopsis thaliana GN=HIT4 PE=1 SV=1
AT1G11480	Q94C21	0.794	0.013	cytosol	At1g11480/T23J18_15 OS=Arabidopsis thaliana GN=At1g11480 PE=1 SV=1
AT3G15260	Q9LDA7	0.868	0.049	cytosol	Probable protein phosphatase 2C 39 OS=Arabidopsis thaliana GN=At3g15260 PE=2 SV=1
AT1G53645	Q9C8L9	1.025	0.044	mitochondrion	At1g53640/F22G10.8 OS=Arabidopsis thaliana GN=F22G10.8 PE=2 SV=1
AT4G28706	F4JM15	1.192	0.029	plastid	PfkB-like carbohydrate kinase family protein OS=Arabidopsis thaliana GN=At4g28706 PE=3 SV=1
AT2G20900	Q9C5E5	1.775	0.038	cytosol	reversed Diacylglycerol kinase 5 OS=Arabidopsis thaliana GN=DGK5 PE=2 SV=1

## Sheet: Functional categories
Table S4: list of proteins that are differentially expressed by fungal VCs in leaves of WT plants with a "likely" statistical significance level (fungal VC-treated vs. non-treated plants). DEPs are classified according to their functions.
Accesion number	Protein ID	Fold change (log2)	qValue (FDR)	Subcellular location	Description
Aminoacids metabolism
AT2G22250	Q9SIE1	-0.622	0.013	plastid	Bifunctional aspartate aminotransferase and glutamate/aspartate-prephenate aminotransferase OS=Arabidopsis thaliana GN=PAT PE=1 SV=2
AT5G21060	F4K6Y8	-0.595	0.012	cytosol	Homoserine dehydrogenase OS=Arabidopsis thaliana GN=At5g21060 PE=3 SV=1
AT2G14170	Q0WM29	-0.412	0.02	mitochondrion	Methylmalonate-semialdehyde dehydrogenase [acylating], mitochondrial OS=Arabidopsis thaliana GN=ALDH6B2 PE=1 SV=2
Cell wall
AT1G69530	Q9C554	-0.702	0.016	extracellular	Expansin-A1 OS=Arabidopsis thaliana GN=EXPA1 PE=2 SV=1
AT2G28950	Q38865	0.393	0.021	extracellular	Expansin-A6 OS=Arabidopsis thaliana GN=EXPA6 PE=2 SV=2
Co-factor and vitamin metabolism
AT2G23420	Q84WV8	-0.694	0.016	cytosol	Nicotinate phosphoribosyltransferase 2 OS=Arabidopsis thaliana GN=NAPRT2 PE=2 SV=1
AT1G22940	Q5M731	-0.45	0.011	plastid	Thiamine biosynthetic bifunctional enzyme TH1, chloroplastic OS=Arabidopsis thaliana GN=TH1 PE=1 SV=1
Development
AT1G50600	Q8H125	-0.525	0.036	nucleus	Scarecrow-like protein 5 OS=Arabidopsis thaliana GN=SCL5 PE=2 SV=1
AT1G56220	Q8LD26	0.521	0.036	nucleus	Dormancy-associated protein homolog 3 OS=Arabidopsis thaliana GN=At1g56220 PE=1 SV=1
DNA
AT1G06670	F4IDQ6	-1.309	0.043	nucleus	reversed DExH-box ATP-dependent RNA helicase DExH2 OS=Arabidopsis thaliana GN=NIPE=1 SV=1
AT1G79650	Q84L33	-0.473	0.013	nucleus	Ubiquitin receptor RAD23b OS=Arabidopsis thaliana GN=RAD23B PE=1 SV=3
AT1G51060	Q9C681	0.375	0.012	nucleus	Probable histone H2A.1 OS=Arabidopsis thaliana GN=At1g51060 PE=1 SV=1
Lipid metabolism
AT2G20900	Q9C5E5	1.775	0.038	cytosol	reversed Diacylglycerol kinase 5 OS=Arabidopsis thaliana GN=DGK5 PE=2 SV=1
Minor CHO metabolism
AT4G28706	F4JM15	1.192	0.029	plastid	PfkB-like carbohydrate kinase family protein OS=Arabidopsis thaliana GN=At4g28706 PE=3 SV=1
Miscelaneous
AT2G29420	Q9ZW24	-1.407	0.023	cytosol	Glutathione S-transferase U7 OS=Arabidopsis thaliana GN=GSTU7 PE=2 SV=1
AT4G02340	O81299	-0.46	0.016	peroxisome	AT4g02340 protein OS=Arabidopsis thaliana GN=At4g02340 PE=2 SV=1
AT3G12270	Q0WVD6	-0.405	0.011	nucleus	reversed Probable protein arginine N-methyltransferase 3 OS=Arabidopsis thaliana GN=PRMT3 PE=2 SV=1
AT5G61510	A1L4Y4	-0.387	0.013	mitochondrion	At5g61510 OS=Arabidopsis thaliana GN=At5g61510 PE=2 SV=1
AT3G01510	F4J117	-0.361	0.036	plastid	reversed Phosphoglucan phosphatase LSF1, chloroplastic OS=Arabidopsis thaliana GN=LSF1 PE=1 SV=1
AT4G38990	Q9SVJ4	0.355	0.013	extracellular	Endoglucanase 22 OS=Arabidopsis thaliana GN=GH9B16 PE=3 SV=1
AT5G06580	Q94AX4	0.361	0.012	mitochondrion	D-lactate dehydrogenase [cytochrome], mitochondrial OS=Arabidopsis thaliana GN=DLD PE=1 SV=1
AT3G07320	Q9SRT4	0.406	0.02	extracellular	O-Glycosyl hydrolases family 17 protein OS=Arabidopsis thaliana GN=F21O3.3 PE=2 SV=1
Mitochondrial electron transport
AT1G51650	Q96253	0.373	0.021	mitochondrion	ATP synthase subunit epsilon, mitochondrial OS=Arabidopsis thaliana GN=At1g51650 PE=1 SV=3
OPP
AT1G30510	Q9S9P8	-0.551	0.034	plastid	Ferredoxin--NADP reductase, root isozyme 2, chloroplastic OS=Arabidopsis thaliana GN=RFNR2 PE=1 SV=1
Protein
AT2G20890	Q9SKT0	-0.609	0.033	plastid	Protein THYLAKOID FORMATION 1, chloroplastic OS=Arabidopsis thaliana GN=THF1 PE=1 SV=1
AT5G44090	Q9XGR4	-0.604	0.013	cytosol	Serine/threonine protein phosphatase 2A regulatory subunit B''alpha OS=Arabidopsis thaliana GN=B''ALPHA PE=1 SV=1
AT2G45770	O80842	-0.584	0.014	plastid	Cell division protein FtsY homolog, chloroplastic OS=Arabidopsis thaliana GN=CPFTSY PE=1 SV=2
AT3G20320	Q9LTR2	-0.499	0.018	plastid	Protein TRIGALACTOSYLDIACYLGLYCEROL 2, chloroplastic OS=Arabidopsis thaliana GN=TGD2 PE=1 SV=1
AT1G14320	Q93VT9	-0.474	0.013	cytosol	60S ribosomal protein L10-1 OS=Arabidopsis thaliana GN=RPL10A PE=1 SV=1
AT3G23710	F4J469	-0.444	0.032	plastid	Protein TIC 22-like, chloroplastic OS=Arabidopsis thaliana GN=TIC22L PE=3 SV=1
AT5G52520	Q9FYR6	-0.397	0.033	plastid	Proline--tRNA ligase, chloroplastic/mitochondrial OS=Arabidopsis thaliana GN=OVA6 PE=2 SV=1
AT2G03640	F4IT98	-0.352	0.033	nucleus	Nuclear transport factor 2 (NTF2) family protein wiRNA binding (RRM-RBD-RNP motifs) domain-containing protein OS=Arabidopsis thaliana GN=At2g03640 PE=4 SV=1
AT1G18170	Q9LDY5	-0.35	0.016	plastid	Peptidyl-prolyl cis-trans isomerase FKBP17-2, chloroplastic OS=Arabidopsis thaliana GN=FKBP17-2 PE=1 SV=1
AT1G66070	Q9C8D8	0.369	0.015	cytosol	Eukaryotic translation initiation factor 3 subunit J OS=Arabidopsis thaliana GN=At1g66070 PE=2 SV=1
AT3G53430	Q9LFH5	0.389	0.025	cytosol	60S ribosomal protein L12-2 OS=Arabidopsis thaliana GN=RPL12B PE=1 SV=1
AT1G45000	Q9MAK9	0.39	0.011	nucleus, cytosol	26S proteasome regulatory subunit S10B homolog B OS=Arabidopsis thaliana GN=RPT4B PE=1 SV=1
AT5G02490	P22954	0.532	0.036	cytosol	Probable mediator of RNA polymerase II transcription subunit 37c OS=Arabidopsis thaliana GN=MED37D PE=1 SV=2
AT4G24730	Q9SB68	0.59	0.011	cytosol	Manganese-dependent ADP-ribose/CDP-alcohol diphosphatase OS=Arabidopsis thaliana GN=At4g24730 PE=2 SV=1
AT1G11480	Q94C21	0.794	0.013	cytosol	At1g11480/T23J18_15 OS=Arabidopsis thaliana GN=At1g11480 PE=1 SV=1
AT3G15260	Q9LDA7	0.868	0.049	cytosol	Probable protein phosphatase 2C 39 OS=Arabidopsis thaliana GN=At3g15260 PE=2 SV=1
Redox metabolism
AT1G08830	P24704	-0.351	0.013	cytosol	Superoxide dismutase [Cu-Zn] 1 OS=Arabidopsis thaliana GN=CSD1 PE=1 SV=2
RNA
AT5G04290	F4JW79	-1.058	0.042	nucleus	Protein RNA-directed DNA methylation 3 OS=Arabidopsis thaliana GN=RDM3 PE=1 SV=1
AT4G12750	F4JRF5	-0.527	0.014	nucleus	reversed Homeobox-DDT domain protein RLT3 OS=Arabidopsis thaliana GN=RLT3 PE=3 SV=1
AT5G26210	O81488	-0.384	0.012	nucleus	PHD finger protein ALFIN-LIKE 4 OS=Arabidopsis thaliana GN=AL4 PE=1 SV=2
AT2G04530	Q8L633	-0.363	0.015	plastid	tRNase Z TRZ2, chloroplastic OS=Arabidopsis thaliana GN=TRZ2 PE=2 SV=1
AT1G21600	Q9XI19	0.355	0.012	plastid	AT1G21600 protein OS=Arabidopsis thaliana GN=F8K7.1 PE=2 SV=1
AT3G12130	Q9C7C3	0.383	0.012	nucleus	Zinc finger CCCdomain-containing protein 36 OS=Arabidopsis thaliana GN=At3g12130 PE=2 SV=1
AT1G20110	Q9ASS2	0.472	0.018	nucleus	Protein FREE1 OS=Arabidopsis thaliana GN=FREE1 PE=1 SV=1
Secondary metabolism
AT4G14210	Q07356	-0.437	0.011	plastid	15-cis-phytoene desaturase, chloroplastic/chromoplastic OS=Arabidopsis thaliana GN=PDS PE=1 SV=1
Signalling
AT3G26740	Q96500	0.387	0.012	plastid	Light-regulated protein 1, chloroplastic OS=Arabidopsis thaliana GN=LIR1 PE=1 SV=1
AT5G07340	Q38798	0.366	0.011	ER	Calnexin homolog 2 OS=Arabidopsis thaliana GN=At5g07340 PE=2 SV=2
Stress
AT5G38940	Q9FMA8	-0.477	0.011	extracellular	Germin-like protein subfamily 1 member 11 OS=Arabidopsis thaliana GN=At5g38940 PE=2 SV=1
Not assigned
AT3G62360	Q9LZQ4	-0.837	0.012	ER	Carbohydrate-binding-like fold OS=Arabidopsis thaliana GN=T12C14_60 PE=4 SV=1
AT1G18270	F4IAP5	-0.674	0.015	cytosol	Ketose-bisphosphate aldolase class-II family protein OS=Arabidopsis thaliana GN=At1g18270 PE=4 SV=1
AT2G34070	O22960	-0.668	0.013	extracellular	Protein trichome birefringence-like 37 OS=Arabidopsis thaliana GN=TBL37 PE=2 SV=2
AT1G04080	F4I448	-0.449	0.04	nucleus	Tetratricopeptide repeat (TPR)-like superfamily protein OS=Arabidopsis thaliana GN=PRP39 PE=1 SV=1
AT2G47960	O82263	-0.431	0.011	golgi	At2g47960/T9J23.10 OS=Arabidopsis thaliana GN=At2g47960 PE=2 SV=2
AT3G01660	Q9SS89	-0.384	0.05	mitochondrion	At3g01660 OS=Arabidopsis thaliana GN=At3g01660 PE=2 SV=1
AT5G39590	Q9FKA3	-0.383	0.012	golgi	TLD-domain containing nucleolar protein OS=Arabidopsis thaliana GN=MIJ24.8 PE=4 SV=1
AT4G34260	Q8L7W8	-0.354	0.011	extracellular	Alpha-L-fucosidase 2 OS=Arabidopsis thaliana GN=FUC95A PE=1 SV=1
AT4G34215	Q8L9J9	0.355	0.011	cytosol	Probable carbohydrate esterase At4g34215 OS=Arabidopsis thaliana GN=At4g34215 PE=1 SV=2
AT2G03420	Q9ZQ78	0.361	0.011	plastid	Uncharacterized protein At2g03420 OS=Arabidopsis thaliana GN=At2g03420 PE=2 SV=2
AT5G12240	Q6NQD2	0.362	0.011	cytosol	At5g12240 OS=Arabidopsis thaliana GN=MXC9.20 PE=2 SV=1
AT2G30695	Q945Q5	0.394	0.013	plastid	At2g30700/T11J7.9 OS=Arabidopsis thaliana GN=At2g30695 PE=2 SV=1
AT2G36835	Q8W455	0.427	0.016	plastid	Expressed protein OS=Arabidopsis thaliana GN=At2g36835 PE=2 SV=1
AT3G48500	F4JF21	0.587	0.025	plastid	Protein PLASTID TRANSCRIPTIONALLY ACTIVE 10 OS=Arabidopsis thaliana GN=PTAC10 PE=1 SV=1
AT5G10010	A2RVJ8	0.697	0.019	nucleus	Protein HEAT INTOLERANT 4 OS=Arabidopsis thaliana GN=HIT4 PE=1 SV=1
AT1G53645	Q9C8L9	1.025	0.044	mitochondrion	At1g53640/F22G10.8 OS=Arabidopsis thaliana GN=F22G10.8 PE=2 SV=1
