# Supplementary material for: Proteostatic Regulation of MEP and Shikimate Pathways by Redox-Activated Photosynthesis Signaling in Plants Exposed to Small Fungal Volatiles
Source: Front Plant Sci. 2021 Mar 5;12:637976. doi: 10.3389/fpls.2021.637976 (PMC7973468; doi:10.3389/fpls.2021.637976)
Supplement: Supplementary Table 5 — List of proteins identified in the proteomic study in rosettes of WT plants cultured in the absence or presence of small fungal VCs. [file Table_3.XLSX]

## Sheet: quant_WT+VCS_vs_WT-VCS
Table S5. List of proteins identified in the proteomic study in rosettes of WT plants cultured in the absence or presence of fungal VCs
contrast	category	log2_fold_change	pvalue	evalue	qvalue	num_replicates	num_peptides	set_type	peptide	modif	inferred_proteins	description
WT+VCS/WT-VCS	confident.down	-0.885	9.9999e-06	0.01	0	3	6	inferred	---	----	Q9LSQ5	Q9LSQ5|FQR1_ARATH NAD(P)H dehydrogenase (quinone) FQR1 OS=Arabidopsis thaliana GN=FQR1 PE=1 SV=1
WT+VCS/WT-VCS	confident.down	-0.508	2.99997e-05	0.03	0	3	16	inferred	---	----	P56771	P56771|CYF_ARATH Cytochrome f OS=Arabidopsis thaliana GN=petA PE=3 SV=1
WT+VCS/WT-VCS	confident.down	-0.449	9.9999e-06	0.01	0	3	25	inferred	---	----	P10896	P10896|RCA_ARATH Ribulose bisphosphate carboxylase/oxygenase activase, chloroplastic OS=Arabidopsis thaliana GN=RCA PE=1 SV=2
WT+VCS/WT-VCS	confident.down	-3.353	0.000509995	0.49	0.001	2	1	inferred	---	----	O80948	O80948|JAL23_ARATH Jacalin-related lectin 23 OS=Arabidopsis thaliana GN=JAL23 PE=1 SV=1
WT+VCS/WT-VCS	confident.down	-2.805	9.9999e-06	0.01	0.001	3	8	inferred	---	----	Q9FGY1	Q9FGY1|BXL1_ARATH Beta-D-xylosidase 1 OS=Arabidopsis thaliana GN=BXL1 PE=1 SV=1
WT+VCS/WT-VCS	confident.down	-2.756	9.9999e-06	0.01	0.001	3	9	inferred	---	----	A0A1P8B8B4	A0A1P8B8B4|A0A1P8B8B4_ARATH TolB protein-like protein OS=Arabidopsis thaliana GN=At4g01870 PE=4 SV=1
WT+VCS/WT-VCS	confident.down	-2.42	2.99997e-05	0.03	0.001	3	2	inferred	---	----	P93017	P93017|DRMH1_ARATH Dormancy-associated protein homolog 1 OS=Arabidopsis thaliana GN=DRMH1 PE=1 SV=1
WT+VCS/WT-VCS	confident.down	-2.344	0.000119999	0.12	0.001	3	1	inferred	---	----	Q93V62	Q93V62|Q93V62_ARATH AT4g27450/F27G19_50 OS=Arabidopsis thaliana GN=At4g27450 PE=1 SV=1
WT+VCS/WT-VCS	confident.down	-2.259	0.000239998	0.23	0.001	2	1	inferred	---	----	Q9SD45	Q9SD45|Q9SD45_ARATH AT3g51000/F24M12_40 OS=Arabidopsis thaliana GN=F24M12.40 PE=2 SV=1
WT+VCS/WT-VCS	confident.down	-2.222	5.99994e-05	0.06	0.001	3	1	inferred	---	----	Q9SQR2	Q9SQR2|ADRC2_ARATH NADPH-dependent aldehyde reductase 2, chloroplastic OS=Arabidopsis thaliana GN=ChlADR2 PE=1 SV=1
WT+VCS/WT-VCS	confident.down	-2.179	0.000129999	0.12	0.001	3	2	inferred	---	----	Q9ZSJ6	Q9ZSJ6|GRP3S_ARATH Glycine-rich protein 3 short isoform OS=Arabidopsis thaliana GN=GRP3S PE=1 SV=2
WT+VCS/WT-VCS	confident.down	-2.118	0.000719993	0.69	0.001	1	1	inferred	---	----	Q39176	Q39176|ERLI1_ARATH Lipid transfer protein EARLI 1 OS=Arabidopsis thaliana GN=EARLI1 PE=1 SV=1
WT+VCS/WT-VCS	confident.down	-1.946	1.99998e-05	0.02	0.001	3	3	inferred	---	----	P24806	P24806|XTH24_ARATH Xyloglucan endotransglucosylase/hydrolase protein 24 OS=Arabidopsis thaliana GN=XTH24 PE=1 SV=2
WT+VCS/WT-VCS	confident.down	-1.84	9.9999e-05	0.1	0.001	3	2	inferred	---	----	Q9M892	Q9M892|Q9M892_ARATH AT3g02480/F16B3_11 OS=Arabidopsis thaliana GN=At3g02480 PE=2 SV=1
WT+VCS/WT-VCS	confident.down	-1.832	0.000149999	0.14	0.001	2	2	inferred	---	----	Q9SCW1	Q9SCW1|BGAL1_ARATH Beta-galactosidase 1 OS=Arabidopsis thaliana GN=BGAL1 PE=2 SV=1
WT+VCS/WT-VCS	confident.down	-1.827	0.000349997	0.34	0.001	2	1	inferred	---	----	Q9FY71	Q9FY71|EXOL4_ARATH Protein EXORDIUM-like 4 OS=Arabidopsis thaliana GN=EXL4 PE=2 SV=1
WT+VCS/WT-VCS	confident.down	-1.811	0.000229998	0.22	0.001	3	1	inferred	---	----	Q9ZRA2	Q9ZRA2|HGD_ARATH Homogentisate 1,2-dioxygenase OS=Arabidopsis thaliana GN=HGO PE=2 SV=2
WT+VCS/WT-VCS	confident.down	-1.763	9.9999e-06	0.01	0.001	3	14	inferred	---	----	Q56WK6	Q56WK6|PATL1_ARATH Patellin-1 OS=Arabidopsis thaliana GN=PATL1 PE=1 SV=2
WT+VCS/WT-VCS	confident.down	-1.763	0.000149999	0.14	0.001	3	1	inferred	---	----	Q9M5J9	Q9M5J9|PGIP1_ARATH Polygalacturonase inhibitor 1 OS=Arabidopsis thaliana GN=PGIP1 PE=1 SV=1
WT+VCS/WT-VCS	confident.down	-1.757	3.99996e-05	0.04	0.001	3	3	inferred	---	----	Q9SWG0	Q9SWG0|IVD_ARATH Isovaleryl-CoA dehydrogenase, mitochondrial OS=Arabidopsis thaliana GN=IVD PE=1 SV=2
WT+VCS/WT-VCS	confident.down	-1.728	0.000179998	0.17	0.001	3	1	inferred	---	----	Q9SCV8	Q9SCV8|BGAL4_ARATH Beta-galactosidase 4 OS=Arabidopsis thaliana GN=BGAL4 PE=1 SV=1
WT+VCS/WT-VCS	confident.down	-1.644	9.9999e-06	0.01	0.001	3	13	inferred	---	----	O81439	O81439|PAP1_ARATH Probable plastid-lipid-associated protein 1, chloroplastic OS=Arabidopsis thaliana GN=PAP1 PE=1 SV=1
WT+VCS/WT-VCS	confident.down	-1.63	0.000259997	0.25	0.001	3	1	unresolved	---	----	O49629;O81439	O49629|PAP2_ARATH Probable plastid-lipid-associated protein 2, chloroplastic OS=Arabidopsis thaliana GN=PAP2 PE=1 SV=1
WT+VCS/WT-VCS	confident.down	-1.621	2.99997e-05	0.03	0.001	3	5	unresolved	---	----	P25819;Q96528	P25819|CATA2_ARATH Catalase-2 OS=Arabidopsis thaliana GN=CAT2 PE=1 SV=3
WT+VCS/WT-VCS	confident.down	-1.614	0.000189998	0.18	0.001	3	1	inferred	---	----	Q9ZQ94	Q9ZQ94|U73C5_ARATH UDP-glycosyltransferase 73C5 OS=Arabidopsis thaliana GN=UGT73C5 PE=2 SV=1
WT+VCS/WT-VCS	confident.down	-1.553	0.000289997	0.28	0.001	3	1	inferred	---	----	Q9LLR6	Q9LLR6|NLTP4_ARATH Non-specific lipid-transfer protein 4 OS=Arabidopsis thaliana GN=LTP4 PE=3 SV=1
WT+VCS/WT-VCS	confident.down	-1.551	4.99995e-05	0.05	0.001	3	5	inferred	---	----	Q9LR44	Q9LR44|U75B1_ARATH UDP-glycosyltransferase 75B1 OS=Arabidopsis thaliana GN=UGT75B1 PE=1 SV=1
WT+VCS/WT-VCS	confident.down	-1.515	7.99992e-05	0.08	0.001	3	2	inferred	---	----	Q9ASX5	Q9ASX5|Y5520_ARATH Uncharacterized aarF domain-containing protein kinase At5g05200, chloroplastic OS=Arabidopsis thaliana GN=At5g05200 PE=1 SV=1
WT+VCS/WT-VCS	confident.down	-1.499	6.99993e-05	0.07	0.001	3	3	inferred	---	----	O49675	O49675|CCD4_ARATH Probable carotenoid cleavage dioxygenase 4, chloroplastic OS=Arabidopsis thaliana GN=CCD4 PE=1 SV=1
WT+VCS/WT-VCS	confident.down	-1.494	1.99998e-05	0.02	0.001	3	11	inferred	---	----	P25819	P25819|CATA2_ARATH Catalase-2 OS=Arabidopsis thaliana GN=CAT2 PE=1 SV=3
WT+VCS/WT-VCS	confident.down	-1.458	7.99992e-05	0.08	0.001	3	2	inferred	---	----	Q9CAI3	Q9CAI3|CADH1_ARATH Probable cinnamyl alcohol dehydrogenase 1 OS=Arabidopsis thaliana GN=CAD1 PE=2 SV=1
WT+VCS/WT-VCS	confident.down	-1.413	0.000219998	0.21	0.001	3	2	unresolved	---	----	Q56WK6;Q56ZI2	Q56WK6|PATL1_ARATH Patellin-1 OS=Arabidopsis thaliana GN=PATL1 PE=1 SV=2
WT+VCS/WT-VCS	confident.down	-1.361	1.99998e-05	0.02	0.001	3	6	inferred	---	----	Q39172	Q39172|AER_ARATH NADPH-dependent oxidoreductase 2-alkenal reductase OS=Arabidopsis thaliana GN=AER PE=1 SV=1
WT+VCS/WT-VCS	confident.down	-1.357	0.000689993	0.66	0.001	2	1	inferred	---	----	Q9LV60	Q9LV60|CRR55_ARATH Cysteine-rich repeat secretory protein 55 OS=Arabidopsis thaliana GN=CRRSP55 PE=2 SV=1
WT+VCS/WT-VCS	confident.down	-1.34	0.000179998	0.17	0.001	3	2	inferred	---	----	Q9M2D8	Q9M2D8|Y3126_ARATH Uncharacterized protein At3g61260 OS=Arabidopsis thaliana GN=At3g61260 PE=1 SV=1
WT+VCS/WT-VCS	confident.down	-1.326	0.000149999	0.14	0.001	3	2	unresolved	---	----	Q39172;Q39173	Q39172|AER_ARATH NADPH-dependent oxidoreductase 2-alkenal reductase OS=Arabidopsis thaliana GN=AER PE=1 SV=1
WT+VCS/WT-VCS	confident.down	-1.325	9.9999e-06	0.01	0.001	3	9	inferred	---	----	Q9FPF0	Q9FPF0|DJ1A_ARATH Protein DJ-1 homolog A OS=Arabidopsis thaliana GN=DJ1A PE=1 SV=1
WT+VCS/WT-VCS	confident.down	-1.322	0.000459995	0.44	0.001	3	1	unresolved	---	----	A0A1P8BA53;O81493	A0A1P8BA53|A0A1P8BA53_ARATH TRAF-like family protein OS=Arabidopsis thaliana GN=At5g26280 PE=4 SV=1
WT+VCS/WT-VCS	confident.down	-1.271	0.000619994	0.6	0.001	3	1	unresolved	---	----	F4KFK3;Q39172;Q39173	F4KFK3|F4KFK3_ARATH Zinc-binding dehydrogenase family protein OS=Arabidopsis thaliana GN=At5g16980 PE=4 SV=1
WT+VCS/WT-VCS	confident.down	-1.246	3.99996e-05	0.04	0.001	3	7	inferred	---	----	Q43387	Q43387|PER71_ARATH Peroxidase 71 OS=Arabidopsis thaliana GN=PER71 PE=1 SV=1
WT+VCS/WT-VCS	confident.down	-1.24	0.000539995	0.52	0.001	3	1	inferred	---	----	Q9SK82	Q9SK82|U85A1_ARATH UDP-glycosyltransferase 85A1 OS=Arabidopsis thaliana GN=UGT85A1 PE=2 SV=1
WT+VCS/WT-VCS	confident.down	-1.235	2.99997e-05	0.03	0.001	3	4	inferred	---	----	Q8W585	Q8W585|FTSH8_ARATH ATP-dependent zinc metalloprotease FTSH 8, chloroplastic OS=Arabidopsis thaliana GN=FTSH8 PE=1 SV=1
WT+VCS/WT-VCS	confident.down	-1.229	2.99997e-05	0.03	0.001	3	4	inferred	---	----	Q9LRJ9	Q9LRJ9|CRR38_ARATH Cysteine-rich repeat secretory protein 38 OS=Arabidopsis thaliana GN=CRRSP38 PE=2 SV=1
WT+VCS/WT-VCS	confident.down	-1.226	6.99993e-05	0.07	0.001	3	8	inferred	---	----	Q9SYG7	Q9SYG7|AL7B4_ARATH Aldehyde dehydrogenase family 7 member B4 OS=Arabidopsis thaliana GN=ALDH7B4 PE=2 SV=3
WT+VCS/WT-VCS	confident.down	-1.224	4.99995e-05	0.05	0.001	3	3	inferred	---	----	A0A1P8BA53	A0A1P8BA53|A0A1P8BA53_ARATH TRAF-like family protein OS=Arabidopsis thaliana GN=At5g26280 PE=4 SV=1
WT+VCS/WT-VCS	confident.down	-1.222	0.000519995	0.5	0.001	3	1	unresolved	---	----	P25819;Q42547;Q96528	P25819|CATA2_ARATH Catalase-2 OS=Arabidopsis thaliana GN=CAT2 PE=1 SV=3
WT+VCS/WT-VCS	confident.down	-1.219	0.000519995	0.5	0.001	3	1	unresolved	---	----	Q9FFH6;Q9ZWA8	Q9FFH6|FLA13_ARATH Fasciclin-like arabinogalactan protein 13 OS=Arabidopsis thaliana GN=FLA13 PE=1 SV=1
WT+VCS/WT-VCS	confident.down	-1.193	0.000599994	0.58	0.001	3	1	inferred	---	----	Q9LRL2	Q9LRL2|CRR25_ARATH Putative cysteine-rich repeat secretory protein 25 OS=Arabidopsis thaliana GN=CRRSP25 PE=5 SV=2
WT+VCS/WT-VCS	confident.down	-1.185	0.000639994	0.61	0.001	3	1	unresolved	---	----	O81296;Q9SRX5	O81296|O81296_ARATH AT4g02370 protein OS=Arabidopsis thaliana GN=At4g02370 PE=2 SV=1
WT+VCS/WT-VCS	confident.down	-1.184	7.99992e-05	0.08	0.001	3	3	inferred	---	----	Q8W4F1	Q8W4F1|PAP10_ARATH Probable plastid-lipid-associated protein 10, chloroplastic OS=Arabidopsis thaliana GN=PAP10 PE=1 SV=1
WT+VCS/WT-VCS	confident.down	-1.17	6.99993e-05	0.07	0.001	3	5	inferred	---	----	Q9ZVS4	Q9ZVS4|Q9ZVS4_ARATH Eukaryotic aspartyl protease family protein OS=Arabidopsis thaliana GN=At1g03220 PE=2 SV=1
WT+VCS/WT-VCS	confident.down	-1.169	0.000129999	0.12	0.001	3	3	inferred	---	----	Q42523	Q42523|MCCA_ARATH Methylcrotonoyl-CoA carboxylase subunit alpha, mitochondrial OS=Arabidopsis thaliana GN=MCCA PE=1 SV=2
WT+VCS/WT-VCS	confident.down	-1.155	0.000149999	0.14	0.001	3	3	inferred	---	----	O80845	O80845|PX11D_ARATH Peroxisomal membrane protein 11D OS=Arabidopsis thaliana GN=PEX11D PE=1 SV=2
WT+VCS/WT-VCS	confident.down	-1.154	0.000119999	0.12	0.001	3	4	inferred	---	----	Q9LTQ5	Q9LTQ5|Q9LTQ5_ARATH AT3g20370/MQC12_13 OS=Arabidopsis thaliana GN=At3g20370 PE=2 SV=1
WT+VCS/WT-VCS	confident.down	-1.153	0.000259997	0.25	0.001	3	2	inferred	---	----	A8MQX6	A8MQX6|A8MQX6_ARATH Bifunctional inhibitor/lipid-transfer protein/seed storage 2S albumin superfamily protein OS=Arabidopsis thaliana GN=At4g22513 PE=4 SV=1
WT+VCS/WT-VCS	confident.down	-1.134	0.000629994	0.6	0.001	3	1	inferred	---	----	Q9FMF7	Q9FMF7|DIT21_ARATH Dicarboxylate transporter 2.1, chloroplastic OS=Arabidopsis thaliana GN=DIT2-1 PE=1 SV=1
WT+VCS/WT-VCS	confident.down	-1.127	9.9999e-06	0.01	0.001	3	20	inferred	---	----	Q56YA5	Q56YA5|SGAT_ARATH Serine--glyoxylate aminotransferase OS=Arabidopsis thaliana GN=AGT1 PE=1 SV=2
WT+VCS/WT-VCS	confident.down	-1.126	6.99993e-05	0.07	0.001	3	1	unresolved	---	----	P04778;Q39142;Q9S7J7;Q9S7M0;Q9SHR7;Q9XF87	P04778|CB1C_ARATH Chlorophyll a-b binding protein 1, chloroplastic OS=Arabidopsis thaliana GN=LHCB1.3 PE=1 SV=1
WT+VCS/WT-VCS	confident.down	-1.123	4.99995e-05	0.05	0.001	3	4	inferred	---	----	O22841	O22841|CHI62_ARATH Endochitinase At2g43620 OS=Arabidopsis thaliana GN=At2g43620 PE=3 SV=1
WT+VCS/WT-VCS	confident.down	-1.122	0.000189998	0.18	0.001	3	2	inferred	---	----	P27140	P27140|BCA1_ARATH Beta carbonic anhydrase 1, chloroplastic OS=Arabidopsis thaliana GN=BCA1 PE=1 SV=2
WT+VCS/WT-VCS	confident.down	-1.11	0.000679993	0.65	0.001	3	1	inferred	---	----	Q56X76	Q56X76|RH39_ARATH DEAD-box ATP-dependent RNA helicase 39 OS=Arabidopsis thaliana GN=RH39 PE=2 SV=2
WT+VCS/WT-VCS	confident.down	-1.1	0.000749993	0.72	0.001	3	1	inferred	---	----	Q9SVQ9	Q9SVQ9|Q9SVQ9_ARATH AT4g13180/F17N18_70 OS=Arabidopsis thaliana GN=At4g13180 PE=1 SV=1
WT+VCS/WT-VCS	confident.down	-1.091	1.99998e-05	0.02	0.001	3	9	inferred	---	----	O65581	O65581|ALFC5_ARATH Fructose-bisphosphate aldolase 5, cytosolic OS=Arabidopsis thaliana GN=FBA5 PE=1 SV=1
WT+VCS/WT-VCS	confident.down	-1.074	0.000269997	0.26	0.001	3	2	unresolved	---	----	P25819;Q42547	P25819|CATA2_ARATH Catalase-2 OS=Arabidopsis thaliana GN=CAT2 PE=1 SV=3
WT+VCS/WT-VCS	confident.down	-1.073	0.000729993	0.7	0.001	3	1	inferred	---	----	Q39241	Q39241|TRXH5_ARATH Thioredoxin H5 OS=Arabidopsis thaliana GN=TRX5 PE=1 SV=1
WT+VCS/WT-VCS	confident.down	-1.04	6.99993e-05	0.07	0.001	3	7	inferred	---	----	Q38946	Q38946|DHE2_ARATH Glutamate dehydrogenase 2 OS=Arabidopsis thaliana GN=GDH2 PE=1 SV=1
WT+VCS/WT-VCS	confident.down	-1.037	0.00099999	0.96	0.001	3	1	inferred	---	----	Q9FFE6	Q9FFE6|AAE5_ARATH Probable acyl-activating enzyme 5, peroxisomal OS=Arabidopsis thaliana GN=AAE5 PE=1 SV=1
WT+VCS/WT-VCS	confident.down	-1.033	0.000829992	0.8	0.001	3	1	inferred	---	----	Q9LRN0	Q9LRN0|Q9LRN0_ARATH AT3g24190/MUJ8_17 OS=Arabidopsis thaliana GN=At3g24190 PE=2 SV=1
WT+VCS/WT-VCS	confident.down	-1.026	0.00103999	1	0.001	3	2	inferred	---	----	Q8L7S6	Q8L7S6|HEXO3_ARATH Beta-hexosaminidase 3 OS=Arabidopsis thaliana GN=HEXO3 PE=1 SV=1
WT+VCS/WT-VCS	confident.down	-1.023	9.9999e-05	0.1	0.001	3	5	inferred	---	----	Q56Y11	Q56Y11|DDPS2_ARATH Dehydrodolichyl diphosphate synthase 2 OS=Arabidopsis thaliana GN=At5g58770 PE=2 SV=2
WT+VCS/WT-VCS	confident.down	-1.02	0.000219998	0.21	0.001	3	2	inferred	---	----	Q0WPT7	Q0WPT7|Y2104_ARATH Uncharacterized methyltransferase At2g41040, chloroplastic OS=Arabidopsis thaliana GN=At2g41040 PE=1 SV=1
WT+VCS/WT-VCS	confident.down	-1.018	8.99991e-05	0.09	0.001	3	3	inferred	---	----	P93004	P93004|PIP27_ARATH Aquaporin PIP2-7 OS=Arabidopsis thaliana GN=PIP2-7 PE=1 SV=2
WT+VCS/WT-VCS	confident.down	-1.014	0.000359996	0.35	0.001	3	2	inferred	---	----	P56791	P56791|RK2_ARATH 50S ribosomal protein L2, chloroplastic OS=Arabidopsis thaliana GN=rpl2-A PE=3 SV=1
WT+VCS/WT-VCS	confident.down	-1.012	0.00101999	0.98	0.001	3	1	inferred	---	----	Q9M0R2	Q9M0R2|PATL5_ARATH Patellin-5 OS=Arabidopsis thaliana GN=PATL5 PE=1 SV=2
WT+VCS/WT-VCS	confident.down	-1.005	0.000129999	0.12	0.001	3	5	inferred	---	----	P94040	P94040|GL31_ARATH Germin-like protein subfamily 3 member 1 OS=Arabidopsis thaliana GN=GLP1 PE=1 SV=1
WT+VCS/WT-VCS	confident.down	-1.002	0.00101999	0.98	0.001	3	1	unresolved	---	----	O82399;Q9ZP05	O82399|MDHX1_ARATH Malate dehydrogenase 1, peroxisomal OS=Arabidopsis thaliana GN=PMDH1 PE=1 SV=1
WT+VCS/WT-VCS	confident.down	-0.991	2.99997e-05	0.03	0.001	3	10	inferred	---	----	Q56ZI2	Q56ZI2|PATL2_ARATH Patellin-2 OS=Arabidopsis thaliana GN=PATL2 PE=1 SV=2
WT+VCS/WT-VCS	confident.down	-0.989	0.000869991	0.84	0.001	3	1	inferred	---	----	O81208	O81208|OHP1_ARATH Light-harvesting complex-like protein OHP1, chloroplastic OS=Arabidopsis thaliana GN=OHP1 PE=1 SV=1
WT+VCS/WT-VCS	confident.down	-0.988	0.000949991	0.91	0.001	3	1	unresolved	---	----	O80983;Q8W585	O80983|FTSH4_ARATH ATP-dependent zinc metalloprotease FTSH 4, mitochondrial OS=Arabidopsis thaliana GN=FTSH4 PE=1 SV=2
WT+VCS/WT-VCS	confident.down	-0.987	0.000829992	0.8	0.001	3	1	inferred	---	----	Q7XA63	Q7XA63|Q7XA63_ARATH At5g19860 OS=Arabidopsis thaliana GN=At5g19860 PE=2 SV=1
WT+VCS/WT-VCS	confident.down	-0.985	0.000879991	0.84	0.001	3	1	inferred	---	----	O22224	O22224|NP93A_ARATH Nuclear pore complex protein NUP93A OS=Arabidopsis thaliana GN=NUP93A PE=1 SV=2
WT+VCS/WT-VCS	confident.down	-0.983	7.99992e-05	0.08	0.001	3	4	inferred	---	----	O22822	O22822|U74F2_ARATH UDP-glycosyltransferase 74F2 OS=Arabidopsis thaliana GN=UGT74F2 PE=1 SV=1
WT+VCS/WT-VCS	confident.down	-0.98	0.000909991	0.87	0.001	3	1	inferred	---	----	Q9FMG0	Q9FMG0|Q9FMG0_ARATH 2-nitropropane dioxygenase-like protein OS=Arabidopsis thaliana GN=MSJ1.9 PE=1 SV=1
WT+VCS/WT-VCS	confident.down	-0.979	0.000489995	0.47	0.001	3	2	inferred	---	----	Q41963	Q41963|TIP12_ARATH Aquaporin TIP1-2 OS=Arabidopsis thaliana GN=TIP1-2 PE=1 SV=2
WT+VCS/WT-VCS	confident.down	-0.959	0.000339997	0.33	0.001	3	2	inferred	---	----	Q9LS03	Q9LS03|AOC1_ARATH Allene oxide cyclase 1, chloroplastic OS=Arabidopsis thaliana GN=AOC1 PE=1 SV=1
WT+VCS/WT-VCS	confident.down	-0.954	0.000139999	0.13	0.001	3	4	inferred	---	----	O49304	O49304|O49304_ARATH At1g23130/T26J12_10 OS=Arabidopsis thaliana GN=At1g23130 PE=2 SV=1
WT+VCS/WT-VCS	confident.down	-0.946	1.99998e-05	0.02	0.001	3	9	inferred	---	----	Q9LRR9	Q9LRR9|GLO1_ARATH (S)-2-hydroxy-acid oxidase GLO1 OS=Arabidopsis thaliana GN=GLO1 PE=1 SV=1
WT+VCS/WT-VCS	confident.down	-0.932	9.9999e-06	0.01	0.001	3	24	inferred	---	----	Q9C9W5	Q9C9W5|HPR1_ARATH Glycerate dehydrogenase HPR, peroxisomal OS=Arabidopsis thaliana GN=HPR PE=1 SV=1
WT+VCS/WT-VCS	confident.down	-0.928	0.000109999	0.11	0.001	3	5	inferred	---	----	P52032	P52032|GPX1_ARATH Phospholipid hydroperoxide glutathione peroxidase 1, chloroplastic OS=Arabidopsis thaliana GN=GPX1 PE=2 SV=2
WT+VCS/WT-VCS	confident.down	-0.914	7.99992e-05	0.08	0.001	3	6	inferred	---	----	Q94K97	Q94K97|Q94K97_ARATH 30S ribosomal protein OS=Arabidopsis thaliana GN=At5g24490 PE=1 SV=1
WT+VCS/WT-VCS	confident.down	-0.909	9.9999e-06	0.01	0.001	3	11	inferred	---	----	Q9ZP05	Q9ZP05|MDHX2_ARATH Malate dehydrogenase 2, peroxisomal OS=Arabidopsis thaliana GN=PMDH2 PE=1 SV=1
WT+VCS/WT-VCS	confident.down	-0.904	3.99996e-05	0.04	0.001	3	5	inferred	---	----	Q9SSL0	Q9SSL0|Q9SSL0_ARATH At1g70820 OS=Arabidopsis thaliana GN=At1g70820 PE=2 SV=1
WT+VCS/WT-VCS	confident.down	-0.902	0.000129999	0.12	0.001	3	4	inferred	---	----	P46644	P46644|AAT3_ARATH Aspartate aminotransferase 3, chloroplastic OS=Arabidopsis thaliana GN=ASP3 PE=1 SV=1
WT+VCS/WT-VCS	confident.down	-0.9	0.000289997	0.28	0.001	3	3	inferred	---	----	Q9SZ11	Q9SZ11|GPDL3_ARATH Glycerophosphodiester phosphodiesterase GDPDL3 OS=Arabidopsis thaliana GN=GDPDL3 PE=1 SV=3
WT+VCS/WT-VCS	confident.down	-0.891	7.99992e-05	0.08	0.001	3	8	inferred	---	----	Q39041	Q39041|INVA4_ARATH Acid beta-fructofuranosidase 4, vacuolar OS=Arabidopsis thaliana GN=BFRUCT4 PE=1 SV=2
WT+VCS/WT-VCS	confident.down	-0.889	5.99994e-05	0.06	0.001	3	7	inferred	---	----	O80448	O80448|PDX11_ARATH Pyridoxal 5'-phosphate synthase subunit PDX1.1 OS=Arabidopsis thaliana GN=PDX11 PE=1 SV=1
WT+VCS/WT-VCS	confident.down	-0.887	0.000299997	0.29	0.001	3	3	inferred	---	----	Q96329	Q96329|ACOX4_ARATH Acyl-coenzyme A oxidase 4, peroxisomal OS=Arabidopsis thaliana GN=ACX4 PE=1 SV=1
WT+VCS/WT-VCS	confident.down	-0.876	2.99997e-05	0.03	0.001	3	11	unresolved	---	----	Q9LR30;Q9S7E9	Q9LR30|GGT1_ARATH Glutamate--glyoxylate aminotransferase 1 OS=Arabidopsis thaliana GN=GGAT1 PE=1 SV=1
WT+VCS/WT-VCS	confident.down	-0.875	4.99995e-05	0.05	0.001	3	5	inferred	---	----	O65423	O65423|O65423_ARATH AT4g21580/F18E5_200 OS=Arabidopsis thaliana GN=F18E5.200 PE=2 SV=1
WT+VCS/WT-VCS	confident.down	-0.875	0.000149999	0.14	0.001	3	4	unresolved	---	----	Q9S7J7;Q9SHR7;Q9XF87	Q9S7J7|CB22_ARATH Chlorophyll a-b binding protein 2.2, chloroplastic OS=Arabidopsis thaliana GN=LHCB2.2 PE=1 SV=1
WT+VCS/WT-VCS	confident.down	-0.869	3.99996e-05	0.04	0.001	3	8	inferred	---	----	P54887	P54887|P5CS1_ARATH Delta-1-pyrroline-5-carboxylate synthase A OS=Arabidopsis thaliana GN=P5CSA PE=1 SV=1
WT+VCS/WT-VCS	confident.down	-0.868	0.000239998	0.23	0.001	3	2	inferred	---	----	Q42512	Q42512|CR15A_ARATH Protein COLD-REGULATED 15A, chloroplastic OS=Arabidopsis thaliana GN=COR15A PE=1 SV=1
WT+VCS/WT-VCS	confident.down	-0.866	0.000139999	0.13	0.001	3	4	inferred	---	----	Q9STT3	Q9STT3|Q9STT3_ARATH Aldose 1-epimerase OS=Arabidopsis thaliana GN=T23J7.130 PE=2 SV=1
WT+VCS/WT-VCS	confident.down	-0.866	0.000929991	0.89	0.001	3	2	inferred	---	----	Q9SUC6	Q9SUC6|BBE22_ARATH Berberine bridge enzyme-like 22 OS=Arabidopsis thaliana GN=FAD-OXR PE=2 SV=1
WT+VCS/WT-VCS	confident.down	-0.86	0.000389996	0.37	0.001	3	2	inferred	---	----	Q9SVG4	Q9SVG4|RETOL_ARATH Berberine bridge enzyme-like 19 OS=Arabidopsis thaliana GN=At4g20830 PE=1 SV=2
WT+VCS/WT-VCS	confident.down	-0.846	8.99991e-05	0.09	0.001	3	7	inferred	---	----	A0A1P8AWU9	A0A1P8AWU9|A0A1P8AWU9_ARATH High chlorophyll fluorescence phenotype 173 OS=Arabidopsis thaliana GN=HCF173 PE=4 SV=1
WT+VCS/WT-VCS	confident.down	-0.841	0.000339997	0.33	0.001	3	3	inferred	---	----	Q9MB58	Q9MB58|F26_ARATH 6-phosphofructo-2-kinase/fructose-2,6-bisphosphatase OS=Arabidopsis thaliana GN=FKFBP PE=1 SV=1
WT+VCS/WT-VCS	confident.down	-0.84	7.99992e-05	0.08	0.001	3	7	inferred	---	----	Q9LHB9	Q9LHB9|PER32_ARATH Peroxidase 32 OS=Arabidopsis thaliana GN=PER32 PE=1 SV=3
WT+VCS/WT-VCS	confident.down	-0.838	0.000159998	0.15	0.001	3	4	inferred	---	----	Q94CC6	Q94CC6|Q94CC6_ARATH Prolyl carboxypeptidase like protein OS=Arabidopsis thaliana GN=At4g36195 PE=2 SV=1
WT+VCS/WT-VCS	confident.down	-0.837	2.99997e-05	0.03	0.001	3	11	inferred	---	----	O23404	O23404|PPDK1_ARATH Pyruvate, phosphate dikinase 1, chloroplastic OS=Arabidopsis thaliana GN=PPDK PE=1 SV=2
WT+VCS/WT-VCS	confident.down	-0.835	0.000109999	0.11	0.001	3	5	inferred	---	----	Q9FVR6	Q9FVR6|Y1222_ARATH Uncharacterized protein At1g32220, chloroplastic OS=Arabidopsis thaliana GN=At1g32220 PE=1 SV=1
WT+VCS/WT-VCS	confident.down	-0.814	0.000109999	0.11	0.001	3	8	inferred	---	----	O65502	O65502|O65502_ARATH AT4g35250/F23E12_190 OS=Arabidopsis thaliana GN=HCF244 PE=1 SV=1
WT+VCS/WT-VCS	confident.down	-0.81	4.99995e-05	0.05	0.001	3	12	inferred	---	----	Q94CE5	Q94CE5|GATP_ARATH Gamma-aminobutyrate transaminase POP2, mitochondrial OS=Arabidopsis thaliana GN=POP2 PE=1 SV=1
WT+VCS/WT-VCS	confident.down	-0.809	7.99992e-05	0.08	0.001	3	11	unresolved	---	----	A0A1I9LQB3;P27140	A0A1I9LQB3|A0A1I9LQB3_ARATH Carbonic anhydrase OS=Arabidopsis thaliana GN=CA1 PE=1 SV=1
WT+VCS/WT-VCS	confident.down	-0.807	0.000469995	0.45	0.001	3	4	inferred	---	----	Q42605	Q42605|UGE1_ARATH Bifunctional UDP-glucose 4-epimerase and UDP-xylose 4-epimerase 1 OS=Arabidopsis thaliana GN=UGE1 PE=1 SV=2
WT+VCS/WT-VCS	confident.down	-0.8	0.00098999	0.95	0.001	3	2	inferred	---	----	Q9C8G5	Q9C8G5|CSCLD_ARATH CSC1-like protein ERD4 OS=Arabidopsis thaliana GN=ERD4 PE=2 SV=1
WT+VCS/WT-VCS	confident.down	-0.798	0.00099999	0.96	0.001	3	2	inferred	---	----	Q9SKC5	Q9SKC5|U74D1_ARATH UDP-glycosyltransferase 74D1 OS=Arabidopsis thaliana GN=UGT74D1 PE=1 SV=1
WT+VCS/WT-VCS	confident.down	-0.794	5.99994e-05	0.06	0.001	3	10	inferred	---	----	Q9S7E4	Q9S7E4|FDH_ARATH Formate dehydrogenase, chloroplastic/mitochondrial OS=Arabidopsis thaliana GN=FDH1 PE=1 SV=1
WT+VCS/WT-VCS	confident.down	-0.793	0.000489995	0.47	0.001	3	3	inferred	---	----	Q06611	Q06611|PIP12_ARATH Aquaporin PIP1-2 OS=Arabidopsis thaliana GN=PIP1-2 PE=1 SV=1
WT+VCS/WT-VCS	confident.down	-0.792	1.99998e-05	0.02	0.001	3	13	inferred	---	----	Q9SR37	Q9SR37|BGL23_ARATH Beta-glucosidase 23 OS=Arabidopsis thaliana GN=BGLU23 PE=1 SV=1
WT+VCS/WT-VCS	confident.down	-0.791	2.99997e-05	0.03	0.001	3	9	inferred	---	----	Q9LRS0	Q9LRS0|GLO2_ARATH (S)-2-hydroxy-acid oxidase GLO2 OS=Arabidopsis thaliana GN=GLO2 PE=1 SV=1
WT+VCS/WT-VCS	confident.down	-0.789	9.9999e-05	0.1	0.001	3	8	inferred	---	----	Q9C9I7	Q9C9I7|Q9C9I7_ARATH Rieske (2Fe-2S) domain-containing protein OS=Arabidopsis thaliana GN=PSB33 PE=2 SV=1
WT+VCS/WT-VCS	confident.down	-0.788	0.000189998	0.18	0.001	3	3	unresolved	---	----	P04778;Q39142;Q9S7J7;Q9SHR7;Q9XF87	P04778|CB1C_ARATH Chlorophyll a-b binding protein 1, chloroplastic OS=Arabidopsis thaliana GN=LHCB1.3 PE=1 SV=1
WT+VCS/WT-VCS	confident.down	-0.787	0.000479995	0.46	0.001	3	2	inferred	---	----	Q42044	Q42044|Q42044_ARATH At2g45180 OS=Arabidopsis thaliana GN=At2g45180 PE=2 SV=2
WT+VCS/WT-VCS	confident.down	-0.785	0.000359996	0.35	0.001	3	3	inferred	---	----	Q43348	Q43348|INVA3_ARATH Acid beta-fructofuranosidase 3, vacuolar OS=Arabidopsis thaliana GN=BFRUCT3 PE=2 SV=1
WT+VCS/WT-VCS	confident.down	-0.783	1.99998e-05	0.02	0.001	3	16	inferred	---	----	Q9LR30	Q9LR30|GGT1_ARATH Glutamate--glyoxylate aminotransferase 1 OS=Arabidopsis thaliana GN=GGAT1 PE=1 SV=1
WT+VCS/WT-VCS	confident.down	-0.78	7.99992e-05	0.08	0.001	3	6	inferred	---	----	Q9LU85	Q9LU85|PAP4_ARATH Probable plastid-lipid-associated protein 4, chloroplastic OS=Arabidopsis thaliana GN=PAP4 PE=1 SV=1
WT+VCS/WT-VCS	confident.down	-0.778	0.000129999	0.12	0.001	3	5	inferred	---	----	Q9FVR9	Q9FVR9|Q9FVR9_ARATH FAD/NAD(P)-binding oxidoreductase family protein OS=Arabidopsis thaliana GN=At1g57770 PE=2 SV=1
WT+VCS/WT-VCS	confident.down	-0.775	0.000139999	0.13	0.001	3	4	unresolved	---	----	Q06611;Q39196	Q06611|PIP12_ARATH Aquaporin PIP1-2 OS=Arabidopsis thaliana GN=PIP1-2 PE=1 SV=1
WT+VCS/WT-VCS	confident.down	-0.773	4.99995e-05	0.05	0.001	3	10	inferred	---	----	Q8LAH7	Q8LAH7|OPR1_ARATH 12-oxophytodienoate reductase 1 OS=Arabidopsis thaliana GN=OPR1 PE=1 SV=2
WT+VCS/WT-VCS	confident.down	-0.745	9.9999e-05	0.1	0.001	3	6	inferred	---	----	Q42560	Q42560|ACO1_ARATH Aconitate hydratase 1 OS=Arabidopsis thaliana GN=ACO1 PE=1 SV=2
WT+VCS/WT-VCS	confident.down	-0.739	0.000129999	0.12	0.001	3	7	unresolved	---	----	A0A1I9LQB3;P27140;P42737-2	A0A1I9LQB3|A0A1I9LQB3_ARATH Carbonic anhydrase OS=Arabidopsis thaliana GN=CA1 PE=1 SV=1
WT+VCS/WT-VCS	confident.down	-0.734	0.000269997	0.26	0.001	3	4	inferred	---	----	Q42566	Q42566|Q42566_ARATH ATsEH OS=Arabidopsis thaliana GN=ATsEH PE=2 SV=1
WT+VCS/WT-VCS	confident.down	-0.733	0.000749993	0.72	0.001	3	2	inferred	---	----	O80575	O80575|RISB_ARATH 6,7-dimethyl-8-ribityllumazine synthase, chloroplastic OS=Arabidopsis thaliana GN=At2g44050 PE=2 SV=1
WT+VCS/WT-VCS	confident.down	-0.728	0.000929991	0.89	0.001	3	2	inferred	---	----	A0A1I9LQB3	A0A1I9LQB3|A0A1I9LQB3_ARATH Carbonic anhydrase OS=Arabidopsis thaliana GN=CA1 PE=1 SV=1
WT+VCS/WT-VCS	confident.down	-0.725	0.00101999	0.98	0.001	3	2	inferred	---	----	Q9SLV3	Q9SLV3|Q9SLV3_ARATH At1g58270/F19C14_8 OS=Arabidopsis thaliana GN=ZW9 PE=2 SV=1
WT+VCS/WT-VCS	confident.down	-0.721	0.000429996	0.41	0.001	3	3	inferred	---	----	O23406	O23406|U75D1_ARATH UDP-glycosyltransferase 75D1 OS=Arabidopsis thaliana GN=UGT75D1 PE=2 SV=2
WT+VCS/WT-VCS	confident.down	-0.72	6.99993e-05	0.07	0.001	3	8	unresolved	---	----	P54887;P54888	P54887|P5CS1_ARATH Delta-1-pyrroline-5-carboxylate synthase A OS=Arabidopsis thaliana GN=P5CSA PE=1 SV=1
WT+VCS/WT-VCS	confident.down	-0.72	0.000329997	0.32	0.001	3	4	inferred	---	----	Q9LT69	Q9LT69|SERA3_ARATH D-3-phosphoglycerate dehydrogenase 3, chloroplastic OS=Arabidopsis thaliana GN=PGDH3 PE=1 SV=1
WT+VCS/WT-VCS	confident.down	-0.714	0.000329997	0.32	0.001	3	3	inferred	---	----	Q9ZVS5	Q9ZVS5|Q9ZVS5_ARATH Eukaryotic aspartyl protease family protein OS=Arabidopsis thaliana GN=At1g03230 PE=2 SV=1
WT+VCS/WT-VCS	confident.down	-0.712	0.000499995	0.48	0.001	3	3	inferred	---	----	Q84J81	Q84J81|Q84J81_ARATH Fes1A OS=Arabidopsis thaliana GN=Fes1A PE=2 SV=1
WT+VCS/WT-VCS	confident.down	-0.705	0.000509995	0.49	0.001	3	3	inferred	---	----	Q9FLI7	Q9FLI7|NEET_ARATH CDGSH iron-sulfur domain-containing protein NEET OS=Arabidopsis thaliana GN=NEET PE=1 SV=1
WT+VCS/WT-VCS	confident.down	-0.698	0.000189998	0.18	0.001	3	6	inferred	---	----	O22126	O22126|FLA8_ARATH Fasciclin-like arabinogalactan protein 8 OS=Arabidopsis thaliana GN=FLA8 PE=1 SV=1
WT+VCS/WT-VCS	confident.down	-0.697	0.000729993	0.7	0.001	3	2	unresolved	---	----	O04922;P52032	O04922|GPX2_ARATH Probable glutathione peroxidase 2 OS=Arabidopsis thaliana GN=GPX2 PE=1 SV=1
WT+VCS/WT-VCS	confident.down	-0.696	9.9999e-06	0.01	0.001	3	18	inferred	---	----	Q9SA52	Q9SA52|CP41B_ARATH Chloroplast stem-loop binding protein of 41 kDa b, chloroplastic OS=Arabidopsis thaliana GN=CSP41B PE=1 SV=1
WT+VCS/WT-VCS	confident.down	-0.695	0.000259997	0.25	0.001	3	4	inferred	---	----	Q9LHD9	Q9LHD9|U496C_ARATH UPF0496 protein At3g28270 OS=Arabidopsis thaliana GN=At3g28270 PE=2 SV=1
WT+VCS/WT-VCS	confident.down	-0.693	0.000149999	0.14	0.001	3	6	inferred	---	----	Q9FNC4	Q9FNC4|Q9FNC4_ARATH HAD superfamily, subfamily IIIB acid phosphatase OS=Arabidopsis thaliana GN=MRH10.13 PE=2 SV=1
WT+VCS/WT-VCS	confident.down	-0.693	0.000389996	0.37	0.001	3	4	inferred	---	----	Q8LPQ6	Q8LPQ6|AB28B_ARATH ABC transporter B family member 28 OS=Arabidopsis thaliana GN=ABCB28 PE=2 SV=1
WT+VCS/WT-VCS	confident.down	-0.688	5.99994e-05	0.06	0.001	3	11	inferred	---	----	Q9MA79	Q9MA79|F16P2_ARATH Fructose-1,6-bisphosphatase, cytosolic OS=Arabidopsis thaliana GN=CYFBP PE=1 SV=1
WT+VCS/WT-VCS	confident.down	-0.688	0.000919991	0.88	0.001	3	2	inferred	---	----	Q9LX13	Q9LX13|Q9LX13_ARATH (3R)-hydroxymyristoyl-[acyl carrier protein] dehydratase-like protein OS=Arabidopsis thaliana GN=At5g10160 PE=2 SV=1
WT+VCS/WT-VCS	confident.down	-0.686	0.000439996	0.42	0.001	3	4	inferred	---	----	Q9FFH6	Q9FFH6|FLA13_ARATH Fasciclin-like arabinogalactan protein 13 OS=Arabidopsis thaliana GN=FLA13 PE=1 SV=1
WT+VCS/WT-VCS	confident.down	-0.686	0.00097999	0.94	0.001	3	2	inferred	---	----	Q9LXQ2	Q9LXQ2|Q9LXQ2_ARATH At3g44100 OS=Arabidopsis thaliana GN=F26G5_50 PE=2 SV=1
WT+VCS/WT-VCS	confident.down	-0.686	0.00104999	1.01	0.001	3	2	unresolved	---	----	B3H5S2;P10795;P10796	B3H5S2|B3H5S2_ARATH Ribulose bisphosphate carboxylase small chain OS=Arabidopsis thaliana GN=RBCS3B PE=3 SV=1
WT+VCS/WT-VCS	confident.down	-0.676	0.000909991	0.87	0.001	3	2	unresolved	---	----	O80944;Q84TF0	O80944|AKRC8_ARATH Aldo-keto reductase family 4 member C8 OS=Arabidopsis thaliana GN=AKR4C8 PE=1 SV=2
WT+VCS/WT-VCS	confident.down	-0.675	0.000229998	0.22	0.001	3	5	inferred	---	----	Q42564	Q42564|APX3_ARATH L-ascorbate peroxidase 3 OS=Arabidopsis thaliana GN=APX3 PE=1 SV=1
WT+VCS/WT-VCS	confident.down	-0.674	6.99993e-05	0.07	0.001	3	15	inferred	---	----	A0A1P8AWX3	A0A1P8AWX3|A0A1P8AWX3_ARATH Leucine-rich repeat (LRR) family protein OS=Arabidopsis thaliana GN=At1g33590 PE=4 SV=1
WT+VCS/WT-VCS	confident.down	-0.673	0.000379996	0.36	0.001	3	3	inferred	---	----	Q9M1X3	Q9M1X3|Q9M1X3_ARATH AT3g63160/F16M2_10 OS=Arabidopsis thaliana GN=F16M2_10 PE=1 SV=1
WT+VCS/WT-VCS	confident.down	-0.672	6.99993e-05	0.07	0.001	3	9	inferred	---	----	P31414	P31414|AVP1_ARATH Pyrophosphate-energized vacuolar membrane proton pump 1 OS=Arabidopsis thaliana GN=AVP1 PE=1 SV=1
WT+VCS/WT-VCS	confident.down	-0.67	0.000839992	0.81	0.001	3	2	inferred	---	----	O80526	O80526|ACLA3_ARATH ATP-citrate synthase alpha chain protein 3 OS=Arabidopsis thaliana GN=ACLA-3 PE=2 SV=1
WT+VCS/WT-VCS	confident.down	-0.663	0.00096999	0.93	0.001	3	2	inferred	---	----	O82399	O82399|MDHX1_ARATH Malate dehydrogenase 1, peroxisomal OS=Arabidopsis thaliana GN=PMDH1 PE=1 SV=1
WT+VCS/WT-VCS	confident.down	-0.662	0.000189998	0.18	0.001	3	5	inferred	---	----	P25856	P25856|G3PA1_ARATH Glyceraldehyde-3-phosphate dehydrogenase GAPA1, chloroplastic OS=Arabidopsis thaliana GN=GAPA1 PE=1 SV=3
WT+VCS/WT-VCS	confident.down	-0.659	0.000429996	0.41	0.001	3	4	inferred	---	----	P04778	P04778|CB1C_ARATH Chlorophyll a-b binding protein 1, chloroplastic OS=Arabidopsis thaliana GN=LHCB1.3 PE=1 SV=1
WT+VCS/WT-VCS	confident.down	-0.659	0.000799992	0.77	0.001	3	2	inferred	---	----	Q8RXK8	Q8RXK8|SYIM_ARATH Isoleucine--tRNA ligase, chloroplastic/mitochondrial OS=Arabidopsis thaliana GN=OVA2 PE=2 SV=1
WT+VCS/WT-VCS	confident.down	-0.658	8.99991e-05	0.09	0.001	3	11	inferred	---	----	P42737-2	P42737-2|BCA2_ARATH Isoform 2 of Beta carbonic anhydrase 2, chloroplastic OS=Arabidopsis thaliana GN=BCA2
WT+VCS/WT-VCS	confident.down	-0.653	0.000519995	0.5	0.001	3	3	inferred	---	----	Q39142	Q39142|Q39142_ARATH Chlorophyll a-b binding protein, chloroplastic OS=Arabidopsis thaliana GN=Lhb1B1 PE=1 SV=1
WT+VCS/WT-VCS	confident.down	-0.652	0.000139999	0.13	0.001	3	6	inferred	---	----	Q9FGC7	Q9FGC7|ZEP_ARATH Zeaxanthin epoxidase, chloroplastic OS=Arabidopsis thaliana GN=ZEP PE=1 SV=1
WT+VCS/WT-VCS	confident.down	-0.652	0.000259997	0.25	0.001	3	6	inferred	---	----	O65572	O65572|CCD1_ARATH Carotenoid 9,10(9',10')-cleavage dioxygenase 1 OS=Arabidopsis thaliana GN=CCD1 PE=1 SV=2
WT+VCS/WT-VCS	confident.down	-0.651	0.000469995	0.45	0.001	3	4	inferred	---	----	Q9LMU2	Q9LMU2|KTI2_ARATH Kunitz trypsin inhibitor 2 OS=Arabidopsis thaliana GN=KTI2 PE=2 SV=1
WT+VCS/WT-VCS	confident.down	-0.649	0.000139999	0.13	0.001	3	9	inferred	---	----	Q94A68	Q94A68|Y1669_ARATH Uncharacterized oxidoreductase At1g06690, chloroplastic OS=Arabidopsis thaliana GN=At1g06690 PE=1 SV=1
WT+VCS/WT-VCS	confident.down	-0.646	0.000519995	0.5	0.001	3	4	inferred	---	----	Q8H124	Q8H124|Y2446_ARATH Uncharacterized protein At2g34460, chloroplastic OS=Arabidopsis thaliana GN=At2g34460 PE=1 SV=1
WT+VCS/WT-VCS	confident.down	-0.636	5.99994e-05	0.06	0.001	3	9	inferred	---	----	Q9T076	Q9T076|ENL2_ARATH Early nodulin-like protein 2 OS=Arabidopsis thaliana GN=At4g27520 PE=1 SV=1
WT+VCS/WT-VCS	confident.down	-0.635	0.000779992	0.75	0.001	3	3	inferred	---	----	Q84TI2	Q84TI2|Q84TI2_ARATH Phosphoribosylaminoimidazole carboxylase like protein OS=Arabidopsis thaliana GN=At2g37690 PE=2 SV=1
WT+VCS/WT-VCS	confident.down	-0.633	0.000189998	0.18	0.001	3	5	inferred	---	----	Q9FEC1	Q9FEC1|OHP2_ARATH Light-harvesting complex-like protein OHP2, chloroplastic OS=Arabidopsis thaliana GN=OHP2 PE=2 SV=1
WT+VCS/WT-VCS	confident.down	-0.633	0.000299997	0.29	0.001	3	2	unresolved	---	----	P04778;Q39142	P04778|CB1C_ARATH Chlorophyll a-b binding protein 1, chloroplastic OS=Arabidopsis thaliana GN=LHCB1.3 PE=1 SV=1
WT+VCS/WT-VCS	confident.down	-0.628	0.000179998	0.17	0.001	3	6	inferred	---	----	P94072	P94072|GL33_ARATH Germin-like protein subfamily 3 member 3 OS=Arabidopsis thaliana GN=GER3 PE=1 SV=1
WT+VCS/WT-VCS	confident.down	-0.623	6.99993e-05	0.07	0.001	3	8	inferred	---	----	Q9SKK4	Q9SKK4|GSL_ARATH Probable 2-oxoacid dependent dioxygenase OS=Arabidopsis thaliana GN=GSL-OH PE=2 SV=1
WT+VCS/WT-VCS	confident.down	-0.615	0.000639994	0.61	0.001	3	3	inferred	---	----	P24102	P24102|PER22_ARATH Peroxidase 22 OS=Arabidopsis thaliana GN=PER22 PE=1 SV=2
WT+VCS/WT-VCS	confident.down	-0.612	0.000749993	0.72	0.001	3	3	inferred	---	----	Q9SR92	Q9SR92|STR10_ARATH Rhodanese-like domain-containing protein 10 OS=Arabidopsis thaliana GN=STR10 PE=2 SV=1
WT+VCS/WT-VCS	confident.down	-0.609	0.000389996	0.37	0.001	3	6	inferred	---	----	Q9LXX5	Q9LXX5|PPD6_ARATH PsbP domain-containing protein 6, chloroplastic OS=Arabidopsis thaliana GN=PPD6 PE=1 SV=1
WT+VCS/WT-VCS	confident.down	-0.606	5.99994e-05	0.06	0.001	3	12	inferred	---	----	Q9LF46	Q9LF46|HACL_ARATH 2-hydroxyacyl-CoA lyase OS=Arabidopsis thaliana GN=HACL PE=1 SV=1
WT+VCS/WT-VCS	confident.down	-0.602	0.000869991	0.84	0.001	3	3	inferred	---	----	Q94FY7	Q94FY7|TOCC_ARATH Tocopherol cyclase, chloroplastic OS=Arabidopsis thaliana GN=VTE1 PE=1 SV=1
WT+VCS/WT-VCS	confident.down	-0.588	7.99992e-05	0.08	0.001	3	11	inferred	---	----	Q96262	Q96262|PCAP1_ARATH Plasma membrane-associated cation-binding protein 1 OS=Arabidopsis thaliana GN=PCAP1 PE=1 SV=1
WT+VCS/WT-VCS	confident.down	-0.588	0.000879991	0.84	0.001	3	3	inferred	---	----	Q8LDL0	Q8LDL0|HHL1_ARATH Protein HHL1, chloroplastic OS=Arabidopsis thaliana GN=HHL1 PE=1 SV=1
WT+VCS/WT-VCS	confident.down	-0.587	0.000409996	0.39	0.001	3	5	inferred	---	----	O48646	O48646|GPX6_ARATH Probable phospholipid hydroperoxide glutathione peroxidase 6, mitochondrial OS=Arabidopsis thaliana GN=GPX6 PE=2 SV=2
WT+VCS/WT-VCS	confident.down	-0.584	6.99993e-05	0.07	0.001	3	11	unresolved	---	----	O80860;Q8W585	O80860|FTSH2_ARATH ATP-dependent zinc metalloprotease FTSH 2, chloroplastic OS=Arabidopsis thaliana GN=FTSH2 PE=1 SV=1
WT+VCS/WT-VCS	confident.down	-0.565	7.99992e-05	0.08	0.001	3	13	inferred	---	----	Q9ZRW8	Q9ZRW8|GSTUJ_ARATH Glutathione S-transferase U19 OS=Arabidopsis thaliana GN=GSTU19 PE=1 SV=1
WT+VCS/WT-VCS	confident.down	-0.563	0.000179998	0.17	0.001	3	5	inferred	---	----	Q96520	Q96520|PER12_ARATH Peroxidase 12 OS=Arabidopsis thaliana GN=PER12 PE=1 SV=1
WT+VCS/WT-VCS	confident.down	-0.563	0.000289997	0.28	0.001	3	6	inferred	---	----	Q9SKI0	Q9SKI0|Q9SKI0_ARATH At2g10940/F15K19.1 OS=Arabidopsis thaliana GN=At2g10940 PE=2 SV=1
WT+VCS/WT-VCS	confident.down	-0.562	0.000389996	0.37	0.001	3	6	inferred	---	----	Q8LDU4	Q8LDU4|RCCR_ARATH Red chlorophyll catabolite reductase, chloroplastic OS=Arabidopsis thaliana GN=RCCR PE=1 SV=2
WT+VCS/WT-VCS	confident.down	-0.562	0.000399996	0.38	0.001	3	8	inferred	---	----	P46421	P46421|GSTU5_ARATH Glutathione S-transferase U5 OS=Arabidopsis thaliana GN=GSTU5 PE=2 SV=1
WT+VCS/WT-VCS	confident.down	-0.556	0.000249998	0.24	0.001	3	5	inferred	---	----	Q9C8L4	Q9C8L4|ETHE1_ARATH Persulfide dioxygenase ETHE1 homolog, mitochondrial OS=Arabidopsis thaliana GN=GLY3 PE=1 SV=3
WT+VCS/WT-VCS	confident.down	-0.554	0.000189998	0.18	0.001	3	8	inferred	---	----	Q9LMQ2	Q9LMQ2|Q9LMQ2_ARATH Chlorophyll a-b binding protein, chloroplastic OS=Arabidopsis thaliana GN=CHLOROPHYLL PROTEIN 24 PE=1 SV=1
WT+VCS/WT-VCS	confident.down	-0.554	0.000289997	0.28	0.001	3	7	inferred	---	----	Q93VR3	Q93VR3|GME_ARATH GDP-mannose 3,5-epimerase OS=Arabidopsis thaliana GN=At5g28840 PE=1 SV=1
WT+VCS/WT-VCS	confident.down	-0.543	7.99992e-05	0.08	0.001	3	15	inferred	---	----	P55229	P55229|GLGL1_ARATH Glucose-1-phosphate adenylyltransferase large subunit 1, chloroplastic OS=Arabidopsis thaliana GN=ADG2 PE=1 SV=3
WT+VCS/WT-VCS	confident.down	-0.543	0.000179998	0.17	0.001	3	7	inferred	---	----	Q9XI11	Q9XI11|Q9XI11_ARATH DPP6 amino-terminal domain protein OS=Arabidopsis thaliana GN=At1g21670 PE=2 SV=1
WT+VCS/WT-VCS	confident.down	-0.541	0.000309997	0.3	0.001	3	6	inferred	---	----	F4JU03	F4JU03|F4JU03_ARATH Glutathione S-transferase family protein OS=Arabidopsis thaliana GN=At4g19880 PE=1 SV=1
WT+VCS/WT-VCS	confident.down	-0.541	0.000379996	0.36	0.001	3	5	inferred	---	----	P43297	P43297|RD21A_ARATH Cysteine proteinase RD21A OS=Arabidopsis thaliana GN=RD21A PE=1 SV=1
WT+VCS/WT-VCS	confident.down	-0.54	0.000489995	0.47	0.001	3	4	inferred	---	----	Q8LCA1	Q8LCA1|CUT1B_ARATH Protein CURVATURE THYLAKOID 1B, chloroplastic OS=Arabidopsis thaliana GN=CURT1B PE=1 SV=2
WT+VCS/WT-VCS	confident.down	-0.539	0.000399996	0.38	0.001	3	5	inferred	---	----	Q94A65	Q94A65|STR14_ARATH Rhodanese-like domain-containing protein 14, chloroplastic OS=Arabidopsis thaliana GN=At4g27700 PE=2 SV=1
WT+VCS/WT-VCS	confident.down	-0.538	0.000299997	0.29	0.001	3	5	inferred	---	----	Q5XF82	Q5XF82|JAL11_ARATH Jacalin-related lectin 11 OS=Arabidopsis thaliana GN=JAL11 PE=2 SV=1
WT+VCS/WT-VCS	confident.down	-0.538	0.000709993	0.68	0.001	3	4	inferred	---	----	P57751	P57751|UGPA1_ARATH UTP--glucose-1-phosphate uridylyltransferase 1 OS=Arabidopsis thaliana GN=UGP1 PE=2 SV=1
WT+VCS/WT-VCS	confident.down	-0.535	0.000149999	0.14	0.001	3	11	inferred	---	----	Q9LW57	Q9LW57|PAP6_ARATH Plastid-lipid-associated protein 6, chloroplastic OS=Arabidopsis thaliana GN=PAP6 PE=1 SV=1
WT+VCS/WT-VCS	confident.down	-0.535	0.00098999	0.95	0.001	3	2	inferred	---	----	P25818	P25818|TIP11_ARATH Aquaporin TIP1-1 OS=Arabidopsis thaliana GN=TIP1-1 PE=1 SV=1
WT+VCS/WT-VCS	confident.down	-0.534	0.000209998	0.2	0.001	3	8	inferred	---	----	Q9LHA8	Q9LHA8|MD37C_ARATH Probable mediator of RNA polymerase II transcription subunit 37c OS=Arabidopsis thaliana GN=MED37C PE=1 SV=1
WT+VCS/WT-VCS	confident.down	-0.533	0.000779992	0.75	0.001	3	5	inferred	---	----	Q9SR70	Q9SR70|FK164_ARATH Peptidyl-prolyl cis-trans isomerase FKBP16-4, chloroplastic OS=Arabidopsis thaliana GN=FKBP16-4 PE=1 SV=1
WT+VCS/WT-VCS	confident.down	-0.532	0.000809992	0.78	0.001	3	3	inferred	---	----	Q41951	Q41951|TIP21_ARATH Aquaporin TIP2-1 OS=Arabidopsis thaliana GN=TIP2-1 PE=1 SV=2
WT+VCS/WT-VCS	confident.down	-0.531	0.000119999	0.12	0.001	3	7	inferred	---	----	B3H5S2	B3H5S2|B3H5S2_ARATH Ribulose bisphosphate carboxylase small chain OS=Arabidopsis thaliana GN=RBCS3B PE=3 SV=1
WT+VCS/WT-VCS	confident.down	-0.531	0.000409996	0.39	0.001	3	5	inferred	---	----	Q9FW48	Q9FW48|Q9FW48_ARATH Leucine-rich repeat (LRR) family protein OS=Arabidopsis thaliana GN=At1g33600 PE=4 SV=1
WT+VCS/WT-VCS	confident.down	-0.525	9.9999e-05	0.1	0.001	3	10	inferred	---	----	Q9FJ95	Q9FJ95|DHSO_ARATH Sorbitol dehydrogenase OS=Arabidopsis thaliana GN=SDH PE=1 SV=1
WT+VCS/WT-VCS	confident.down	-0.523	0.000399996	0.38	0.001	3	5	inferred	---	----	Q9SK50	Q9SK50|TIC55_ARATH Protein TIC 55, chloroplastic OS=Arabidopsis thaliana GN=TIC55 PE=1 SV=1
WT+VCS/WT-VCS	confident.down	-0.519	6.99993e-05	0.07	0.001	3	12	unresolved	---	----	O80988;Q94B78	O80988|GCSP2_ARATH Glycine dehydrogenase (decarboxylating) 2, mitochondrial OS=Arabidopsis thaliana GN=GLDP2 PE=1 SV=1
WT+VCS/WT-VCS	confident.down	-0.514	8.99991e-05	0.09	0.001	3	12	inferred	---	----	Q9XF89	Q9XF89|CB5_ARATH Chlorophyll a-b binding protein CP26, chloroplastic OS=Arabidopsis thaliana GN=LHCB5 PE=1 SV=1
WT+VCS/WT-VCS	confident.down	-0.513	0.000199998	0.19	0.001	3	7	inferred	---	----	P43286	P43286|PIP21_ARATH Aquaporin PIP2-1 OS=Arabidopsis thaliana GN=PIP2-1 PE=1 SV=1
WT+VCS/WT-VCS	confident.down	-0.509	0.000159998	0.15	0.001	3	11	inferred	---	----	Q94K71	Q94K71|CBBY_ARATH CBBY-like protein OS=Arabidopsis thaliana GN=CBBY PE=1 SV=1
WT+VCS/WT-VCS	confident.down	-0.506	0.000779992	0.75	0.001	3	5	inferred	---	----	P59259	P59259|H4_ARATH Histone H4 OS=Arabidopsis thaliana GN=At1g07660 PE=1 SV=2
WT+VCS/WT-VCS	confident.down	-0.503	0.000539995	0.52	0.001	3	4	inferred	---	----	Q9FR37	Q9FR37|AMI1_ARATH Amidase 1 OS=Arabidopsis thaliana GN=AMI1 PE=1 SV=1
WT+VCS/WT-VCS	confident.down	-0.498	0.000779992	0.75	0.001	3	4	inferred	---	----	Q9FIZ7	Q9FIZ7|OPLA_ARATH 5-oxoprolinase OS=Arabidopsis thaliana GN=OXP1 PE=1 SV=1
WT+VCS/WT-VCS	confident.down	-0.497	3.99996e-05	0.04	0.001	3	15	inferred	---	----	O82660	O82660|P2SAF_ARATH Photosystem II stability/assembly factor HCF136, chloroplastic OS=Arabidopsis thaliana GN=HCF136 PE=1 SV=1
WT+VCS/WT-VCS	confident.down	-0.494	0.000279997	0.27	0.001	3	10	inferred	---	----	Q8VZ57	Q8VZ57|Q8VZ57_ARATH Alpha/beta-Hydrolases superfamily protein OS=Arabidopsis thaliana GN=At1g52510 PE=2 SV=1
WT+VCS/WT-VCS	confident.down	-0.492	0.000409996	0.39	0.001	3	3	unresolved	---	----	O80448;Q8L940	O80448|PDX11_ARATH Pyridoxal 5'-phosphate synthase subunit PDX1.1 OS=Arabidopsis thaliana GN=PDX11 PE=1 SV=1
WT+VCS/WT-VCS	confident.down	-0.489	6.99993e-05	0.07	0.001	3	12	inferred	---	----	Q9LD57	Q9LD57|PGKH1_ARATH Phosphoglycerate kinase 1, chloroplastic OS=Arabidopsis thaliana GN=PGK1 PE=1 SV=1
WT+VCS/WT-VCS	confident.down	-0.481	0.000209998	0.2	0.001	3	9	inferred	---	----	Q9SU63	Q9SU63|AL2B4_ARATH Aldehyde dehydrogenase family 2 member B4, mitochondrial OS=Arabidopsis thaliana GN=ALDH2B4 PE=1 SV=1
WT+VCS/WT-VCS	confident.down	-0.479	0.000299997	0.29	0.001	3	7	inferred	---	----	Q9S7M0	Q9S7M0|CB3_ARATH Chlorophyll a-b binding protein 3, chloroplastic OS=Arabidopsis thaliana GN=LHCB3 PE=1 SV=1
WT+VCS/WT-VCS	confident.down	-0.473	0.000269997	0.26	0.001	3	8	inferred	---	----	Q9LX99	Q9LX99|KN14A_ARATH Kinesin-like protein KIN-14A OS=Arabidopsis thaliana GN=KIN14A PE=1 SV=1
WT+VCS/WT-VCS	confident.down	-0.469	0.000459995	0.44	0.001	3	6	unresolved	---	----	F4IW47;Q8RWV0	F4IW47|TKTC2_ARATH Transketolase-2, chloroplastic OS=Arabidopsis thaliana GN=TKL-2 PE=1 SV=1
WT+VCS/WT-VCS	confident.down	-0.466	1.99998e-05	0.02	0.001	3	20	inferred	---	----	Q94B78	Q94B78|GCSP1_ARATH Glycine dehydrogenase (decarboxylating) 1, mitochondrial OS=Arabidopsis thaliana GN=GLDP1 PE=1 SV=2
WT+VCS/WT-VCS	confident.down	-0.464	0.000119999	0.12	0.001	3	13	inferred	---	----	Q9C5C2	Q9C5C2|BGL37_ARATH Myrosinase 2 OS=Arabidopsis thaliana GN=TGG2 PE=1 SV=1
WT+VCS/WT-VCS	confident.down	-0.464	0.000119999	0.12	0.001	3	12	inferred	---	----	O80988	O80988|GCSP2_ARATH Glycine dehydrogenase (decarboxylating) 2, mitochondrial OS=Arabidopsis thaliana GN=GLDP2 PE=1 SV=1
WT+VCS/WT-VCS	confident.down	-0.462	0.000219998	0.21	0.001	3	8	inferred	---	----	Q9FLG1	Q9FLG1|BXL4_ARATH Beta-D-xylosidase 4 OS=Arabidopsis thaliana GN=BXL4 PE=1 SV=1
WT+VCS/WT-VCS	confident.down	-0.459	0.000739993	0.71	0.001	3	4	inferred	---	----	Q94B52	Q94B52|IF34_ARATH Translation initiation factor IF3-4, chloroplastic OS=Arabidopsis thaliana GN=IF3-4 PE=2 SV=1
WT+VCS/WT-VCS	confident.down	-0.458	0.000129999	0.12	0.001	3	10	unresolved	---	----	P50318;Q9LD57	P50318|PGKH2_ARATH Phosphoglycerate kinase 2, chloroplastic OS=Arabidopsis thaliana GN=At1g56190 PE=1 SV=3
WT+VCS/WT-VCS	confident.down	-0.453	5.99994e-05	0.06	0.001	3	15	inferred	---	----	Q01908	Q01908|ATPG1_ARATH ATP synthase gamma chain 1, chloroplastic OS=Arabidopsis thaliana GN=ATPC1 PE=1 SV=1
WT+VCS/WT-VCS	confident.down	-0.452	0.000519995	0.5	0.001	3	7	inferred	---	----	O65202	O65202|ACOX1_ARATH Peroxisomal acyl-coenzyme A oxidase 1 OS=Arabidopsis thaliana GN=ACX1 PE=1 SV=1
WT+VCS/WT-VCS	confident.down	-0.451	2.99997e-05	0.03	0.001	3	16	unresolved	---	----	Q39102;Q9FH02	Q39102|FTSH1_ARATH ATP-dependent zinc metalloprotease FTSH 1, chloroplastic OS=Arabidopsis thaliana GN=FTSH1 PE=1 SV=2
WT+VCS/WT-VCS	confident.down	-0.448	0.000209998	0.2	0.001	3	11	inferred	---	----	Q8W4H8	Q8W4H8|GDL19_ARATH Inactive GDSL esterase/lipase-like protein 23 OS=Arabidopsis thaliana GN=GLL23 PE=1 SV=1
WT+VCS/WT-VCS	confident.down	-0.447	0.000389996	0.37	0.001	3	9	inferred	---	----	Q8S9M1-3	Q8S9M1-3|PAP13_ARATH Isoform 3 of Probable plastid-lipid-associated protein 13, chloroplastic OS=Arabidopsis thaliana GN=PAP13
WT+VCS/WT-VCS	confident.down	-0.443	0.000259997	0.25	0.001	3	8	inferred	---	----	Q96292	Q96292|ACT2_ARATH Actin-2 OS=Arabidopsis thaliana GN=ACT2 PE=1 SV=1
WT+VCS/WT-VCS	confident.down	-0.442	0.000249998	0.24	0.001	3	11	inferred	---	----	P46422	P46422|GSTF2_ARATH Glutathione S-transferase F2 OS=Arabidopsis thaliana GN=GSTF2 PE=1 SV=3
WT+VCS/WT-VCS	confident.down	-0.438	0.000209998	0.2	0.001	3	9	inferred	---	----	P42770	P42770|GSHRP_ARATH Glutathione reductase, chloroplastic OS=Arabidopsis thaliana GN=EMB2360 PE=2 SV=1
WT+VCS/WT-VCS	confident.down	-0.437	0.000939991	0.9	0.001	3	4	inferred	---	----	Q07356	Q07356|PDS_ARATH 15-cis-phytoene desaturase, chloroplastic/chromoplastic OS=Arabidopsis thaliana GN=PDS PE=1 SV=1
WT+VCS/WT-VCS	confident.down	-0.435	0.00103999	1	0.001	3	5	inferred	---	----	Q8GXR9	Q8GXR9|NDC1_ARATH Alternative NAD(P)H-ubiquinone oxidoreductase C1, chloroplastic/mitochondrial OS=Arabidopsis thaliana GN=NDC1 PE=1 SV=2
WT+VCS/WT-VCS	confident.down	-0.433	0.000279997	0.27	0.001	3	10	unresolved	---	----	P25856;Q9LPW0	P25856|G3PA1_ARATH Glyceraldehyde-3-phosphate dehydrogenase GAPA1, chloroplastic OS=Arabidopsis thaliana GN=GAPA1 PE=1 SV=3
WT+VCS/WT-VCS	confident.down	-0.431	0.000689993	0.66	0.001	3	6	inferred	---	----	F4JRN8	F4JRN8|F4JRN8_ARATH NAD(P)-binding Rossmann-fold superfamily protein OS=Arabidopsis thaliana GN=At4g18810 PE=4 SV=1
WT+VCS/WT-VCS	confident.down	-0.429	0.000219998	0.21	0.001	3	10	inferred	---	----	P09468	P09468|ATPE_ARATH ATP synthase epsilon chain, chloroplastic OS=Arabidopsis thaliana GN=atpE PE=1 SV=2
WT+VCS/WT-VCS	confident.down	-0.427	0.000379996	0.36	0.001	3	9	inferred	---	----	Q9ZVL6	Q9ZVL6|U603_ARATH UPF0603 protein At1g54780, chloroplastic OS=Arabidopsis thaliana GN=At1g54780 PE=1 SV=1
WT+VCS/WT-VCS	confident.down	-0.422	2.99997e-05	0.03	0.001	3	21	inferred	---	----	Q8RWV0	Q8RWV0|TKTC1_ARATH Transketolase-1, chloroplastic OS=Arabidopsis thaliana GN=TKL-1 PE=1 SV=1
WT+VCS/WT-VCS	confident.down	-0.422	3.99996e-05	0.04	0.001	3	19	inferred	---	----	P56757	P56757|ATPA_ARATH ATP synthase subunit alpha, chloroplastic OS=Arabidopsis thaliana GN=atpA PE=1 SV=1
WT+VCS/WT-VCS	confident.down	-0.414	0.000179998	0.17	0.001	3	12	inferred	---	----	Q9SLA8	Q9SLA8|FABI_ARATH Enoyl-[acyl-carrier-protein] reductase [NADH], chloroplastic OS=Arabidopsis thaliana GN=MOD1 PE=1 SV=1
WT+VCS/WT-VCS	confident.down	-0.413	0.000529995	0.51	0.001	3	8	inferred	---	----	P82538	P82538|PPL1_ARATH PsbP-like protein 1, chloroplastic OS=Arabidopsis thaliana GN=PPL1 PE=1 SV=1
WT+VCS/WT-VCS	confident.down	-0.405	0.000139999	0.13	0.001	3	14	inferred	---	----	Q8W493	Q8W493|FNRL2_ARATH Ferredoxin--NADP reductase, leaf isozyme 2, chloroplastic OS=Arabidopsis thaliana GN=LFNR2 PE=1 SV=1
WT+VCS/WT-VCS	confident.down	-0.402	0.000599994	0.58	0.001	3	8	inferred	---	----	O22160	O22160|TL15A_ARATH Thylakoid lumenal 15 kDa protein 1, chloroplastic OS=Arabidopsis thaliana GN=At2g44920 PE=1 SV=2
WT+VCS/WT-VCS	confident.down	-0.4	0.000749993	0.72	0.001	3	6	inferred	---	----	P48523	P48523|CADH4_ARATH Cinnamyl alcohol dehydrogenase 4 OS=Arabidopsis thaliana GN=CAD4 PE=1 SV=1
WT+VCS/WT-VCS	confident.down	-0.392	9.9999e-05	0.1	0.001	3	21	inferred	---	----	Q96242	Q96242|CP74A_ARATH Allene oxide synthase, chloroplastic OS=Arabidopsis thaliana GN=CYP74A PE=1 SV=3
WT+VCS/WT-VCS	confident.down	-0.388	0.000909991	0.87	0.001	3	7	inferred	---	----	Q9ZVA2	Q9ZVA2|EP1L2_ARATH EP1-like glycoprotein 2 OS=Arabidopsis thaliana GN=At1g78830 PE=1 SV=1
WT+VCS/WT-VCS	confident.down	-0.388	0.00099999	0.96	0.001	3	5	inferred	---	----	Q9LX65	Q9LX65|VATH_ARATH V-type proton ATPase subunit H OS=Arabidopsis thaliana GN=VHA-H PE=1 SV=1
WT+VCS/WT-VCS	confident.down	-0.385	8.99991e-05	0.09	0.001	3	19	inferred	---	----	F4JVN6	F4JVN6|TPPII_ARATH Tripeptidyl-peptidase 2 OS=Arabidopsis thaliana GN=TPP2 PE=1 SV=1
WT+VCS/WT-VCS	confident.down	-0.384	0.000269997	0.26	0.001	3	8	inferred	---	----	O82291	O82291|PAP3_ARATH Probable plastid-lipid-associated protein 3, chloroplastic OS=Arabidopsis thaliana GN=PAP3 PE=1 SV=1
WT+VCS/WT-VCS	confident.down	-0.384	0.000699993	0.67	0.001	3	7	inferred	---	----	Q9FH02	Q9FH02|FTSH5_ARATH ATP-dependent zinc metalloprotease FTSH 5, chloroplastic OS=Arabidopsis thaliana GN=FTSH5 PE=1 SV=1
WT+VCS/WT-VCS	confident.down	-0.377	0.000309997	0.3	0.001	3	10	inferred	---	----	P56759	P56759|ATPF_ARATH ATP synthase subunit b, chloroplastic OS=Arabidopsis thaliana GN=atpF PE=3 SV=1
WT+VCS/WT-VCS	confident.down	-0.37	0.000279997	0.27	0.001	3	13	inferred	---	----	Q9S9M7	Q9S9M7|Q9S9M7_ARATH Nuclear protein OS=Arabidopsis thaliana GN=At1g16080 PE=1 SV=1
WT+VCS/WT-VCS	confident.down	-0.369	0.000229998	0.22	0.001	3	10	inferred	---	----	Q93W28	Q93W28|Y4554_ARATH Uncharacterized protein At4g15545 OS=Arabidopsis thaliana GN=At4g15545 PE=1 SV=1
WT+VCS/WT-VCS	confident.down	-0.367	0.000479995	0.46	0.001	3	8	inferred	---	----	Q8VYL1	Q8VYL1|KAD5_ARATH Adenylate kinase 5, chloroplastic OS=Arabidopsis thaliana GN=At5g35170 PE=1 SV=1
WT+VCS/WT-VCS	confident.down	-0.367	0.000599994	0.58	0.001	3	5	inferred	---	----	Q01667	Q01667|CAB6_ARATH Chlorophyll a-b binding protein 6, chloroplastic OS=Arabidopsis thaliana GN=LHCA1 PE=1 SV=1
WT+VCS/WT-VCS	confident.down	-0.366	0.000189998	0.18	0.001	3	10	inferred	---	----	Q9XF91	Q9XF91|PSBS_ARATH Photosystem II 22 kDa protein, chloroplastic OS=Arabidopsis thaliana GN=PSBS PE=2 SV=1
WT+VCS/WT-VCS	confident.down	-0.366	0.000619994	0.6	0.001	3	7	inferred	---	----	Q9SZ83	Q9SZ83|Y4967_ARATH Uncharacterized oxidoreductase At4g09670 OS=Arabidopsis thaliana GN=At4g09670 PE=1 SV=1
WT+VCS/WT-VCS	confident.down	-0.365	0.000349997	0.34	0.001	3	9	inferred	---	----	Q96266	Q96266|GSTF8_ARATH Glutathione S-transferase F8, chloroplastic OS=Arabidopsis thaliana GN=GSTF8 PE=1 SV=3
WT+VCS/WT-VCS	confident.down	-0.365	0.000759992	0.73	0.001	3	6	inferred	---	----	Q8LPJ3	Q8LPJ3|MANA2_ARATH Probable alpha-mannosidase At5g13980 OS=Arabidopsis thaliana GN=At5g13980 PE=2 SV=1
WT+VCS/WT-VCS	confident.down	-0.362	0.000459995	0.44	0.001	3	13	inferred	---	----	Q9LSB4	Q9LSB4|NAI2_ARATH TSA1-like protein OS=Arabidopsis thaliana GN=NAI2 PE=1 SV=1
WT+VCS/WT-VCS	confident.down	-0.362	0.000689993	0.66	0.001	3	8	inferred	---	----	Q2HIR7	Q2HIR7|Q2HIR7_ARATH Acclimation of photosynthesis to environment OS=Arabidopsis thaliana GN=APE1 PE=1 SV=1
WT+VCS/WT-VCS	confident.down	-0.361	0.000249998	0.24	0.001	3	11	inferred	---	----	Q42139	Q42139|Q42139_ARATH AT4g32260/F10M6_100 OS=Arabidopsis thaliana GN=PDE334 PE=1 SV=2
WT+VCS/WT-VCS	confident.down	-0.358	0.000109999	0.11	0.001	3	24	inferred	---	----	Q8H0S9	Q8H0S9|PSA_ARATH Puromycin-sensitive aminopeptidase OS=Arabidopsis thaliana GN=MPA1 PE=2 SV=1
WT+VCS/WT-VCS	confident.down	-0.356	0.000359996	0.35	0.001	3	10	inferred	---	----	P27521	P27521|CA4_ARATH Chlorophyll a-b binding protein 4, chloroplastic OS=Arabidopsis thaliana GN=LHCA4 PE=1 SV=1
WT+VCS/WT-VCS	confident.down	-0.356	0.000619994	0.6	0.001	3	5	unresolved	---	----	P48348;P48349	P48348|14338_ARATH 14-3-3-like protein GF14 kappa OS=Arabidopsis thaliana GN=GRF8 PE=1 SV=2
WT+VCS/WT-VCS	confident.down	-0.354	0.000379996	0.36	0.001	3	11	inferred	---	----	Q8VZB5	Q8VZB5|Q8VZB5_ARATH Rubisco methyltransferase family protein OS=Arabidopsis thaliana GN=At5g14260 PE=1 SV=1
WT+VCS/WT-VCS	confident.down	-0.349	0.000329997	0.32	0.001	3	13	inferred	---	----	P25851	P25851|F16P1_ARATH Fructose-1,6-bisphosphatase 1, chloroplastic OS=Arabidopsis thaliana GN=CFBP1 PE=1 SV=2
WT+VCS/WT-VCS	confident.down	-0.349	0.000189998	0.18	0.001	3	16	inferred	---	----	Q9SCY0	Q9SCY0|PGMP_ARATH Phosphoglucomutase, chloroplastic OS=Arabidopsis thaliana GN=PGMP PE=1 SV=2
WT+VCS/WT-VCS	confident.down	-0.344	0.000709993	0.68	0.001	3	8	inferred	---	----	O80860	O80860|FTSH2_ARATH ATP-dependent zinc metalloprotease FTSH 2, chloroplastic OS=Arabidopsis thaliana GN=FTSH2 PE=1 SV=1
WT+VCS/WT-VCS	confident.down	-0.34	0.000909991	0.87	0.001	3	6	inferred	---	----	Q93XM7	Q93XM7|MCAT_ARATH Mitochondrial carnitine/acylcarnitine carrier-like protein OS=Arabidopsis thaliana GN=BOU PE=1 SV=1
WT+VCS/WT-VCS	confident.down	-0.338	0.000189998	0.18	0.001	3	14	inferred	---	----	P82281	P82281|TL29_ARATH Thylakoid lumenal 29 kDa protein, chloroplastic OS=Arabidopsis thaliana GN=TL29 PE=1 SV=2
WT+VCS/WT-VCS	confident.down	-0.337	0.000539995	0.52	0.001	3	7	inferred	---	----	P81760	P81760|TL17_ARATH Thylakoid lumenal 17.4 kDa protein, chloroplastic OS=Arabidopsis thaliana GN=TL17 PE=1 SV=2
WT+VCS/WT-VCS	confident.down	-0.336	0.000879991	0.84	0.001	3	6	inferred	---	----	Q9XGM1	Q9XGM1|VATD_ARATH V-type proton ATPase subunit D OS=Arabidopsis thaliana GN=VHA-D PE=1 SV=2
WT+VCS/WT-VCS	confident.down	-0.331	0.000219998	0.21	0.001	3	11	inferred	---	----	Q9SJU4	Q9SJU4|ALFP1_ARATH Fructose-bisphosphate aldolase 1, chloroplastic OS=Arabidopsis thaliana GN=FBA1 PE=1 SV=2
WT+VCS/WT-VCS	confident.down	-0.33	0.000649994	0.62	0.001	3	9	inferred	---	----	Q8LAP6	Q8LAP6|PAP12_ARATH Probable plastid-lipid-associated protein 12, chloroplastic OS=Arabidopsis thaliana GN=PAP12 PE=1 SV=1
WT+VCS/WT-VCS	confident.down	-0.329	0.000169998	0.16	0.001	3	18	inferred	---	----	O04310	O04310|JAL34_ARATH Jacalin-related lectin 34 OS=Arabidopsis thaliana GN=JAL34 PE=1 SV=1
WT+VCS/WT-VCS	confident.down	-0.329	0.000739993	0.71	0.001	3	7	unresolved	---	----	Q96291;Q9C5R8	Q96291|BAS1A_ARATH 2-Cys peroxiredoxin BAS1, chloroplastic OS=Arabidopsis thaliana GN=BAS1 PE=1 SV=2
WT+VCS/WT-VCS	confident.down	-0.328	0.000939991	0.9	0.001	3	12	inferred	---	----	Q9AST9	Q9AST9|Q9AST9_ARATH At1g73110/F3N23_39 OS=Arabidopsis thaliana GN=At1g73110 PE=2 SV=1
WT+VCS/WT-VCS	confident.down	-0.325	0.000299997	0.29	0.001	3	17	inferred	---	----	Q9FN48	Q9FN48|CAS_ARATH Calcium sensing receptor, chloroplastic OS=Arabidopsis thaliana GN=CAS PE=1 SV=1
WT+VCS/WT-VCS	confident.down	-0.323	3.99996e-05	0.04	0.001	3	35	inferred	---	----	P19366	P19366|ATPB_ARATH ATP synthase subunit beta, chloroplastic OS=Arabidopsis thaliana GN=atpB PE=1 SV=2
WT+VCS/WT-VCS	confident.down	-0.323	0.000549995	0.53	0.001	3	9	inferred	---	----	Q9ZVA4	Q9ZVA4|EP1L3_ARATH EP1-like glycoprotein 3 OS=Arabidopsis thaliana GN=At1g78850 PE=1 SV=1
WT+VCS/WT-VCS	confident.down	-0.323	0.000629994	0.6	0.001	3	10	inferred	---	----	P50318	P50318|PGKH2_ARATH Phosphoglycerate kinase 2, chloroplastic OS=Arabidopsis thaliana GN=At1g56190 PE=1 SV=3
WT+VCS/WT-VCS	confident.down	-0.317	0.000129999	0.12	0.001	3	14	inferred	---	----	Q944G9	Q944G9|ALFP2_ARATH Fructose-bisphosphate aldolase 2, chloroplastic OS=Arabidopsis thaliana GN=FBA2 PE=1 SV=2
WT+VCS/WT-VCS	confident.down	-0.316	5.99994e-05	0.06	0.001	3	27	inferred	---	----	O23654	O23654|VATA_ARATH V-type proton ATPase catalytic subunit A OS=Arabidopsis thaliana GN=VHA-A PE=1 SV=1
WT+VCS/WT-VCS	confident.down	-0.31	0.000329997	0.32	0.001	3	14	inferred	---	----	Q9SMT7	Q9SMT7|4CLLA_ARATH Oxalate--CoA ligase OS=Arabidopsis thaliana GN=AAE3 PE=1 SV=1
WT+VCS/WT-VCS	confident.down	-0.31	0.000669993	0.64	0.001	3	8	inferred	---	----	Q9SGS4	Q9SGS4|CDSP_ARATH Thioredoxin-like protein CDSP32, chloroplastic OS=Arabidopsis thaliana GN=CDSP32 PE=1 SV=1
WT+VCS/WT-VCS	confident.down	-0.309	1.99998e-05	0.02	0.001	3	55	inferred	---	----	Q9ZNZ7	Q9ZNZ7|GLTB1_ARATH Ferredoxin-dependent glutamate synthase 1, chloroplastic/mitochondrial OS=Arabidopsis thaliana GN=GLU1 PE=1 SV=3
WT+VCS/WT-VCS	confident.down	-0.308	0.00100999	0.97	0.001	3	7	inferred	---	----	Q9SAU2	Q9SAU2|Q9SAU2_ARATH D-ribulose-5-phosphate-3-epimerase OS=Arabidopsis thaliana GN=RPE PE=2 SV=1
WT+VCS/WT-VCS	confident.down	-0.307	0.000259997	0.25	0.001	3	15	inferred	---	----	Q9SYI0	Q9SYI0|SECA1_ARATH Protein translocase subunit SECA1, chloroplastic OS=Arabidopsis thaliana GN=SECA1 PE=1 SV=2
WT+VCS/WT-VCS	confident.down	-0.306	0.000669993	0.64	0.001	3	11	inferred	---	----	Q944I4	Q944I4|GLYK_ARATH D-glycerate 3-kinase, chloroplastic OS=Arabidopsis thaliana GN=GLYK PE=1 SV=2
WT+VCS/WT-VCS	confident.down	-0.305	0.000609994	0.59	0.001	3	12	inferred	---	----	Q9SDS7	Q9SDS7|VATC_ARATH V-type proton ATPase subunit C OS=Arabidopsis thaliana GN=VHA-C PE=1 SV=1
WT+VCS/WT-VCS	confident.down	-0.291	0.000289997	0.28	0.001	3	19	inferred	---	----	Q1WIQ6	Q1WIQ6|GAPN_ARATH NADP-dependent glyceraldehyde-3-phosphate dehydrogenase OS=Arabidopsis thaliana GN=ALDH11A3 PE=1 SV=2
WT+VCS/WT-VCS	confident.down	-0.278	0.000569994	0.55	0.001	3	11	inferred	---	----	Q9S726	Q9S726|RPI3_ARATH Probable ribose-5-phosphate isomerase 3, chloroplastic OS=Arabidopsis thaliana GN=RPI3 PE=1 SV=1
WT+VCS/WT-VCS	confident.down	-0.274	0.000509995	0.49	0.001	3	14	inferred	---	----	Q94BS2	Q94BS2|MET1_ARATH Protein MET1, chloroplastic OS=Arabidopsis thaliana GN=MET1 PE=1 SV=1
WT+VCS/WT-VCS	confident.down	-0.274	0.000829992	0.8	0.001	3	11	inferred	---	----	Q9C8P0	Q9C8P0|ODP25_ARATH Dihydrolipoyllysine-residue acetyltransferase component 5 of pyruvate dehydrogenase complex, chloroplastic OS=Arabidopsis thaliana GN=EMB3003 PE=2 SV=1
WT+VCS/WT-VCS	confident.down	-0.272	0.000329997	0.32	0.001	3	17	inferred	---	----	Q9LFA3	Q9LFA3|MDAR1_ARATH Monodehydroascorbate reductase 1, peroxisomal OS=Arabidopsis thaliana GN=MDAR1 PE=1 SV=1
WT+VCS/WT-VCS	confident.down	-0.271	0.000269997	0.26	0.001	3	16	unresolved	---	----	Q8W4E2;Q9SZN1	Q8W4E2|VATB3_ARATH V-type proton ATPase subunit B3 OS=Arabidopsis thaliana GN=VHA-B3 PE=2 SV=1
WT+VCS/WT-VCS	confident.down	-0.27	0.00105999	1.02	0.001	3	10	inferred	---	----	O22773	O22773|TL16_ARATH Thylakoid lumenal 16.5 kDa protein, chloroplastic OS=Arabidopsis thaliana GN=At4g02530 PE=1 SV=3
WT+VCS/WT-VCS	confident.down	-0.266	0.000229998	0.22	0.001	3	14	inferred	---	----	P25697	P25697|KPPR_ARATH Phosphoribulokinase, chloroplastic OS=Arabidopsis thaliana GN=At1g32060 PE=2 SV=1
WT+VCS/WT-VCS	confident.down	-0.266	0.000869991	0.84	0.001	3	11	inferred	---	----	P10795	P10795|RBS1A_ARATH Ribulose bisphosphate carboxylase small chain 1A, chloroplastic OS=Arabidopsis thaliana GN=RBCS-1A PE=1 SV=2
WT+VCS/WT-VCS	confident.down	-0.263	0.000609994	0.59	0.001	3	15	inferred	---	----	O23627	O23627|SYGM1_ARATH Glycine--tRNA ligase, mitochondrial 1 OS=Arabidopsis thaliana GN=At1g29880 PE=1 SV=1
WT+VCS/WT-VCS	confident.down	-0.247	0.000919991	0.88	0.001	3	11	inferred	---	----	Q9SGC1	Q9SGC1|PGMC2_ARATH Probable phosphoglucomutase, cytoplasmic 2 OS=Arabidopsis thaliana GN=At1g70730 PE=1 SV=1
WT+VCS/WT-VCS	confident.down	-0.242	0.000389996	0.37	0.001	3	14	inferred	---	----	P46283	P46283|S17P_ARATH Sedoheptulose-1,7-bisphosphatase, chloroplastic OS=Arabidopsis thaliana GN=At3g55800 PE=2 SV=1
WT+VCS/WT-VCS	confident.down	-0.229	0.000469995	0.45	0.001	3	20	inferred	---	----	P25857	P25857|G3PB_ARATH Glyceraldehyde-3-phosphate dehydrogenase GAPB, chloroplastic OS=Arabidopsis thaliana GN=GAPB PE=1 SV=2
WT+VCS/WT-VCS	confident.down	-0.229	0.000659993	0.63	0.001	3	16	inferred	---	----	P37702	P37702|BGL38_ARATH Myrosinase 1 OS=Arabidopsis thaliana GN=TGG1 PE=1 SV=1
WT+VCS/WT-VCS	confident.down	-0.228	0.000449996	0.43	0.001	3	19	inferred	---	----	Q5GM68	Q5GM68|CAPP2_ARATH Phosphoenolpyruvate carboxylase 2 OS=Arabidopsis thaliana GN=PPC2 PE=1 SV=2
WT+VCS/WT-VCS	confident.down	-0.223	0.000879991	0.84	0.001	3	14	inferred	---	----	Q9SSA5	Q9SSA5|CYP38_ARATH Peptidyl-prolyl cis-trans isomerase CYP38, chloroplastic OS=Arabidopsis thaliana GN=CYP38 PE=1 SV=1
WT+VCS/WT-VCS	confident.down	-0.219	0.000699993	0.67	0.001	3	15	inferred	---	----	O49006	O49006|PME3_ARATH Pectinesterase/pectinesterase inhibitor 3 OS=Arabidopsis thaliana GN=PME3 PE=1 SV=2
WT+VCS/WT-VCS	confident.down	-0.217	0.000549995	0.53	0.001	3	16	inferred	---	----	Q9SSS9	Q9SSS9|ATPD_ARATH ATP synthase subunit delta, chloroplastic OS=Arabidopsis thaliana GN=ATPD PE=1 SV=1
WT+VCS/WT-VCS	confident.down	-0.211	0.000399996	0.38	0.001	3	17	inferred	---	----	Q9SZJ5	Q9SZJ5|GLYM1_ARATH Serine hydroxymethyltransferase 1, mitochondrial OS=Arabidopsis thaliana GN=SHM1 PE=1 SV=1
WT+VCS/WT-VCS	confident.down	-0.192	0.000819992	0.79	0.001	3	15	inferred	---	----	P0DKC3	P0DKC3|PGP1A_ARATH Phosphoglycolate phosphatase 1A, chloroplastic OS=Arabidopsis thaliana GN=PGLP1A PE=1 SV=1
WT+VCS/WT-VCS	confident.down	-0.18	0.000409996	0.39	0.001	3	35	inferred	---	----	Q9LJL3	Q9LJL3|PREP1_ARATH Presequence protease 1, chloroplastic/mitochondrial OS=Arabidopsis thaliana GN=PREP1 PE=1 SV=2
WT+VCS/WT-VCS	confident.down	-0.133	0.000659993	0.63	0.001	3	38	inferred	---	----	P38418	P38418|LOX2_ARATH Lipoxygenase 2, chloroplastic OS=Arabidopsis thaliana GN=LOX2 PE=1 SV=1
WT+VCS/WT-VCS	confident.up	0.175	0.000689993	0.66	0.001	3	26	inferred	---	----	Q9SIF2	Q9SIF2|HS905_ARATH Heat shock protein 90-5, chloroplastic OS=Arabidopsis thaliana GN=HSP90-5 PE=1 SV=1
WT+VCS/WT-VCS	confident.up	0.214	9.9999e-05	0.1	0.001	3	35	inferred	---	----	Q9SZD6	Q9SZD6|Q9SZD6_ARATH Elongation factor Ts, mitochondrial OS=Arabidopsis thaliana GN=emb2726 PE=2 SV=1
WT+VCS/WT-VCS	confident.up	0.225	0.000619994	0.6	0.001	3	18	inferred	---	----	P92947	P92947|MDAR_ARATH Monodehydroascorbate reductase, chloroplastic/mitochondrial OS=Arabidopsis thaliana GN=MDAR5 PE=1 SV=3
WT+VCS/WT-VCS	confident.up	0.23	0.000359996	0.35	0.001	3	25	inferred	---	----	Q9C5A9	Q9C5A9|ATPBO_ARATH ATP synthase subunit beta-3, mitochondrial OS=Arabidopsis thaliana GN=At5g08680 PE=1 SV=1
WT+VCS/WT-VCS	confident.up	0.238	0.000379996	0.36	0.001	3	15	unresolved	---	----	P25858;Q9FX54	P25858|G3PC1_ARATH Glyceraldehyde-3-phosphate dehydrogenase GAPC1, cytosolic OS=Arabidopsis thaliana GN=GAPC1 PE=1 SV=2
WT+VCS/WT-VCS	confident.up	0.25	0.000839992	0.81	0.001	3	14	unresolved	---	----	F4JNE0;Q9ASR1	F4JNE0|F4JNE0_ARATH Poly(U)-specific endoribonuclease-B protein OS=Arabidopsis thaliana GN=At4g17100 PE=4 SV=1
WT+VCS/WT-VCS	confident.up	0.255	0.000609994	0.59	0.001	3	10	unresolved	---	----	P29197;Q8L7B5	P29197|CH60A_ARATH Chaperonin CPN60, mitochondrial OS=Arabidopsis thaliana GN=CPN60 PE=1 SV=2
WT+VCS/WT-VCS	confident.up	0.262	0.000359996	0.35	0.001	3	14	inferred	---	----	P56777	P56777|PSBB_ARATH Photosystem II CP47 reaction center protein OS=Arabidopsis thaliana GN=psbB PE=1 SV=1
WT+VCS/WT-VCS	confident.up	0.269	0.000349997	0.34	0.001	3	19	inferred	---	----	P25696	P25696|ENO2_ARATH Bifunctional enolase 2/transcriptional activator OS=Arabidopsis thaliana GN=ENO2 PE=1 SV=1
WT+VCS/WT-VCS	confident.up	0.269	0.000469995	0.45	0.001	3	14	inferred	---	----	Q9SJE1	Q9SJE1|CHLD_ARATH Magnesium-chelatase subunit ChlD, chloroplastic OS=Arabidopsis thaliana GN=CHLD PE=1 SV=3
WT+VCS/WT-VCS	confident.up	0.272	0.000559994	0.54	0.001	3	11	inferred	---	----	Q38931	Q38931|FKB62_ARATH Peptidyl-prolyl cis-trans isomerase FKBP62 OS=Arabidopsis thaliana GN=FKBP62 PE=1 SV=2
WT+VCS/WT-VCS	confident.up	0.275	0.000269997	0.26	0.001	3	25	inferred	---	----	P54609	P54609|CD48A_ARATH Cell division control protein 48 homolog A OS=Arabidopsis thaliana GN=CDC48A PE=1 SV=1
WT+VCS/WT-VCS	confident.up	0.277	0.000319997	0.31	0.001	3	18	inferred	---	----	Q42290	Q42290|MPPB_ARATH Probable mitochondrial-processing peptidase subunit beta, mitochondrial OS=Arabidopsis thaliana GN=At3g02090 PE=1 SV=2
WT+VCS/WT-VCS	confident.up	0.278	0.000469995	0.45	0.001	3	11	inferred	---	----	Q42029	Q42029|PSBP1_ARATH Oxygen-evolving enhancer protein 2-1, chloroplastic OS=Arabidopsis thaliana GN=PSBP1 PE=1 SV=2
WT+VCS/WT-VCS	confident.up	0.28	0.000299997	0.29	0.001	3	15	inferred	---	----	O04314	O04314|JAL30_ARATH PYK10-binding protein 1 OS=Arabidopsis thaliana GN=PBP1 PE=1 SV=1
WT+VCS/WT-VCS	confident.up	0.282	0.000679993	0.65	0.001	3	12	inferred	---	----	Q43307	Q43307|PLSB_ARATH Glycerol-3-phosphate acyltransferase, chloroplastic OS=Arabidopsis thaliana GN=ATS1 PE=2 SV=2
WT+VCS/WT-VCS	confident.up	0.283	0.000479995	0.46	0.001	3	13	inferred	---	----	F4ISU2	F4ISU2|F4ISU2_ARATH Early endosome antigen OS=Arabidopsis thaliana GN=At2g32240 PE=1 SV=1
WT+VCS/WT-VCS	confident.up	0.287	0.000579994	0.56	0.001	3	11	inferred	---	----	Q9ZP06	Q9ZP06|MDHM1_ARATH Malate dehydrogenase 1, mitochondrial OS=Arabidopsis thaliana GN=At1g53240 PE=1 SV=1
WT+VCS/WT-VCS	confident.up	0.289	0.000329997	0.32	0.001	3	15	inferred	---	----	F4KHD5	F4KHD5|F4KHD5_ARATH A-kinase anchor-like protein OS=Arabidopsis thaliana GN=MPO12.160 PE=1 SV=1
WT+VCS/WT-VCS	confident.up	0.297	0.000589994	0.57	0.001	3	11	inferred	---	----	O04309	O04309|JAL35_ARATH Jacalin-related lectin 35 OS=Arabidopsis thaliana GN=JAL35 PE=1 SV=1
WT+VCS/WT-VCS	confident.up	0.306	0.000269997	0.26	0.001	3	18	inferred	---	----	P48491	P48491|TPIS_ARATH Triosephosphate isomerase, cytosolic OS=Arabidopsis thaliana GN=CTIMC PE=1 SV=2
WT+VCS/WT-VCS	confident.up	0.306	0.000939991	0.9	0.001	3	9	inferred	---	----	Q9SA73	Q9SA73|OLA1_ARATH Obg-like ATPase 1 OS=Arabidopsis thaliana GN=YchF1 PE=1 SV=1
WT+VCS/WT-VCS	confident.up	0.309	0.000869991	0.84	0.001	3	8	inferred	---	----	P42643	P42643|14331_ARATH 14-3-3-like protein GF14 chi OS=Arabidopsis thaliana GN=GRF1 PE=1 SV=3
WT+VCS/WT-VCS	confident.up	0.311	0.000509995	0.49	0.001	3	9	inferred	---	----	Q9MAH0	Q9MAH0|CAPP1_ARATH Phosphoenolpyruvate carboxylase 1 OS=Arabidopsis thaliana GN=PPC1 PE=1 SV=1
WT+VCS/WT-VCS	confident.up	0.313	0.000919991	0.88	0.001	3	7	inferred	---	----	Q8RWT5	Q8RWT5|Q8RWT5_ARATH AICARFT/IMPCHase bienzyme family protein OS=Arabidopsis thaliana GN=At2g35040 PE=1 SV=1
WT+VCS/WT-VCS	confident.up	0.321	0.000699993	0.67	0.001	3	7	inferred	---	----	A0A1I9LNC0	A0A1I9LNC0|A0A1I9LNC0_ARATH Copper chaperone OS=Arabidopsis thaliana GN=CCH PE=4 SV=1
WT+VCS/WT-VCS	confident.up	0.328	0.000569994	0.55	0.001	3	9	inferred	---	----	Q9M2U7	Q9M2U7|Q9M2U7_ARATH AT3g54400/T12E18_90 OS=Arabidopsis thaliana GN=T12E18_90 PE=2 SV=1
WT+VCS/WT-VCS	confident.up	0.329	0.000249998	0.24	0.001	3	17	inferred	---	----	Q9ZT91	Q9ZT91|EFTM_ARATH Elongation factor Tu, mitochondrial OS=Arabidopsis thaliana GN=TUFA PE=1 SV=1
WT+VCS/WT-VCS	confident.up	0.329	0.00100999	0.97	0.001	3	7	inferred	---	----	Q9LZ82	Q9LZ82|BTR1_ARATH Protein BTR1 OS=Arabidopsis thaliana GN=BTR1 PE=1 SV=1
WT+VCS/WT-VCS	confident.up	0.33	0.000839992	0.81	0.001	3	7	inferred	---	----	Q9LNB6	Q9LNB6|HSOP1_ARATH Hsp70-Hsp90 organizing protein 1 OS=Arabidopsis thaliana GN=HOP1 PE=2 SV=1
WT+VCS/WT-VCS	confident.up	0.331	0.000499995	0.48	0.001	3	9	inferred	---	----	F4JHJ0	F4JHJ0|F4JHJ0_ARATH HSP20-like chaperones superfamily protein OS=Arabidopsis thaliana GN=At4g02450 PE=1 SV=1
WT+VCS/WT-VCS	confident.up	0.335	0.000479995	0.46	0.001	3	16	inferred	---	----	Q9SUR6	Q9SUR6|CORI3_ARATH Cystine lyase CORI3 OS=Arabidopsis thaliana GN=CORI3 PE=1 SV=1
WT+VCS/WT-VCS	confident.up	0.339	0.000349997	0.34	0.001	3	13	inferred	---	----	Q9FJX3	Q9FJX3|VDAC2_ARATH Mitochondrial outer membrane protein porin 2 OS=Arabidopsis thaliana GN=VDAC2 PE=1 SV=1
WT+VCS/WT-VCS	confident.up	0.339	0.000489995	0.47	0.001	3	8	inferred	---	----	Q9SFH9	Q9SFH9|HEM21_ARATH Delta-aminolevulinic acid dehydratase 1, chloroplastic OS=Arabidopsis thaliana GN=HEMB1 PE=2 SV=1
WT+VCS/WT-VCS	confident.up	0.339	0.000519995	0.5	0.001	3	11	unresolved	---	----	Q9LZG0;Q9SF85	Q9LZG0|ADK2_ARATH Adenosine kinase 2 OS=Arabidopsis thaliana GN=ADK2 PE=1 SV=1
WT+VCS/WT-VCS	confident.up	0.351	0.000219998	0.21	0.001	3	15	inferred	---	----	O65282	O65282|CH20_ARATH 20 kDa chaperonin, chloroplastic OS=Arabidopsis thaliana GN=CPN20 PE=1 SV=2
WT+VCS/WT-VCS	confident.up	0.354	0.000539995	0.52	0.001	3	9	inferred	---	----	Q94JQ4	Q94JQ4|RIDA_ARATH Reactive Intermediate Deaminase A, chloroplastic OS=Arabidopsis thaliana GN=RIDA PE=1 SV=1
WT+VCS/WT-VCS	confident.up	0.354	0.00095999	0.92	0.001	3	7	inferred	---	----	Q9C5U8	Q9C5U8|HIS8_ARATH Histidinol dehydrogenase, chloroplastic OS=Arabidopsis thaliana GN=HISN8 PE=2 SV=1
WT+VCS/WT-VCS	confident.up	0.355	0.000459995	0.44	0.001	3	12	inferred	---	----	Q9SW18	Q9SW18|CHLM_ARATH Magnesium protoporphyrin IX methyltransferase, chloroplastic OS=Arabidopsis thaliana GN=CHLM PE=1 SV=1
WT+VCS/WT-VCS	confident.up	0.356	0.000359996	0.35	0.001	3	15	inferred	---	----	Q9FT52	Q9FT52|ATP5H_ARATH ATP synthase subunit d, mitochondrial OS=Arabidopsis thaliana GN=At3g52300 PE=1 SV=3
WT+VCS/WT-VCS	confident.up	0.358	0.000779992	0.75	0.001	3	8	inferred	---	----	Q9C524	Q9C524|SCRK6_ARATH Probable fructokinase-6, chloroplastic OS=Arabidopsis thaliana GN=At1g66430 PE=2 SV=1
WT+VCS/WT-VCS	confident.up	0.359	0.000199998	0.19	0.001	3	14	inferred	---	----	Q9LR75	Q9LR75|HEM61_ARATH Coproporphyrinogen-III oxidase 1, chloroplastic OS=Arabidopsis thaliana GN=CPX1 PE=2 SV=1
WT+VCS/WT-VCS	confident.up	0.36	0.000749993	0.72	0.001	3	9	inferred	---	----	Q38814	Q38814|THI4_ARATH Thiamine thiazole synthase, chloroplastic OS=Arabidopsis thaliana GN=THI1 PE=1 SV=1
WT+VCS/WT-VCS	confident.up	0.369	0.000179998	0.17	0.001	3	13	inferred	---	----	Q9FGI6	Q9FGI6|NDUS1_ARATH NADH dehydrogenase [ubiquinone] iron-sulfur protein 1, mitochondrial OS=Arabidopsis thaliana GN=EMB1467 PE=1 SV=2
WT+VCS/WT-VCS	confident.up	0.369	0.000579994	0.56	0.001	3	16	inferred	---	----	Q9FWR4	Q9FWR4|DHAR1_ARATH Glutathione S-transferase DHAR1, mitochondrial OS=Arabidopsis thaliana GN=DHAR1 PE=1 SV=1
WT+VCS/WT-VCS	confident.up	0.371	0.000219998	0.21	0.001	3	11	inferred	---	----	Q9LIB2	Q9LIB2|PHS1_ARATH Alpha-glucan phosphorylase 1 OS=Arabidopsis thaliana GN=PHS1 PE=1 SV=1
WT+VCS/WT-VCS	confident.up	0.371	0.000409996	0.39	0.001	3	10	inferred	---	----	Q9M7T0	Q9M7T0|PRX2F_ARATH Peroxiredoxin-2F, mitochondrial OS=Arabidopsis thaliana GN=PRXIIF PE=1 SV=2
WT+VCS/WT-VCS	confident.up	0.373	0.000579994	0.56	0.001	3	8	inferred	---	----	Q8RWN9	Q8RWN9|ODP22_ARATH Dihydrolipoyllysine-residue acetyltransferase component 2 of pyruvate dehydrogenase complex, mitochondrial OS=Arabidopsis thaliana GN=At3g13930 PE=1 SV=2
WT+VCS/WT-VCS	confident.up	0.373	0.000699993	0.67	0.001	3	6	inferred	---	----	Q5M729	Q5M729|ODP23_ARATH Dihydrolipoyllysine-residue acetyltransferase component 3 of pyruvate dehydrogenase complex, mitochondrial OS=Arabidopsis thaliana GN=At1g54220 PE=1 SV=1
WT+VCS/WT-VCS	confident.up	0.378	0.000389996	0.37	0.001	3	9	inferred	---	----	Q96327	Q96327|EBP1_ARATH ERBB-3 BINDING PROTEIN 1 OS=Arabidopsis thaliana GN=EBP1 PE=1 SV=1
WT+VCS/WT-VCS	confident.up	0.38	0.000309997	0.3	0.001	3	10	unresolved	---	----	P24636;P29513;P29514;P29515;P29516;P29517;Q56YW9	P24636|TBB4_ARATH Tubulin beta-4 chain OS=Arabidopsis thaliana GN=TUBB4 PE=2 SV=2
WT+VCS/WT-VCS	confident.up	0.38	0.000839992	0.81	0.001	3	6	inferred	---	----	Q9FWS4	Q9FWS4|RK31_ARATH 50S ribosomal protein L31, chloroplastic OS=Arabidopsis thaliana GN=RPL31 PE=2 SV=1
WT+VCS/WT-VCS	confident.up	0.381	0.000249998	0.24	0.001	3	10	inferred	---	----	Q9SJ12	Q9SJ12|ATP7_ARATH Probable ATP synthase 24 kDa subunit, mitochondrial OS=Arabidopsis thaliana GN=At2g21870 PE=1 SV=1
WT+VCS/WT-VCS	confident.up	0.386	0.000469995	0.45	0.001	3	8	inferred	---	----	Q8VZW6	Q8VZW6|Q8VZW6_ARATH Elongation factor P (EF-P) family protein OS=Arabidopsis thaliana GN=At3g08740 PE=1 SV=1
WT+VCS/WT-VCS	confident.up	0.386	0.000699993	0.67	0.001	3	6	inferred	---	----	Q9XEX2	Q9XEX2|PRX2B_ARATH Peroxiredoxin-2B OS=Arabidopsis thaliana GN=PRXIIB PE=1 SV=1
WT+VCS/WT-VCS	confident.up	0.389	0.000389996	0.37	0.001	3	11	inferred	---	----	Q9SRH5	Q9SRH5|VDAC1_ARATH Mitochondrial outer membrane protein porin 1 OS=Arabidopsis thaliana GN=VDAC1 PE=1 SV=3
WT+VCS/WT-VCS	confident.up	0.39	0.000379996	0.36	0.001	3	10	inferred	---	----	Q94EG6	Q94EG6|Y5224_ARATH Uncharacterized protein At5g02240 OS=Arabidopsis thaliana GN=At5g02240 PE=1 SV=1
WT+VCS/WT-VCS	confident.up	0.391	0.000239998	0.23	0.001	3	11	inferred	---	----	Q9SUR0	Q9SUR0|Q9SUR0_ARATH AT4G23670 protein OS=Arabidopsis thaliana GN=At4g23670 PE=2 SV=1
WT+VCS/WT-VCS	confident.up	0.391	0.000689993	0.66	0.001	3	8	inferred	---	----	Q04836	Q04836|CP31A_ARATH 31 kDa ribonucleoprotein, chloroplastic OS=Arabidopsis thaliana GN=CP31A PE=1 SV=1
WT+VCS/WT-VCS	confident.up	0.394	0.000789992	0.76	0.001	3	5	inferred	---	----	Q2HIK4	Q2HIK4|Q2HIK4_ARATH At1g29990 OS=Arabidopsis thaliana GN=PFD6 PE=2 SV=1
WT+VCS/WT-VCS	confident.up	0.395	0.000289997	0.28	0.001	3	9	inferred	---	----	O48917	O48917|SQD1_ARATH UDP-sulfoquinovose synthase, chloroplastic OS=Arabidopsis thaliana GN=SQD1 PE=1 SV=1
WT+VCS/WT-VCS	confident.up	0.399	0.000489995	0.47	0.001	3	7	inferred	---	----	Q39061	Q39061|CP33_ARATH RNA-binding protein CP33, chloroplastic OS=Arabidopsis thaliana GN=CP33 PE=2 SV=1
WT+VCS/WT-VCS	confident.up	0.4	0.00095999	0.92	0.001	3	6	inferred	---	----	Q940P8	Q940P8|TCPB_ARATH T-complex protein 1 subunit beta OS=Arabidopsis thaliana GN=CCT2 PE=1 SV=1
WT+VCS/WT-VCS	confident.up	0.408	0.000259997	0.25	0.001	3	11	inferred	---	----	P42731	P42731|PABP2_ARATH Polyadenylate-binding protein 2 OS=Arabidopsis thaliana GN=PAB2 PE=1 SV=1
WT+VCS/WT-VCS	confident.up	0.409	0.000269997	0.26	0.001	3	10	inferred	---	----	Q94B35	Q94B35|ISPH_ARATH 4-hydroxy-3-methylbut-2-enyl diphosphate reductase, chloroplastic OS=Arabidopsis thaliana GN=ISPH PE=2 SV=1
WT+VCS/WT-VCS	confident.up	0.411	0.000269997	0.26	0.001	3	8	inferred	---	----	P83291	P83291|NB5R2_ARATH NADH-cytochrome b5 reductase-like protein OS=Arabidopsis thaliana GN=CBR2 PE=1 SV=2
WT+VCS/WT-VCS	confident.up	0.412	0.00096999	0.93	0.001	3	4	inferred	---	----	Q9C6B3	Q9C6B3|GCA2_ARATH Gamma carbonic anhydrase 2, mitochondrial OS=Arabidopsis thaliana GN=GAMMACA2 PE=1 SV=1
WT+VCS/WT-VCS	confident.up	0.414	0.000929991	0.89	0.001	3	6	inferred	---	----	P92959	P92959|RK24_ARATH 50S ribosomal protein L24, chloroplastic OS=Arabidopsis thaliana GN=RPL24 PE=2 SV=2
WT+VCS/WT-VCS	confident.up	0.42	0.000209998	0.2	0.001	3	8	inferred	---	----	P48347	P48347|14310_ARATH 14-3-3-like protein GF14 epsilon OS=Arabidopsis thaliana GN=GRF10 PE=1 SV=1
WT+VCS/WT-VCS	confident.up	0.421	0.000369996	0.36	0.001	3	10	inferred	---	----	Q9M591	Q9M591|CRD1_ARATH Magnesium-protoporphyrin IX monomethyl ester [oxidative] cyclase, chloroplastic OS=Arabidopsis thaliana GN=CRD1 PE=1 SV=2
WT+VCS/WT-VCS	confident.up	0.423	4.99995e-05	0.05	0.001	3	26	inferred	---	----	Q8S9L5	Q8S9L5|TIG_ARATH Trigger factor-like protein TIG, Chloroplastic OS=Arabidopsis thaliana GN=TIG PE=1 SV=1
WT+VCS/WT-VCS	confident.up	0.423	0.000529995	0.51	0.001	3	6	inferred	---	----	Q9FLX7	Q9FLX7|NDUA5_ARATH Probable NADH dehydrogenase [ubiquinone] 1 alpha subcomplex subunit 5, mitochondrial OS=Arabidopsis thaliana GN=At5g52840 PE=1 SV=1
WT+VCS/WT-VCS	confident.up	0.423	0.000709993	0.68	0.001	3	5	inferred	---	----	Q9LFG2	Q9LFG2|DAPF_ARATH Diaminopimelate epimerase, chloroplastic OS=Arabidopsis thaliana GN=DAPF PE=1 SV=1
WT+VCS/WT-VCS	confident.up	0.424	0.000279997	0.27	0.001	3	6	unresolved	---	----	B9DGT7;B9DHQ0;P11139;P29511	B9DGT7|TBA2_ARATH Tubulin alpha-2 chain OS=Arabidopsis thaliana GN=TUBA2 PE=2 SV=2
WT+VCS/WT-VCS	confident.up	0.425	0.000369996	0.36	0.001	3	7	inferred	---	----	Q56YU0	Q56YU0|AL2C4_ARATH Aldehyde dehydrogenase family 2 member C4 OS=Arabidopsis thaliana GN=ALDH2C4 PE=1 SV=2
WT+VCS/WT-VCS	confident.up	0.426	0.000639994	0.61	0.001	3	6	inferred	---	----	Q9SA18	Q9SA18|AKH1_ARATH Bifunctional aspartokinase/homoserine dehydrogenase 1, chloroplastic OS=Arabidopsis thaliana GN=AKHSDH1 PE=1 SV=1
WT+VCS/WT-VCS	confident.up	0.427	0.000419996	0.4	0.001	3	6	inferred	---	----	Q9LUV2	Q9LUV2|POP3_ARATH Stress-response A/B barrel domain-containing protein HS1 OS=Arabidopsis thaliana GN=HS1 PE=1 SV=1
WT+VCS/WT-VCS	confident.up	0.428	1.99998e-05	0.02	0.001	3	31	inferred	---	----	P21238	P21238|CPNA1_ARATH Chaperonin 60 subunit alpha 1, chloroplastic OS=Arabidopsis thaliana GN=CPN60A1 PE=1 SV=2
WT+VCS/WT-VCS	confident.up	0.429	0.000249998	0.24	0.001	3	8	inferred	---	----	Q9SSK5	Q9SSK5|MLP43_ARATH MLP-like protein 43 OS=Arabidopsis thaliana GN=MLP43 PE=1 SV=1
WT+VCS/WT-VCS	confident.up	0.431	0.000379996	0.36	0.001	3	6	inferred	---	----	P48006	P48006|EF1D1_ARATH Elongation factor 1-delta 1 OS=Arabidopsis thaliana GN=At1g30230 PE=1 SV=2
WT+VCS/WT-VCS	confident.up	0.434	0.000679993	0.65	0.001	3	6	inferred	---	----	Q9S7L9	Q9S7L9|CX6B1_ARATH Cytochrome c oxidase subunit 6b-1 OS=Arabidopsis thaliana GN=COX6B-1 PE=1 SV=1
WT+VCS/WT-VCS	confident.up	0.437	0.000769992	0.74	0.001	3	5	inferred	---	----	Q9XEE2	Q9XEE2|ANXD2_ARATH Annexin D2 OS=Arabidopsis thaliana GN=ANN2 PE=1 SV=1
WT+VCS/WT-VCS	confident.up	0.447	0.000459995	0.44	0.001	3	13	inferred	---	----	P22953	P22953|MD37E_ARATH Probable mediator of RNA polymerase II transcription subunit 37e OS=Arabidopsis thaliana GN=MED37E PE=1 SV=3
WT+VCS/WT-VCS	confident.up	0.449	0.000419996	0.4	0.001	3	7	inferred	---	----	Q9C7N5	Q9C7N5|GDL14_ARATH GDSL esterase/lipase At1g29660 OS=Arabidopsis thaliana GN=At1g29660 PE=1 SV=1
WT+VCS/WT-VCS	confident.up	0.451	0.000189998	0.18	0.001	3	11	inferred	---	----	P82658	P82658|TL19_ARATH Thylakoid lumenal 19 kDa protein, chloroplastic OS=Arabidopsis thaliana GN=At3g63540 PE=1 SV=2
WT+VCS/WT-VCS	confident.up	0.453	0.000199998	0.19	0.001	3	7	inferred	---	----	A0A1P8AVY3	A0A1P8AVY3|A0A1P8AVY3_ARATH Triacylglycerol lipase-like 1 OS=Arabidopsis thaliana GN=TLL1 PE=4 SV=1
WT+VCS/WT-VCS	confident.up	0.455	0.000399996	0.38	0.001	3	6	inferred	---	----	Q9SEU6	Q9SEU6|TRXM4_ARATH Thioredoxin M4, chloroplastic OS=Arabidopsis thaliana GN=TRXM4 PE=2 SV=2
WT+VCS/WT-VCS	confident.up	0.456	0.000869991	0.84	0.001	3	4	inferred	---	----	O82290	O82290|SKL2_ARATH Probable inactive shikimate kinase like 2, chloroplastic OS=Arabidopsis thaliana GN=SKL2 PE=2 SV=2
WT+VCS/WT-VCS	confident.up	0.457	0.000439996	0.42	0.001	3	4	inferred	---	----	P51414	P51414|RL261_ARATH 60S ribosomal protein L26-1 OS=Arabidopsis thaliana GN=RPL26A PE=2 SV=2
WT+VCS/WT-VCS	confident.up	0.459	0.000119999	0.12	0.001	3	9	inferred	---	----	O65351	O65351|SBT17_ARATH Subtilisin-like protease SBT1.7 OS=Arabidopsis thaliana GN=SBT1.7 PE=1 SV=1
WT+VCS/WT-VCS	confident.up	0.462	0.000639994	0.61	0.001	3	6	inferred	---	----	Q9SK39	Q9SK39|SBP3_ARATH Probable steroid-binding protein 3 OS=Arabidopsis thaliana GN=MP3 PE=1 SV=1
WT+VCS/WT-VCS	confident.up	0.462	0.000809992	0.78	0.001	3	2	inferred	---	----	Q8LCW9	Q8LCW9|RLA11_ARATH 60S acidic ribosomal protein P1-1 OS=Arabidopsis thaliana GN=RPP1A PE=3 SV=2
WT+VCS/WT-VCS	confident.up	0.463	0.000909991	0.87	0.001	3	5	inferred	---	----	O48661	O48661|SPD2_ARATH Spermidine synthase 2 OS=Arabidopsis thaliana GN=SPDSYN2 PE=1 SV=2
WT+VCS/WT-VCS	confident.up	0.465	0.000169998	0.16	0.001	3	11	inferred	---	----	P16127	P16127|CHLI1_ARATH Magnesium-chelatase subunit ChlI-1, chloroplastic OS=Arabidopsis thaliana GN=CHLI1 PE=1 SV=1
WT+VCS/WT-VCS	confident.up	0.468	0.000179998	0.17	0.001	3	9	unresolved	---	----	P16127;Q5XF33	P16127|CHLI1_ARATH Magnesium-chelatase subunit ChlI-1, chloroplastic OS=Arabidopsis thaliana GN=CHLI1 PE=1 SV=1
WT+VCS/WT-VCS	confident.up	0.47	5.99994e-05	0.06	0.001	3	19	inferred	---	----	Q43316	Q43316|HEM3_ARATH Porphobilinogen deaminase, chloroplastic OS=Arabidopsis thaliana GN=HEMC PE=1 SV=1
WT+VCS/WT-VCS	confident.up	0.471	0.000359996	0.35	0.001	3	9	inferred	---	----	Q8VZG7	Q8VZG7|TSN1_ARATH Ribonuclease TUDOR 1 OS=Arabidopsis thaliana GN=TSN1 PE=1 SV=1
WT+VCS/WT-VCS	confident.up	0.471	0.00100999	0.97	0.001	3	5	inferred	---	----	F4JMJ1	F4JMJ1|HSP7R_ARATH Heat shock 70 kDa protein 17 OS=Arabidopsis thaliana GN=HSP70-17 PE=2 SV=1
WT+VCS/WT-VCS	confident.up	0.476	0.000359996	0.35	0.001	3	7	inferred	---	----	Q940V1	Q940V1|Q940V1_ARATH AT4g39960/T5J17_130 OS=Arabidopsis thaliana GN=DJA5 PE=2 SV=1
WT+VCS/WT-VCS	confident.up	0.476	0.00095999	0.92	0.001	3	4	inferred	---	----	Q43725	Q43725|CYSKM_ARATH Cysteine synthase, mitochondrial OS=Arabidopsis thaliana GN=OASC PE=1 SV=3
WT+VCS/WT-VCS	confident.up	0.479	0.000219998	0.21	0.001	3	9	inferred	---	----	O82514	O82514|KAD4_ARATH Adenylate kinase 4 OS=Arabidopsis thaliana GN=ADK1 PE=1 SV=2
WT+VCS/WT-VCS	confident.up	0.48	0.00099999	0.96	0.001	3	4	inferred	---	----	O80840	O80840|PMM_ARATH Phosphomannomutase OS=Arabidopsis thaliana GN=PMM PE=1 SV=1
WT+VCS/WT-VCS	confident.up	0.484	0.000239998	0.23	0.001	3	10	inferred	---	----	Q9FXA2	Q9FXA2|PABP8_ARATH Polyadenylate-binding protein 8 OS=Arabidopsis thaliana GN=PAB8 PE=1 SV=1
WT+VCS/WT-VCS	confident.up	0.484	0.000319997	0.31	0.001	3	10	inferred	---	----	Q42547	Q42547|CATA3_ARATH Catalase-3 OS=Arabidopsis thaliana GN=CAT3 PE=1 SV=3
WT+VCS/WT-VCS	confident.up	0.484	0.00098999	0.95	0.001	3	4	inferred	---	----	Q9XFH8	Q9XFH8|TRXF1_ARATH Thioredoxin F1, chloroplastic OS=Arabidopsis thaliana GN=TRXF1 PE=1 SV=2
WT+VCS/WT-VCS	confident.up	0.487	4.99995e-05	0.05	0.001	3	16	inferred	---	----	Q9M9K1	Q9M9K1|PMG2_ARATH Probable 2,3-bisphosphoglycerate-independent phosphoglycerate mutase 2 OS=Arabidopsis thaliana GN=At3g08590 PE=1 SV=1
WT+VCS/WT-VCS	confident.up	0.487	0.000319997	0.31	0.001	3	6	inferred	---	----	O80852	O80852|GSTF9_ARATH Glutathione S-transferase F9 OS=Arabidopsis thaliana GN=GSTF9 PE=1 SV=1
WT+VCS/WT-VCS	confident.up	0.487	0.000759992	0.73	0.001	3	4	inferred	---	----	Q8LBK6	Q8LBK6|GRS15_ARATH Monothiol glutaredoxin-S15, mitochondrial OS=Arabidopsis thaliana GN=GRXS15 PE=1 SV=2
WT+VCS/WT-VCS	confident.up	0.488	0.000149999	0.14	0.001	3	9	inferred	---	----	O22173	O22173|PABP4_ARATH Polyadenylate-binding protein 4 OS=Arabidopsis thaliana GN=PAB4 PE=1 SV=1
WT+VCS/WT-VCS	confident.up	0.488	0.000499995	0.48	0.001	3	7	inferred	---	----	Q8H7F6	Q8H7F6|GRS16_ARATH Bifunctional monothiol glutaredoxin-S16, chloroplastic OS=Arabidopsis thaliana GN=GRXS16 PE=1 SV=2
WT+VCS/WT-VCS	confident.up	0.493	0.000719993	0.69	0.001	3	4	inferred	---	----	O64517	O64517|MCA4_ARATH Metacaspase-4 OS=Arabidopsis thaliana GN=AMC4 PE=1 SV=1
WT+VCS/WT-VCS	confident.up	0.495	9.9999e-05	0.1	0.001	3	10	inferred	---	----	Q9LVT8	Q9LVT8|RGGC_ARATH RGG repeats nuclear RNA binding protein C OS=Arabidopsis thaliana GN=RGGC PE=1 SV=1
WT+VCS/WT-VCS	confident.up	0.495	0.000679993	0.65	0.001	3	4	inferred	---	----	Q9XIP8	Q9XIP8|CDI_ARATH Protein CDI OS=Arabidopsis thaliana GN=CDI PE=2 SV=1
WT+VCS/WT-VCS	confident.up	0.495	0.00096999	0.93	0.001	3	3	inferred	---	----	P32068	P32068|TRPE_ARATH Anthranilate synthase alpha subunit 1, chloroplastic OS=Arabidopsis thaliana GN=ASA1 PE=1 SV=1
WT+VCS/WT-VCS	confident.up	0.496	0.000259997	0.25	0.001	3	8	inferred	---	----	Q93WN0	Q93WN0|SEBP2_ARATH Selenium-binding protein 2 OS=Arabidopsis thaliana GN=SBP2 PE=1 SV=1
WT+VCS/WT-VCS	confident.up	0.497	0.000529995	0.51	0.001	3	5	inferred	---	----	Q9SXJ7	Q9SXJ7|CLPC2_ARATH Chaperone protein ClpC2, chloroplastic OS=Arabidopsis thaliana GN=CLPC2 PE=1 SV=1
WT+VCS/WT-VCS	confident.up	0.498	0.000749993	0.72	0.001	3	4	unresolved	---	----	O23264;Q93WN0	O23264|SEBP1_ARATH Selenium-binding protein 1 OS=Arabidopsis thaliana GN=SBP1 PE=1 SV=1
WT+VCS/WT-VCS	confident.up	0.5	0.000159998	0.15	0.001	3	9	unresolved	---	----	O04308;Q9ZU25	O04308|MPPA2_ARATH Probable mitochondrial-processing peptidase subunit alpha-2, chloroplastic/mitochondrial OS=Arabidopsis thaliana GN=MPPA2 PE=1 SV=1
WT+VCS/WT-VCS	confident.up	0.503	0.000119999	0.12	0.001	3	9	inferred	---	----	Q9FLP0	Q9FLP0|MA651_ARATH 65-kDa microtubule-associated protein 1 OS=Arabidopsis thaliana GN=MAP65-1 PE=1 SV=1
WT+VCS/WT-VCS	confident.up	0.505	0.00097999	0.94	0.001	3	4	inferred	---	----	P29976	P29976|AROF_ARATH Phospho-2-dehydro-3-deoxyheptonate aldolase 1, chloroplastic OS=Arabidopsis thaliana GN=DHS1 PE=2 SV=2
WT+VCS/WT-VCS	confident.up	0.509	0.000809992	0.78	0.001	3	3	inferred	---	----	O23095	O23095|RLA12_ARATH 60S acidic ribosomal protein P1-2 OS=Arabidopsis thaliana GN=RPP1B PE=1 SV=2
WT+VCS/WT-VCS	confident.up	0.51	0.000869991	0.84	0.001	3	4	inferred	---	----	Q9SX77	Q9SX77|SDH5_ARATH Succinate dehydrogenase subunit 5, mitochondrial OS=Arabidopsis thaliana GN=SDH5 PE=1 SV=1
WT+VCS/WT-VCS	confident.up	0.511	0.000609994	0.59	0.001	3	4	inferred	---	----	Q9SE50	Q9SE50|BGL18_ARATH Beta-D-glucopyranosyl abscisate beta-glucosidase OS=Arabidopsis thaliana GN=BGLU18 PE=1 SV=2
WT+VCS/WT-VCS	confident.up	0.513	0.000789992	0.76	0.001	3	4	inferred	---	----	Q56YW9	Q56YW9|TBB2_ARATH Tubulin beta-2 chain OS=Arabidopsis thaliana GN=TUBB2 PE=2 SV=2
WT+VCS/WT-VCS	confident.up	0.515	6.99993e-05	0.07	0.001	3	13	unresolved	---	----	C0Z361;P21240;Q9LJE4	C0Z361|CPNB3_ARATH Chaperonin 60 subunit beta 3, chloroplastic OS=Arabidopsis thaliana GN=CPN60B3 PE=1 SV=1
WT+VCS/WT-VCS	confident.up	0.516	0.000149999	0.14	0.001	3	12	inferred	---	----	Q9SEI2	Q9SEI2|PS6AA_ARATH 26S proteasome regulatory subunit 6A homolog A OS=Arabidopsis thaliana GN=RPT5A PE=1 SV=1
WT+VCS/WT-VCS	confident.up	0.518	0.000609994	0.59	0.001	3	4	inferred	---	----	Q9SFU1	Q9SFU1|R13A1_ARATH 60S ribosomal protein L13a-1 OS=Arabidopsis thaliana GN=RPL13AA PE=2 SV=1
WT+VCS/WT-VCS	confident.up	0.52	0.000639994	0.61	0.001	3	5	inferred	---	----	Q9FIE8	Q9FIE8|UXS3_ARATH UDP-glucuronic acid decarboxylase 3 OS=Arabidopsis thaliana GN=UXS3 PE=1 SV=1
WT+VCS/WT-VCS	confident.up	0.521	0.000539995	0.52	0.001	3	6	inferred	---	----	Q42449	Q42449|PROF1_ARATH Profilin-1 OS=Arabidopsis thaliana GN=PRO1 PE=1 SV=1
WT+VCS/WT-VCS	confident.up	0.524	0.000829992	0.8	0.001	3	4	inferred	---	----	Q38900	Q38900|CP19A_ARATH Peptidyl-prolyl cis-trans isomerase CYP19-1 OS=Arabidopsis thaliana GN=CYP19-1 PE=1 SV=1
WT+VCS/WT-VCS	confident.up	0.524	0.00104999	1.01	0.001	3	3	inferred	---	----	Q94AF7	Q94AF7|Q94AF7_ARATH At2g07350/T13E11.12 OS=Arabidopsis thaliana GN=PFD1 PE=2 SV=1
WT+VCS/WT-VCS	confident.up	0.529	5.99994e-05	0.06	0.001	3	12	inferred	---	----	O80576	O80576|O80576_ARATH At2g44060 OS=Arabidopsis thaliana GN=late embryogenesis abundant 26 PE=2 SV=1
WT+VCS/WT-VCS	confident.up	0.529	0.000169998	0.16	0.001	3	7	inferred	---	----	F4J6A1	F4J6A1|F4J6A1_ARATH Eukaryotic translation initiation factor 3 subunit G OS=Arabidopsis thaliana GN=EIF3G1 PE=3 SV=1
WT+VCS/WT-VCS	confident.up	0.533	0.000259997	0.25	0.001	3	5	unresolved	---	----	Q96255;Q9SHP0	Q96255|SERB1_ARATH Phosphoserine aminotransferase 1, chloroplastic OS=Arabidopsis thaliana GN=PSAT1 PE=1 SV=1
WT+VCS/WT-VCS	confident.up	0.536	0.000579994	0.56	0.001	3	4	inferred	---	----	Q9MBH2	Q9MBH2|AIG2B_ARATH Protein AIG2 B OS=Arabidopsis thaliana GN=AIG2B PE=2 SV=1
WT+VCS/WT-VCS	confident.up	0.537	0.000339997	0.33	0.001	3	6	inferred	---	----	Q9SIU8	Q9SIU8|P2C20_ARATH Probable protein phosphatase 2C 20 OS=Arabidopsis thaliana GN=PPC3-1.2 PE=1 SV=3
WT+VCS/WT-VCS	confident.up	0.538	0.000139999	0.13	0.001	3	9	unresolved	---	----	P57106;P93819	P57106|MDHC2_ARATH Malate dehydrogenase 2, cytoplasmic OS=Arabidopsis thaliana GN=MDH2 PE=1 SV=1
WT+VCS/WT-VCS	confident.up	0.54	0.000209998	0.2	0.001	3	9	inferred	---	----	Q8VY70	Q8VY70|Q8VY70_ARATH Dimethylallyl, adenosine tRNA methylthiotransferase OS=Arabidopsis thaliana GN=At1g62780 PE=2 SV=1
WT+VCS/WT-VCS	confident.up	0.542	0.000229998	0.22	0.001	3	6	unresolved	---	----	B9DGT7;P29511	B9DGT7|TBA2_ARATH Tubulin alpha-2 chain OS=Arabidopsis thaliana GN=TUBA2 PE=2 SV=2
WT+VCS/WT-VCS	confident.up	0.543	0.000179998	0.17	0.001	3	6	inferred	---	----	Q9SMW7	Q9SMW7|BTF3_ARATH Basic transcription factor 3 OS=Arabidopsis thaliana GN=BTF3 PE=1 SV=1
WT+VCS/WT-VCS	confident.up	0.543	0.000349997	0.34	0.001	3	5	inferred	---	----	O49499	O49499|CAMT4_ARATH Caffeoyl-CoA O-methyltransferase 1 OS=Arabidopsis thaliana GN=CCOAOMT1 PE=1 SV=1
WT+VCS/WT-VCS	confident.up	0.544	8.99991e-05	0.09	0.001	3	8	inferred	---	----	Q93VP3	Q93VP3|IF5A2_ARATH Eukaryotic translation initiation factor 5A-2 OS=Arabidopsis thaliana GN=ELF5A-2 PE=1 SV=1
WT+VCS/WT-VCS	confident.up	0.544	0.000439996	0.42	0.001	3	5	unresolved	---	----	Q9SGE0;Q9ZUY6	Q9SGE0|AXS2_ARATH UDP-D-apiose/UDP-D-xylose synthase 2 OS=Arabidopsis thaliana GN=AXS2 PE=2 SV=1
WT+VCS/WT-VCS	confident.up	0.544	0.000819992	0.79	0.001	3	3	inferred	---	----	Q9S9P1	Q9S9P1|RS121_ARATH 40S ribosomal protein S12-1 OS=Arabidopsis thaliana GN=RPS12A PE=2 SV=1
WT+VCS/WT-VCS	confident.up	0.545	0.000129999	0.12	0.001	3	15	inferred	---	----	P30184	P30184|AMPL1_ARATH Leucine aminopeptidase 1 OS=Arabidopsis thaliana GN=LAP1 PE=1 SV=1
WT+VCS/WT-VCS	confident.up	0.547	9.9999e-05	0.1	0.001	3	11	unresolved	---	----	P21240;Q9LJE4	P21240|CPNB1_ARATH Chaperonin 60 subunit beta 1, chloroplastic OS=Arabidopsis thaliana GN=CPN60B1 PE=1 SV=3
WT+VCS/WT-VCS	confident.up	0.555	0.000779992	0.75	0.001	3	3	inferred	---	----	Q9LW20	Q9LW20|SKL1_ARATH Probable inactive shikimate kinase like 1, chloroplastic OS=Arabidopsis thaliana GN=SKL1 PE=2 SV=1
WT+VCS/WT-VCS	confident.up	0.558	0.000749993	0.72	0.001	3	3	inferred	---	----	Q9LKA5	Q9LKA5|MORF8_ARATH Multiple organellar RNA editing factor 8, chloroplastic/mitochondrial OS=Arabidopsis thaliana GN=MORF8 PE=1 SV=1
WT+VCS/WT-VCS	confident.up	0.561	0.000809992	0.78	0.001	3	3	inferred	---	----	Q9LPZ1	Q9LPZ1|MORF9_ARATH Multiple organellar RNA editing factor 9, chloroplastic OS=Arabidopsis thaliana GN=MORF9 PE=1 SV=1
WT+VCS/WT-VCS	confident.up	0.563	9.9999e-05	0.1	0.001	3	13	inferred	---	----	Q8GUM2	Q8GUM2|HSP7I_ARATH Heat shock 70 kDa protein 9, mitochondrial OS=Arabidopsis thaliana GN=HSP70-9 PE=1 SV=1
WT+VCS/WT-VCS	confident.up	0.563	0.000809992	0.78	0.001	3	3	inferred	---	----	Q501F7	Q501F7|Q501F7_ARATH At1g21440 OS=Arabidopsis thaliana GN=At1g21440 PE=2 SV=1
WT+VCS/WT-VCS	confident.up	0.567	4.99995e-05	0.05	0.001	3	13	inferred	---	----	Q9STX5	Q9STX5|ENPL_ARATH Endoplasmin homolog OS=Arabidopsis thaliana GN=HSP90-7 PE=1 SV=1
WT+VCS/WT-VCS	confident.up	0.568	2.99997e-05	0.03	0.001	3	24	inferred	---	----	Q9LV03	Q9LV03|GLUT1_ARATH Glutamate synthase 1 [NADH], chloroplastic OS=Arabidopsis thaliana GN=GLT1 PE=1 SV=2
WT+VCS/WT-VCS	confident.up	0.574	8.99991e-05	0.09	0.001	3	16	inferred	---	----	Q9SYT0	Q9SYT0|ANXD1_ARATH Annexin D1 OS=Arabidopsis thaliana GN=ANN1 PE=1 SV=1
WT+VCS/WT-VCS	confident.up	0.576	0.000109999	0.11	0.001	3	9	inferred	---	----	O22265	O22265|SR43C_ARATH Signal recognition particle 43 kDa protein, chloroplastic OS=Arabidopsis thaliana GN=CAO PE=1 SV=2
WT+VCS/WT-VCS	confident.up	0.583	0.000139999	0.13	0.001	3	8	inferred	---	----	Q43870	Q43870|APS2_ARATH ATP sulfurylase 2 OS=Arabidopsis thaliana GN=APS2 PE=1 SV=1
WT+VCS/WT-VCS	confident.up	0.583	0.000349997	0.34	0.001	3	4	inferred	---	----	Q9LQ04	Q9LQ04|RMLCD_ARATH Bifunctional dTDP-4-dehydrorhamnose 3,5-epimerase/dTDP-4-dehydrorhamnose reductase OS=Arabidopsis thaliana GN=NRS/ER PE=1 SV=1
WT+VCS/WT-VCS	confident.up	0.585	0.000889991	0.85	0.001	3	3	unresolved	---	----	O23593;Q9LVT8	O23593|RGGB_ARATH RGG repeats nuclear RNA binding protein B OS=Arabidopsis thaliana GN=RGGB PE=1 SV=1
WT+VCS/WT-VCS	confident.up	0.587	0.000819992	0.79	0.001	3	2	inferred	---	----	P55852	P55852|SUMO1_ARATH Small ubiquitin-related modifier 1 OS=Arabidopsis thaliana GN=SUMO1 PE=1 SV=2
WT+VCS/WT-VCS	confident.up	0.588	0.000569994	0.55	0.001	3	4	inferred	---	----	Q9LPR4	Q9LPR4|LEU11_ARATH 2-isopropylmalate synthase 1, chloroplastic OS=Arabidopsis thaliana GN=IPMS1 PE=1 SV=2
WT+VCS/WT-VCS	confident.up	0.589	8.99991e-05	0.09	0.001	3	10	inferred	---	----	Q9FF55	Q9FF55|PDI14_ARATH Protein disulfide isomerase-like 1-4 OS=Arabidopsis thaliana GN=PDIL1-4 PE=1 SV=1
WT+VCS/WT-VCS	confident.up	0.59	0.000719993	0.69	0.001	3	2	inferred	---	----	Q8LGG0	Q8LGG0|FKB12_ARATH Peptidyl-prolyl cis-trans isomerase FKBP12 OS=Arabidopsis thaliana GN=FKBP12 PE=1 SV=2
WT+VCS/WT-VCS	confident.up	0.592	0.000309997	0.3	0.001	3	4	inferred	---	----	Q06588	Q06588|ACCO4_ARATH 1-aminocyclopropane-1-carboxylate oxidase 4 OS=Arabidopsis thaliana GN=ACO4 PE=1 SV=2
WT+VCS/WT-VCS	confident.up	0.595	0.000419996	0.4	0.001	3	8	inferred	---	----	O23593	O23593|RGGB_ARATH RGG repeats nuclear RNA binding protein B OS=Arabidopsis thaliana GN=RGGB PE=1 SV=1
WT+VCS/WT-VCS	confident.up	0.596	0.000169998	0.16	0.001	3	5	inferred	---	----	P93819	P93819|MDHC1_ARATH Malate dehydrogenase 1, cytoplasmic OS=Arabidopsis thaliana GN=MDH1 PE=1 SV=2
WT+VCS/WT-VCS	confident.up	0.597	0.000579994	0.56	0.001	3	4	inferred	---	----	Q9LZ23	Q9LZ23|ACR12_ARATH ACT domain-containing protein ACR12 OS=Arabidopsis thaliana GN=ACR12 PE=2 SV=1
WT+VCS/WT-VCS	confident.up	0.6	0.000399996	0.38	0.001	3	5	inferred	---	----	Q5XEP2	Q5XEP2|HSOP2_ARATH Hsp70-Hsp90 organizing protein 2 OS=Arabidopsis thaliana GN=HOP2 PE=1 SV=1
WT+VCS/WT-VCS	confident.up	0.604	0.00099999	0.96	0.001	3	2	unresolved	---	----	Q8LB02;Q8LBZ7	Q8LB02|SDHB2_ARATH Succinate dehydrogenase [ubiquinone] iron-sulfur subunit 2, mitochondrial OS=Arabidopsis thaliana GN=SDH2-2 PE=1 SV=2
WT+VCS/WT-VCS	confident.up	0.605	0.000549995	0.53	0.001	3	3	inferred	---	----	P21216	P21216|IPYR2_ARATH Soluble inorganic pyrophosphatase 2 OS=Arabidopsis thaliana GN=PPA2 PE=2 SV=2
WT+VCS/WT-VCS	confident.up	0.607	0.000459995	0.44	0.001	3	4	inferred	---	----	Q9M401	Q9M401|BCAT3_ARATH Branched-chain-amino-acid aminotransferase 3, chloroplastic OS=Arabidopsis thaliana GN=BCAT3 PE=1 SV=1
WT+VCS/WT-VCS	confident.up	0.608	0.000329997	0.32	0.001	3	5	inferred	---	----	Q9FEB5	Q9FEB5|DSP4_ARATH Phosphoglucan phosphatase DSP4, chloroplastic OS=Arabidopsis thaliana GN=DSP4 PE=1 SV=1
WT+VCS/WT-VCS	confident.up	0.608	0.000809992	0.78	0.001	3	3	inferred	---	----	Q42589	Q42589|NLTP1_ARATH Non-specific lipid-transfer protein 1 OS=Arabidopsis thaliana GN=LTP1 PE=2 SV=1
WT+VCS/WT-VCS	confident.up	0.61	0.000159998	0.15	0.001	3	7	inferred	---	----	Q41932	Q41932|PSBQ2_ARATH Oxygen-evolving enhancer protein 3-2, chloroplastic OS=Arabidopsis thaliana GN=PSBQ2 PE=1 SV=2
WT+VCS/WT-VCS	confident.up	0.61	0.000549995	0.53	0.001	3	3	inferred	---	----	Q9LV09	Q9LV09|BOB1_ARATH Protein BOBBER 1 OS=Arabidopsis thaliana GN=BOB1 PE=1 SV=1
WT+VCS/WT-VCS	confident.up	0.613	0.00100999	0.97	0.001	3	2	unresolved	---	----	P49200;Q9STY6	P49200|RS201_ARATH 40S ribosomal protein S20-1 OS=Arabidopsis thaliana GN=RPS20A PE=2 SV=2
WT+VCS/WT-VCS	confident.up	0.614	0.000859991	0.83	0.001	3	3	inferred	---	----	F4I1G1	F4I1G1|F4I1G1_ARATH RNA polymerase II degradation factor-like protein (DUF1296) OS=Arabidopsis thaliana GN=At1g29350 PE=4 SV=1
WT+VCS/WT-VCS	confident.up	0.615	0.000759992	0.73	0.001	3	3	inferred	---	----	Q9S818	Q9S818|FL3H_ARATH Naringenin,2-oxoglutarate 3-dioxygenase OS=Arabidopsis thaliana GN=F3H PE=1 SV=1
WT+VCS/WT-VCS	confident.up	0.617	0.000519995	0.5	0.001	3	2	inferred	---	----	Q8LEQ0	Q8LEQ0|RLA13_ARATH 60S acidic ribosomal protein P1-3 OS=Arabidopsis thaliana GN=RPP1C PE=1 SV=2
WT+VCS/WT-VCS	confident.up	0.617	0.000529995	0.51	0.001	3	4	inferred	---	----	Q9SKU1	Q9SKU1|CLC1_ARATH Clathrin light chain 1 OS=Arabidopsis thaliana GN=At2g20760 PE=2 SV=1
WT+VCS/WT-VCS	confident.up	0.617	0.000759992	0.73	0.001	3	3	inferred	---	----	F4IA48	F4IA48|F4IA48_ARATH N-lysine methyltransferase OS=Arabidopsis thaliana GN=At1g78150 PE=1 SV=1
WT+VCS/WT-VCS	confident.up	0.618	0.000619994	0.6	0.001	3	3	inferred	---	----	Q8W034	Q8W034|RNP1_ARATH Heterogeneous nuclear ribonucleoprotein 1 OS=Arabidopsis thaliana GN=RNP1 PE=1 SV=1
WT+VCS/WT-VCS	confident.up	0.629	0.000279997	0.27	0.001	3	4	inferred	---	----	Q00218	Q00218|AROG_ARATH Phospho-2-dehydro-3-deoxyheptonate aldolase 2, chloroplastic OS=Arabidopsis thaliana GN=DHS2 PE=2 SV=2
WT+VCS/WT-VCS	confident.up	0.632	0.00101999	0.98	0.001	3	2	unresolved	---	----	Q9FMT1;Q9SA14	Q9FMT1|LEU33_ARATH 3-isopropylmalate dehydrogenase 3, chloroplastic OS=Arabidopsis thaliana GN=IMDH3 PE=1 SV=1
WT+VCS/WT-VCS	confident.up	0.635	7.99992e-05	0.08	0.001	3	5	inferred	---	----	Q9SCX3	Q9SCX3|EF1B2_ARATH Elongation factor 1-beta 2 OS=Arabidopsis thaliana GN=At5g19510 PE=1 SV=1
WT+VCS/WT-VCS	confident.up	0.636	0.000139999	0.13	0.001	3	7	inferred	---	----	Q9SJL8	Q9SJL8|METK3_ARATH S-adenosylmethionine synthase 3 OS=Arabidopsis thaliana GN=METK3 PE=1 SV=1
WT+VCS/WT-VCS	confident.up	0.637	3.99996e-05	0.04	0.001	3	14	inferred	---	----	Q9LF98	Q9LF98|ALFC8_ARATH Fructose-bisphosphate aldolase 8, cytosolic OS=Arabidopsis thaliana GN=FBA8 PE=1 SV=1
WT+VCS/WT-VCS	confident.up	0.637	0.000149999	0.14	0.001	3	9	inferred	---	----	Q38884	Q38884|EIF3I_ARATH Eukaryotic translation initiation factor 3 subunit I OS=Arabidopsis thaliana GN=TIF3I1 PE=2 SV=2
WT+VCS/WT-VCS	confident.up	0.638	3.99996e-05	0.04	0.001	3	12	inferred	---	----	Q9SJQ9	Q9SJQ9|ALFC6_ARATH Fructose-bisphosphate aldolase 6, cytosolic OS=Arabidopsis thaliana GN=FBA6 PE=1 SV=1
WT+VCS/WT-VCS	confident.up	0.641	7.99992e-05	0.08	0.001	3	9	inferred	---	----	O22263	O22263|PDI21_ARATH Protein disulfide-isomerase like 2-1 OS=Arabidopsis thaliana GN=PDIL2-1 PE=2 SV=1
WT+VCS/WT-VCS	confident.up	0.643	0.000719993	0.69	0.001	3	4	inferred	---	----	Q9LS48	Q9LS48|SG1_ARATH protein SLOW GREEN 1, chloroplastic OS=Arabidopsis thaliana GN=SG1 PE=1 SV=1
WT+VCS/WT-VCS	confident.up	0.644	0.000539995	0.52	0.001	3	4	inferred	---	----	Q94BT9	Q94BT9|ATOX1_ARATH Copper transport protein ATX1 OS=Arabidopsis thaliana GN=ATX1 PE=1 SV=2
WT+VCS/WT-VCS	confident.up	0.646	2.99997e-05	0.03	0.001	3	17	inferred	---	----	Q9FNB0	Q9FNB0|CHLH_ARATH Magnesium-chelatase subunit ChlH, chloroplastic OS=Arabidopsis thaliana GN=CHLH PE=1 SV=1
WT+VCS/WT-VCS	confident.up	0.648	0.000269997	0.26	0.001	3	3	inferred	---	----	Q9LJE4	Q9LJE4|CPNB2_ARATH Chaperonin 60 subunit beta 2, chloroplastic OS=Arabidopsis thaliana GN=CPN60B2 PE=1 SV=1
WT+VCS/WT-VCS	confident.up	0.649	0.000949991	0.91	0.001	3	3	inferred	---	----	Q9FGE4	Q9FGE4|Q9FGE4_ARATH RING-H2 zinc finger protein OS=Arabidopsis thaliana GN=At5g24460 PE=2 SV=1
WT+VCS/WT-VCS	confident.up	0.652	0.000449996	0.43	0.001	3	4	unresolved	---	----	Q9C4Z6;Q9LV28	Q9C4Z6|GPLPB_ARATH Receptor for activated C kinase 1B OS=Arabidopsis thaliana GN=RACK1B PE=1 SV=1
WT+VCS/WT-VCS	confident.up	0.653	1.99998e-05	0.02	0.001	3	16	inferred	---	----	Q9SRG3	Q9SRG3|PDI12_ARATH Protein disulfide isomerase-like 1-2 OS=Arabidopsis thaliana GN=PDIL1-2 PE=2 SV=1
WT+VCS/WT-VCS	confident.up	0.653	0.000279997	0.27	0.001	3	5	inferred	---	----	Q42546	Q42546|DPNP1_ARATH SAL1 phosphatase OS=Arabidopsis thaliana GN=SAL1 PE=1 SV=1
WT+VCS/WT-VCS	confident.up	0.654	0.000829992	0.8	0.001	3	3	unresolved	---	----	Q9LF98;Q9SJQ9	Q9LF98|ALFC8_ARATH Fructose-bisphosphate aldolase 8, cytosolic OS=Arabidopsis thaliana GN=FBA8 PE=1 SV=1
WT+VCS/WT-VCS	confident.up	0.655	0.000189998	0.18	0.001	3	6	inferred	---	----	Q93VG5	Q93VG5|RS81_ARATH 40S ribosomal protein S8-1 OS=Arabidopsis thaliana GN=RPS8A PE=1 SV=1
WT+VCS/WT-VCS	confident.up	0.659	0.000639994	0.61	0.001	3	3	unresolved	---	----	P17562;P23686	P17562|METK2_ARATH S-adenosylmethionine synthase 2 OS=Arabidopsis thaliana GN=SAM2 PE=1 SV=1
WT+VCS/WT-VCS	confident.up	0.661	0.000389996	0.37	0.001	3	3	inferred	---	----	Q39255	Q39255|SKP1A_ARATH SKP1-like protein 1A OS=Arabidopsis thaliana GN=SKP1A PE=1 SV=1
WT+VCS/WT-VCS	confident.up	0.663	0.000619994	0.6	0.001	3	2	inferred	---	----	Q93W77	Q93W77|NIFU1_ARATH NifU-like protein 1, chloroplastic OS=Arabidopsis thaliana GN=NIFU1 PE=1 SV=1
WT+VCS/WT-VCS	confident.up	0.667	0.000909991	0.87	0.001	3	2	inferred	---	----	A0A1I9LSA3	A0A1I9LSA3|A0A1I9LSA3_ARATH Cell wall-plasma membrane linker protein OS=Arabidopsis thaliana GN=CWLP PE=4 SV=1
WT+VCS/WT-VCS	confident.up	0.668	0.000409996	0.39	0.001	3	3	inferred	---	----	Q9FE18	Q9FE18|Q9FE18_ARATH Peptidyl-prolyl cis-trans isomerase OS=Arabidopsis thaliana GN=At1g26550 PE=2 SV=1
WT+VCS/WT-VCS	confident.up	0.67	0.000489995	0.47	0.001	3	3	unresolved	---	----	Q9SRG3;Q9XI01	Q9SRG3|PDI12_ARATH Protein disulfide isomerase-like 1-2 OS=Arabidopsis thaliana GN=PDIL1-2 PE=2 SV=1
WT+VCS/WT-VCS	confident.up	0.676	0.000159998	0.15	0.001	3	6	inferred	---	----	Q03250	Q03250|RBG7_ARATH Glycine-rich RNA-binding protein 7 OS=Arabidopsis thaliana GN=RBG7 PE=1 SV=1
WT+VCS/WT-VCS	confident.up	0.677	0.000329997	0.32	0.001	3	4	inferred	---	----	Q5XF33	Q5XF33|CHLI2_ARATH Magnesium-chelatase subunit ChlI-2, chloroplastic OS=Arabidopsis thaliana GN=CHLI2 PE=1 SV=1
WT+VCS/WT-VCS	confident.up	0.678	0.000539995	0.52	0.001	3	3	inferred	---	----	Q8VY88	Q8VY88|LTD_ARATH Protein LHCP TRANSLOCATION DEFECT OS=Arabidopsis thaliana GN=LTD PE=1 SV=1
WT+VCS/WT-VCS	confident.up	0.679	3.99996e-05	0.04	0.001	3	8	inferred	---	----	Q93YR3	Q93YR3|F10AL_ARATH FAM10 family protein At4g22670 OS=Arabidopsis thaliana GN=At4g22670 PE=1 SV=1
WT+VCS/WT-VCS	confident.up	0.682	0.000109999	0.11	0.001	3	7	unresolved	---	----	Q9C550;Q9LPR4	Q9C550|LEU12_ARATH 2-isopropylmalate synthase 2, chloroplastic OS=Arabidopsis thaliana GN=IPMS2 PE=1 SV=1
WT+VCS/WT-VCS	confident.up	0.682	0.000369996	0.36	0.001	3	3	inferred	---	----	Q9S7P8	Q9S7P8|SP1L3_ARATH Protein SPIRAL1-like 3 OS=Arabidopsis thaliana GN=SP1L3 PE=1 SV=1
WT+VCS/WT-VCS	confident.up	0.683	0.000899991	0.86	0.001	3	2	unresolved	---	----	Q93VP3;Q9C505;Q9XI91	Q93VP3|IF5A2_ARATH Eukaryotic translation initiation factor 5A-2 OS=Arabidopsis thaliana GN=ELF5A-2 PE=1 SV=1
WT+VCS/WT-VCS	confident.up	0.684	0.000589994	0.57	0.001	3	2	inferred	---	----	Q93WI0	Q93WI0|STR12_ARATH Rhodanese-like/PpiC domain-containing protein 12, chloroplastic OS=Arabidopsis thaliana GN=At5g19370 PE=1 SV=1
WT+VCS/WT-VCS	confident.up	0.689	0.000529995	0.51	0.001	3	4	inferred	---	----	Q9SID0	Q9SID0|SCRK1_ARATH Probable fructokinase-1 OS=Arabidopsis thaliana GN=At2g31390 PE=2 SV=1
WT+VCS/WT-VCS	confident.up	0.691	0.000809992	0.78	0.001	3	2	inferred	---	----	Q9STY6	Q9STY6|RS202_ARATH 40S ribosomal protein S20-2 OS=Arabidopsis thaliana GN=RPS20B PE=2 SV=1
WT+VCS/WT-VCS	confident.up	0.693	0.000799992	0.77	0.001	3	1	inferred	---	----	Q9M337	Q9M337|RS211_ARATH 40S ribosomal protein S21-1 OS=Arabidopsis thaliana GN=RPS21B PE=1 SV=1
WT+VCS/WT-VCS	confident.up	0.693	0.000809992	0.78	0.001	3	2	unresolved	---	----	F4II66;Q38884	F4II66|F4II66_ARATH Eukaryotic translation initiation factor 3 subunit I OS=Arabidopsis thaliana GN=At2g46290 PE=3 SV=1
WT+VCS/WT-VCS	confident.up	0.694	2.99997e-05	0.03	0.001	3	12	inferred	---	----	Q94A41	Q94A41|AMY3_ARATH Alpha-amylase 3, chloroplastic OS=Arabidopsis thaliana GN=AMY3 PE=1 SV=1
WT+VCS/WT-VCS	confident.up	0.696	0.000129999	0.12	0.001	3	8	inferred	---	----	Q9CAT7	Q9CAT7|BTF3L_ARATH Nascent polypeptide-associated complex subunit beta OS=Arabidopsis thaliana GN=At1g73230 PE=2 SV=1
WT+VCS/WT-VCS	confident.up	0.703	0.000149999	0.14	0.001	3	7	inferred	---	----	Q9M0A7	Q9M0A7|GGP1_ARATH Gamma-glutamyl peptidase 1 OS=Arabidopsis thaliana GN=GGP1 PE=1 SV=1
WT+VCS/WT-VCS	confident.up	0.708	0.000879991	0.84	0.001	3	2	inferred	---	----	Q9SAJ6	Q9SAJ6|G3PP1_ARATH Glyceraldehyde-3-phosphate dehydrogenase GAPCP1, chloroplastic OS=Arabidopsis thaliana GN=GAPCP1 PE=1 SV=1
WT+VCS/WT-VCS	confident.up	0.713	0.000749993	0.72	0.001	3	2	inferred	---	----	Q9ZUF6	Q9ZUF6|SBT18_ARATH Subtilisin-like protease SBT1.8 OS=Arabidopsis thaliana GN=SBT1.8 PE=1 SV=1
WT+VCS/WT-VCS	confident.up	0.713	0.000809992	0.78	0.001	3	3	inferred	---	----	Q9LKR3	Q9LKR3|MD37A_ARATH Mediator of RNA polymerase II transcription subunit 37a OS=Arabidopsis thaliana GN=MED37A PE=1 SV=1
WT+VCS/WT-VCS	confident.up	0.718	0.000459995	0.44	0.001	3	3	unresolved	---	----	Q6ICZ8;Q9LHG9	Q6ICZ8|NACA3_ARATH Nascent polypeptide-associated complex subunit alpha-like protein 3 OS=Arabidopsis thaliana GN=At5g13850 PE=1 SV=1
WT+VCS/WT-VCS	confident.up	0.722	0.000119999	0.12	0.001	3	5	inferred	---	----	Q93VB0	Q93VB0|Q93VB0_ARATH Nucleic acid-binding, OB-fold-like protein OS=Arabidopsis thaliana GN=At2g40660 PE=2 SV=1
WT+VCS/WT-VCS	confident.up	0.723	0.000219998	0.21	0.001	3	4	inferred	---	----	Q8GW48	Q8GW48|Q8GW48_ARATH At4g15810 OS=Arabidopsis thaliana GN=HSBP PE=2 SV=1
WT+VCS/WT-VCS	confident.up	0.727	1.99998e-05	0.02	0.001	3	23	inferred	---	----	Q9XI01	Q9XI01|PDI11_ARATH Protein disulfide isomerase-like 1-1 OS=Arabidopsis thaliana GN=PDIL1-1 PE=1 SV=1
WT+VCS/WT-VCS	confident.up	0.727	0.000739993	0.71	0.001	3	2	inferred	---	----	Q9LVH6	Q9LVH6|Q9LVH6_ARATH Aldose 1-epimerase OS=Arabidopsis thaliana GN=At3g17940 PE=3 SV=1
WT+VCS/WT-VCS	confident.up	0.733	0.000279997	0.27	0.001	3	3	inferred	---	----	Q38936	Q38936|FK152_ARATH Peptidyl-prolyl cis-trans isomerase FKBP15-2 OS=Arabidopsis thaliana GN=FKBP15-2 PE=2 SV=2
WT+VCS/WT-VCS	confident.up	0.735	0.000179998	0.17	0.001	3	5	unresolved	---	----	O04151;Q38858	O04151|CALR1_ARATH Calreticulin-1 OS=Arabidopsis thaliana GN=CRT1 PE=1 SV=1
WT+VCS/WT-VCS	confident.up	0.736	0.000169998	0.16	0.001	3	6	inferred	---	----	O48741	O48741|PORC_ARATH Protochlorophyllide reductase C, chloroplastic OS=Arabidopsis thaliana GN=PORC PE=1 SV=1
WT+VCS/WT-VCS	confident.up	0.738	2.99997e-05	0.03	0.001	3	7	inferred	---	----	Q41931	Q41931|ACCO2_ARATH 1-aminocyclopropane-1-carboxylate oxidase 2 OS=Arabidopsis thaliana GN=ACO2 PE=1 SV=2
WT+VCS/WT-VCS	confident.up	0.738	0.000559994	0.54	0.001	3	2	inferred	---	----	Q8W108	Q8W108|MTND3_ARATH 1,2-dihydroxy-3-keto-5-methylthiopentene dioxygenase 3 OS=Arabidopsis thaliana GN=ARD3 PE=2 SV=1
WT+VCS/WT-VCS	confident.up	0.74	0.000789992	0.76	0.001	3	2	inferred	---	----	O82796	O82796|SERC_ARATH Phosphoserine phosphatase, chloroplastic OS=Arabidopsis thaliana GN=PSP PE=1 SV=2
WT+VCS/WT-VCS	confident.up	0.741	0.000169998	0.16	0.001	3	7	inferred	---	----	Q9ZW85	Q9ZW85|LEUD3_ARATH 3-isopropylmalate dehydratase small subunit 3 OS=Arabidopsis thaliana GN=At2g43090 PE=1 SV=1
WT+VCS/WT-VCS	confident.up	0.742	0.000279997	0.27	0.001	3	3	inferred	---	----	P23686	P23686|METK1_ARATH S-adenosylmethionine synthase 1 OS=Arabidopsis thaliana GN=SAM1 PE=1 SV=2
WT+VCS/WT-VCS	confident.up	0.752	0.000109999	0.11	0.001	3	6	inferred	---	----	Q42406	Q42406|CP18D_ARATH Peptidyl-prolyl cis-trans isomerase CYP18-4 OS=Arabidopsis thaliana GN=CYP18-4 PE=1 SV=1
WT+VCS/WT-VCS	confident.up	0.756	0.000679993	0.65	0.001	3	2	inferred	---	----	Q93XX8	Q93XX8|NOP10_ARATH H/ACA ribonucleoprotein complex subunit 3-like protein OS=Arabidopsis thaliana GN=At2g20490 PE=3 SV=2
WT+VCS/WT-VCS	confident.up	0.761	7.99992e-05	0.08	0.001	3	7	inferred	---	----	Q9FLT0	Q9FLT0|TSN2_ARATH Ribonuclease TUDOR 2 OS=Arabidopsis thaliana GN=TSN2 PE=1 SV=1
WT+VCS/WT-VCS	confident.up	0.777	0.000379996	0.36	0.001	3	3	unresolved	---	----	Q06588;Q41931	Q06588|ACCO4_ARATH 1-aminocyclopropane-1-carboxylate oxidase 4 OS=Arabidopsis thaliana GN=ACO4 PE=1 SV=2
WT+VCS/WT-VCS	confident.up	0.781	0.000209998	0.2	0.001	3	4	inferred	---	----	Q9MAQ0	Q9MAQ0|SSG1_ARATH Granule-bound starch synthase 1, chloroplastic/amyloplastic OS=Arabidopsis thaliana GN=GBSS1 PE=1 SV=1
WT+VCS/WT-VCS	confident.up	0.781	0.000559994	0.54	0.001	3	2	inferred	---	----	Q8LFQ6	Q8LFQ6|GRXC4_ARATH Glutaredoxin-C4 OS=Arabidopsis thaliana GN=GRXC4 PE=2 SV=2
WT+VCS/WT-VCS	confident.up	0.782	0.000849992	0.82	0.001	3	2	inferred	---	----	Q9S762	Q9S762|HIS1A_ARATH ATP phosphoribosyltransferase 1, chloroplastic OS=Arabidopsis thaliana GN=HISN1A PE=1 SV=1
WT+VCS/WT-VCS	confident.up	0.784	0.000159998	0.15	0.001	3	4	inferred	---	----	Q9SVM8	Q9SVM8|RBG2_ARATH Glycine-rich RNA-binding protein 2, mitochondrial OS=Arabidopsis thaliana GN=RBG2 PE=1 SV=1
WT+VCS/WT-VCS	confident.up	0.785	5.99994e-05	0.06	0.001	3	9	inferred	---	----	Q38858	Q38858|CALR2_ARATH Calreticulin-2 OS=Arabidopsis thaliana GN=CRT2 PE=1 SV=3
WT+VCS/WT-VCS	confident.up	0.786	0.000299997	0.29	0.001	3	3	inferred	---	----	Q9SZP8	Q9SZP8|IF4B3_ARATH Eukaryotic translation initiation factor 4B3 OS=Arabidopsis thaliana GN=EIF4B3 PE=1 SV=1
WT+VCS/WT-VCS	confident.up	0.791	0.000229998	0.22	0.001	3	4	inferred	---	----	Q9M0V6	Q9M0V6|FNRR1_ARATH Ferredoxin--NADP reductase, root isozyme 1, chloroplastic OS=Arabidopsis thaliana GN=RFNR1 PE=2 SV=2
WT+VCS/WT-VCS	confident.up	0.792	0.000199998	0.19	0.001	3	6	unresolved	---	----	O04499;Q9M9K1	O04499|PMG1_ARATH 2,3-bisphosphoglycerate-independent phosphoglycerate mutase 1 OS=Arabidopsis thaliana GN=PGM1 PE=2 SV=3
WT+VCS/WT-VCS	confident.up	0.794	0.000179998	0.17	0.001	3	4	inferred	---	----	P42763	P42763|ERD14_ARATH Dehydrin ERD14 OS=Arabidopsis thaliana GN=ERD14 PE=1 SV=1
WT+VCS/WT-VCS	confident.up	0.796	0.000619994	0.6	0.001	3	2	inferred	---	----	Q84WM9	Q84WM9|EF1B1_ARATH Elongation factor 1-beta 1 OS=Arabidopsis thaliana GN=At5g12110 PE=2 SV=2
WT+VCS/WT-VCS	confident.up	0.798	0.000199998	0.19	0.001	3	3	inferred	---	----	Q9FFD2	Q9FFD2|RGP5_ARATH Probable UDP-arabinopyranose mutase 5 OS=Arabidopsis thaliana GN=RGP5 PE=1 SV=1
WT+VCS/WT-VCS	confident.up	0.799	9.9999e-06	0.01	0.001	3	18	unresolved	---	----	Q39043;Q9LKR3	Q39043|MD37F_ARATH Mediator of RNA polymerase II transcription subunit 37f OS=Arabidopsis thaliana GN=MED37F PE=1 SV=2
WT+VCS/WT-VCS	confident.up	0.8	0.000289997	0.28	0.001	3	3	inferred	---	----	Q9FZA2	Q9FZA2|AGP31_ARATH Non-classical arabinogalactan protein 31 OS=Arabidopsis thaliana GN=AGP31 PE=1 SV=1
WT+VCS/WT-VCS	confident.up	0.803	0.000299997	0.29	0.001	3	3	inferred	---	----	Q9LH52	Q9LH52|FLOR1_ARATH Leucine-rich repeat protein FLOR 1 OS=Arabidopsis thaliana GN=FLR1 PE=1 SV=1
WT+VCS/WT-VCS	confident.up	0.811	0.000789992	0.76	0.001	3	2	inferred	---	----	Q9SKC1	Q9SKC1|U74C1_ARATH UDP-glycosyltransferase 74C1 OS=Arabidopsis thaliana GN=UGT74C1 PE=2 SV=1
WT+VCS/WT-VCS	confident.up	0.82	0.000619994	0.6	0.001	3	2	unresolved	---	----	F4K455;Q8LCC7	F4K455|F4K455_ARATH Ribosomal protein L7Ae/L30e/S12e/Gadd45 family protein OS=Arabidopsis thaliana GN=At5g20160 PE=4 SV=1
WT+VCS/WT-VCS	confident.up	0.821	0.000129999	0.12	0.001	3	5	inferred	---	----	Q8LER3	Q8LER3|XTH7_ARATH Probable xyloglucan endotransglucosylase/hydrolase protein 7 OS=Arabidopsis thaliana GN=XTH7 PE=2 SV=2
WT+VCS/WT-VCS	confident.up	0.824	0.000199998	0.19	0.001	3	3	inferred	---	----	Q9FPJ8	Q9FPJ8|RB45A_ARATH Polyadenylate-binding protein RBP45A OS=Arabidopsis thaliana GN=RBP45A PE=2 SV=1
WT+VCS/WT-VCS	confident.up	0.825	8.99991e-05	0.09	0.001	3	6	inferred	---	----	Q9LFG3	Q9LFG3|Q9LFG3_ARATH Tetratricopeptide repeat (TPR)-like superfamily protein OS=Arabidopsis thaliana GN=F4P12_260 PE=4 SV=1
WT+VCS/WT-VCS	confident.up	0.829	0.000369996	0.36	0.001	3	2	inferred	---	----	Q9FV52	Q9FV52|MAP1B_ARATH Methionine aminopeptidase 1B, chloroplastic OS=Arabidopsis thaliana GN=MAP1B PE=2 SV=2
WT+VCS/WT-VCS	confident.up	0.839	0.000169998	0.16	0.001	3	5	inferred	---	----	Q9LU63	Q9LU63|Q9LU63_ARATH AT5g51110/MWD22_5 OS=Arabidopsis thaliana GN=pdl1 PE=2 SV=1
WT+VCS/WT-VCS	confident.up	0.846	0.000179998	0.17	0.001	3	3	inferred	---	----	Q94BR2	Q94BR2|Q94BR2_ARATH Aluminum induced protein with YGL and LRDR motifs OS=Arabidopsis thaliana GN=AILP1 PE=2 SV=1
WT+VCS/WT-VCS	confident.up	0.847	0.000119999	0.12	0.001	3	5	inferred	---	----	O22832	O22832|STAD7_ARATH Stearoyl-[acyl-carrier-protein] 9-desaturase 7, chloroplastic OS=Arabidopsis thaliana GN=FAB2 PE=1 SV=1
WT+VCS/WT-VCS	confident.up	0.847	0.000239998	0.23	0.001	3	4	unresolved	---	----	P17562;P23686;Q9LUT2;Q9SJL8	P17562|METK2_ARATH S-adenosylmethionine synthase 2 OS=Arabidopsis thaliana GN=SAM2 PE=1 SV=1
WT+VCS/WT-VCS	confident.up	0.848	2.99997e-05	0.03	0.001	3	12	inferred	---	----	O04499	O04499|PMG1_ARATH 2,3-bisphosphoglycerate-independent phosphoglycerate mutase 1 OS=Arabidopsis thaliana GN=PGM1 PE=2 SV=3
WT+VCS/WT-VCS	confident.up	0.853	0.000419996	0.4	0.001	3	2	unresolved	---	----	Q00218;Q9SK84	Q00218|AROG_ARATH Phospho-2-dehydro-3-deoxyheptonate aldolase 2, chloroplastic OS=Arabidopsis thaliana GN=DHS2 PE=2 SV=2
WT+VCS/WT-VCS	confident.up	0.855	0.000459995	0.44	0.001	3	1	inferred	---	----	P57106	P57106|MDHC2_ARATH Malate dehydrogenase 2, cytoplasmic OS=Arabidopsis thaliana GN=MDH2 PE=1 SV=1
WT+VCS/WT-VCS	confident.up	0.886	2.99997e-05	0.03	0.001	3	9	inferred	---	----	O04151	O04151|CALR1_ARATH Calreticulin-1 OS=Arabidopsis thaliana GN=CRT1 PE=1 SV=1
WT+VCS/WT-VCS	confident.up	0.891	0.000529995	0.51	0.001	3	2	inferred	---	----	A8MS32	A8MS32|A8MS32_ARATH AT5G64130 protein OS=Arabidopsis thaliana GN=MHJ24.11 PE=1 SV=1
WT+VCS/WT-VCS	confident.up	0.893	0.000429996	0.41	0.001	3	2	inferred	---	----	Q9LDB4	Q9LDB4|NLTP6_ARATH Non-specific lipid-transfer protein 6 OS=Arabidopsis thaliana GN=LTP6 PE=3 SV=1
WT+VCS/WT-VCS	confident.up	0.898	0.000709993	0.68	0.001	3	2	inferred	---	----	P17562	P17562|METK2_ARATH S-adenosylmethionine synthase 2 OS=Arabidopsis thaliana GN=SAM2 PE=1 SV=1
WT+VCS/WT-VCS	confident.up	0.9	2.99997e-05	0.03	0.001	3	9	inferred	---	----	Q94K48	Q94K48|Q94K48_ARATH ARM repeat superfamily protein OS=Arabidopsis thaliana GN=At3g62530 PE=2 SV=1
WT+VCS/WT-VCS	confident.up	0.913	4.99995e-05	0.05	0.001	3	6	inferred	---	----	O49562	O49562|PDRP1_ARATH Pyruvate, phosphate dikinase regulatory protein 1, chloroplastic OS=Arabidopsis thaliana GN=RP1 PE=1 SV=1
WT+VCS/WT-VCS	confident.up	0.914	0.000259997	0.25	0.001	3	2	unresolved	---	----	P35510;P45724	P35510|PAL1_ARATH Phenylalanine ammonia-lyase 1 OS=Arabidopsis thaliana GN=PAL1 PE=1 SV=3
WT+VCS/WT-VCS	confident.up	0.915	2.99997e-05	0.03	0.001	3	7	inferred	---	----	Q9SZY1	Q9SZY1|NACA4_ARATH Nascent polypeptide-associated complex subunit alpha-like protein 4 OS=Arabidopsis thaliana GN=At4g10480 PE=1 SV=1
WT+VCS/WT-VCS	confident.up	0.917	0.000269997	0.26	0.001	3	3	inferred	---	----	P42759	P42759|ERD10_ARATH Dehydrin ERD10 OS=Arabidopsis thaliana GN=ERD10 PE=1 SV=1
WT+VCS/WT-VCS	confident.up	0.925	0.000439996	0.42	0.001	3	2	inferred	---	----	Q9FNR1	Q9FNR1|RBG3_ARATH Glycine-rich RNA-binding protein 3, mitochondrial OS=Arabidopsis thaliana GN=RBG3 PE=1 SV=1
WT+VCS/WT-VCS	confident.up	0.927	9.9999e-05	0.1	0.001	3	6	inferred	---	----	Q43349	Q43349|CP29A_ARATH 29 kDa ribonucleoprotein, chloroplastic OS=Arabidopsis thaliana GN=CP29A PE=2 SV=2
WT+VCS/WT-VCS	confident.up	0.927	0.000409996	0.39	0.001	3	2	inferred	---	----	Q9LXM8	Q9LXM8|RLA24_ARATH 60S acidic ribosomal protein P2-4 OS=Arabidopsis thaliana GN=RPP2D PE=3 SV=1
WT+VCS/WT-VCS	confident.up	0.928	9.9999e-05	0.1	0.001	3	6	inferred	---	----	O04905	O04905|KCY3_ARATH UMP-CMP kinase 3 OS=Arabidopsis thaliana GN=UMK3 PE=1 SV=1
WT+VCS/WT-VCS	confident.up	0.929	0.000109999	0.11	0.001	3	4	inferred	---	----	Q9XIK0	Q9XIK0|PRIN2_ARATH Protein PLASTID REDOX INSENSITIVE 2, chloroplastic OS=Arabidopsis thaliana GN=PRIN2 PE=1 SV=1
WT+VCS/WT-VCS	confident.up	0.935	0.000879991	0.84	0.001	3	1	unresolved	---	----	Q9CAT7;Q9SMW7	Q9CAT7|BTF3L_ARATH Nascent polypeptide-associated complex subunit beta OS=Arabidopsis thaliana GN=At1g73230 PE=2 SV=1
WT+VCS/WT-VCS	confident.up	0.941	4.99995e-05	0.05	0.001	3	5	inferred	---	----	Q8LD46	Q8LD46|R23A1_ARATH 60S ribosomal protein L23a-1 OS=Arabidopsis thaliana GN=RPL23AA PE=2 SV=2
WT+VCS/WT-VCS	confident.up	0.941	0.000279997	0.27	0.001	3	3	inferred	---	----	O23193	O23193|CBSX1_ARATH CBS domain-containing protein CBSX1, chloroplastic OS=Arabidopsis thaliana GN=CBSX1 PE=1 SV=2
WT+VCS/WT-VCS	confident.up	0.942	0.00103999	1	0.001	3	1	unresolved	---	----	A8MS32;Q9C787	A8MS32|A8MS32_ARATH AT5G64130 protein OS=Arabidopsis thaliana GN=MHJ24.11 PE=1 SV=1
WT+VCS/WT-VCS	confident.up	0.954	0.000489995	0.47	0.001	3	2	unresolved	---	----	Q9LUT2;Q9SJL8	Q9LUT2|METK4_ARATH S-adenosylmethionine synthase 4 OS=Arabidopsis thaliana GN=METK4 PE=1 SV=1
WT+VCS/WT-VCS	confident.up	0.961	0.000889991	0.85	0.001	3	1	unresolved	---	----	Q944H0;Q9C6B9;Q9FR44	Q944H0|PEAM2_ARATH Phosphomethylethanolamine N-methyltransferase OS=Arabidopsis thaliana GN=NMT2 PE=2 SV=2
WT+VCS/WT-VCS	confident.up	0.964	2.99997e-05	0.03	0.001	3	11	inferred	---	----	Q94AR8	Q94AR8|LEUC_ARATH 3-isopropylmalate dehydratase large subunit, chloroplastic OS=Arabidopsis thaliana GN=IIL1 PE=1 SV=1
WT+VCS/WT-VCS	confident.up	0.964	0.00101999	0.98	0.001	3	1	inferred	---	----	Q9LU39	Q9LU39|GLUBP_ARATH Glutamyl-tRNA reductase-binding protein, chloroplastic OS=Arabidopsis thaliana GN=GLUTRBP PE=1 SV=1
WT+VCS/WT-VCS	confident.up	0.965	0.000379996	0.36	0.001	3	2	inferred	---	----	O48588	O48588|O48588_ARATH Molybdenum cofactor sulfurase family protein OS=Arabidopsis thaliana GN=T19K24.17 PE=2 SV=1
WT+VCS/WT-VCS	confident.up	0.967	0.00104999	1.01	0.001	3	1	inferred	---	----	O80803	O80803|XTH17_ARATH Probable xyloglucan endotransglucosylase/hydrolase protein 17 OS=Arabidopsis thaliana GN=XTH17 PE=1 SV=1
WT+VCS/WT-VCS	confident.up	0.987	8.99991e-05	0.09	0.001	3	2	unresolved	---	----	P17562;P23686;Q9LUT2	P17562|METK2_ARATH S-adenosylmethionine synthase 2 OS=Arabidopsis thaliana GN=SAM2 PE=1 SV=1
WT+VCS/WT-VCS	confident.up	0.987	0.000179998	0.17	0.001	3	3	inferred	---	----	Q96330	Q96330|FLS1_ARATH Flavonol synthase/flavanone 3-hydroxylase OS=Arabidopsis thaliana GN=FLS1 PE=1 SV=1
WT+VCS/WT-VCS	confident.up	0.992	9.9999e-06	0.01	0.001	3	12	inferred	---	----	Q9LIK9	Q9LIK9|APS1_ARATH ATP sulfurylase 1, chloroplastic OS=Arabidopsis thaliana GN=APS1 PE=1 SV=1
WT+VCS/WT-VCS	confident.up	1.002	0.000759992	0.73	0.001	3	1	inferred	---	----	Q9LZI4	Q9LZI4|Q9LZI4_ARATH At3g62810 OS=Arabidopsis thaliana GN=F26K9_240 PE=2 SV=1
WT+VCS/WT-VCS	confident.up	1.004	9.9999e-06	0.01	0.001	3	13	inferred	---	----	Q9LJG3	Q9LJG3|ESM1_ARATH GDSL esterase/lipase ESM1 OS=Arabidopsis thaliana GN=ESM1 PE=1 SV=1
WT+VCS/WT-VCS	confident.up	1.006	0.000339997	0.33	0.001	3	1	inferred	---	----	Q6ICZ8	Q6ICZ8|NACA3_ARATH Nascent polypeptide-associated complex subunit alpha-like protein 3 OS=Arabidopsis thaliana GN=At5g13850 PE=1 SV=1
WT+VCS/WT-VCS	confident.up	1.014	0.000159998	0.15	0.001	3	3	unresolved	---	----	Q8LC68;Q9CA59	Q8LC68|NRP2_ARATH NAP1-related protein 2 OS=Arabidopsis thaliana GN=NRP2 PE=1 SV=2
WT+VCS/WT-VCS	confident.up	1.02	0.000839992	0.81	0.001	3	1	unresolved	---	----	Q9LYT7;Q9ZW84;Q9ZW85	Q9LYT7|LEUD2_ARATH 3-isopropylmalate dehydratase small subunit 2 OS=Arabidopsis thaliana GN=IPMI1 PE=1 SV=1
WT+VCS/WT-VCS	confident.up	1.024	2.99997e-05	0.03	0.001	3	10	inferred	---	----	Q9LUT2	Q9LUT2|METK4_ARATH S-adenosylmethionine synthase 4 OS=Arabidopsis thaliana GN=METK4 PE=1 SV=1
WT+VCS/WT-VCS	confident.up	1.024	0.000289997	0.28	0.001	3	3	unresolved	---	----	O49562;Q9MAC9	O49562|PDRP1_ARATH Pyruvate, phosphate dikinase regulatory protein 1, chloroplastic OS=Arabidopsis thaliana GN=RP1 PE=1 SV=1
WT+VCS/WT-VCS	confident.up	1.027	0.000329997	0.32	0.001	3	2	inferred	---	----	Q9SK74	Q9SK74|C3H21_ARATH Zinc finger CCCH domain-containing protein 21 OS=Arabidopsis thaliana GN=At2g20280 PE=4 SV=1
WT+VCS/WT-VCS	confident.up	1.028	0.000709993	0.68	0.001	3	1	inferred	---	----	P59232	P59232|R27AB_ARATH Ubiquitin-40S ribosomal protein S27a-2 OS=Arabidopsis thaliana GN=RPS27AB PE=2 SV=2
WT+VCS/WT-VCS	confident.up	1.03	0.000889991	0.85	0.001	3	1	unresolved	---	----	P93832;Q9FMT1	P93832|LEU32_ARATH 3-isopropylmalate dehydrogenase 2, chloroplastic OS=Arabidopsis thaliana GN=IMDH2 PE=1 SV=1
WT+VCS/WT-VCS	confident.up	1.031	0.000359996	0.35	0.001	3	2	inferred	---	----	Q9FG67	Q9FG67|MAM1_ARATH Methylthioalkylmalate synthase 1, chloroplastic OS=Arabidopsis thaliana GN=MAM1 PE=1 SV=1
WT+VCS/WT-VCS	confident.up	1.034	0.00104999	1.01	0.001	3	1	unresolved	---	----	Q9FM01;Q9LF33;Q9LIA8;Q9MAB5	Q9FM01|UGDH4_ARATH UDP-glucose 6-dehydrogenase 4 OS=Arabidopsis thaliana GN=UGD4 PE=1 SV=1
WT+VCS/WT-VCS	confident.up	1.06	0.000109999	0.11	0.001	3	4	inferred	---	----	Q9SIV0	Q9SIV0|SUR1_ARATH S-alkyl-thiohydroximate lyase SUR1 OS=Arabidopsis thaliana GN=SUR1 PE=1 SV=1
WT+VCS/WT-VCS	confident.up	1.068	0.000249998	0.24	0.001	3	2	inferred	---	----	Q9LIA8	Q9LIA8|UGDH2_ARATH UDP-glucose 6-dehydrogenase 2 OS=Arabidopsis thaliana GN=UGD2 PE=1 SV=1
WT+VCS/WT-VCS	confident.up	1.074	0.000209998	0.2	0.001	3	2	inferred	---	----	Q9LY15	Q9LY15|MSRA2_ARATH Peptide methionine sulfoxide reductase A2 OS=Arabidopsis thaliana GN=MRSA2 PE=1 SV=1
WT+VCS/WT-VCS	confident.up	1.112	0.000339997	0.33	0.001	3	2	unresolved	---	----	O23324;Q9LIK9	O23324|APS3_ARATH ATP-sulfurylase 3, chloroplastic OS=Arabidopsis thaliana GN=APS3 PE=1 SV=1
WT+VCS/WT-VCS	confident.up	1.118	0.000569994	0.55	0.001	3	1	inferred	---	----	Q9SL96	Q9SL96|Q9SL96_ARATH Expressed protein OS=Arabidopsis thaliana GN=At2g25670 PE=2 SV=1
WT+VCS/WT-VCS	confident.up	1.124	0.000789992	0.76	0.001	3	1	inferred	---	----	Q9SVZ6	Q9SVZ6|RLA31_ARATH 60S acidic ribosomal protein P3-1 OS=Arabidopsis thaliana GN=RPP3A PE=3 SV=1
WT+VCS/WT-VCS	confident.up	1.148	2.99997e-05	0.03	0.001	3	9	inferred	---	----	Q93VR4	Q93VR4|ML423_ARATH MLP-like protein 423 OS=Arabidopsis thaliana GN=MLP423 PE=2 SV=1
WT+VCS/WT-VCS	confident.up	1.159	5.99994e-05	0.06	0.001	3	5	inferred	---	----	Q8LGC6	Q8LGC6|NACA5_ARATH Nascent polypeptide-associated complex subunit alpha-like protein 5 OS=Arabidopsis thaliana GN=At1g33040 PE=2 SV=2
WT+VCS/WT-VCS	confident.up	1.187	0.000549995	0.53	0.001	3	1	unresolved	---	----	Q944H0;Q9C6B9	Q944H0|PEAM2_ARATH Phosphomethylethanolamine N-methyltransferase OS=Arabidopsis thaliana GN=NMT2 PE=2 SV=2
WT+VCS/WT-VCS	confident.up	1.191	0.000949991	0.91	0.001	2	1	inferred	---	----	Q0WMN5	Q0WMN5|Y3913_ARATH Uncharacterized protein At3g49140 OS=Arabidopsis thaliana GN=At3g49140 PE=1 SV=2
WT+VCS/WT-VCS	confident.up	1.202	0.000569994	0.55	0.001	3	1	inferred	---	----	Q9SB81	Q9SB81|PER42_ARATH Peroxidase 42 OS=Arabidopsis thaliana GN=PER42 PE=1 SV=2
WT+VCS/WT-VCS	confident.up	1.225	0.000239998	0.23	0.001	3	2	inferred	---	----	Q9LEY1	Q9LEY1|SCP35_ARATH Serine carboxypeptidase-like 35 OS=Arabidopsis thaliana GN=SCPL35 PE=2 SV=1
WT+VCS/WT-VCS	confident.up	1.227	0.000129999	0.12	0.001	3	3	inferred	---	----	Q9SZI2	Q9SZI2|NAP1A_ARATH Nucleosome assembly protein 1;1 OS=Arabidopsis thaliana GN=NAP1;1 PE=1 SV=1
WT+VCS/WT-VCS	confident.up	1.243	0.000509995	0.49	0.001	3	1	inferred	---	----	P93046	P93046|XTH31_ARATH Xyloglucan endotransglucosylase/hydrolase protein 31 OS=Arabidopsis thaliana GN=XTH31 PE=1 SV=2
WT+VCS/WT-VCS	confident.up	1.264	0.000479995	0.46	0.001	3	1	inferred	---	----	Q9LW11	Q9LW11|Q9LW11_ARATH At3g15680 OS=Arabidopsis thaliana GN=At3g15680 PE=2 SV=1
WT+VCS/WT-VCS	confident.up	1.28	0.000459995	0.44	0.001	3	1	inferred	---	----	Q43295	Q43295|APK1_ARATH Adenylyl-sulfate kinase 1, chloroplastic OS=Arabidopsis thaliana GN=APK1 PE=1 SV=1
WT+VCS/WT-VCS	confident.up	1.288	0.000579994	0.56	0.001	3	1	inferred	---	----	Q9CA83	Q9CA83|MAOP4_ARATH NADP-dependent malic enzyme 4, chloroplastic OS=Arabidopsis thaliana GN=NADP-ME4 PE=1 SV=1
WT+VCS/WT-VCS	confident.up	1.306	0.000439996	0.42	0.001	3	1	inferred	---	----	P42804	P42804|HEM11_ARATH Glutamyl-tRNA reductase 1, chloroplastic OS=Arabidopsis thaliana GN=HEMA1 PE=1 SV=2
WT+VCS/WT-VCS	confident.up	1.337	0.000429996	0.41	0.001	3	1	inferred	---	----	P25701	P25701|ACP2_ARATH Acyl carrier protein 2, chloroplastic OS=Arabidopsis thaliana GN=ACP2 PE=1 SV=2
WT+VCS/WT-VCS	confident.up	1.351	2.99997e-05	0.03	0.001	3	6	inferred	---	----	Q9ZPZ4	Q9ZPZ4|Q9ZPZ4_ARATH T31J12.3 protein OS=Arabidopsis thaliana GN=At1g09310 PE=1 SV=1
WT+VCS/WT-VCS	confident.up	1.356	0.000459995	0.44	0.001	3	1	inferred	---	----	Q94K07	Q94K07|NAP1C_ARATH Nucleosome assembly protein 1;3 OS=Arabidopsis thaliana GN=NAP1;3 PE=1 SV=1
WT+VCS/WT-VCS	confident.up	1.376	0.000449996	0.43	0.001	3	1	unresolved	---	----	Q94K07;Q9SZI2	Q94K07|NAP1C_ARATH Nucleosome assembly protein 1;3 OS=Arabidopsis thaliana GN=NAP1;3 PE=1 SV=1
WT+VCS/WT-VCS	confident.up	1.442	2.99997e-05	0.03	0.001	3	4	inferred	---	----	Q9ZUP3	Q9ZUP3|NAP1B_ARATH Nucleosome assembly protein 1;2 OS=Arabidopsis thaliana GN=NAP1;2 PE=1 SV=1
WT+VCS/WT-VCS	confident.up	1.495	0.000309997	0.3	0.001	3	1	unresolved	---	----	Q94K07;Q9SZI2;Q9ZUP3	Q94K07|NAP1C_ARATH Nucleosome assembly protein 1;3 OS=Arabidopsis thaliana GN=NAP1;3 PE=1 SV=1
WT+VCS/WT-VCS	confident.up	1.506	0.000279997	0.27	0.001	3	1	inferred	---	----	O24520	O24520|HBL1_ARATH Non-symbiotic hemoglobin 1 OS=Arabidopsis thaliana GN=AHB1 PE=1 SV=1
WT+VCS/WT-VCS	confident.up	1.546	7.99992e-05	0.08	0.001	3	3	inferred	---	----	Q9FK81	Q9FK81|Y5258_ARATH Stress-response A/B barrel domain-containing protein At5g22580 OS=Arabidopsis thaliana GN=At5g22580 PE=1 SV=1
WT+VCS/WT-VCS	confident.up	1.571	6.99993e-05	0.07	0.001	3	2	inferred	---	----	O82392	O82392|THIC_ARATH Phosphomethylpyrimidine synthase, chloroplastic OS=Arabidopsis thaliana GN=THIC PE=1 SV=1
WT+VCS/WT-VCS	confident.up	1.583	5.99994e-05	0.06	0.001	3	2	inferred	---	----	Q9M1C2	Q9M1C2|CH101_ARATH 10 kDa chaperonin 1, chloroplastic OS=Arabidopsis thaliana GN=CPN10-1 PE=2 SV=1
WT+VCS/WT-VCS	confident.up	1.645	0.000299997	0.29	0.001	3	1	unresolved	---	----	Q94K07;Q9ZUP3	Q94K07|NAP1C_ARATH Nucleosome assembly protein 1;3 OS=Arabidopsis thaliana GN=NAP1;3 PE=1 SV=1
WT+VCS/WT-VCS	confident.up	1.66	0.000179998	0.17	0.001	3	2	inferred	---	----	Q9SSK9	Q9SSK9|MLP28_ARATH MLP-like protein 28 OS=Arabidopsis thaliana GN=MLP28 PE=1 SV=1
WT+VCS/WT-VCS	confident.up	1.722	0.000359996	0.35	0.001	2	1	unresolved	---	----	Q9C6B9;Q9FR44	Q9C6B9|PEAM3_ARATH Phosphoethanolamine N-methyltransferase 3 OS=Arabidopsis thaliana GN=NMT3 PE=2 SV=2
WT+VCS/WT-VCS	confident.up	1.761	0.000209998	0.2	0.001	3	1	inferred	---	----	Q94AQ3	Q94AQ3|Q94AQ3_ARATH Bifunctional inhibitor/lipid-transfer protein/seed storage 2S albumin superfamily protein OS=Arabidopsis thaliana GN=At1g48750 PE=2 SV=1
WT+VCS/WT-VCS	confident.up	1.817	6.99993e-05	0.07	0.001	3	2	inferred	---	----	O04846	O04846|ATCA1_ARATH Alpha carbonic anhydrase 1, chloroplastic OS=Arabidopsis thaliana GN=ACA1 PE=1 SV=2
WT+VCS/WT-VCS	confident.up	1.96	0.000249998	0.24	0.001	3	1	inferred	---	----	Q9FHG3	Q9FHG3|Q9FHG3_ARATH 16S rRNA processing protein RimM family OS=Arabidopsis thaliana GN=At5g46420 PE=3 SV=1
WT+VCS/WT-VCS	confident.up	1.994	0.000759992	0.73	0.001	1	1	inferred	---	----	rev_Q9SYP1	Q9SYP1|DEXHC_ARATH reversed DExH-box ATP-dependent RNA helicase DExH12 OS=Arabidopsis thaliana GN=BRR2A PE=1 SV=1
WT+VCS/WT-VCS	confident.up	2.302	9.9999e-05	0.1	0.001	3	1	inferred	---	----	P13114	P13114|CHSY_ARATH Chalcone synthase OS=Arabidopsis thaliana GN=CHS PE=1 SV=1
WT+VCS/WT-VCS	confident.up	2.429	8.99991e-05	0.09	0.001	3	1	inferred	---	----	Q9LE06	Q9LE06|BCAT4_ARATH Methionine aminotransferase BCAT4 OS=Arabidopsis thaliana GN=BCAT4 PE=1 SV=1
WT+VCS/WT-VCS	confident.up	2.478	9.9999e-06	0.01	0.001	3	8	inferred	---	----	P21218	P21218|PORB_ARATH Protochlorophyllide reductase B, chloroplastic OS=Arabidopsis thaliana GN=PORB PE=1 SV=3
WT+VCS/WT-VCS	confident.up	2.52	0.00097999	0.94	0.001	2	1	inferred	---	----	Q5XF06	Q5XF06|TI442_ARATH Mitochondrial import inner membrane translocase subunit TIM44-2 OS=Arabidopsis thaliana GN=TIM44-2 PE=1 SV=1
WT+VCS/WT-VCS	confident.up	2.992	0.000119999	0.12	0.001	2	1	inferred	---	----	Q9LYT7	Q9LYT7|LEUD2_ARATH 3-isopropylmalate dehydratase small subunit 2 OS=Arabidopsis thaliana GN=IPMI1 PE=1 SV=1
WT+VCS/WT-VCS	confident.up	3.008	1.99998e-05	0.02	0.001	3	2	inferred	---	----	Q9ZW84	Q9ZW84|LEUD1_ARATH 3-isopropylmalate dehydratase small subunit 1 OS=Arabidopsis thaliana GN=IPMI2 PE=1 SV=1
WT+VCS/WT-VCS	confident.up	3.175	9.9999e-05	0.1	0.001	3	1	inferred	---	----	Q9C6B9	Q9C6B9|PEAM3_ARATH Phosphoethanolamine N-methyltransferase 3 OS=Arabidopsis thaliana GN=NMT3 PE=2 SV=2
WT+VCS/WT-VCS	confident.up	3.739	0.000849992	0.82	0.001	1	1	inferred	---	----	Q9C8X8	Q9C8X8|Q9C8X8_ARATH At1g36320/F7F23_4 OS=Arabidopsis thaliana GN=At1g36320 PE=2 SV=1
WT+VCS/WT-VCS	confident.down	-3.021	0.00137999	1.32	0.002	1	1	inferred	---	----	Q9FFN4	Q9FFN4|BGAL6_ARATH Beta-galactosidase 6 OS=Arabidopsis thaliana GN=BGAL6 PE=2 SV=1
WT+VCS/WT-VCS	confident.down	-2.472	9.9999e-06	0.01	0.002	3	4	inferred	---	----	Q8RX87	Q8RX87|RFS6_ARATH Probable galactinol--sucrose galactosyltransferase 6 OS=Arabidopsis thaliana GN=RFS6 PE=2 SV=2
WT+VCS/WT-VCS	confident.down	-1.665	0.00120999	1.16	0.002	1	1	inferred	---	----	P32962	P32962|NRL2_ARATH Nitrilase 2 OS=Arabidopsis thaliana GN=NIT2 PE=1 SV=1
WT+VCS/WT-VCS	confident.down	-1.66	0.00234143	2.25	0.002	2	1	inferred	---	----	Q39173	Q39173|P2_ARATH NADP-dependent alkenal double bond reductase P2 OS=Arabidopsis thaliana GN=P2 PE=2 SV=2
WT+VCS/WT-VCS	confident.down	-1.563	0.00142999	1.37	0.002	1	1	inferred	---	----	F4IWK4	F4IWK4|F4IWK4_ARATH Sucrase/ferredoxin-like family protein OS=Arabidopsis thaliana GN=At3g27570 PE=1 SV=1
WT+VCS/WT-VCS	confident.down	-1.099	0.00143999	1.38	0.002	2	1	inferred	---	----	P62113	P62113|PSBN_ARATH Protein PsbN OS=Arabidopsis thaliana GN=psbN PE=3 SV=1
WT+VCS/WT-VCS	confident.down	-1.097	0.00139999	1.34	0.002	2	1	inferred	---	----	Q38885	Q38885|SCY1_ARATH Preprotein translocase subunit SCY1, chloroplastic OS=Arabidopsis thaliana GN=SCY1 PE=1 SV=2
WT+VCS/WT-VCS	confident.down	-1.014	0.00182998	1.76	0.002	2	1	inferred	---	----	Q9S7D2	Q9S7D2|Q9S7D2_ARATH Putative ribulose-1,5-bisphosphate carboxylase/oxygenase small subunit N-methyltransferase I OS=Arabidopsis thaliana GN=F17A17.1 PE=1 SV=1
WT+VCS/WT-VCS	confident.down	-0.981	0.00112999	1.08	0.002	3	1	inferred	---	----	O24658	O24658|CHI59_ARATH Endochitinase At2g43590 OS=Arabidopsis thaliana GN=At2g43590 PE=2 SV=1
WT+VCS/WT-VCS	confident.down	-0.956	0.00107999	1.04	0.002	3	1	inferred	---	----	Q9LLR7	Q9LLR7|NLTP3_ARATH Non-specific lipid-transfer protein 3 OS=Arabidopsis thaliana GN=LTP3 PE=3 SV=1
WT+VCS/WT-VCS	confident.down	-0.91	0.00139999	1.34	0.002	3	1	inferred	---	----	Q9S7J7	Q9S7J7|CB22_ARATH Chlorophyll a-b binding protein 2.2, chloroplastic OS=Arabidopsis thaliana GN=LHCB2.2 PE=1 SV=1
WT+VCS/WT-VCS	confident.down	-0.9	0.00132999	1.28	0.002	3	1	inferred	---	----	Q9SHR7	Q9SHR7|CB21_ARATH Chlorophyll a-b binding protein 2.1, chloroplastic OS=Arabidopsis thaliana GN=LHCB2.1 PE=1 SV=1
WT+VCS/WT-VCS	confident.down	-0.873	0.00211109	2.03	0.002	3	3	inferred	---	----	Q9C8E6	Q9C8E6|PMI1_ARATH Protein PLASTID MOVEMENT IMPAIRED 1 OS=Arabidopsis thaliana GN=PMI1 PE=1 SV=1
WT+VCS/WT-VCS	confident.down	-0.84	0.00171998	1.65	0.002	3	1	inferred	---	----	Q9ZSR7	Q9ZSR7|TPT_ARATH Triose phosphate/phosphate translocator TPT, chloroplastic OS=Arabidopsis thaliana GN=TPT PE=1 SV=1
WT+VCS/WT-VCS	confident.down	-0.802	0.00178998	1.72	0.002	3	1	inferred	---	----	Q9SRY5	Q9SRY5|GSTF7_ARATH Glutathione S-transferase F7 OS=Arabidopsis thaliana GN=GSTF7 PE=2 SV=3
WT+VCS/WT-VCS	confident.down	-0.774	0.00171998	1.65	0.002	3	1	inferred	---	----	Q949S6	Q949S6|Q949S6_ARATH NAD(P)-linked oxidoreductase superfamily protein OS=Arabidopsis thaliana GN=At1g14345 PE=2 SV=1
WT+VCS/WT-VCS	confident.down	-0.77	0.00199998	1.92	0.002	3	1	inferred	---	----	Q9XFS7	Q9XFS7|NLTP5_ARATH Non-specific lipid-transfer protein 5 OS=Arabidopsis thaliana GN=LTP5 PE=1 SV=1
WT+VCS/WT-VCS	confident.down	-0.762	0.00189998	1.82	0.002	3	1	inferred	---	----	O81296	O81296|O81296_ARATH AT4g02370 protein OS=Arabidopsis thaliana GN=At4g02370 PE=2 SV=1
WT+VCS/WT-VCS	confident.down	-0.756	9.9999e-06	0.01	0.002	3	16	unresolved	---	----	Q9LRR9;Q9LRS0	Q9LRR9|GLO1_ARATH (S)-2-hydroxy-acid oxidase GLO1 OS=Arabidopsis thaliana GN=GLO1 PE=1 SV=1
WT+VCS/WT-VCS	confident.down	-0.747	0.00218179	2.09	0.002	3	1	inferred	---	----	Q9XIF8	Q9XIF8|GSTUG_ARATH Glutathione S-transferase U16 OS=Arabidopsis thaliana GN=GSTU16 PE=2 SV=1
WT+VCS/WT-VCS	confident.down	-0.745	0.00187998	1.8	0.002	3	1	inferred	---	----	F4KAK0	F4KAK0|F4KAK0_ARATH Tautomerase/MIF superfamily protein OS=Arabidopsis thaliana GN=MUL3.12 PE=4 SV=1
WT+VCS/WT-VCS	confident.down	-0.745	0.00208693	2	0.002	3	1	inferred	---	----	Q0PGJ6	Q0PGJ6|AKRC9_ARATH NADPH-dependent aldo-keto reductase, chloroplastic OS=Arabidopsis thaliana GN=AKR4C9 PE=1 SV=1
WT+VCS/WT-VCS	confident.down	-0.74	0.00119999	1.15	0.002	3	2	inferred	---	----	Q9S7E9	Q9S7E9|GGT2_ARATH Glutamate--glyoxylate aminotransferase 2 OS=Arabidopsis thaliana GN=GGAT2 PE=1 SV=1
WT+VCS/WT-VCS	confident.down	-0.738	0.00212086	2.04	0.002	3	1	inferred	---	----	Q9ZW13	Q9ZW13|TRNH6_ARATH Tropinone reductase homolog At2g29290 OS=Arabidopsis thaliana GN=At2g29290 PE=2 SV=1
WT+VCS/WT-VCS	confident.down	-0.731	0.00207606	1.99	0.002	3	1	inferred	---	----	Q9LZX4	Q9LZX4|FLA10_ARATH Fasciclin-like arabinogalactan protein 10 OS=Arabidopsis thaliana GN=FLA10 PE=1 SV=1
WT+VCS/WT-VCS	confident.down	-0.73	0.00131999	1.27	0.002	3	2	inferred	---	----	Q9FG31	Q9FG31|LEA46_ARATH Late embryogenesis abundant protein 46 OS=Arabidopsis thaliana GN=LEA46 PE=2 SV=1
WT+VCS/WT-VCS	confident.down	-0.727	0.00175998	1.69	0.002	3	1	unresolved	---	----	Q39041;Q43348	Q39041|INVA4_ARATH Acid beta-fructofuranosidase 4, vacuolar OS=Arabidopsis thaliana GN=BFRUCT4 PE=1 SV=2
WT+VCS/WT-VCS	confident.down	-0.727	0.00227378	2.18	0.002	3	1	unresolved	---	----	Q1H583;Q8W4H8	Q1H583|GDL18_ARATH GDSL esterase/lipase 22 OS=Arabidopsis thaliana GN=GLL22 PE=1 SV=1
WT+VCS/WT-VCS	confident.down	-0.727	0.00246151	2.36	0.002	3	1	unresolved	---	----	Q940V1;Q9SJZ7	Q940V1|Q940V1_ARATH AT4g39960/T5J17_130 OS=Arabidopsis thaliana GN=DJA5 PE=2 SV=1
WT+VCS/WT-VCS	confident.down	-0.724	0.002086	2	0.002	3	1	inferred	---	----	O65369	O65369|O65369_ARATH At1g12090/T28K15.14 OS=Arabidopsis thaliana GN=ELP PE=2 SV=1
WT+VCS/WT-VCS	confident.down	-0.721	0.00220928	2.12	0.002	3	1	unresolved	---	----	Q06611;Q39196;Q8LAA6	Q06611|PIP12_ARATH Aquaporin PIP1-2 OS=Arabidopsis thaliana GN=PIP1-2 PE=1 SV=1
WT+VCS/WT-VCS	confident.down	-0.71	0.00108999	1.05	0.002	3	2	unresolved	---	----	F4IT21;Q9M1Y7	F4IT21|F4IT21_ARATH Uncharacterized protein OS=Arabidopsis thaliana GN=At2g43945 PE=4 SV=1
WT+VCS/WT-VCS	confident.down	-0.706	0.00246151	2.36	0.002	3	1	inferred	---	----	Q9FJ82	Q9FJ82|DAPB3_ARATH Dihydrodipicolinate reductase-like protein CRR1, chloroplastic OS=Arabidopsis thaliana GN=DAPB3 PE=2 SV=1
WT+VCS/WT-VCS	confident.down	-0.702	0.00234143	2.25	0.002	3	1	inferred	---	----	Q9C7F7	Q9C7F7|LTPG1_ARATH Non-specific lipid transfer protein GPI-anchored 1 OS=Arabidopsis thaliana GN=LTPG1 PE=1 SV=1
WT+VCS/WT-VCS	confident.down	-0.701	0.00244869	2.35	0.002	3	1	inferred	---	----	P93285	P93285|COX2_ARATH Cytochrome c oxidase subunit 2 OS=Arabidopsis thaliana GN=COX2 PE=1 SV=2
WT+VCS/WT-VCS	confident.down	-0.7	0.00223527	2.15	0.002	3	1	inferred	---	----	P60112	P60112|ATP9_ARATH ATP synthase subunit 9, mitochondrial OS=Arabidopsis thaliana GN=ATP9 PE=2 SV=2
WT+VCS/WT-VCS	confident.down	-0.699	0.00243035	2.33	0.002	3	1	inferred	---	----	Q9SEI3	Q9SEI3|PS10A_ARATH 26S proteasome regulatory subunit 10B homolog A OS=Arabidopsis thaliana GN=RPT4A PE=1 SV=1
WT+VCS/WT-VCS	confident.down	-0.697	0.00240503	2.31	0.002	3	1	inferred	---	----	F4KBJ3	F4KBJ3|F4KBJ3_ARATH Alpha/beta-Hydrolases superfamily protein OS=Arabidopsis thaliana GN=MBB18.5 PE=4 SV=1
WT+VCS/WT-VCS	confident.down	-0.697	0.00243035	2.33	0.002	3	1	inferred	---	----	Q9ZQX4	Q9ZQX4|VATF_ARATH V-type proton ATPase subunit F OS=Arabidopsis thaliana GN=VHA-F PE=2 SV=1
WT+VCS/WT-VCS	confident.down	-0.696	0.00246151	2.36	0.002	3	1	unresolved	---	----	Q9SUQ9;Q9ZVF3	Q9SUQ9|Q9SUQ9_ARATH AT4g23680/F9D16_150 OS=Arabidopsis thaliana GN=At4g23680 PE=2 SV=1
WT+VCS/WT-VCS	confident.down	-0.695	0.00226742	2.18	0.002	3	1	unresolved	---	----	Q7Y208;Q9SZ11	Q7Y208|GPDL1_ARATH Glycerophosphodiester phosphodiesterase GDPDL1 OS=Arabidopsis thaliana GN=GDPDL1 PE=1 SV=2
WT+VCS/WT-VCS	confident.down	-0.69	0.00202126	1.94	0.002	3	1	unresolved	---	----	Q9LX13;Q9SIE3	Q9LX13|Q9LX13_ARATH (3R)-hydroxymyristoyl-[acyl carrier protein] dehydratase-like protein OS=Arabidopsis thaliana GN=At5g10160 PE=2 SV=1
WT+VCS/WT-VCS	confident.down	-0.685	0.00244869	2.35	0.002	3	1	inferred	---	----	Q9LSL9	Q9LSL9|PP445_ARATH Pentatricopeptide repeat-containing protein At5g65560 OS=Arabidopsis thaliana GN=At5g65560 PE=2 SV=1
WT+VCS/WT-VCS	confident.down	-0.678	0.00138999	1.33	0.002	3	2	inferred	---	----	F4IRX7	F4IRX7|F4IRX7_ARATH SOUL heme-binding family protein OS=Arabidopsis thaliana GN=SOUL-1 PE=1 SV=2
WT+VCS/WT-VCS	confident.down	-0.661	0.00251312	2.41	0.002	3	1	inferred	---	----	rev_Q84VX5	Q84VX5|Q84VX5_ARATH reversed At4g02100 OS=Arabidopsis thaliana GN=At4g02100 PE=2 SV=1
WT+VCS/WT-VCS	confident.down	-0.635	0.00185998	1.79	0.002	3	2	inferred	---	----	O23401	O23401|U84A3_ARATH UDP-glycosyltransferase 84A3 OS=Arabidopsis thaliana GN=UGT84A3 PE=1 SV=1
WT+VCS/WT-VCS	confident.down	-0.602	0.00121999	1.17	0.002	3	2	unresolved	---	----	Q8RXX5;Q8W463	Q8RXX5|RK192_ARATH 50S ribosomal protein L19-2, chloroplastic OS=Arabidopsis thaliana GN=At5g47190 PE=2 SV=1
WT+VCS/WT-VCS	confident.down	-0.6	0.00110999	1.07	0.002	3	2	inferred	---	----	Q9FVQ4	Q9FVQ4|PLGG1_ARATH Plastidal glycolate/glycerate translocator 1, chloroplastic OS=Arabidopsis thaliana GN=PLGG1 PE=1 SV=1
WT+VCS/WT-VCS	confident.down	-0.598	0.00147999	1.42	0.002	3	1	unresolved	---	----	Q9SE50;Q9SR37	Q9SE50|BGL18_ARATH Beta-D-glucopyranosyl abscisate beta-glucosidase OS=Arabidopsis thaliana GN=BGLU18 PE=1 SV=2
WT+VCS/WT-VCS	confident.down	-0.598	0.00231323	2.22	0.002	3	2	unresolved	---	----	Q38950;Q38951	Q38950|2AAB_ARATH Serine/threonine-protein phosphatase 2A 65 kDa regulatory subunit A beta isoform OS=Arabidopsis thaliana GN=PP2AA2 PE=1 SV=2
WT+VCS/WT-VCS	confident.down	-0.595	0.00136999	1.32	0.002	3	2	unresolved	---	----	O22126;Q9LZX4	O22126|FLA8_ARATH Fasciclin-like arabinogalactan protein 8 OS=Arabidopsis thaliana GN=FLA8 PE=1 SV=1
WT+VCS/WT-VCS	confident.down	-0.585	0.00134999	1.3	0.002	3	2	inferred	---	----	O48593	O48593|SYNO_ARATH Asparagine--tRNA ligase, chloroplastic/mitochondrial OS=Arabidopsis thaliana GN=SYNO PE=2 SV=3
WT+VCS/WT-VCS	confident.down	-0.584	0.00118999	1.14	0.002	3	2	inferred	---	----	Q94BZ0	Q94BZ0|Q94BZ0_ARATH At1g50450/F11F12_20 OS=Arabidopsis thaliana GN=At1g50450 PE=2 SV=1
WT+VCS/WT-VCS	confident.down	-0.581	0.00153998	1.48	0.002	3	2	inferred	---	----	O82790	O82790|O82790_ARATH AT2G45990 protein OS=Arabidopsis thaliana GN=At2g45990 PE=1 SV=1
WT+VCS/WT-VCS	confident.down	-0.58	0.00142999	1.37	0.002	3	2	inferred	---	----	Q9C9C0	Q9C9C0|SPPA1_ARATH Serine protease SPPA, chloroplastic OS=Arabidopsis thaliana GN=SPPA PE=2 SV=1
WT+VCS/WT-VCS	confident.down	-0.579	0.00109999	1.06	0.002	3	3	inferred	---	----	Q43314	Q43314|DHE1_ARATH Glutamate dehydrogenase 1 OS=Arabidopsis thaliana GN=GDH1 PE=2 SV=1
WT+VCS/WT-VCS	confident.down	-0.57	0.00135999	1.31	0.002	3	3	inferred	---	----	Q76FS5	Q76FS5|SPS2_ARATH Solanesyl diphosphate synthase 2, chloroplastic OS=Arabidopsis thaliana GN=SPS2 PE=1 SV=1
WT+VCS/WT-VCS	confident.down	-0.567	0.00155998	1.5	0.002	3	2	inferred	---	----	Q9STG9	Q9STG9|ASE2_ARATH Amidophosphoribosyltransferase 2, chloroplastic OS=Arabidopsis thaliana GN=ASE2 PE=1 SV=1
WT+VCS/WT-VCS	confident.down	-0.559	0.00196905	1.89	0.002	3	2	inferred	---	----	O04848	O04848|H2AXA_ARATH Probable histone H2AXa OS=Arabidopsis thaliana GN=At1g08880 PE=1 SV=1
WT+VCS/WT-VCS	confident.down	-0.556	0.00151998	1.46	0.002	3	2	unresolved	---	----	O23247;Q9C713	O23247|SYRM_ARATH Arginine--tRNA ligase, chloroplastic/mitochondrial OS=Arabidopsis thaliana GN=EMB1027 PE=1 SV=1
WT+VCS/WT-VCS	confident.down	-0.54	0.00144999	1.39	0.002	3	2	inferred	---	----	Q9SUX0	Q9SUX0|Q9SUX0_ARATH Bifunctional inhibitor/lipid-transfer protein/seed storage 2S albumin superfamily protein OS=Arabidopsis thaliana GN=At4g22490 PE=2 SV=1
WT+VCS/WT-VCS	confident.down	-0.536	0.00169998	1.63	0.002	3	2	inferred	---	----	Q8VY52	Q8VY52|PPD2_ARATH PsbP domain-containing protein 2, chloroplastic OS=Arabidopsis thaliana GN=PPD2 PE=1 SV=1
WT+VCS/WT-VCS	confident.down	-0.523	0.00183998	1.77	0.002	3	2	inferred	---	----	F4JSP1	F4JSP1|F4JSP1_ARATH NAD(P)-binding Rossmann-fold superfamily protein OS=Arabidopsis thaliana GN=At4g31530 PE=1 SV=1
WT+VCS/WT-VCS	confident.down	-0.519	0.00161998	1.56	0.002	3	2	inferred	---	----	Q8VZF1	Q8VZF1|AEE7_ARATH Acetate/butyrate--CoA ligase AAE7, peroxisomal OS=Arabidopsis thaliana GN=AAE7 PE=1 SV=1
WT+VCS/WT-VCS	confident.down	-0.517	0.0021222	2.04	0.002	3	1	unresolved	---	----	P53496;Q96292	P53496|ACT11_ARATH Actin-11 OS=Arabidopsis thaliana GN=ACT11 PE=1 SV=1
WT+VCS/WT-VCS	confident.down	-0.509	0.00190998	1.83	0.002	3	2	inferred	---	----	Q9S7W1	Q9S7W1|CB4C_ARATH Chlorophyll a-b binding protein CP29.3, chloroplastic OS=Arabidopsis thaliana GN=LHCB4.3 PE=2 SV=1
WT+VCS/WT-VCS	confident.down	-0.486	0.00181998	1.75	0.002	3	3	inferred	---	----	P51418	P51418|R18A2_ARATH 60S ribosomal protein L18a-2 OS=Arabidopsis thaliana GN=RPL18AB PE=1 SV=2
WT+VCS/WT-VCS	confident.down	-0.478	0.00224416	2.15	0.002	3	2	inferred	---	----	O48717	O48717|O48717_ARATH At2g26500 OS=Arabidopsis thaliana GN=At2g26500 PE=2 SV=1
WT+VCS/WT-VCS	confident.down	-0.478	0.00224703	2.16	0.002	3	2	inferred	---	----	Q9S9N6	Q9S9N6|PNSB1_ARATH Photosynthetic NDH subunit of subcomplex B 1, chloroplastic OS=Arabidopsis thaliana GN=PNSB1 PE=2 SV=1
WT+VCS/WT-VCS	confident.down	-0.467	0.00130999	1.26	0.002	3	3	inferred	---	----	P56769	P56769|PSAJ_ARATH Photosystem I reaction center subunit IX OS=Arabidopsis thaliana GN=psaJ PE=3 SV=1
WT+VCS/WT-VCS	confident.down	-0.456	0.00153998	1.48	0.002	3	3	inferred	---	----	P56802	P56802|RR11_ARATH 30S ribosomal protein S11, chloroplastic OS=Arabidopsis thaliana GN=rps11 PE=3 SV=1
WT+VCS/WT-VCS	confident.down	-0.454	0.00244869	2.35	0.002	3	2	inferred	---	----	Q9SV91	Q9SV91|Q9SV91_ARATH At4g10300 OS=Arabidopsis thaliana GN=F24G24.100 PE=2 SV=1
WT+VCS/WT-VCS	confident.down	-0.436	0.00159998	1.54	0.002	3	3	inferred	---	----	Q9SU40	Q9SU40|SKU5_ARATH Monocopper oxidase-like protein SKU5 OS=Arabidopsis thaliana GN=SKU5 PE=1 SV=1
WT+VCS/WT-VCS	confident.down	-0.432	0.00178998	1.72	0.002	3	3	inferred	---	----	P56766	P56766|PSAA_ARATH Photosystem I P700 chlorophyll a apoprotein A1 OS=Arabidopsis thaliana GN=psaA PE=2 SV=1
WT+VCS/WT-VCS	confident.down	-0.43	0.00153998	1.48	0.002	3	3	inferred	---	----	P51430	P51430|RS62_ARATH 40S ribosomal protein S6-2 OS=Arabidopsis thaliana GN=RPS6B PE=1 SV=3
WT+VCS/WT-VCS	confident.down	-0.419	0.00226188	2.17	0.002	3	3	inferred	---	----	Q9XI05	Q9XI05|PSB3A_ARATH Proteasome subunit beta type-3-A OS=Arabidopsis thaliana GN=PBC1 PE=1 SV=2
WT+VCS/WT-VCS	confident.down	-0.417	0.00132999	1.28	0.002	3	4	inferred	---	----	F4IKM1	F4IKM1|TRNHB_ARATH Tropinone reductase homolog At2g29340 OS=Arabidopsis thaliana GN=At2g29340 PE=2 SV=1
WT+VCS/WT-VCS	confident.down	-0.411	0.00227056	2.18	0.002	3	3	inferred	---	----	Q84VQ4	Q84VQ4|NDHU_ARATH NAD(P)H-quinone oxidoreductase subunit U, chloroplastic OS=Arabidopsis thaliana GN=ndhU PE=1 SV=1
WT+VCS/WT-VCS	confident.down	-0.403	0.00127999	1.23	0.002	3	4	inferred	---	----	Q9SF40	Q9SF40|RL4A_ARATH 60S ribosomal protein L4-1 OS=Arabidopsis thaliana GN=RPL4A PE=1 SV=1
WT+VCS/WT-VCS	confident.down	-0.395	0.00110999	1.07	0.002	3	6	inferred	---	----	P56753	P56753|NDHH_ARATH NAD(P)H-quinone oxidoreductase subunit H, chloroplastic OS=Arabidopsis thaliana GN=ndhH PE=1 SV=1
WT+VCS/WT-VCS	confident.down	-0.392	0.00121999	1.17	0.002	3	4	inferred	---	----	P56767	P56767|PSAB_ARATH Photosystem I P700 chlorophyll a apoprotein A2 OS=Arabidopsis thaliana GN=psaB PE=3 SV=1
WT+VCS/WT-VCS	confident.down	-0.391	0.00118999	1.14	0.002	3	4	inferred	---	----	Q9ZQ80	Q9ZQ80|NDRP1_ARATH Nodulin-related protein 1 OS=Arabidopsis thaliana GN=NRP1 PE=1 SV=1
WT+VCS/WT-VCS	confident.down	-0.386	0.00164998	1.58	0.002	3	4	inferred	---	----	Q9SZW7	Q9SZW7|GDL68_ARATH GDSL esterase/lipase At4g30140 OS=Arabidopsis thaliana GN=At4g30140 PE=2 SV=1
WT+VCS/WT-VCS	confident.down	-0.384	0.00181998	1.75	0.002	3	5	inferred	---	----	Q9S834	Q9S834|CLPP5_ARATH ATP-dependent Clp protease proteolytic subunit 5, chloroplastic OS=Arabidopsis thaliana GN=CLPP5 PE=1 SV=1
WT+VCS/WT-VCS	confident.down	-0.381	0.00150998	1.45	0.002	3	4	inferred	---	----	O48529	O48529|STR9_ARATH Rhodanese-like domain-containing protein 9, chloroplastic OS=Arabidopsis thaliana GN=STR9 PE=2 SV=1
WT+VCS/WT-VCS	confident.down	-0.376	0.00168998	1.62	0.002	3	4	inferred	---	----	F4J9G2	F4J9G2|F4J9G2_ARATH Rhodanese/Cell cycle control phosphatase superfamily protein OS=Arabidopsis thaliana GN=At3g59780 PE=4 SV=1
WT+VCS/WT-VCS	confident.down	-0.375	0.00251312	2.41	0.002	3	3	inferred	---	----	O49292	O49292|PPD4_ARATH PsbP domain-containing protein 4, chloroplastic OS=Arabidopsis thaliana GN=PPD4 PE=1 SV=2
WT+VCS/WT-VCS	confident.down	-0.374	0.00248049	2.38	0.002	3	6	inferred	---	----	Q8L770	Q8L770|CLPR3_ARATH ATP-dependent Clp protease proteolytic subunit-related protein 3, chloroplastic OS=Arabidopsis thaliana GN=CLPR3 PE=1 SV=1
WT+VCS/WT-VCS	confident.down	-0.37	0.0022209	2.13	0.002	3	4	inferred	---	----	Q9LV33	Q9LV33|BGL44_ARATH Beta-glucosidase 44 OS=Arabidopsis thaliana GN=BGLU44 PE=2 SV=1
WT+VCS/WT-VCS	confident.down	-0.367	0.00237497	2.28	0.002	3	4	inferred	---	----	P20649	P20649|PMA1_ARATH ATPase 1, plasma membrane-type OS=Arabidopsis thaliana GN=AHA1 PE=1 SV=3
WT+VCS/WT-VCS	confident.down	-0.363	0.00160998	1.55	0.002	3	6	inferred	---	----	Q9XI36	Q9XI36|MBD10_ARATH Methyl-CpG-binding domain-containing protein 10 OS=Arabidopsis thaliana GN=MBD10 PE=1 SV=1
WT+VCS/WT-VCS	confident.down	-0.36	0.00172998	1.66	0.002	3	4	inferred	---	----	Q39249	Q39249|VDE_ARATH Violaxanthin de-epoxidase, chloroplastic OS=Arabidopsis thaliana GN=VDE1 PE=1 SV=1
WT+VCS/WT-VCS	confident.down	-0.352	0.00177998	1.71	0.002	3	5	inferred	---	----	Q9M2P7	Q9M2P7|PAP9_ARATH Probable plastid-lipid-associated protein 9, chloroplastic OS=Arabidopsis thaliana GN=PAP9 PE=1 SV=1
WT+VCS/WT-VCS	confident.down	-0.342	0.00202126	1.94	0.002	3	7	inferred	---	----	Q94B60	Q94B60|CLPP4_ARATH ATP-dependent Clp protease proteolytic subunit 4, chloroplastic OS=Arabidopsis thaliana GN=CLPP4 PE=1 SV=1
WT+VCS/WT-VCS	confident.down	-0.34	0.00111999	1.08	0.002	3	8	inferred	---	----	Q9FZ47	Q9FZ47|ACR11_ARATH ACT domain-containing protein ACR11 OS=Arabidopsis thaliana GN=ACR11 PE=1 SV=1
WT+VCS/WT-VCS	confident.down	-0.335	0.00166998	1.6	0.002	3	5	inferred	---	----	Q94JQ3	Q94JQ3|GLYP3_ARATH Serine hydroxymethyltransferase 3, chloroplastic OS=Arabidopsis thaliana GN=SHM3 PE=1 SV=2
WT+VCS/WT-VCS	confident.down	-0.33	0.00108999	1.05	0.002	3	5	unresolved	---	----	Q944G9;Q9SJU4	Q944G9|ALFP2_ARATH Fructose-bisphosphate aldolase 2, chloroplastic OS=Arabidopsis thaliana GN=FBA2 PE=1 SV=2
WT+VCS/WT-VCS	confident.down	-0.33	0.00124999	1.2	0.002	3	7	inferred	---	----	Q940J8	Q940J8|PAE7_ARATH Pectin acetylesterase 7 OS=Arabidopsis thaliana GN=PAE7 PE=2 SV=1
WT+VCS/WT-VCS	confident.down	-0.328	0.00173998	1.67	0.002	3	5	inferred	---	----	Q8L831	Q8L831|NUDT3_ARATH Nudix hydrolase 3 OS=Arabidopsis thaliana GN=NUDT3 PE=1 SV=1
WT+VCS/WT-VCS	confident.down	-0.324	0.00134999	1.3	0.002	3	7	inferred	---	----	Q8VZ23	Q8VZ23|Q8VZ23_ARATH NAD(P)-linked oxidoreductase superfamily protein OS=Arabidopsis thaliana GN=At1g04420 PE=2 SV=1
WT+VCS/WT-VCS	confident.down	-0.323	0.00208693	2	0.002	3	4	inferred	---	----	Q96291	Q96291|BAS1A_ARATH 2-Cys peroxiredoxin BAS1, chloroplastic OS=Arabidopsis thaliana GN=BAS1 PE=1 SV=2
WT+VCS/WT-VCS	confident.down	-0.322	0.00121999	1.17	0.002	3	6	inferred	---	----	Q9SMU8	Q9SMU8|PER34_ARATH Peroxidase 34 OS=Arabidopsis thaliana GN=PER34 PE=1 SV=1
WT+VCS/WT-VCS	confident.down	-0.315	0.00234565	2.25	0.002	3	5	inferred	---	----	Q93VT6	Q93VT6|Q93VT6_ARATH Ribosomal RNA small subunit methyltransferase J OS=Arabidopsis thaliana GN=MAH20.10 PE=1 SV=1
WT+VCS/WT-VCS	confident.down	-0.311	0.00193876	1.86	0.002	3	6	inferred	---	----	Q9S850	Q9S850|SUOX_ARATH Sulfite oxidase OS=Arabidopsis thaliana GN=SOX PE=1 SV=1
WT+VCS/WT-VCS	confident.down	-0.31	0.00127999	1.23	0.002	3	7	inferred	---	----	Q8GZQ3	Q8GZQ3|PNP1_ARATH Polyribonucleotide nucleotidyltransferase 1, chloroplastic OS=Arabidopsis thaliana GN=PNP1 PE=1 SV=1
WT+VCS/WT-VCS	confident.down	-0.308	0.00185998	1.79	0.002	3	5	inferred	---	----	O04311	O04311|JAL33_ARATH Jacalin-related lectin 33 OS=Arabidopsis thaliana GN=JAL33 PE=1 SV=1
WT+VCS/WT-VCS	confident.down	-0.305	0.00243587	2.34	0.002	3	5	inferred	---	----	Q94CJ5	Q94CJ5|RER4_ARATH Protein RETICULATA-RELATED 4, chloroplastic OS=Arabidopsis thaliana GN=RER4 PE=2 SV=1
WT+VCS/WT-VCS	confident.down	-0.304	0.00140999	1.35	0.002	3	6	inferred	---	----	Q9SYW8	Q9SYW8|LHCA2_ARATH Photosystem I chlorophyll a/b-binding protein 2, chloroplastic OS=Arabidopsis thaliana GN=LHCA2 PE=1 SV=1
WT+VCS/WT-VCS	confident.down	-0.303	0.00201029	1.93	0.002	3	5	inferred	---	----	Q9XJ27	Q9XJ27|RR9_ARATH 30S ribosomal protein S9, chloroplastic OS=Arabidopsis thaliana GN=RPS9 PE=2 SV=1
WT+VCS/WT-VCS	confident.down	-0.3	0.0021222	2.04	0.002	3	6	inferred	---	----	Q9LHT0	Q9LHT0|TRNHF_ARATH Tropinone reductase homolog At5g06060 OS=Arabidopsis thaliana GN=At5g06060 PE=2 SV=1
WT+VCS/WT-VCS	confident.down	-0.283	0.00167998	1.61	0.002	3	7	inferred	---	----	Q9LVJ1	Q9LVJ1|SBT14_ARATH Subtilisin-like protease SBT1.4 OS=Arabidopsis thaliana GN=SBT1.4 PE=2 SV=1
WT+VCS/WT-VCS	confident.down	-0.277	0.00234565	2.25	0.002	3	5	inferred	---	----	Q9FJY6	Q9FJY6|Q9FJY6_ARATH Glucose-6-phosphate 1-epimerase OS=Arabidopsis thaliana GN=At5g66530 PE=2 SV=1
WT+VCS/WT-VCS	confident.down	-0.274	0.00126999	1.22	0.002	3	8	inferred	---	----	Q9SHG8	Q9SHG8|Q9SHG8_ARATH At1g17100 OS=Arabidopsis thaliana GN=AtHBP1 PE=2 SV=1
WT+VCS/WT-VCS	confident.down	-0.267	0.00107999	1.04	0.002	3	10	inferred	---	----	Q9S7Y7	Q9S7Y7|XYL1_ARATH Alpha-xylosidase 1 OS=Arabidopsis thaliana GN=XYL1 PE=1 SV=1
WT+VCS/WT-VCS	confident.down	-0.264	0.00121999	1.17	0.002	3	10	inferred	---	----	Q9M2E2	Q9M2E2|SDR1_ARATH (+)-neomenthol dehydrogenase OS=Arabidopsis thaliana GN=SDR1 PE=1 SV=1
WT+VCS/WT-VCS	confident.down	-0.258	0.00249997	2.4	0.002	3	6	inferred	---	----	Q9FT97	Q9FT97|AGAL1_ARATH Alpha-galactosidase 1 OS=Arabidopsis thaliana GN=AGAL1 PE=2 SV=1
WT+VCS/WT-VCS	confident.down	-0.253	0.00133999	1.29	0.002	3	10	unresolved	---	----	P19456;P20649	P19456|PMA2_ARATH ATPase 2, plasma membrane-type OS=Arabidopsis thaliana GN=AHA2 PE=1 SV=2
WT+VCS/WT-VCS	confident.down	-0.249	0.00118999	1.14	0.002	3	10	inferred	---	----	F4K410	F4K410|SVR3_ARATH Putative elongation factor TypA-like SVR3, chloroplastic OS=Arabidopsis thaliana GN=SVR3 PE=1 SV=1
WT+VCS/WT-VCS	confident.down	-0.229	0.00215907	2.07	0.002	3	8	inferred	---	----	Q94K73	Q94K73|SYFM_ARATH Phenylalanine--tRNA ligase, chloroplastic/mitochondrial OS=Arabidopsis thaliana GN=At3g58140 PE=1 SV=1
WT+VCS/WT-VCS	confident.down	-0.229	0.00243587	2.34	0.002	3	7	inferred	---	----	Q9C5M0	Q9C5M0|DTC_ARATH Mitochondrial dicarboxylate/tricarboxylate transporter DTC OS=Arabidopsis thaliana GN=DTC PE=1 SV=1
WT+VCS/WT-VCS	confident.down	-0.225	0.00184998	1.78	0.002	3	11	inferred	---	----	Q8VZH2	Q8VZH2|APM1_ARATH Aminopeptidase M1 OS=Arabidopsis thaliana GN=APM1 PE=1 SV=1
WT+VCS/WT-VCS	confident.down	-0.205	0.00144999	1.39	0.002	3	10	unresolved	---	----	Q94C74;Q9SZJ5	Q94C74|GLYM2_ARATH Serine hydroxymethyltransferase 2, mitochondrial OS=Arabidopsis thaliana GN=SHM2 PE=1 SV=2
WT+VCS/WT-VCS	confident.down	-0.204	0.0025333	2.43	0.002	3	10	inferred	---	----	Q9XI10	Q9XI10|Q9XI10_ARATH DPP6 N-terminal domain-like protein OS=Arabidopsis thaliana GN=At1g21680 PE=2 SV=1
WT+VCS/WT-VCS	confident.down	-0.199	0.00234565	2.25	0.002	3	12	inferred	---	----	Q8H0U5	Q8H0U5|TIC62_ARATH Protein TIC 62, chloroplastic OS=Arabidopsis thaliana GN=TIC62 PE=1 SV=1
WT+VCS/WT-VCS	confident.down	-0.198	0.00191917	1.84	0.002	3	13	inferred	---	----	Q9FFC7	Q9FFC7|SYAP_ARATH Alanine--tRNA ligase, chloroplastic/mitochondrial OS=Arabidopsis thaliana GN=EMB86 PE=1 SV=2
WT+VCS/WT-VCS	confident.down	-0.175	0.00170998	1.64	0.002	3	15	inferred	---	----	F4J9K9	F4J9K9|F4J9K9_ARATH Neurofilament protein-like protein OS=Arabidopsis thaliana GN=At3g05900 PE=1 SV=1
WT+VCS/WT-VCS	confident.down	-0.162	0.00170998	1.64	0.002	3	16	inferred	---	----	Q43127	Q43127|GLNA2_ARATH Glutamine synthetase, chloroplastic/mitochondrial OS=Arabidopsis thaliana GN=GLN2 PE=1 SV=1
WT+VCS/WT-VCS	confident.down	-0.13	0.00176998	1.7	0.002	3	23	inferred	---	----	Q9SI75	Q9SI75|EFGC_ARATH Elongation factor G, chloroplastic OS=Arabidopsis thaliana GN=CPEFG PE=1 SV=1
WT+VCS/WT-VCS	confident.up	0.128	0.00125999	1.21	0.002	3	23	unresolved	---	----	Q9FI56;Q9SXJ7	Q9FI56|CLPC1_ARATH Chaperone protein ClpC1, chloroplastic OS=Arabidopsis thaliana GN=CLPC1 PE=1 SV=1
WT+VCS/WT-VCS	confident.up	0.142	0.00126999	1.22	0.002	3	21	inferred	---	----	Q9ASR1	Q9ASR1|EF2_ARATH Elongation factor 2 OS=Arabidopsis thaliana GN=LOS1 PE=1 SV=1
WT+VCS/WT-VCS	confident.up	0.154	0.00164998	1.58	0.002	3	15	inferred	---	----	Q05758	Q05758|ILV5_ARATH Ketol-acid reductoisomerase, chloroplastic OS=Arabidopsis thaliana GN=At3g58610 PE=1 SV=2
WT+VCS/WT-VCS	confident.up	0.163	0.00227378	2.18	0.002	3	15	inferred	---	----	Q9SAJ4	Q9SAJ4|PGKY3_ARATH Phosphoglycerate kinase 3, cytosolic OS=Arabidopsis thaliana GN=PGK3 PE=1 SV=1
WT+VCS/WT-VCS	confident.up	0.181	0.00180998	1.74	0.002	3	13	inferred	---	----	O23254	O23254|GLYC4_ARATH Serine hydroxymethyltransferase 4 OS=Arabidopsis thaliana GN=SHM4 PE=1 SV=1
WT+VCS/WT-VCS	confident.up	0.182	0.00157998	1.52	0.002	3	15	inferred	---	----	Q9LW85	Q9LW85|MFP1_ARATH MAR-binding filament-like protein 1 OS=Arabidopsis thaliana GN=MFP1 PE=2 SV=2
WT+VCS/WT-VCS	confident.up	0.191	0.00138999	1.33	0.002	3	15	inferred	---	----	O50008	O50008|METE1_ARATH 5-methyltetrahydropteroyltriglutamate--homocysteine methyltransferase 1 OS=Arabidopsis thaliana GN=MS1 PE=1 SV=1
WT+VCS/WT-VCS	confident.up	0.197	0.00223527	2.15	0.002	3	12	inferred	---	----	Q9LY66	Q9LY66|RK1_ARATH 50S ribosomal protein L1, chloroplastic OS=Arabidopsis thaliana GN=RPL1 PE=1 SV=1
WT+VCS/WT-VCS	confident.up	0.199	0.00163998	1.57	0.002	3	14	inferred	---	----	Q93ZN9	Q93ZN9|DAPAT_ARATH LL-diaminopimelate aminotransferase, chloroplastic OS=Arabidopsis thaliana GN=DAP PE=1 SV=1
WT+VCS/WT-VCS	confident.up	0.218	0.00199998	1.92	0.002	3	10	inferred	---	----	Q9M8M7	Q9M8M7|ARGD_ARATH Acetylornithine aminotransferase, chloroplastic/mitochondrial OS=Arabidopsis thaliana GN=WIN1 PE=1 SV=1
WT+VCS/WT-VCS	confident.up	0.226	0.00131999	1.27	0.002	3	11	inferred	---	----	Q93ZT6	Q93ZT6|IF4G1_ARATH Eukaryotic translation initiation factor isoform 4G-1 OS=Arabidopsis thaliana GN=EIF(ISO)4G1 PE=1 SV=1
WT+VCS/WT-VCS	confident.up	0.228	0.00115999	1.11	0.002	3	9	inferred	---	----	Q9LIN0	Q9LIN0|Q9LIN0_ARATH Major latex protein, putative OS=Arabidopsis thaliana GN=At3g26450 PE=1 SV=1
WT+VCS/WT-VCS	confident.up	0.233	0.00243587	2.34	0.002	3	6	inferred	---	----	Q9LUG8	Q9LUG8|Q9LUG8_ARATH AT3g23600/MDB19_9 OS=Arabidopsis thaliana GN=At3g23600 PE=2 SV=1
WT+VCS/WT-VCS	confident.up	0.238	0.00122999	1.18	0.002	3	10	inferred	---	----	P42734	P42734|CADH9_ARATH Probable cinnamyl alcohol dehydrogenase 9 OS=Arabidopsis thaliana GN=CAD9 PE=2 SV=2
WT+VCS/WT-VCS	confident.up	0.243	0.00131999	1.27	0.002	3	10	inferred	---	----	Q8VYI4	Q8VYI4|Q8VYI4_ARATH Aspartate-semialdehyde dehydrogenase, putative OS=Arabidopsis thaliana GN=At1g14810 PE=2 SV=1
WT+VCS/WT-VCS	confident.up	0.244	0.00152998	1.47	0.002	3	13	inferred	---	----	Q9SPK5	Q9SPK5|FTHS_ARATH Formate--tetrahydrofolate ligase OS=Arabidopsis thaliana GN=THFS PE=2 SV=1
WT+VCS/WT-VCS	confident.up	0.246	0.00203156	1.95	0.002	3	10	inferred	---	----	Q9LV21	Q9LV21|TCPD_ARATH T-complex protein 1 subunit delta OS=Arabidopsis thaliana GN=CCT4 PE=1 SV=1
WT+VCS/WT-VCS	confident.up	0.247	0.00180998	1.74	0.002	3	11	inferred	---	----	P55217	P55217|CGS1_ARATH Cystathionine gamma-synthase 1, chloroplastic OS=Arabidopsis thaliana GN=CGS1 PE=1 SV=3
WT+VCS/WT-VCS	confident.up	0.248	0.00251312	2.41	0.002	3	8	inferred	---	----	Q01525	Q01525|14332_ARATH 14-3-3-like protein GF14 omega OS=Arabidopsis thaliana GN=GRF2 PE=2 SV=2
WT+VCS/WT-VCS	confident.up	0.25	0.00140999	1.35	0.002	3	8	inferred	---	----	O65398	O65398|GLX1_ARATH Lactoylglutathione lyase GLX1 OS=Arabidopsis thaliana GN=GLX1 PE=1 SV=1
WT+VCS/WT-VCS	confident.up	0.25	0.00159998	1.54	0.002	3	10	inferred	---	----	F4JKH6	F4JKH6|TSS_ARATH Protein TSS OS=Arabidopsis thaliana GN=TSS PE=1 SV=1
WT+VCS/WT-VCS	confident.up	0.251	0.00232924	2.24	0.002	3	7	inferred	---	----	O82762	O82762|O82762_ARATH F17H15.1/F17H15.1 OS=Arabidopsis thaliana GN=At2g25970 PE=1 SV=1
WT+VCS/WT-VCS	confident.up	0.253	0.00163998	1.57	0.002	3	8	inferred	---	----	Q9LXG1	Q9LXG1|RS91_ARATH 40S ribosomal protein S9-1 OS=Arabidopsis thaliana GN=RPS9B PE=1 SV=1
WT+VCS/WT-VCS	confident.up	0.256	0.00118999	1.14	0.002	3	9	inferred	---	----	Q9SF16	Q9SF16|TCPH_ARATH T-complex protein 1 subunit eta OS=Arabidopsis thaliana GN=CCT7 PE=1 SV=1
WT+VCS/WT-VCS	confident.up	0.256	0.00254663	2.44	0.002	3	6	inferred	---	----	Q42545	Q42545|FTSZ1_ARATH Cell division protein FtsZ homolog 1, chloroplastic OS=Arabidopsis thaliana GN=FTSZ1 PE=1 SV=2
WT+VCS/WT-VCS	confident.up	0.267	0.00247433	2.38	0.002	3	6	inferred	---	----	P42761	P42761|GSTFA_ARATH Glutathione S-transferase F10 OS=Arabidopsis thaliana GN=GSTF10 PE=1 SV=3
WT+VCS/WT-VCS	confident.up	0.269	0.00249997	2.4	0.002	3	5	inferred	---	----	Q03251	Q03251|RBG8_ARATH Glycine-rich RNA-binding protein 8 OS=Arabidopsis thaliana GN=RBG8 PE=1 SV=1
WT+VCS/WT-VCS	confident.up	0.273	0.00118999	1.14	0.002	3	8	unresolved	---	----	O23708;Q8L4A7	O23708|PSA2A_ARATH Proteasome subunit alpha type-2-A OS=Arabidopsis thaliana GN=PAB1 PE=1 SV=1
WT+VCS/WT-VCS	confident.up	0.275	0.0025333	2.43	0.002	3	5	inferred	---	----	Q9SXE9	Q9SXE9|Q9SXE9_ARATH At1g62480/T3P18_4 OS=Arabidopsis thaliana GN=At1g62480 PE=1 SV=1
WT+VCS/WT-VCS	confident.up	0.282	0.00181998	1.75	0.002	3	6	inferred	---	----	Q93ZM7	Q93ZM7|CH60C_ARATH Chaperonin CPN60-like 2, mitochondrial OS=Arabidopsis thaliana GN=At3g13860 PE=1 SV=2
WT+VCS/WT-VCS	confident.up	0.289	0.00234565	2.25	0.002	3	5	inferred	---	----	O48782	O48782|HMOX1_ARATH Heme oxygenase 1, chloroplastic OS=Arabidopsis thaliana GN=HO1 PE=1 SV=2
WT+VCS/WT-VCS	confident.up	0.291	0.00130999	1.26	0.002	3	9	inferred	---	----	Q8L7B5	Q8L7B5|CH60B_ARATH Chaperonin CPN60-like 1, mitochondrial OS=Arabidopsis thaliana GN=At2g33210 PE=1 SV=1
WT+VCS/WT-VCS	confident.up	0.295	0.00205374	1.97	0.002	3	7	inferred	---	----	Q6NPL0	Q6NPL0|Q6NPL0_ARATH At4g09040 OS=Arabidopsis thaliana GN=At4g09040 PE=2 SV=1
WT+VCS/WT-VCS	confident.up	0.296	0.00220687	2.12	0.002	3	5	inferred	---	----	Q8L7R2	Q8L7R2|KHSE_ARATH Homoserine kinase OS=Arabidopsis thaliana GN=HSK PE=1 SV=1
WT+VCS/WT-VCS	confident.up	0.306	0.00188998	1.81	0.002	3	6	inferred	---	----	P93033	P93033|FUM1_ARATH Fumarate hydratase 1, mitochondrial OS=Arabidopsis thaliana GN=FUM1 PE=1 SV=2
WT+VCS/WT-VCS	confident.up	0.309	0.00109999	1.06	0.002	3	7	inferred	---	----	Q8H0X6-2	Q8H0X6-2|CYT6_ARATH Isoform 2 of Cysteine proteinase inhibitor 6 OS=Arabidopsis thaliana GN=CYS6
WT+VCS/WT-VCS	confident.up	0.312	0.00129999	1.25	0.002	3	6	inferred	---	----	O82533	O82533|FTZ21_ARATH Cell division protein FtsZ homolog 2-1, chloroplastic OS=Arabidopsis thaliana GN=FTSZ2-1 PE=1 SV=2
WT+VCS/WT-VCS	confident.up	0.312	0.00191917	1.84	0.002	3	6	inferred	---	----	P11035	P11035|NIA2_ARATH Nitrate reductase [NADH] 2 OS=Arabidopsis thaliana GN=NIA2 PE=1 SV=1
WT+VCS/WT-VCS	confident.up	0.313	0.00125999	1.21	0.002	3	7	inferred	---	----	Q9LV66	Q9LV66|Y5848_ARATH Uncharacterized protein At5g48480 OS=Arabidopsis thaliana GN=At5g48480 PE=1 SV=1
WT+VCS/WT-VCS	confident.up	0.325	0.00154998	1.49	0.002	3	5	inferred	---	----	P54150	P54150|MSRA4_ARATH Peptide methionine sulfoxide reductase A4, chloroplastic OS=Arabidopsis thaliana GN=MSR4 PE=1 SV=2
WT+VCS/WT-VCS	confident.up	0.325	0.00209888	2.01	0.002	3	4	inferred	---	----	Q9SRI1	Q9SRI1|SC13A_ARATH Protein transport protein SEC13 homolog A OS=Arabidopsis thaliana GN=SEC13A PE=1 SV=1
WT+VCS/WT-VCS	confident.up	0.326	0.00152998	1.47	0.002	3	7	inferred	---	----	P21240	P21240|CPNB1_ARATH Chaperonin 60 subunit beta 1, chloroplastic OS=Arabidopsis thaliana GN=CPN60B1 PE=1 SV=3
WT+VCS/WT-VCS	confident.up	0.329	0.00126999	1.22	0.002	3	6	inferred	---	----	Q9M8L6	Q9M8L6|Q9M8L6_ARATH At1g80480 OS=Arabidopsis thaliana GN=PTAC17 PE=2 SV=1
WT+VCS/WT-VCS	confident.up	0.334	0.00176998	1.7	0.002	3	4	inferred	---	----	Q94KE3	Q94KE3|Q94KE3_ARATH Pyruvate kinase OS=Arabidopsis thaliana GN=At3g52990 PE=2 SV=1
WT+VCS/WT-VCS	confident.up	0.337	0.00147999	1.42	0.002	3	5	inferred	---	----	Q9STE8	Q9STE8|TC753_ARATH Protein TOC75-3, chloroplastic OS=Arabidopsis thaliana GN=TOC75-3 PE=1 SV=1
WT+VCS/WT-VCS	confident.up	0.338	0.00220928	2.12	0.002	3	2	unresolved	---	----	P42643;P46077;Q01525	P42643|14331_ARATH 14-3-3-like protein GF14 chi OS=Arabidopsis thaliana GN=GRF1 PE=1 SV=3
WT+VCS/WT-VCS	confident.up	0.341	0.00192927	1.85	0.002	3	6	inferred	---	----	Q9ZPH2	Q9ZPH2|GRS17_ARATH Monothiol glutaredoxin-S17 OS=Arabidopsis thaliana GN=GRXS17 PE=1 SV=1
WT+VCS/WT-VCS	confident.up	0.353	0.00171998	1.65	0.002	3	5	inferred	---	----	P34893	P34893|CH10_ARATH 10 kDa chaperonin, mitochondrial OS=Arabidopsis thaliana GN=CPN10 PE=1 SV=1
WT+VCS/WT-VCS	confident.up	0.353	0.00197936	1.9	0.002	3	4	inferred	---	----	Q8VYN9	Q8VYN9|PHO32_ARATH Universal stress protein PHOS32 OS=Arabidopsis thaliana GN=PHOS32 PE=1 SV=1
WT+VCS/WT-VCS	confident.up	0.354	0.00177998	1.71	0.002	3	4	inferred	---	----	P49205	P49205|RS171_ARATH 40S ribosomal protein S17-1 OS=Arabidopsis thaliana GN=RPS17A PE=2 SV=3
WT+VCS/WT-VCS	confident.up	0.356	0.00124999	1.2	0.002	3	5	inferred	---	----	Q9LQK7	Q9LQK7|AB7I_ARATH Protein ABCI7, chloroplastic OS=Arabidopsis thaliana GN=ABCI7 PE=1 SV=1
WT+VCS/WT-VCS	confident.up	0.356	0.00144999	1.39	0.002	3	5	inferred	---	----	Q9FKA5	Q9FKA5|Y5957_ARATH Uncharacterized protein At5g39570 OS=Arabidopsis thaliana GN=At5g39570 PE=1 SV=1
WT+VCS/WT-VCS	confident.up	0.36	0.00186998	1.8	0.002	3	4	inferred	---	----	F4IUJ0	F4IUJ0|F4IUJ0_ARATH Uncharacterized protein OS=Arabidopsis thaliana GN=At2g26340 PE=4 SV=1
WT+VCS/WT-VCS	confident.up	0.36	0.00105999	1.02	0.002	3	14	inferred	---	----	Q9XFS9	Q9XFS9|DXR_ARATH 1-deoxy-D-xylulose 5-phosphate reductoisomerase, chloroplastic OS=Arabidopsis thaliana GN=DXR PE=2 SV=2
WT+VCS/WT-VCS	confident.up	0.36	0.00106999	1.03	0.002	3	11	inferred	---	----	Q9CA67	Q9CA67|CHLP_ARATH Geranylgeranyl diphosphate reductase, chloroplastic OS=Arabidopsis thaliana GN=CHLP PE=1 SV=1
WT+VCS/WT-VCS	confident.up	0.361	0.00144999	1.39	0.002	3	5	inferred	---	----	P17597	P17597|ILVB_ARATH Acetolactate synthase, chloroplastic OS=Arabidopsis thaliana GN=ALS PE=1 SV=1
WT+VCS/WT-VCS	confident.up	0.369	0.00240503	2.31	0.002	3	3	inferred	---	----	Q9FK35	Q9FK35|KAD3_ARATH Adenylate kinase 3 OS=Arabidopsis thaliana GN=ADK2 PE=1 SV=1
WT+VCS/WT-VCS	confident.up	0.373	0.00184998	1.78	0.002	3	4	inferred	---	----	Q9SA34	Q9SA34|IMDH2_ARATH Inosine-5'-monophosphate dehydrogenase 2 OS=Arabidopsis thaliana GN=At1g16350 PE=1 SV=1
WT+VCS/WT-VCS	confident.up	0.374	0.00110999	1.07	0.002	3	6	inferred	---	----	Q42522	Q42522|GSA2_ARATH Glutamate-1-semialdehyde 2,1-aminomutase 2, chloroplastic OS=Arabidopsis thaliana GN=GSA2 PE=2 SV=2
WT+VCS/WT-VCS	confident.up	0.376	0.00183998	1.77	0.002	3	4	inferred	---	----	Q42418	Q42418|PROF2_ARATH Profilin-2 OS=Arabidopsis thaliana GN=PRO2 PE=2 SV=1
WT+VCS/WT-VCS	confident.up	0.377	0.00144999	1.39	0.002	3	8	inferred	---	----	F4JL11	F4JL11|IMPA2_ARATH Importin subunit alpha-2 OS=Arabidopsis thaliana GN=IMPA2 PE=1 SV=1
WT+VCS/WT-VCS	confident.up	0.379	0.00147999	1.42	0.002	3	5	inferred	---	----	Q9LMK7	Q9LMK7|RBP1A_ARATH Ran-binding protein 1 homolog a OS=Arabidopsis thaliana GN=RANBP1A PE=1 SV=1
WT+VCS/WT-VCS	confident.up	0.382	0.00223527	2.15	0.002	3	4	inferred	---	----	Q9C7F5	Q9C7F5|NTF2B_ARATH Nuclear transport factor 2B OS=Arabidopsis thaliana GN=NTF2B PE=1 SV=1
WT+VCS/WT-VCS	confident.up	0.384	0.00184998	1.78	0.002	3	4	inferred	---	----	P42644	P42644|14333_ARATH 14-3-3-like protein GF14 psi OS=Arabidopsis thaliana GN=GRF3 PE=1 SV=2
WT+VCS/WT-VCS	confident.up	0.387	0.00191998	1.84	0.002	3	4	inferred	---	----	Q9SLF7	Q9SLF7|RLA22_ARATH 60S acidic ribosomal protein P2-2 OS=Arabidopsis thaliana GN=RPP2B PE=1 SV=1
WT+VCS/WT-VCS	confident.up	0.393	0.00175998	1.69	0.002	3	5	inferred	---	----	Q944H0	Q944H0|PEAM2_ARATH Phosphomethylethanolamine N-methyltransferase OS=Arabidopsis thaliana GN=NMT2 PE=2 SV=2
WT+VCS/WT-VCS	confident.up	0.393	0.00235363	2.26	0.002	3	4	inferred	---	----	Q8W4M5	Q8W4M5|PFPB1_ARATH Pyrophosphate--fructose 6-phosphate 1-phosphotransferase subunit beta 1 OS=Arabidopsis thaliana GN=PFP-BETA1 PE=1 SV=1
WT+VCS/WT-VCS	confident.up	0.399	0.00168998	1.62	0.002	3	4	inferred	---	----	O49160	O49160|EIF3C_ARATH Eukaryotic translation initiation factor 3 subunit C OS=Arabidopsis thaliana GN=TIF3C1 PE=1 SV=2
WT+VCS/WT-VCS	confident.up	0.399	0.00194896	1.87	0.002	3	4	inferred	---	----	Q9SR19	Q9SR19|RAF2_ARATH Rubisco accumulation factor 1.2, chloroplastic OS=Arabidopsis thaliana GN=RAF1.2 PE=1 SV=1
WT+VCS/WT-VCS	confident.up	0.403	0.00147999	1.42	0.002	3	3	inferred	---	----	Q9M060	Q9M060|IF62_ARATH Eukaryotic translation initiation factor 6-2 OS=Arabidopsis thaliana GN=EIF6-2 PE=2 SV=1
WT+VCS/WT-VCS	confident.up	0.406	0.00201051	1.93	0.002	3	2	inferred	---	----	Q9SX68	Q9SX68|RK18_ARATH 50S ribosomal protein L18, chloroplastic OS=Arabidopsis thaliana GN=RPL18 PE=2 SV=1
WT+VCS/WT-VCS	confident.up	0.408	0.00224703	2.16	0.002	3	3	inferred	---	----	Q9SRR8	Q9SRR8|Q9SRR8_ARATH 2Fe-2S ferredoxin-like superfamily protein OS=Arabidopsis thaliana GN=F21O3.19 PE=2 SV=1
WT+VCS/WT-VCS	confident.up	0.409	0.0025333	2.43	0.002	3	2	unresolved	---	----	P48006;Q9SI20	P48006|EF1D1_ARATH Elongation factor 1-delta 1 OS=Arabidopsis thaliana GN=At1g30230 PE=1 SV=2
WT+VCS/WT-VCS	confident.up	0.416	0.00202126	1.94	0.002	3	3	inferred	---	----	Q9LPL6	Q9LPL6|TOL3_ARATH TOM1-like protein 3 OS=Arabidopsis thaliana GN=TOL3 PE=1 SV=1
WT+VCS/WT-VCS	confident.up	0.427	0.00145999	1.4	0.002	3	3	inferred	---	----	Q8LDV3	Q8LDV3|Y4320_ARATH Uncharacterized protein At4g13200, chloroplastic OS=Arabidopsis thaliana GN=At4g13200 PE=1 SV=2
WT+VCS/WT-VCS	confident.up	0.429	0.00136999	1.32	0.002	3	4	inferred	---	----	Q9SPE6	Q9SPE6|SNAA2_ARATH Alpha-soluble NSF attachment protein 2 OS=Arabidopsis thaliana GN=ASNAP2 PE=1 SV=1
WT+VCS/WT-VCS	confident.up	0.433	0.00240503	2.31	0.002	3	3	unresolved	---	----	O48661;Q9ZUB3	O48661|SPD2_ARATH Spermidine synthase 2 OS=Arabidopsis thaliana GN=SPDSYN2 PE=1 SV=2
WT+VCS/WT-VCS	confident.up	0.443	0.00161998	1.56	0.002	3	4	unresolved	---	----	B9DGT7;B9DHQ0;P29511	B9DGT7|TBA2_ARATH Tubulin alpha-2 chain OS=Arabidopsis thaliana GN=TUBA2 PE=2 SV=2
WT+VCS/WT-VCS	confident.up	0.445	0.00219538	2.11	0.002	3	3	inferred	---	----	Q9LPT6	Q9LPT6|Q9LPT6_ARATH F11F12.1 protein OS=Arabidopsis thaliana GN=F11F12.1 PE=1 SV=1
WT+VCS/WT-VCS	confident.up	0.449	0.00203189	1.95	0.002	3	2	inferred	---	----	P56780	P56780|PSBH_ARATH Photosystem II reaction center protein H OS=Arabidopsis thaliana GN=psbH PE=1 SV=2
WT+VCS/WT-VCS	confident.up	0.451	0.00142999	1.37	0.002	3	3	inferred	---	----	A0A1P8AZN3	A0A1P8AZN3|A0A1P8AZN3_ARATH Alpha/beta-Hydrolases superfamily protein OS=Arabidopsis thaliana GN=At2g32520 PE=4 SV=1
WT+VCS/WT-VCS	confident.up	0.455	0.00125999	1.21	0.002	3	3	unresolved	---	----	Q9LPG6;Q9SYM5	Q9LPG6|RHM2_ARATH Trifunctional UDP-glucose 4,6-dehydratase/UDP-4-keto-6-deoxy-D-glucose 3,5-epimerase/UDP-4-keto-L-rhamnose-reductase RHM2 OS=Arabidopsis thaliana GN=RHM2 PE=1 SV=1
WT+VCS/WT-VCS	confident.up	0.455	0.00126999	1.22	0.002	3	4	inferred	---	----	Q9FX54	Q9FX54|G3PC2_ARATH Glyceraldehyde-3-phosphate dehydrogenase GAPC2, cytosolic OS=Arabidopsis thaliana GN=GAPC2 PE=1 SV=1
WT+VCS/WT-VCS	confident.up	0.458	0.0025333	2.43	0.002	3	2	unresolved	---	----	P60039;Q9LHP1	P60039|RL73_ARATH 60S ribosomal protein L7-3 OS=Arabidopsis thaliana GN=RPL7C PE=2 SV=1
WT+VCS/WT-VCS	confident.up	0.461	0.00124999	1.2	0.002	3	3	inferred	---	----	O65639	O65639|CSP1_ARATH Cold shock protein 1 OS=Arabidopsis thaliana GN=CSP1 PE=1 SV=1
WT+VCS/WT-VCS	confident.up	0.469	0.00219538	2.11	0.002	3	2	inferred	---	----	Q9LHG9	Q9LHG9|NACA1_ARATH Nascent polypeptide-associated complex subunit alpha-like protein 1 OS=Arabidopsis thaliana GN=At3g12390 PE=1 SV=1
WT+VCS/WT-VCS	confident.up	0.472	0.00125999	1.21	0.002	3	3	inferred	---	----	O81852	O81852|AKH2_ARATH Bifunctional aspartokinase/homoserine dehydrogenase 2, chloroplastic OS=Arabidopsis thaliana GN=AKHSDH2 PE=1 SV=1
WT+VCS/WT-VCS	confident.up	0.472	0.00251312	2.41	0.002	3	1	inferred	---	----	Q9M9V9	Q9M9V9|TCTP2_ARATH Translationally controlled tumor protein 2 OS=Arabidopsis thaliana GN=TCTP2 PE=1 SV=1
WT+VCS/WT-VCS	confident.up	0.473	0.00107999	1.04	0.002	3	3	inferred	---	----	Q9M4B5	Q9M4B5|PFD4_ARATH Probable prefoldin subunit 4 OS=Arabidopsis thaliana GN=AIP3 PE=1 SV=3
WT+VCS/WT-VCS	confident.up	0.474	0.00157998	1.52	0.002	3	3	inferred	---	----	Q94AZ4	Q94AZ4|CML13_ARATH Probable calcium-binding protein CML13 OS=Arabidopsis thaliana GN=CML13 PE=2 SV=1
WT+VCS/WT-VCS	confident.up	0.478	0.00207606	1.99	0.002	3	4	inferred	---	----	Q84L30	Q84L30|RD23D_ARATH Ubiquitin receptor RAD23d OS=Arabidopsis thaliana GN=RAD23D PE=1 SV=2
WT+VCS/WT-VCS	confident.up	0.482	0.00158998	1.53	0.002	3	3	inferred	---	----	Q9FLN4	Q9FLN4|RK27_ARATH 50S ribosomal protein L27, chloroplastic OS=Arabidopsis thaliana GN=RPL27 PE=2 SV=1
WT+VCS/WT-VCS	confident.up	0.482	0.00197936	1.9	0.002	3	3	unresolved	---	----	O82533;Q9LXJ0	O82533|FTZ21_ARATH Cell division protein FtsZ homolog 2-1, chloroplastic OS=Arabidopsis thaliana GN=FTSZ2-1 PE=1 SV=2
WT+VCS/WT-VCS	confident.up	0.486	0.00201051	1.93	0.002	3	2	unresolved	---	----	P55852;Q9FLP6	P55852|SUMO1_ARATH Small ubiquitin-related modifier 1 OS=Arabidopsis thaliana GN=SUMO1 PE=1 SV=2
WT+VCS/WT-VCS	confident.up	0.498	0.00158998	1.53	0.002	3	3	inferred	---	----	O22791	O22791|O22791_ARATH Putative RNA-binding protein OS=Arabidopsis thaliana GN=At2g33410 PE=2 SV=1
WT+VCS/WT-VCS	confident.up	0.498	0.00247433	2.38	0.002	3	2	inferred	---	----	P49200	P49200|RS201_ARATH 40S ribosomal protein S20-1 OS=Arabidopsis thaliana GN=RPS20A PE=2 SV=2
WT+VCS/WT-VCS	confident.up	0.503	0.00182998	1.76	0.002	3	2	unresolved	---	----	P51407;Q9SLF7	P51407|RLA21_ARATH 60S acidic ribosomal protein P2-1 OS=Arabidopsis thaliana GN=RPP2A PE=3 SV=2
WT+VCS/WT-VCS	confident.up	0.505	0.00204299	1.96	0.002	3	2	inferred	---	----	Q84QC1	Q84QC1|GCT23_ARATH Gamma-glutamylcyclotransferase 2-3 OS=Arabidopsis thaliana GN=GGCT2;3 PE=1 SV=1
WT+VCS/WT-VCS	confident.up	0.507	0.00135999	1.31	0.002	3	3	inferred	---	----	Q9LVY0	Q9LVY0|PRFB1_ARATH Peptide chain release factor PrfB1, chloroplastic OS=Arabidopsis thaliana GN=PRFB1 PE=2 SV=1
WT+VCS/WT-VCS	confident.up	0.507	0.00234565	2.25	0.002	3	2	inferred	---	----	Q8GWE0	Q8GWE0|PP314_ARATH Pentatricopeptide repeat-containing protein At4g16390, chloroplastic OS=Arabidopsis thaliana GN=P67 PE=1 SV=3
WT+VCS/WT-VCS	confident.up	0.51	0.00202126	1.94	0.002	3	2	inferred	---	----	Q8L953	Q8L953|RS273_ARATH 40S ribosomal protein S27-3 OS=Arabidopsis thaliana GN=RPS27D PE=2 SV=2
WT+VCS/WT-VCS	confident.up	0.511	0.00151998	1.46	0.002	3	2	inferred	---	----	Q9LVC9	Q9LVC9|RLA32_ARATH 60S acidic ribosomal protein P3-2 OS=Arabidopsis thaliana GN=RPP3B PE=2 SV=1
WT+VCS/WT-VCS	confident.up	0.512	0.00121999	1.17	0.002	3	3	inferred	---	----	Q9LVV5	Q9LVV5|TL15B_ARATH Thylakoid lumenal 15.0 kDa protein 2, chloroplastic OS=Arabidopsis thaliana GN=At5g52970 PE=1 SV=2
WT+VCS/WT-VCS	confident.up	0.512	0.00214604	2.06	0.002	3	2	inferred	---	----	Q9FXB0	Q9FXB0|Q9FXB0_ARATH At1g56580/F25P12_18 OS=Arabidopsis thaliana GN=SMALLER WITH VARIABLE BRANCHES PE=2 SV=1
WT+VCS/WT-VCS	confident.up	0.523	0.00189998	1.82	0.002	3	2	inferred	---	----	Q8GYZ3	Q8GYZ3|Q8GYZ3_ARATH RmlC-like jelly roll fold protein OS=Arabidopsis thaliana GN=At1g19130 PE=2 SV=1
WT+VCS/WT-VCS	confident.up	0.524	0.00129999	1.25	0.002	3	2	unresolved	---	----	O23523;Q9LVT8	O23523|RGGA_ARATH RGG repeats nuclear RNA binding protein A OS=Arabidopsis thaliana GN=RGGA PE=1 SV=1
WT+VCS/WT-VCS	confident.up	0.539	0.00132999	1.28	0.002	3	3	inferred	---	----	Q96255	Q96255|SERB1_ARATH Phosphoserine aminotransferase 1, chloroplastic OS=Arabidopsis thaliana GN=PSAT1 PE=1 SV=1
WT+VCS/WT-VCS	confident.up	0.545	0.00171998	1.65	0.002	3	2	inferred	---	----	Q9ZNT0	Q9ZNT0|VPS4_ARATH Protein SUPPRESSOR OF K(+) TRANSPORT GROWTH DEFECT 1 OS=Arabidopsis thaliana GN=SKD1 PE=1 SV=1
WT+VCS/WT-VCS	confident.up	0.546	0.00158998	1.53	0.002	3	3	inferred	---	----	O82326	O82326|O82326_ARATH Expressed protein OS=Arabidopsis thaliana GN=At2g14880 PE=1 SV=1
WT+VCS/WT-VCS	confident.up	0.546	0.00176998	1.7	0.002	3	2	inferred	---	----	P54873	P54873|HMCS_ARATH Hydroxymethylglutaryl-CoA synthase OS=Arabidopsis thaliana GN=HMGS PE=1 SV=2
WT+VCS/WT-VCS	confident.up	0.547	0.00154998	1.49	0.002	3	2	inferred	---	----	Q56WN1	Q56WN1|GLN11_ARATH Glutamine synthetase cytosolic isozyme 1-1 OS=Arabidopsis thaliana GN=GLN1-1 PE=1 SV=2
WT+VCS/WT-VCS	confident.up	0.552	0.00159998	1.54	0.002	3	2	unresolved	---	----	Q9SSK5;Q9SSK7	Q9SSK5|MLP43_ARATH MLP-like protein 43 OS=Arabidopsis thaliana GN=MLP43 PE=1 SV=1
WT+VCS/WT-VCS	confident.up	0.558	0.00156998	1.51	0.002	3	2	inferred	---	----	Q9LXJ0	Q9LXJ0|FTZ22_ARATH Cell division protein FtsZ homolog 2-2, chloroplastic OS=Arabidopsis thaliana GN=FTSZ2-2 PE=1 SV=1
WT+VCS/WT-VCS	confident.up	0.562	0.00170998	1.64	0.002	3	2	inferred	---	----	Q9SI20	Q9SI20|EF1D2_ARATH Elongation factor 1-delta 2 OS=Arabidopsis thaliana GN=At2g18110 PE=1 SV=1
WT+VCS/WT-VCS	confident.up	0.566	0.00146999	1.41	0.002	3	2	inferred	---	----	Q9ZUJ3	Q9ZUJ3|Q9ZUJ3_ARATH AT1G60000 protein OS=Arabidopsis thaliana GN=At1g60000 PE=2 SV=1
WT+VCS/WT-VCS	confident.up	0.566	0.00158998	1.53	0.002	3	2	inferred	---	----	Q570C8	Q570C8|THIK5_ARATH 3-ketoacyl-CoA thiolase 5, peroxisomal OS=Arabidopsis thaliana GN=KAT5 PE=1 SV=2
WT+VCS/WT-VCS	confident.up	0.571	0.00156998	1.51	0.002	3	1	inferred	---	----	Q3E902	Q3E902|RS212_ARATH 40S ribosomal protein S21-2 OS=Arabidopsis thaliana GN=RPS21C PE=1 SV=2
WT+VCS/WT-VCS	confident.up	0.573	0.00118999	1.14	0.002	3	2	unresolved	---	----	Q9S9P1;Q9SKZ3	Q9S9P1|RS121_ARATH 40S ribosomal protein S12-1 OS=Arabidopsis thaliana GN=RPS12A PE=2 SV=1
WT+VCS/WT-VCS	confident.up	0.573	0.00196905	1.89	0.002	3	2	inferred	---	----	Q94AT1	Q94AT1|P2C76_ARATH Probable protein phosphatase 2C 76 OS=Arabidopsis thaliana GN=At5g53140 PE=2 SV=1
WT+VCS/WT-VCS	confident.up	0.589	0.00166998	1.6	0.002	3	2	inferred	---	----	Q9SHP0	Q9SHP0|SERB2_ARATH Phosphoserine aminotransferase 2, chloroplastic OS=Arabidopsis thaliana GN=PSAT2 PE=1 SV=1
WT+VCS/WT-VCS	confident.up	0.589	0.00204253	1.96	0.002	3	2	unresolved	---	----	Q38900;Q42406	Q38900|CP19A_ARATH Peptidyl-prolyl cis-trans isomerase CYP19-1 OS=Arabidopsis thaliana GN=CYP19-1 PE=1 SV=1
WT+VCS/WT-VCS	confident.up	0.597	0.00180998	1.74	0.002	3	1	unresolved	---	----	P29514;P29516	P29514|TBB6_ARATH Tubulin beta-6 chain OS=Arabidopsis thaliana GN=TUBB6 PE=2 SV=1
WT+VCS/WT-VCS	confident.up	0.605	0.00144999	1.39	0.002	3	2	inferred	---	----	Q93W30	Q93W30|Q93W30_ARATH Expressed protein OS=Arabidopsis thaliana GN=At2g35605 PE=2 SV=1
WT+VCS/WT-VCS	confident.up	0.605	0.00168998	1.62	0.002	3	2	inferred	---	----	F4K1D3	F4K1D3|F4K1D3_ARATH Nucleic acid-binding, OB-fold-like protein OS=Arabidopsis thaliana GN=MXH1.2 PE=3 SV=1
WT+VCS/WT-VCS	confident.up	0.609	0.00149999	1.44	0.002	3	2	inferred	---	----	O22797	O22797|GLTP1_ARATH Glycolipid transfer protein 1 OS=Arabidopsis thaliana GN=GLTP1 PE=2 SV=1
WT+VCS/WT-VCS	confident.up	0.613	0.00110999	1.07	0.002	3	2	inferred	---	----	Q8LDC9	Q8LDC9|Q8LDC9_ARATH GroES-like family protein OS=Arabidopsis thaliana GN=At1g23100 PE=2 SV=1
WT+VCS/WT-VCS	confident.up	0.624	0.00146999	1.41	0.002	3	2	inferred	---	----	Q8GRX2	Q8GRX2|Q8GRX2_ARATH Eukaryotic translation initiation factor 3 subunit J OS=Arabidopsis thaliana GN=At5g37475 PE=1 SV=1
WT+VCS/WT-VCS	confident.up	0.63	0.00155998	1.5	0.002	3	2	inferred	---	----	Q9SII9	Q9SII9|DSK2A_ARATH Ubiquitin domain-containing protein DSK2a OS=Arabidopsis thaliana GN=DSK2A PE=1 SV=2
WT+VCS/WT-VCS	confident.up	0.638	0.00182998	1.76	0.002	3	2	inferred	---	----	O82179	O82179|GCSH2_ARATH Glycine cleavage system H protein 2, mitochondrial OS=Arabidopsis thaliana GN=GDH2 PE=2 SV=1
WT+VCS/WT-VCS	confident.up	0.643	0.00113999	1.09	0.002	3	2	inferred	---	----	Q9C8I1	Q9C8I1|Q9C8I1_ARATH Ubiquitin-conjugating enzyme family protein OS=Arabidopsis thaliana GN=At1g51730 PE=2 SV=1
WT+VCS/WT-VCS	confident.up	0.643	0.00148999	1.43	0.002	3	1	unresolved	---	----	P17562;P23686;Q9SJL8	P17562|METK2_ARATH S-adenosylmethionine synthase 2 OS=Arabidopsis thaliana GN=SAM2 PE=1 SV=1
WT+VCS/WT-VCS	confident.up	0.646	0.00107999	1.04	0.002	3	2	inferred	---	----	P49211	P49211|RL321_ARATH 60S ribosomal protein L32-1 OS=Arabidopsis thaliana GN=RPL32A PE=2 SV=2
WT+VCS/WT-VCS	confident.up	0.661	0.00229759	2.21	0.002	3	1	inferred	---	----	Q93W05	Q93W05|Q93W05_ARATH At1g10590/F20B24_1 OS=Arabidopsis thaliana GN=At1g10590 PE=1 SV=1
WT+VCS/WT-VCS	confident.up	0.678	0.00142999	1.37	0.002	3	2	inferred	---	----	Q9C909	Q9C909|RBG5_ARATH Glycine-rich RNA-binding protein 5, mitochondrial OS=Arabidopsis thaliana GN=RBG5 PE=1 SV=1
WT+VCS/WT-VCS	confident.up	0.684	0.00208789	2	0.002	3	2	inferred	---	----	C0Z361	C0Z361|CPNB3_ARATH Chaperonin 60 subunit beta 3, chloroplastic OS=Arabidopsis thaliana GN=CPN60B3 PE=1 SV=1
WT+VCS/WT-VCS	confident.up	0.696	0.00219538	2.11	0.002	3	1	inferred	---	----	P34789	P34789|RS282_ARATH 40S ribosomal protein S28-2 OS=Arabidopsis thaliana GN=RPS28C PE=3 SV=1
WT+VCS/WT-VCS	confident.up	0.71	0.00239997	2.3	0.002	3	1	inferred	---	----	rev_P46637	P46637|ARGI1_ARATH reversed Arginase 1, mitochondrial OS=Arabidopsis thaliana GN=ARGAH1 PE=1 SV=1
WT+VCS/WT-VCS	confident.up	0.713	0.00240503	2.31	0.002	3	1	inferred	---	----	Q94JX5	Q94JX5|WLIM1_ARATH LIM domain-containing protein WLIM1 OS=Arabidopsis thaliana GN=WLIM1 PE=1 SV=1
WT+VCS/WT-VCS	confident.up	0.714	0.00237497	2.28	0.002	3	1	inferred	---	----	Q93XY1	Q93XY1|Q93XY1_ARATH At5g53620 OS=Arabidopsis thaliana GN=MNC6.16 PE=1 SV=1
WT+VCS/WT-VCS	confident.up	0.717	0.00202126	1.94	0.002	3	1	inferred	---	----	A8MQW3	A8MQW3|A8MQW3_ARATH AT2G21270 protein OS=Arabidopsis thaliana GN=UFD1 PE=2 SV=1
WT+VCS/WT-VCS	confident.up	0.727	0.00192927	1.85	0.002	3	1	inferred	---	----	Q9SI54	Q9SI54|LSM7_ARATH Sm-like protein LSM7 OS=Arabidopsis thaliana GN=LSM7 PE=1 SV=1
WT+VCS/WT-VCS	confident.up	0.734	0.00203189	1.95	0.002	3	1	unresolved	---	----	O22832;Q9LF04;Q9M879	O22832|STAD7_ARATH Stearoyl-[acyl-carrier-protein] 9-desaturase 7, chloroplastic OS=Arabidopsis thaliana GN=FAB2 PE=1 SV=1
WT+VCS/WT-VCS	confident.up	0.745	0.00206449	1.98	0.002	3	1	inferred	---	----	Q9C9D0	Q9C9D0|SOT16_ARATH Cytosolic sulfotransferase 16 OS=Arabidopsis thaliana GN=SOT16 PE=1 SV=1
WT+VCS/WT-VCS	confident.up	0.749	0.00215907	2.07	0.002	3	1	unresolved	---	----	P42731;Q9FXA2	P42731|PABP2_ARATH Polyadenylate-binding protein 2 OS=Arabidopsis thaliana GN=PAB2 PE=1 SV=1
WT+VCS/WT-VCS	confident.up	0.755	0.00191917	1.84	0.002	3	1	unresolved	---	----	O23324;Q43870;Q9LIK9	O23324|APS3_ARATH ATP-sulfurylase 3, chloroplastic OS=Arabidopsis thaliana GN=APS3 PE=1 SV=1
WT+VCS/WT-VCS	confident.up	0.755	0.00191998	1.84	0.002	3	1	inferred	---	----	Q8VZT0	Q8VZT0|NLAL1_ARATH Putative H/ACA ribonucleoprotein complex subunit 1-like protein 1 OS=Arabidopsis thaliana GN=At3g03920 PE=2 SV=1
WT+VCS/WT-VCS	confident.up	0.757	0.00198956	1.91	0.002	3	1	inferred	---	----	F4KIB2	F4KIB2|TMN8_ARATH Transmembrane 9 superfamily member 8 OS=Arabidopsis thaliana GN=TMN8 PE=2 SV=1
WT+VCS/WT-VCS	confident.up	0.759	0.00206449	1.98	0.002	3	1	inferred	---	----	Q9SKA5	Q9SKA5|Q9SKA5_ARATH At1g22630/F12K8_2 OS=Arabidopsis thaliana GN=At1g22630 PE=2 SV=1
WT+VCS/WT-VCS	confident.up	0.762	0.00180998	1.74	0.002	3	1	unresolved	---	----	Q8GSJ1;Q9S762	Q8GSJ1|HIS1B_ARATH ATP phosphoribosyltransferase 2, chloroplastic OS=Arabidopsis thaliana GN=HISN1B PE=1 SV=1
WT+VCS/WT-VCS	confident.up	0.788	0.00191917	1.84	0.002	3	1	inferred	---	----	Q8VX13	Q8VX13|PDI13_ARATH Protein disulfide isomerase-like 1-3 OS=Arabidopsis thaliana GN=PDIL1-3 PE=2 SV=1
WT+VCS/WT-VCS	confident.up	0.8	0.00170998	1.64	0.002	3	1	inferred	---	----	Q9ZW34	Q9ZW34|ENO3_ARATH Cytosolic enolase 3 OS=Arabidopsis thaliana GN=ENO3 PE=1 SV=1
WT+VCS/WT-VCS	confident.up	0.809	0.00153998	1.48	0.002	3	1	inferred	---	----	P46312	P46312|FAD6C_ARATH Omega-6 fatty acid desaturase, chloroplastic OS=Arabidopsis thaliana GN=FAD6 PE=1 SV=2
WT+VCS/WT-VCS	confident.up	0.815	0.00158998	1.53	0.002	3	1	inferred	---	----	Q9ZSP5	Q9ZSP5|AIR3_ARATH Subtilisin-like protease SBT5.3 OS=Arabidopsis thaliana GN=AIR3 PE=2 SV=1
WT+VCS/WT-VCS	confident.up	0.817	0.00122999	1.18	0.002	3	1	unresolved	---	----	Q38935;Q38936	Q38935|FK151_ARATH Peptidyl-prolyl cis-trans isomerase FKBP15-1 OS=Arabidopsis thaliana GN=FKBP15-1 PE=2 SV=2
WT+VCS/WT-VCS	confident.up	0.817	0.00153998	1.48	0.002	3	1	inferred	---	----	Q8L466	Q8L466|Q8L466_ARATH At1g24050/T23E23_11 OS=Arabidopsis thaliana GN=At1g24050 PE=1 SV=1
WT+VCS/WT-VCS	confident.up	0.818	0.00144999	1.39	0.002	3	1	unresolved	---	----	P25701;P25702	P25701|ACP2_ARATH Acyl carrier protein 2, chloroplastic OS=Arabidopsis thaliana GN=ACP2 PE=1 SV=2
WT+VCS/WT-VCS	confident.up	0.819	0.00138999	1.33	0.002	3	1	unresolved	---	----	Q9FXB0;Q9ZPZ4	Q9FXB0|Q9FXB0_ARATH At1g56580/F25P12_18 OS=Arabidopsis thaliana GN=SMALLER WITH VARIABLE BRANCHES PE=2 SV=1
WT+VCS/WT-VCS	confident.up	0.823	0.00149999	1.44	0.002	3	1	inferred	---	----	Q39043	Q39043|MD37F_ARATH Mediator of RNA polymerase II transcription subunit 37f OS=Arabidopsis thaliana GN=MED37F PE=1 SV=2
WT+VCS/WT-VCS	confident.up	0.825	0.00157998	1.52	0.002	3	1	inferred	---	----	Q9LE54	Q9LE54|SP1L2_ARATH Protein SPIRAL1-like 2 OS=Arabidopsis thaliana GN=SP1L2 PE=2 SV=1
WT+VCS/WT-VCS	confident.up	0.825	0.00164998	1.58	0.002	3	1	unresolved	---	----	Q9LQ04;Q9SYM5	Q9LQ04|RMLCD_ARATH Bifunctional dTDP-4-dehydrorhamnose 3,5-epimerase/dTDP-4-dehydrorhamnose reductase OS=Arabidopsis thaliana GN=NRS/ER PE=1 SV=1
WT+VCS/WT-VCS	confident.up	0.827	0.00159998	1.54	0.002	3	1	inferred	---	----	O04130	O04130|SERA2_ARATH D-3-phosphoglycerate dehydrogenase 2, chloroplastic OS=Arabidopsis thaliana GN=PGDH2 PE=1 SV=2
WT+VCS/WT-VCS	confident.up	0.847	0.00147999	1.42	0.002	3	1	inferred	---	----	Q0WW84	Q0WW84|RB47B_ARATH Polyadenylate-binding protein RBP47B OS=Arabidopsis thaliana GN=RBP47B PE=2 SV=1
WT+VCS/WT-VCS	confident.up	0.859	0.00122999	1.18	0.002	3	1	unresolved	---	----	P23686;Q9LUT2	P23686|METK1_ARATH S-adenosylmethionine synthase 1 OS=Arabidopsis thaliana GN=SAM1 PE=1 SV=2
WT+VCS/WT-VCS	confident.up	0.864	0.00122999	1.18	0.002	3	1	inferred	---	----	Q9T070	Q9T070|COX6A_ARATH Cytochrome c oxidase subunit 6a, mitochondrial OS=Arabidopsis thaliana GN=COX6A PE=3 SV=1
WT+VCS/WT-VCS	confident.up	0.881	0.00143999	1.38	0.002	3	1	inferred	---	----	F4JEG0	F4JEG0|F4JEG0_ARATH Uncharacterized protein OS=Arabidopsis thaliana GN=At3g07460 PE=4 SV=1
WT+VCS/WT-VCS	confident.up	0.882	0.00149999	1.44	0.002	3	1	inferred	---	----	Q8GYD1	Q8GYD1|PDI51_ARATH Protein disulfide-isomerase 5-1 OS=Arabidopsis thaliana GN=PDIL5-1 PE=2 SV=1
WT+VCS/WT-VCS	confident.up	0.884	0.00118999	1.14	0.002	3	1	inferred	---	----	F4K455	F4K455|F4K455_ARATH Ribosomal protein L7Ae/L30e/S12e/Gadd45 family protein OS=Arabidopsis thaliana GN=At5g20160 PE=4 SV=1
WT+VCS/WT-VCS	confident.up	0.889	0.00107999	1.04	0.002	3	1	inferred	---	----	F4I9G7	F4I9G7|F4I9G7_ARATH TLR4 regulator/MIR-interacting MSAP protein OS=Arabidopsis thaliana GN=At1g42480 PE=4 SV=1
WT+VCS/WT-VCS	confident.up	0.89	0.00119999	1.15	0.002	3	1	unresolved	---	----	B9DGT7;P11139;P29511	B9DGT7|TBA2_ARATH Tubulin alpha-2 chain OS=Arabidopsis thaliana GN=TUBA2 PE=2 SV=2
WT+VCS/WT-VCS	confident.up	0.9	0.00132999	1.28	0.002	3	1	inferred	---	----	Q7Y175	Q7Y175|PUX5_ARATH Plant UBX domain-containing protein 5 OS=Arabidopsis thaliana GN=PUX5 PE=1 SV=1
WT+VCS/WT-VCS	confident.up	0.903	0.00233732	2.24	0.002	2	1	inferred	---	----	F4JFN7	F4JFN7|F4JFN7_ARATH RNA-binding (RRM/RBD/RNP motifs) family protein OS=Arabidopsis thaliana GN=At3g07810 PE=1 SV=1
WT+VCS/WT-VCS	confident.up	0.915	0.00105999	1.02	0.002	3	1	unresolved	---	----	F4I3B3;Q9SX80	F4I3B3|RB47A_ARATH Polyadenylate-binding protein RBP47A OS=Arabidopsis thaliana GN=RBP47A PE=2 SV=1
WT+VCS/WT-VCS	confident.up	0.929	0.00110999	1.07	0.002	3	1	inferred	---	----	Q9C550	Q9C550|LEU12_ARATH 2-isopropylmalate synthase 2, chloroplastic OS=Arabidopsis thaliana GN=IPMS2 PE=1 SV=1
WT+VCS/WT-VCS	confident.up	0.941	0.00109999	1.06	0.002	3	1	inferred	---	----	Q8L9X1	Q8L9X1|Q8L9X1_ARATH Alpha/beta-Hydrolases superfamily protein OS=Arabidopsis thaliana GN=At5g20060 PE=1 SV=1
WT+VCS/WT-VCS	confident.up	0.945	0.00116999	1.12	0.002	3	1	inferred	---	----	P51420	P51420|RL313_ARATH 60S ribosomal protein L31-3 OS=Arabidopsis thaliana GN=RPL31C PE=3 SV=2
WT+VCS/WT-VCS	confident.up	1.03	0.00123999	1.19	0.002	3	1	inferred	---	----	F4I3B3	F4I3B3|RB47A_ARATH Polyadenylate-binding protein RBP47A OS=Arabidopsis thaliana GN=RBP47A PE=2 SV=1
WT+VCS/WT-VCS	confident.up	1.068	0.00145999	1.4	0.002	2	1	inferred	---	----	Q9FFF4	Q9FFF4|ILVH1_ARATH Acetolactate synthase small subunit 1, chloroplastic OS=Arabidopsis thaliana GN=VAT1 PE=1 SV=1
WT+VCS/WT-VCS	confident.up	1.645	9.9999e-06	0.01	0.002	3	5	inferred	---	----	Q9FMT1	Q9FMT1|LEU33_ARATH 3-isopropylmalate dehydrogenase 3, chloroplastic OS=Arabidopsis thaliana GN=IMDH3 PE=1 SV=1
WT+VCS/WT-VCS	confident.down	-2.106	0.0033928	3.26	0.003	1	1	inferred	---	----	O48723	O48723|PLP2_ARATH Patatin-like protein 2 OS=Arabidopsis thaliana GN=PLP2 PE=1 SV=1
WT+VCS/WT-VCS	confident.down	-1.822	9.9999e-06	0.01	0.003	3	10	inferred	---	----	O49629	O49629|PAP2_ARATH Probable plastid-lipid-associated protein 2, chloroplastic OS=Arabidopsis thaliana GN=PAP2 PE=1 SV=1
WT+VCS/WT-VCS	confident.down	-1.283	0.00290905	2.79	0.003	1	1	inferred	---	----	Q8RXT7	Q8RXT7|Q8RXT7_ARATH Myosin-G heavy chain-like protein OS=Arabidopsis thaliana GN=At2g42975 PE=2 SV=1
WT+VCS/WT-VCS	confident.down	-0.85	0.00299995	2.88	0.003	2	1	inferred	---	----	Q9ZWA8	Q9ZWA8|FLA9_ARATH Fasciclin-like arabinogalactan protein 9 OS=Arabidopsis thaliana GN=FLA9 PE=1 SV=1
WT+VCS/WT-VCS	confident.down	-0.846	0.00276808	2.66	0.003	2	1	inferred	---	----	Q9SJ03	Q9SJ03|Q9SJ03_ARATH Expressed protein OS=Arabidopsis thaliana GN=At2g21960 PE=2 SV=2
WT+VCS/WT-VCS	confident.down	-0.845	0.00316661	3.04	0.003	2	1	inferred	---	----	O04834	O04834|SAR1A_ARATH GTP-binding protein SAR1A OS=Arabidopsis thaliana GN=SAR1A PE=2 SV=1
WT+VCS/WT-VCS	confident.down	-0.747	0.00267602	2.57	0.003	3	1	inferred	---	----	F4KAS6	F4KAS6|F4KAS6_ARATH GroES-like zinc-binding alcohol dehydrogenase family protein OS=Arabidopsis thaliana GN=MBK5.9 PE=4 SV=1
WT+VCS/WT-VCS	confident.down	-0.703	0.00293842	2.82	0.003	3	1	inferred	---	----	Q9LHH3	Q9LHH3|Q9LHH3_ARATH FKBP-type peptidyl-prolyl cis-trans isomerase OS=Arabidopsis thaliana GN=At3g12345 PE=1 SV=1
WT+VCS/WT-VCS	confident.down	-0.667	0.0026901	2.58	0.003	3	1	inferred	---	----	Q43866	Q43866|INV1_ARATH Beta-fructofuranosidase, insoluble isoenzyme CWINV1 OS=Arabidopsis thaliana GN=CWINV1 PE=1 SV=1
WT+VCS/WT-VCS	confident.down	-0.665	0.00265274	2.55	0.003	3	1	inferred	---	----	Q9XEA0	Q9XEA0|SYLM_ARATH Leucine--tRNA ligase, chloroplastic/mitochondrial OS=Arabidopsis thaliana GN=EMB2369 PE=2 SV=1
WT+VCS/WT-VCS	confident.down	-0.649	0.00263885	2.53	0.003	3	1	inferred	---	----	Q9LVI9	Q9LVI9|DPYD_ARATH Dihydropyrimidine dehydrogenase (NADP(+)), chloroplastic OS=Arabidopsis thaliana GN=PYD1 PE=1 SV=1
WT+VCS/WT-VCS	confident.down	-0.649	0.00270419	2.6	0.003	3	1	unresolved	---	----	O04848;Q94F49;Q9C681;Q9C944;Q9FJE8	O04848|H2AXA_ARATH Probable histone H2AXa OS=Arabidopsis thaliana GN=At1g08880 PE=1 SV=1
WT+VCS/WT-VCS	confident.down	-0.649	0.00323723	3.11	0.003	3	1	inferred	---	----	P94014	P94014|GL21_ARATH Germin-like protein subfamily 2 member 1 OS=Arabidopsis thaliana GN=GLP4 PE=2 SV=2
WT+VCS/WT-VCS	confident.down	-0.649	0.00353697	3.4	0.003	3	1	inferred	---	----	Q9FJ62	Q9FJ62|GPDL4_ARATH Glycerophosphodiester phosphodiesterase GDPDL4 OS=Arabidopsis thaliana GN=GDPDL4 PE=1 SV=1
WT+VCS/WT-VCS	confident.down	-0.643	0.00296919	2.85	0.003	3	1	inferred	---	----	Q9SK02	Q9SK02|RA51B_ARATH DNA repair protein RAD51 homolog 2 OS=Arabidopsis thaliana GN=RAD51B PE=2 SV=2
WT+VCS/WT-VCS	confident.down	-0.641	0.00283819	2.72	0.003	3	1	inferred	---	----	O23628	O23628|H2AV1_ARATH Histone H2A variant 1 OS=Arabidopsis thaliana GN=H2AV PE=1 SV=1
WT+VCS/WT-VCS	confident.down	-0.641	0.0033928	3.26	0.003	3	1	inferred	---	----	Q8W4I6	Q8W4I6|BPG2_ARATH GTP-binding protein BRASSINAZOLE INSENSITIVE PALE GREEN 2, chloroplastic OS=Arabidopsis thaliana GN=BPG2 PE=1 SV=1
WT+VCS/WT-VCS	confident.down	-0.639	0.00344637	3.31	0.003	3	1	inferred	---	----	Q9SU88	Q9SU88|Q9SU88_ARATH S-adenosyl-L-methionine-dependent methyltransferases superfamily protein OS=Arabidopsis thaliana GN=At4g29590 PE=4 SV=1
WT+VCS/WT-VCS	confident.down	-0.637	0.00321661	3.09	0.003	3	1	inferred	---	----	Q9FIS4	Q9FIS4|Q9FIS4_ARATH ATP-dependent Clp protease ATP-binding subunit OS=Arabidopsis thaliana GN=MTG10.17 PE=2 SV=1
WT+VCS/WT-VCS	confident.down	-0.617	0.00318328	3.06	0.003	3	1	inferred	---	----	Q8RW93	Q8RW93|LBP65_ARATH Putative lipid-binding protein At4g00165 OS=Arabidopsis thaliana GN=At4g00165 PE=2 SV=1
WT+VCS/WT-VCS	confident.down	-0.617	0.00336836	3.23	0.003	3	1	inferred	---	----	rev_Q6AWX4	Q6AWX4|Q6AWX4_ARATH reversed At1g51930 OS=Arabidopsis thaliana GN=At1g51930 PE=2 SV=1
WT+VCS/WT-VCS	confident.down	-0.609	0.00382345	3.67	0.003	3	1	inferred	---	----	Q84WU2	Q84WU2|UBP13_ARATH Ubiquitin carboxyl-terminal hydrolase 13 OS=Arabidopsis thaliana GN=UBP13 PE=1 SV=1
WT+VCS/WT-VCS	confident.down	-0.596	0.00365378	3.51	0.003	3	1	inferred	---	----	Q9LXV3	Q9LXV3|DIT1_ARATH Dicarboxylate transporter 1, chloroplastic OS=Arabidopsis thaliana GN=DIT1 PE=1 SV=1
WT+VCS/WT-VCS	confident.down	-0.595	0.00374502	3.6	0.003	3	1	inferred	---	----	Q058N4	Q058N4|MRS2B_ARATH Magnesium transporter MRS2-11, chloroplastic OS=Arabidopsis thaliana GN=MRS2-11 PE=1 SV=1
WT+VCS/WT-VCS	confident.down	-0.585	0.0026164	2.51	0.003	3	2	inferred	---	----	Q94BV4	Q94BV4|RH6_ARATH DEAD-box ATP-dependent RNA helicase 6 OS=Arabidopsis thaliana GN=RH6 PE=2 SV=2
WT+VCS/WT-VCS	confident.down	-0.581	0.00267602	2.57	0.003	3	2	inferred	---	----	O23006	O23006|LYM2_ARATH LysM domain-containing GPI-anchored protein 2 OS=Arabidopsis thaliana GN=LYM2 PE=1 SV=1
WT+VCS/WT-VCS	confident.down	-0.577	0.00404247	3.88	0.003	3	1	inferred	---	----	Q8VZP1	Q8VZP1|GPP2_ARATH (DL)-glycerol-3-phosphatase 2 OS=Arabidopsis thaliana GN=GPP2 PE=1 SV=1
WT+VCS/WT-VCS	confident.down	-0.573	0.0041063	3.94	0.003	3	1	unresolved	---	----	Q9FNC4;Q9ZWC4	Q9FNC4|Q9FNC4_ARATH HAD superfamily, subfamily IIIB acid phosphatase OS=Arabidopsis thaliana GN=MRH10.13 PE=2 SV=1
WT+VCS/WT-VCS	confident.down	-0.549	0.00318328	3.06	0.003	3	2	inferred	---	----	Q9M8R4	Q9M8R4|DJ1D_ARATH Protein DJ-1 homolog D OS=Arabidopsis thaliana GN=DJ1D PE=1 SV=1
WT+VCS/WT-VCS	confident.down	-0.514	0.00293842	2.82	0.003	3	1	inferred	---	----	Q9SYE2	Q9SYE2|Q9SYE2_ARATH At1g51400/F5D21_10 OS=Arabidopsis thaliana GN=F11M15.26 PE=2 SV=1
WT+VCS/WT-VCS	confident.down	-0.494	0.00256753	2.46	0.003	3	2	inferred	---	----	Q9LTV6	Q9LTV6|DECR2_ARATH Peroxisomal 2,4-dienoyl-CoA reductase OS=Arabidopsis thaliana GN=At3g12800 PE=2 SV=1
WT+VCS/WT-VCS	confident.down	-0.48	0.00329305	3.16	0.003	3	2	unresolved	---	----	Q07473;Q9XF88	Q07473|CB4A_ARATH Chlorophyll a-b binding protein CP29.1, chloroplastic OS=Arabidopsis thaliana GN=LHCB4.1 PE=1 SV=1
WT+VCS/WT-VCS	confident.down	-0.465	0.00419556	4.03	0.003	3	2	inferred	---	----	P27323	P27323|HS901_ARATH Heat shock protein 90-1 OS=Arabidopsis thaliana GN=HSP90-1 PE=1 SV=3
WT+VCS/WT-VCS	confident.down	-0.45	0.0030312	2.91	0.003	3	2	inferred	---	----	Q5M731	Q5M731|TPS1L_ARATH Thiamine biosynthetic bifunctional enzyme TH1, chloroplastic OS=Arabidopsis thaliana GN=TH1 PE=1 SV=1
WT+VCS/WT-VCS	confident.down	-0.442	0.0030806	2.96	0.003	3	2	inferred	---	----	Q9SIE3	Q9SIE3|Q9SIE3_ARATH At2g22230/T26C19.11 OS=Arabidopsis thaliana GN=At2g22230 PE=2 SV=2
WT+VCS/WT-VCS	confident.down	-0.439	0.00298433	2.86	0.003	3	2	inferred	---	----	F4I3C3	F4I3C3|F4I3C3_ARATH ARP protein (REF) OS=Arabidopsis thaliana GN=NQR PE=4 SV=1
WT+VCS/WT-VCS	confident.down	-0.435	0.00288055	2.77	0.003	3	2	inferred	---	----	Q9SW33	Q9SW33|TL1Y_ARATH Thylakoid lumenal 17.9 kDa protein, chloroplastic OS=Arabidopsis thaliana GN=At4g24930 PE=1 SV=1
WT+VCS/WT-VCS	confident.down	-0.435	0.00292303	2.81	0.003	3	3	inferred	---	----	O23461	O23461|ARAK_ARATH L-arabinokinase OS=Arabidopsis thaliana GN=ARA1 PE=1 SV=1
WT+VCS/WT-VCS	confident.down	-0.431	0.0029687	2.85	0.003	3	2	inferred	---	----	P27202	P27202|PSBR_ARATH Photosystem II 10 kDa polypeptide, chloroplastic OS=Arabidopsis thaliana GN=PSBR PE=1 SV=1
WT+VCS/WT-VCS	confident.down	-0.428	0.00325418	3.12	0.003	3	2	inferred	---	----	Q9FNJ9	Q9FNJ9|CA1P_ARATH Probable 2-carboxy-D-arabinitol-1-phosphatase OS=Arabidopsis thaliana GN=At5g22620 PE=1 SV=1
WT+VCS/WT-VCS	confident.down	-0.425	0.00322028	3.09	0.003	3	2	inferred	---	----	Q8W1X2	Q8W1X2|PDXK_ARATH Pyridoxal kinase OS=Arabidopsis thaliana GN=PK PE=1 SV=2
WT+VCS/WT-VCS	confident.down	-0.425	0.00372542	3.58	0.003	3	2	inferred	---	----	Q9LST0	Q9LST0|Q9LST0_ARATH AT5g60160/f15l12_20 OS=Arabidopsis thaliana GN=At5g60160 PE=2 SV=1
WT+VCS/WT-VCS	confident.down	-0.41	0.00417382	4.01	0.003	3	2	inferred	---	----	Q9ZRT5	Q9ZRT5|GSTT1_ARATH Glutathione S-transferase T1 OS=Arabidopsis thaliana GN=GSTT1 PE=2 SV=1
WT+VCS/WT-VCS	confident.down	-0.357	0.00369224	3.54	0.003	3	3	inferred	---	----	Q07473	Q07473|CB4A_ARATH Chlorophyll a-b binding protein CP29.1, chloroplastic OS=Arabidopsis thaliana GN=LHCB4.1 PE=1 SV=1
WT+VCS/WT-VCS	confident.down	-0.337	0.0039591	3.8	0.003	3	4	inferred	---	----	P48349	P48349|14336_ARATH 14-3-3-like protein GF14 lambda OS=Arabidopsis thaliana GN=GRF6 PE=1 SV=1
WT+VCS/WT-VCS	confident.down	-0.335	0.00281155	2.7	0.003	3	4	inferred	---	----	P41088	P41088|CFI1_ARATH Chalcone--flavonone isomerase 1 OS=Arabidopsis thaliana GN=CHI1 PE=1 SV=2
WT+VCS/WT-VCS	confident.down	-0.331	0.00271425	2.61	0.003	3	4	inferred	---	----	Q9SZB2	Q9SZB2|TIC22_ARATH Protein TIC 22, chloroplastic OS=Arabidopsis thaliana GN=TIC22 PE=1 SV=1
WT+VCS/WT-VCS	confident.down	-0.33	0.00316661	3.04	0.003	3	4	inferred	---	----	Q93XW5	Q93XW5|NSP5_ARATH Nitrile-specifier protein 5 OS=Arabidopsis thaliana GN=NSP5 PE=2 SV=1
WT+VCS/WT-VCS	confident.down	-0.321	0.00419556	4.03	0.003	3	3	inferred	---	----	Q29Q34	Q29Q34|Q29Q34_ARATH At5g19440 OS=Arabidopsis thaliana GN=At5g19440 PE=2 SV=1
WT+VCS/WT-VCS	confident.down	-0.315	0.00322028	3.09	0.003	3	5	inferred	---	----	P93025	P93025|PHOT2_ARATH Phototropin-2 OS=Arabidopsis thaliana GN=PHOT2 PE=1 SV=2
WT+VCS/WT-VCS	confident.down	-0.314	0.00259207	2.49	0.003	3	6	inferred	---	----	P52577	P52577|IFRH_ARATH Isoflavone reductase homolog P3 OS=Arabidopsis thaliana GN=At1g75280 PE=2 SV=1
WT+VCS/WT-VCS	confident.down	-0.309	0.00406374	3.9	0.003	3	3	inferred	---	----	Q940I2	Q940I2|Q940I2_ARATH Thioredoxin family protein OS=Arabidopsis thaliana GN=MED24.18 PE=2 SV=1
WT+VCS/WT-VCS	confident.down	-0.305	0.00276808	2.66	0.003	3	6	inferred	---	----	Q9M158	Q9M158|STR4_ARATH Rhodanese-like domain-containing protein 4, chloroplastic OS=Arabidopsis thaliana GN=STR4 PE=1 SV=2
WT+VCS/WT-VCS	confident.down	-0.301	0.00272853	2.62	0.003	3	4	inferred	---	----	F4J9A0	F4J9A0|F4J9A0_ARATH Nodulin/glutamine synthase-like protein OS=Arabidopsis thaliana GN=NodGS PE=1 SV=1
WT+VCS/WT-VCS	confident.down	-0.294	0.00367301	3.53	0.003	3	4	inferred	---	----	P10796	P10796|RBS1B_ARATH Ribulose bisphosphate carboxylase small chain 1B, chloroplastic OS=Arabidopsis thaliana GN=RBCS-1B PE=1 SV=1
WT+VCS/WT-VCS	confident.down	-0.292	0.00374502	3.6	0.003	3	4	inferred	---	----	Q9SIU0	Q9SIU0|MAO1_ARATH NAD-dependent malic enzyme 1, mitochondrial OS=Arabidopsis thaliana GN=NAD-ME1 PE=1 SV=1
WT+VCS/WT-VCS	confident.down	-0.291	0.0026027	2.5	0.003	3	5	inferred	---	----	Q9SMN0	Q9SMN0|CXE12_ARATH Probable carboxylesterase 12 OS=Arabidopsis thaliana GN=CXE12 PE=1 SV=1
WT+VCS/WT-VCS	confident.down	-0.282	0.00292303	2.81	0.003	3	5	inferred	---	----	Q9FY50	Q9FY50|RK10_ARATH 50S ribosomal protein L10, chloroplastic OS=Arabidopsis thaliana GN=RPL10 PE=2 SV=1
WT+VCS/WT-VCS	confident.down	-0.28	0.00314749	3.02	0.003	3	5	unresolved	---	----	P27323;P51818;P55737	P27323|HS901_ARATH Heat shock protein 90-1 OS=Arabidopsis thaliana GN=HSP90-1 PE=1 SV=3
WT+VCS/WT-VCS	confident.down	-0.273	0.00301558	2.89	0.003	3	6	inferred	---	----	Q9SIN5	Q9SIN5|CR15B_ARATH Protein COLD-REGULATED 15B, chloroplastic OS=Arabidopsis thaliana GN=COR15B PE=1 SV=1
WT+VCS/WT-VCS	confident.down	-0.272	0.00278257	2.67	0.003	3	4	inferred	---	----	Q9FFC0	Q9FFC0|H2B10_ARATH Histone H2B.10 OS=Arabidopsis thaliana GN=At5g22880 PE=1 SV=3
WT+VCS/WT-VCS	confident.down	-0.264	0.00402075	3.86	0.003	3	5	inferred	---	----	Q9SEH3	Q9SEH3|RAD2C_ARATH Ras-related protein RABD2c OS=Arabidopsis thaliana GN=RABD2C PE=1 SV=1
WT+VCS/WT-VCS	confident.down	-0.263	0.00283578	2.72	0.003	3	5	inferred	---	----	Q8H1Q1	Q8H1Q1|TL203_ARATH Thylakoid lumenal protein TL20.3, chloroplastic OS=Arabidopsis thaliana GN=TL20.3 PE=1 SV=1
WT+VCS/WT-VCS	confident.down	-0.26	0.00366031	3.51	0.003	3	5	inferred	---	----	Q9SJ66	Q9SJ66|SPP2_ARATH Probable sucrose-phosphatase 2 OS=Arabidopsis thaliana GN=SPP2 PE=2 SV=2
WT+VCS/WT-VCS	confident.down	-0.255	0.00378424	3.63	0.003	3	5	unresolved	---	----	P0CJ46;P53492;P53496;Q96292	P0CJ46|ACT1_ARATH Actin-1 OS=Arabidopsis thaliana GN=ACT1 PE=1 SV=1
WT+VCS/WT-VCS	confident.down	-0.21	0.00280878	2.7	0.003	3	8	inferred	---	----	Q8L785	Q8L785|SYGM2_ARATH Glycine--tRNA ligase, chloroplastic/mitochondrial 2 OS=Arabidopsis thaliana GN=EDD1 PE=1 SV=1
WT+VCS/WT-VCS	confident.down	-0.209	0.00298433	2.86	0.003	3	8	inferred	---	----	Q9SHE8	Q9SHE8|PSAF_ARATH Photosystem I reaction center subunit III, chloroplastic OS=Arabidopsis thaliana GN=PSAF PE=1 SV=1
WT+VCS/WT-VCS	confident.down	-0.207	0.00371147	3.56	0.003	3	9	inferred	---	----	Q56WD9	Q56WD9|THIK2_ARATH 3-ketoacyl-CoA thiolase 2, peroxisomal OS=Arabidopsis thaliana GN=PED1 PE=1 SV=2
WT+VCS/WT-VCS	confident.down	-0.142	0.00316661	3.04	0.003	3	18	inferred	---	----	Q9ZUC1	Q9ZUC1|AOR_ARATH NADPH-dependent alkenal/one oxidoreductase, chloroplastic OS=Arabidopsis thaliana GN=AOR PE=1 SV=2
WT+VCS/WT-VCS	confident.down	-0.133	0.00382345	3.67	0.003	3	18	inferred	---	----	P55228	P55228|GLGS_ARATH Glucose-1-phosphate adenylyltransferase small subunit, chloroplastic OS=Arabidopsis thaliana GN=APS1 PE=2 SV=2
WT+VCS/WT-VCS	confident.up	0.155	0.00357401	3.43	0.003	3	11	inferred	---	----	Q9XQC7	Q9XQC7|Q9XQC7_ARATH GrpE protein homolog OS=Arabidopsis thaliana GN=grpE PE=2 SV=1
WT+VCS/WT-VCS	confident.up	0.166	0.00269441	2.59	0.003	3	15	inferred	---	----	Q9LDZ0	Q9LDZ0|HSP7J_ARATH Heat shock 70 kDa protein 10, mitochondrial OS=Arabidopsis thaliana GN=HSP70-10 PE=1 SV=1
WT+VCS/WT-VCS	confident.up	0.178	0.00279408	2.68	0.003	3	12	inferred	---	----	Q9LYG3	Q9LYG3|MAOP2_ARATH NADP-dependent malic enzyme 2 OS=Arabidopsis thaliana GN=NADP-ME2 PE=1 SV=1
WT+VCS/WT-VCS	confident.up	0.183	0.00322028	3.09	0.003	3	9	inferred	---	----	P46643	P46643|AAT1_ARATH Aspartate aminotransferase, mitochondrial OS=Arabidopsis thaliana GN=ASP1 PE=1 SV=1
WT+VCS/WT-VCS	confident.up	0.188	0.00353697	3.4	0.003	3	7	inferred	---	----	P39207	P39207|NDK1_ARATH Nucleoside diphosphate kinase 1 OS=Arabidopsis thaliana GN=NDK1 PE=1 SV=1
WT+VCS/WT-VCS	confident.up	0.192	0.00332753	3.19	0.003	3	9	inferred	---	----	O23255	O23255|SAHH1_ARATH Adenosylhomocysteinase 1 OS=Arabidopsis thaliana GN=SAHH1 PE=1 SV=1
WT+VCS/WT-VCS	confident.up	0.2	0.00267602	2.57	0.003	3	9	inferred	---	----	Q93ZN2	Q93ZN2|ALKR4_ARATH Probable aldo-keto reductase 4 OS=Arabidopsis thaliana GN=At1g60710 PE=2 SV=1
WT+VCS/WT-VCS	confident.up	0.207	0.00279408	2.68	0.003	3	9	inferred	---	----	Q9C5Z3	Q9C5Z3|EIF3E_ARATH Eukaryotic translation initiation factor 3 subunit E OS=Arabidopsis thaliana GN=TIF3E1 PE=1 SV=1
WT+VCS/WT-VCS	confident.up	0.207	0.00333327	3.2	0.003	3	8	unresolved	---	----	P23321;Q9S841	P23321|PSBO1_ARATH Oxygen-evolving enhancer protein 1-1, chloroplastic OS=Arabidopsis thaliana GN=PSBO1 PE=1 SV=2
WT+VCS/WT-VCS	confident.up	0.215	0.0026301	2.52	0.003	3	8	inferred	---	----	Q9LIR4	Q9LIR4|ILVD_ARATH Dihydroxy-acid dehydratase, chloroplastic OS=Arabidopsis thaliana GN=DHAD PE=1 SV=1
WT+VCS/WT-VCS	confident.up	0.233	0.0028939	2.78	0.003	3	5	inferred	---	----	P57752	P57752|ACBP6_ARATH Acyl-CoA-binding domain-containing protein 6 OS=Arabidopsis thaliana GN=ACBP6 PE=1 SV=1
WT+VCS/WT-VCS	confident.up	0.235	0.00301583	2.9	0.003	3	6	inferred	---	----	O65902	O65902|ACAP1_ARATH Cyclase-associated protein 1 OS=Arabidopsis thaliana GN=CAP1 PE=2 SV=1
WT+VCS/WT-VCS	confident.up	0.239	0.0029687	2.85	0.003	3	6	inferred	---	----	Q9SFB1	Q9SFB1|Q9SFB1_ARATH F17A17.37 protein OS=Arabidopsis thaliana GN=F17A17.37 PE=2 SV=1
WT+VCS/WT-VCS	confident.up	0.246	0.00280878	2.7	0.003	3	8	inferred	---	----	P31265	P31265|TCTP1_ARATH Translationally-controlled tumor protein 1 OS=Arabidopsis thaliana GN=TCTP1 PE=1 SV=2
WT+VCS/WT-VCS	confident.up	0.249	0.00367301	3.53	0.003	3	5	inferred	---	----	Q42403	Q42403|TRXH3_ARATH Thioredoxin H3 OS=Arabidopsis thaliana GN=TRX3 PE=1 SV=1
WT+VCS/WT-VCS	confident.up	0.265	0.00360371	3.46	0.003	3	3	unresolved	---	----	P30184;Q944P7	P30184|AMPL1_ARATH Leucine aminopeptidase 1 OS=Arabidopsis thaliana GN=LAP1 PE=1 SV=1
WT+VCS/WT-VCS	confident.up	0.27	0.00378424	3.63	0.003	3	4	inferred	---	----	O24521	O24521|HBL2_ARATH Non-symbiotic hemoglobin 2 OS=Arabidopsis thaliana GN=AHB2 PE=1 SV=1
WT+VCS/WT-VCS	confident.up	0.27	0.00397908	3.82	0.003	3	4	unresolved	---	----	P42825;Q94AW8	P42825|DNAJ2_ARATH Chaperone protein dnaJ 2 OS=Arabidopsis thaliana GN=ATJ2 PE=1 SV=2
WT+VCS/WT-VCS	confident.up	0.289	0.0028507	2.74	0.003	3	4	inferred	---	----	Q43291	Q43291|RL211_ARATH 60S ribosomal protein L21-1 OS=Arabidopsis thaliana GN=RPL21A PE=2 SV=2
WT+VCS/WT-VCS	confident.up	0.289	0.00329305	3.16	0.003	3	6	inferred	---	----	Q9ZST4	Q9ZST4|GLNB_ARATH Nitrogen regulatory protein P-II homolog OS=Arabidopsis thaliana GN=GLB1 PE=1 SV=1
WT+VCS/WT-VCS	confident.up	0.289	0.00362257	3.48	0.003	3	4	inferred	---	----	Q9M5K2	Q9M5K2|DLDH2_ARATH Dihydrolipoyl dehydrogenase 2, mitochondrial OS=Arabidopsis thaliana GN=LPD2 PE=1 SV=1
WT+VCS/WT-VCS	confident.up	0.29	0.00381992	3.67	0.003	3	5	inferred	---	----	Q9LS40	Q9LS40|ASPG1_ARATH Protein ASPARTIC PROTEASE IN GUARD CELL 1 OS=Arabidopsis thaliana GN=ASPG1 PE=1 SV=1
WT+VCS/WT-VCS	confident.up	0.31	0.0029242	2.81	0.003	3	3	inferred	---	----	O24496	O24496|GLO2C_ARATH Hydroxyacylglutathione hydrolase cytoplasmic OS=Arabidopsis thaliana GN=GLX2-2 PE=1 SV=2
WT+VCS/WT-VCS	confident.up	0.316	0.00333327	3.2	0.003	3	4	inferred	---	----	Q9FM47	Q9FM47|Q9FM47_ARATH RNA-binding (RRM/RBD/RNP motifs) family protein OS=Arabidopsis thaliana GN=MNF13.1 PE=2 SV=1
WT+VCS/WT-VCS	confident.up	0.323	0.00293842	2.82	0.003	3	5	inferred	---	----	Q39101	Q39101|FRI1_ARATH Ferritin-1, chloroplastic OS=Arabidopsis thaliana GN=FER1 PE=2 SV=1
WT+VCS/WT-VCS	confident.up	0.324	0.00404247	3.88	0.003	3	3	inferred	---	----	P51407	P51407|RLA21_ARATH 60S acidic ribosomal protein P2-1 OS=Arabidopsis thaliana GN=RPP2A PE=3 SV=2
WT+VCS/WT-VCS	confident.up	0.328	0.0030317	2.91	0.003	3	7	inferred	---	----	Q9LKR8	Q9LKR8|RAF1_ARATH Rubisco accumulation factor 1.1, chloroplastic OS=Arabidopsis thaliana GN=RAF1.1 PE=1 SV=1
WT+VCS/WT-VCS	confident.up	0.329	0.0028939	2.78	0.003	3	4	inferred	---	----	Q94BU8	Q94BU8|Q94BU8_ARATH AT5g28050/F15F15_120 OS=Arabidopsis thaliana GN=GSDA PE=2 SV=1
WT+VCS/WT-VCS	confident.up	0.33	0.00347266	3.33	0.003	3	3	inferred	---	----	Q9LK36	Q9LK36|SAHH2_ARATH Adenosylhomocysteinase 2 OS=Arabidopsis thaliana GN=SAHH2 PE=2 SV=1
WT+VCS/WT-VCS	confident.up	0.332	0.00314749	3.02	0.003	3	4	inferred	---	----	Q96321	Q96321|IMPA1_ARATH Importin subunit alpha-1 OS=Arabidopsis thaliana GN=IMPA1 PE=1 SV=2
WT+VCS/WT-VCS	confident.up	0.34	0.00402075	3.86	0.003	3	3	inferred	---	----	Q9C9C4	Q9C9C4|ENO1_ARATH Enolase 1, chloroplastic OS=Arabidopsis thaliana GN=ENO1 PE=1 SV=1
WT+VCS/WT-VCS	confident.up	0.341	0.00345448	3.32	0.003	3	3	inferred	---	----	O80480	O80480|IMPA4_ARATH Importin subunit alpha-4 OS=Arabidopsis thaliana GN=IMPA4 PE=1 SV=1
WT+VCS/WT-VCS	confident.up	0.341	0.00357401	3.43	0.003	3	6	inferred	---	----	Q9SAB3	Q9SAB3|RB45B_ARATH Polyadenylate-binding protein RBP45B OS=Arabidopsis thaliana GN=RBP45B PE=1 SV=1
WT+VCS/WT-VCS	confident.up	0.343	0.00381992	3.67	0.003	3	3	inferred	---	----	Q96252	Q96252|ATP4_ARATH ATP synthase subunit delta', mitochondrial OS=Arabidopsis thaliana GN=At5g47030 PE=1 SV=1
WT+VCS/WT-VCS	confident.up	0.345	0.00304757	2.93	0.003	3	3	inferred	---	----	Q9LHI0	Q9LHI0|NDUA6_ARATH NADH dehydrogenase [ubiquinone] 1 alpha subcomplex subunit 6 OS=Arabidopsis thaliana GN=At3g12260 PE=2 SV=1
WT+VCS/WT-VCS	confident.up	0.347	0.0033928	3.26	0.003	3	5	inferred	---	----	P31166-2	P31166-2|APT1_ARATH Isoform 2 of Adenine phosphoribosyltransferase 1, chloroplastic OS=Arabidopsis thaliana GN=APT1
WT+VCS/WT-VCS	confident.up	0.351	0.00372542	3.58	0.003	3	8	inferred	---	----	Q9SEU8	Q9SEU8|TRXM2_ARATH Thioredoxin M2, chloroplastic OS=Arabidopsis thaliana GN=TRXM2 PE=1 SV=2
WT+VCS/WT-VCS	confident.up	0.363	0.0029538	2.84	0.003	3	5	inferred	---	----	Q9SEI4	Q9SEI4|PRS6B_ARATH 26S proteasome regulatory subunit 6B homolog OS=Arabidopsis thaliana GN=RPT3 PE=1 SV=1
WT+VCS/WT-VCS	confident.up	0.366	0.00259997	2.5	0.003	3	3	unresolved	---	----	P93832;Q9FMT1;Q9SA14	P93832|LEU32_ARATH 3-isopropylmalate dehydrogenase 2, chloroplastic OS=Arabidopsis thaliana GN=IMDH2 PE=1 SV=1
WT+VCS/WT-VCS	confident.up	0.379	0.00387747	3.72	0.003	3	3	unresolved	---	----	Q8GUM2;Q9LDZ0	Q8GUM2|HSP7I_ARATH Heat shock 70 kDa protein 9, mitochondrial OS=Arabidopsis thaliana GN=HSP70-9 PE=1 SV=1
WT+VCS/WT-VCS	confident.up	0.382	0.00309672	2.97	0.003	3	3	inferred	---	----	P68209	P68209|SUCA1_ARATH Succinate--CoA ligase [ADP-forming] subunit alpha-1, mitochondrial OS=Arabidopsis thaliana GN=At5g08300 PE=1 SV=1
WT+VCS/WT-VCS	confident.up	0.403	0.0028939	2.78	0.003	3	3	inferred	---	----	Q9FJW4	Q9FJW4|NDUS4_ARATH NADH dehydrogenase [ubiquinone] iron-sulfur protein 4, mitochondrial OS=Arabidopsis thaliana GN=FRO1 PE=1 SV=1
WT+VCS/WT-VCS	confident.up	0.424	0.00383992	3.69	0.003	3	2	unresolved	---	----	O64740;Q9SRI1	O64740|SC13B_ARATH Protein transport protein SEC13 homolog B OS=Arabidopsis thaliana GN=SEC13B PE=1 SV=1
WT+VCS/WT-VCS	confident.up	0.426	0.00404247	3.88	0.003	3	2	unresolved	---	----	Q94AU7;Q9C6B3;Q9FWR5	Q94AU7|GCA3_ARATH Gamma carbonic anhydrase 3, mitochondrial OS=Arabidopsis thaliana GN=GAMMACA3 PE=1 SV=1
WT+VCS/WT-VCS	confident.up	0.427	0.00353697	3.4	0.003	3	2	inferred	---	----	Q0WRA3	Q0WRA3|Q0WRA3_ARATH ATPase E1 OS=Arabidopsis thaliana GN=ATE1 PE=1 SV=1
WT+VCS/WT-VCS	confident.up	0.433	0.00372542	3.58	0.003	3	2	inferred	---	----	Q9FE58	Q9FE58|RL223_ARATH 60S ribosomal protein L22-3 OS=Arabidopsis thaliana GN=RPL22C PE=2 SV=1
WT+VCS/WT-VCS	confident.up	0.439	0.00323328	3.1	0.003	3	3	unresolved	---	----	Q9FM01;Q9LF33;Q9LIA8	Q9FM01|UGDH4_ARATH UDP-glucose 6-dehydrogenase 4 OS=Arabidopsis thaliana GN=UGD4 PE=1 SV=1
WT+VCS/WT-VCS	confident.up	0.441	0.00327581	3.14	0.003	3	2	inferred	---	----	Q93W34	Q93W34|RP45C_ARATH Polyadenylate-binding protein RBP45C OS=Arabidopsis thaliana GN=RBP45C PE=2 SV=1
WT+VCS/WT-VCS	confident.up	0.456	0.00301583	2.9	0.003	3	2	inferred	---	----	P57742	P57742|PFD5_ARATH Probable prefoldin subunit 5 OS=Arabidopsis thaliana GN=At5g23290 PE=2 SV=1
WT+VCS/WT-VCS	confident.up	0.458	0.00333327	3.2	0.003	3	2	inferred	---	----	Q9ZW35	Q9ZW35|PCNA2_ARATH Proliferating cell nuclear antigen 2 OS=Arabidopsis thaliana GN=PCNA2 PE=1 SV=1
WT+VCS/WT-VCS	confident.up	0.473	0.00301583	2.9	0.003	3	2	inferred	---	----	Q9CA23	Q9CA23|UFM1_ARATH Ubiquitin-fold modifier 1 OS=Arabidopsis thaliana GN=At1g77710 PE=3 SV=1
WT+VCS/WT-VCS	confident.up	0.474	0.00258105	2.48	0.003	3	2	inferred	---	----	Q9SGY2	Q9SGY2|ACLA1_ARATH ATP-citrate synthase alpha chain protein 1 OS=Arabidopsis thaliana GN=ACLA-1 PE=1 SV=1
WT+VCS/WT-VCS	confident.up	0.475	0.0025733	2.47	0.003	3	2	unresolved	---	----	Q03250;Q03251	Q03250|RBG7_ARATH Glycine-rich RNA-binding protein 7 OS=Arabidopsis thaliana GN=RBG7 PE=1 SV=1
WT+VCS/WT-VCS	confident.up	0.476	0.0029687	2.85	0.003	3	2	inferred	---	----	Q9LPU1	Q9LPU1|Q9LPU1_ARATH Secondary thiamine-phosphate synthase enzyme OS=Arabidopsis thaliana GN=T22I11.11 PE=2 SV=1
WT+VCS/WT-VCS	confident.up	0.479	0.00298433	2.86	0.003	3	2	inferred	---	----	Q9ZS91	Q9ZS91|MSRB5_ARATH Peptide methionine sulfoxide reductase B5 OS=Arabidopsis thaliana GN=MSRB5 PE=1 SV=1
WT+VCS/WT-VCS	confident.up	0.486	0.0030806	2.96	0.003	3	2	inferred	---	----	Q9MAB3	Q9MAB3|NOP5B_ARATH Probable nucleolar protein 5-2 OS=Arabidopsis thaliana GN=NOP5-2 PE=1 SV=1
WT+VCS/WT-VCS	confident.up	0.487	0.00278567	2.67	0.003	3	2	inferred	---	----	Q8LDP4	Q8LDP4|CP19D_ARATH Peptidyl-prolyl cis-trans isomerase CYP19-4 OS=Arabidopsis thaliana GN=CYP19-4 PE=1 SV=2
WT+VCS/WT-VCS	confident.up	0.497	0.00288055	2.77	0.003	3	1	unresolved	---	----	P29976;Q00218;Q9SK84	P29976|AROF_ARATH Phospho-2-dehydro-3-deoxyheptonate aldolase 1, chloroplastic OS=Arabidopsis thaliana GN=DHS1 PE=2 SV=2
WT+VCS/WT-VCS	confident.up	0.501	0.00293842	2.82	0.003	3	2	inferred	---	----	Q42134	Q42134|PSA5B_ARATH Proteasome subunit alpha type-5-B OS=Arabidopsis thaliana GN=PAE2 PE=1 SV=2
WT+VCS/WT-VCS	confident.up	0.502	0.0028939	2.78	0.003	3	2	inferred	---	----	Q39054	Q39054|CNX1_ARATH Molybdopterin biosynthesis protein CNX1 OS=Arabidopsis thaliana GN=CNX1 PE=1 SV=2
WT+VCS/WT-VCS	confident.up	0.51	0.00274282	2.63	0.003	3	2	inferred	---	----	Q94C48	Q94C48|WDL5_ARATH Protein WVD2-like 5 OS=Arabidopsis thaliana GN=WDL5 PE=1 SV=1
WT+VCS/WT-VCS	confident.up	0.511	0.00272218	2.61	0.003	3	1	unresolved	---	----	Q38929;Q42553	Q38929|IDI1_ARATH Isopentenyl-diphosphate Delta-isomerase I, chloroplastic OS=Arabidopsis thaliana GN=IPP1 PE=2 SV=3
WT+VCS/WT-VCS	confident.up	0.516	0.0028507	2.74	0.003	3	2	inferred	---	----	Q941D3	Q941D3|PAP8_ARATH Probable plastid-lipid-associated protein 8, chloroplastic OS=Arabidopsis thaliana GN=PAP8 PE=1 SV=1
WT+VCS/WT-VCS	confident.up	0.559	0.0039387	3.78	0.003	3	1	inferred	---	----	Q8RYC3	Q8RYC3|Q8RYC3_ARATH Expressed protein OS=Arabidopsis thaliana GN=At2g33845 PE=2 SV=1
WT+VCS/WT-VCS	confident.up	0.568	0.00389788	3.74	0.003	3	1	unresolved	---	----	O82197;Q9SZE4	O82197|VP321_ARATH Vacuolar protein sorting-associated protein 32 homolog 1 OS=Arabidopsis thaliana GN=VPS32.1 PE=1 SV=1
WT+VCS/WT-VCS	confident.up	0.571	0.00417382	4.01	0.003	3	1	inferred	---	----	F4IA73	F4IA73|GSTUL_ARATH Glutathione S-transferase U21 OS=Arabidopsis thaliana GN=GSTU21 PE=3 SV=1
WT+VCS/WT-VCS	confident.up	0.58	0.00374502	3.6	0.003	3	1	inferred	---	----	Q9S7X9	Q9S7X9|Q9S7X9_ARATH F24J5.3 OS=Arabidopsis thaliana GN=F14K14.16 PE=2 SV=1
WT+VCS/WT-VCS	confident.up	0.581	0.00397908	3.82	0.003	3	1	inferred	---	----	F4J8C6	F4J8C6|VIP1L_ARATH Inositol hexakisphosphate and diphosphoinositol-pentakisphosphate kinase VIP1 OS=Arabidopsis thaliana GN=VIP1 PE=1 SV=1
WT+VCS/WT-VCS	confident.up	0.588	0.00346422	3.33	0.003	3	1	inferred	---	----	P25865	P25865|UBC1_ARATH Ubiquitin-conjugating enzyme E2 1 OS=Arabidopsis thaliana GN=UBC1 PE=1 SV=1
WT+VCS/WT-VCS	confident.up	0.589	0.00387747	3.72	0.003	3	1	inferred	---	----	Q9LYN2	Q9LYN2|FRI3_ARATH Ferritin-3, chloroplastic OS=Arabidopsis thaliana GN=FER3 PE=2 SV=1
WT+VCS/WT-VCS	confident.up	0.597	0.00391829	3.76	0.003	3	1	inferred	---	----	Q9SF85	Q9SF85|ADK1_ARATH Adenosine kinase 1 OS=Arabidopsis thaliana GN=ADK1 PE=1 SV=1
WT+VCS/WT-VCS	confident.up	0.601	0.0033928	3.26	0.003	3	1	unresolved	---	----	P29976;Q00218	P29976|AROF_ARATH Phospho-2-dehydro-3-deoxyheptonate aldolase 1, chloroplastic OS=Arabidopsis thaliana GN=DHS1 PE=2 SV=2
WT+VCS/WT-VCS	confident.up	0.603	0.00345448	3.32	0.003	3	1	inferred	---	----	P49689	P49689|RS30_ARATH 40S ribosomal protein S30 OS=Arabidopsis thaliana GN=RPS30A PE=3 SV=3
WT+VCS/WT-VCS	confident.up	0.608	0.00413034	3.97	0.003	3	1	inferred	---	----	Q93ZE3	Q93ZE3|Q93ZE3_ARATH Arabinanase/levansucrase/invertase OS=Arabidopsis thaliana GN=At1g26761 PE=2 SV=1
WT+VCS/WT-VCS	confident.up	0.609	0.00341065	3.27	0.003	3	1	unresolved	---	----	P29514;P29515;P29516	P29514|TBB6_ARATH Tubulin beta-6 chain OS=Arabidopsis thaliana GN=TUBB6 PE=2 SV=1
WT+VCS/WT-VCS	confident.up	0.611	0.00365378	3.51	0.003	3	1	inferred	---	----	Q9C7Y4	Q9C7Y4|Q9C7Y4_ARATH Ferredoxin OS=Arabidopsis thaliana GN=FdC2 PE=2 SV=1
WT+VCS/WT-VCS	confident.up	0.611	0.00369224	3.54	0.003	3	1	inferred	---	----	F4JV80	F4JV80|GATC_ARATH Glutamyl-tRNA(Gln) amidotransferase subunit C, chloroplastic/mitochondrial OS=Arabidopsis thaliana GN=GATC PE=1 SV=1
WT+VCS/WT-VCS	confident.up	0.613	0.00360371	3.46	0.003	3	1	inferred	---	----	Q9SYM5	Q9SYM5|RHM1_ARATH Trifunctional UDP-glucose 4,6-dehydratase/UDP-4-keto-6-deoxy-D-glucose 3,5-epimerase/UDP-4-keto-L-rhamnose-reductase RHM1 OS=Arabidopsis thaliana GN=RHM1 PE=1 SV=1
WT+VCS/WT-VCS	confident.up	0.613	0.00387992	3.72	0.003	3	1	inferred	---	----	Q9ZPY5	Q9ZPY5|Q9ZPY5_ARATH At2g46540/F11C10.23 OS=Arabidopsis thaliana GN=At2g46540 PE=2 SV=2
WT+VCS/WT-VCS	confident.up	0.613	0.00395825	3.8	0.003	3	1	unresolved	---	----	Q9M0V6;Q9S9P8	Q9M0V6|FNRR1_ARATH Ferredoxin--NADP reductase, root isozyme 1, chloroplastic OS=Arabidopsis thaliana GN=RFNR1 PE=2 SV=2
WT+VCS/WT-VCS	confident.up	0.621	0.00298433	2.86	0.003	3	1	inferred	---	----	Q93ZV0	Q93ZV0|Q93ZV0_ARATH ARM repeat superfamily protein OS=Arabidopsis thaliana GN=At5g18980 PE=2 SV=1
WT+VCS/WT-VCS	confident.up	0.621	0.00381992	3.67	0.003	3	1	inferred	---	----	Q8GUP0	Q8GUP0|Q8GUP0_ARATH Tetratricopeptide repeat (TPR)-containing protein OS=Arabidopsis thaliana GN=At1g17680 PE=2 SV=1
WT+VCS/WT-VCS	confident.up	0.626	0.00298433	2.86	0.003	3	1	inferred	---	----	Q8GY31	Q8GY31|CDC25_ARATH Dual specificity phosphatase Cdc25 OS=Arabidopsis thaliana GN=CDC25 PE=1 SV=1
WT+VCS/WT-VCS	confident.up	0.627	0.00333327	3.2	0.003	3	1	inferred	---	----	Q70E96	Q70E96|AL3F1_ARATH Aldehyde dehydrogenase family 3 member F1 OS=Arabidopsis thaliana GN=ALDH3F1 PE=2 SV=2
WT+VCS/WT-VCS	confident.up	0.629	0.00323328	3.1	0.003	3	1	unresolved	---	----	P92985;Q9LMK7	P92985|RBP1C_ARATH Ran-binding protein 1 homolog c OS=Arabidopsis thaliana GN=RANBP1C PE=2 SV=1
WT+VCS/WT-VCS	confident.up	0.633	0.00301558	2.89	0.003	3	1	inferred	---	----	Q9CAP4	Q9CAP4|ERF13_ARATH Ethylene-responsive transcription factor ERF013 OS=Arabidopsis thaliana GN=ERF013 PE=2 SV=1
WT+VCS/WT-VCS	confident.up	0.633	0.00358484	3.44	0.003	3	1	inferred	---	----	Q8VXZ9	Q8VXZ9|R47BP_ARATH Polyadenylate-binding protein RBP47B' OS=Arabidopsis thaliana GN=RBP47B' PE=2 SV=1
WT+VCS/WT-VCS	confident.up	0.633	0.00379992	3.65	0.003	3	1	inferred	---	----	Q8H0Z0	Q8H0Z0|Q8H0Z0_ARATH Protein kinase superfamily protein OS=Arabidopsis thaliana GN=At2g32850 PE=2 SV=1
WT+VCS/WT-VCS	confident.up	0.634	0.0029538	2.84	0.003	3	1	inferred	---	----	O23344	O23344|O23344_ARATH Ferredoxin OS=Arabidopsis thaliana GN=dl3485w PE=2 SV=1
WT+VCS/WT-VCS	confident.up	0.637	0.00278257	2.67	0.003	3	1	unresolved	---	----	Q9LF33;Q9LIA8	Q9LF33|UGDH3_ARATH UDP-glucose 6-dehydrogenase 3 OS=Arabidopsis thaliana GN=UGD3 PE=1 SV=1
WT+VCS/WT-VCS	confident.up	0.639	0.00322028	3.09	0.003	3	1	inferred	---	----	rev_Q9SD20	Q9SD20|MS5L2_ARATH reversed Protein POLLENLESS 3-LIKE 2 OS=Arabidopsis thaliana GN=At3g51280 PE=2 SV=1
WT+VCS/WT-VCS	confident.up	0.646	0.00287874	2.76	0.003	3	1	inferred	---	----	rev_F4JVY8	F4JVY8|F4JVY8_ARATH reversed Lysine-ketoglutarate reductase/saccharopine dehydrogenase bifunctional enzyme OS=Arabidopsis thaliana GN=LKR PE=4 SV=1
WT+VCS/WT-VCS	confident.up	0.66	0.00267602	2.57	0.003	3	1	unresolved	---	----	Q9FFT6;Q9FFV1	Q9FFT6|Q9FFT6_ARATH AT5g54940/MBG8_21 OS=Arabidopsis thaliana GN=MBG8.21 PE=2 SV=1
WT+VCS/WT-VCS	confident.up	0.661	0.00344637	3.31	0.003	3	1	inferred	---	----	Q9LYC7	Q9LYC7|Q9LYC7_ARATH Cysteine proteinases superfamily protein OS=Arabidopsis thaliana GN=T20O10_40 PE=2 SV=1
WT+VCS/WT-VCS	confident.up	0.663	0.00274282	2.63	0.003	3	1	inferred	---	----	Q9SJI8	Q9SJI8|MBF1A_ARATH Multiprotein-bridging factor 1a OS=Arabidopsis thaliana GN=MBF1A PE=2 SV=1
WT+VCS/WT-VCS	confident.up	0.664	0.00286563	2.75	0.003	3	1	inferred	---	----	Q9FFV1	Q9FFV1|Q9FFV1_ARATH At5g54760 OS=Arabidopsis thaliana GN=MBG8.2 PE=1 SV=1
WT+VCS/WT-VCS	confident.up	0.677	0.0028939	2.78	0.003	3	1	unresolved	---	----	P42643;P42644;P46077;Q01525;Q96300	P42643|14331_ARATH 14-3-3-like protein GF14 chi OS=Arabidopsis thaliana GN=GRF1 PE=1 SV=3
WT+VCS/WT-VCS	confident.up	0.679	0.00314749	3.02	0.003	3	1	unresolved	---	----	Q9FFE0;Q9M8R9	Q9FFE0|RRAA2_ARATH Putative 4-hydroxy-4-methyl-2-oxoglutarate aldolase 2 OS=Arabidopsis thaliana GN=At5g16450 PE=1 SV=1
WT+VCS/WT-VCS	confident.up	0.688	0.00266663	2.56	0.003	3	1	inferred	---	----	Q9STH7	Q9STH7|Q9STH7_ARATH AT4g12340/T4C9_180 OS=Arabidopsis thaliana GN=At4g12340 PE=2 SV=1
WT+VCS/WT-VCS	confident.up	0.688	0.00267602	2.57	0.003	3	1	inferred	---	----	O82629	O82629|VATG2_ARATH V-type proton ATPase subunit G2 OS=Arabidopsis thaliana GN=VHA-G2 PE=1 SV=2
WT+VCS/WT-VCS	confident.up	0.688	0.0028529	2.74	0.003	3	1	inferred	---	----	Q9M651	Q9M651|RAGP2_ARATH RAN GTPase-activating protein 2 OS=Arabidopsis thaliana GN=RANGAP2 PE=1 SV=2
WT+VCS/WT-VCS	confident.up	0.712	0.00309672	2.97	0.003	3	2	inferred	---	----	F4IIM1	F4IIM1|CSI1_ARATH Protein CELLULOSE SYNTHASE INTERACTIVE 1 OS=Arabidopsis thaliana GN=CSI1 PE=1 SV=1
WT+VCS/WT-VCS	confident.up	0.722	0.0026027	2.5	0.003	3	1	inferred	---	----	Q9ZW33	Q9ZW33|TIM10_ARATH Mitochondrial import inner membrane translocase subunit TIM10 OS=Arabidopsis thaliana GN=TIM10 PE=1 SV=1
WT+VCS/WT-VCS	confident.up	0.809	0.00333327	3.2	0.003	2	1	inferred	---	----	F4HVV6	F4HVV6|F4HVV6_ARATH Transcription regulator OS=Arabidopsis thaliana GN=At1g02080 PE=4 SV=1
WT+VCS/WT-VCS	confident.down	-1.271	0.00436354	4.19	0.004	2	1	inferred	---	----	Q9LW00	Q9LW00|MBD11_ARATH Methyl-CpG-binding domain-containing protein 11 OS=Arabidopsis thaliana GN=MBD11 PE=1 SV=1
WT+VCS/WT-VCS	confident.down	-1.16	0.00590607	5.67	0.004	2	1	inferred	---	----	Q94F49	Q94F49|H2A5_ARATH Probable histone H2A.5 OS=Arabidopsis thaliana GN=At5g27670 PE=1 SV=1
WT+VCS/WT-VCS	confident.down	-0.949	0.00590607	5.67	0.004	3	1	unresolved	---	----	Q3E902;Q9M337	Q3E902|RS212_ARATH 40S ribosomal protein S21-2 OS=Arabidopsis thaliana GN=RPS21C PE=1 SV=2
WT+VCS/WT-VCS	confident.down	-0.845	0.00422213	4.05	0.004	3	4	unresolved	---	----	Q9ZVS4;Q9ZVS5	Q9ZVS4|Q9ZVS4_ARATH Eukaryotic aspartyl protease family protein OS=Arabidopsis thaliana GN=At1g03220 PE=2 SV=1
WT+VCS/WT-VCS	confident.down	-0.627	0.00465842	4.47	0.004	3	1	inferred	---	----	P56754	P56754|NDHJ_ARATH NAD(P)H-quinone oxidoreductase subunit J, chloroplastic OS=Arabidopsis thaliana GN=ndhJ PE=3 SV=1
WT+VCS/WT-VCS	confident.down	-0.578	0.00516202	4.96	0.004	3	1	inferred	---	----	Q9CAR7	Q9CAR7|HIR2_ARATH Hypersensitive-induced response protein 2 OS=Arabidopsis thaliana GN=HIR2 PE=1 SV=1
WT+VCS/WT-VCS	confident.down	-0.574	0.00463403	4.45	0.004	3	1	inferred	---	----	Q8GYN5	Q8GYN5|RIN4_ARATH RPM1-interacting protein 4 OS=Arabidopsis thaliana GN=RIN4 PE=1 SV=1
WT+VCS/WT-VCS	confident.down	-0.57	0.00422213	4.05	0.004	3	1	unresolved	---	----	O23406;Q9LR44	O23406|U75D1_ARATH UDP-glycosyltransferase 75D1 OS=Arabidopsis thaliana GN=UGT75D1 PE=2 SV=2
WT+VCS/WT-VCS	confident.down	-0.567	0.00477488	4.58	0.004	3	1	inferred	---	----	Q9LVM2	Q9LVM2|NDHN_ARATH NAD(P)H-quinone oxidoreductase subunit N, chloroplastic OS=Arabidopsis thaliana GN=ndhN PE=2 SV=1
WT+VCS/WT-VCS	confident.down	-0.559	0.0057877	5.56	0.004	3	1	inferred	---	----	O65449	O65449|O65449_ARATH At4g22010 OS=Arabidopsis thaliana GN=sks4 PE=1 SV=1
WT+VCS/WT-VCS	confident.down	-0.556	0.00468281	4.5	0.004	3	1	inferred	---	----	rev_Q8W4C8	Q8W4C8|ARL8C_ARATH reversed ADP-ribosylation factor-like protein 8c OS=Arabidopsis thaliana GN=ARL8C PE=2 SV=1
WT+VCS/WT-VCS	confident.down	-0.556	0.00497423	4.78	0.004	3	1	inferred	---	----	Q9SUY2	Q9SUY2|Q9SUY2_ARATH AT3g52230/F4F15_340 OS=Arabidopsis thaliana GN=F4F15.340 PE=1 SV=1
WT+VCS/WT-VCS	confident.down	-0.553	0.00459513	4.41	0.004	3	1	inferred	---	----	Q9LUU7	Q9LUU7|P2C43_ARATH Probable protein phosphatase 2C 43 OS=Arabidopsis thaliana GN=At3g17250 PE=2 SV=1
WT+VCS/WT-VCS	confident.down	-0.549	0.00444176	4.26	0.004	3	1	unresolved	---	----	P55229;P55230;Q9SIK1	P55229|GLGL1_ARATH Glucose-1-phosphate adenylyltransferase large subunit 1, chloroplastic OS=Arabidopsis thaliana GN=ADG2 PE=1 SV=3
WT+VCS/WT-VCS	confident.down	-0.549	0.0045237	4.34	0.004	3	1	inferred	---	----	Q9M0X9	Q9M0X9|4CLL7_ARATH 4-coumarate--CoA ligase-like 7 OS=Arabidopsis thaliana GN=4CLL7 PE=1 SV=1
WT+VCS/WT-VCS	confident.down	-0.541	0.0057877	5.56	0.004	3	1	inferred	---	----	rev_Q9C8N9	Q9C8N9|ARFU_ARATH reversed Putative auxin response factor 21 OS=Arabidopsis thaliana GN=ARF21 PE=3 SV=2
WT+VCS/WT-VCS	confident.down	-0.536	0.00542842	5.21	0.004	3	1	inferred	---	----	F4JTL0	F4JTL0|F4JTL0_ARATH Glycerol kinase OS=Arabidopsis thaliana GN=At4g38225 PE=4 SV=1
WT+VCS/WT-VCS	confident.down	-0.535	0.00581801	5.59	0.004	3	1	inferred	---	----	Q9SJH7	Q9SJH7|CISY3_ARATH Citrate synthase 3, peroxisomal OS=Arabidopsis thaliana GN=CSY3 PE=2 SV=1
WT+VCS/WT-VCS	confident.down	-0.533	0.00584831	5.61	0.004	3	1	inferred	---	----	Q9SG80	Q9SG80|ASD1_ARATH Alpha-L-arabinofuranosidase 1 OS=Arabidopsis thaliana GN=ASD1 PE=1 SV=1
WT+VCS/WT-VCS	confident.down	-0.495	0.0056763	5.45	0.004	3	1	inferred	---	----	rev_B3H4X2	B3H4X2|B3H4X2_ARATH reversed Uncharacterized protein OS=Arabidopsis thaliana GN=At1g61090 PE=4 SV=1
WT+VCS/WT-VCS	confident.down	-0.429	0.00484988	4.66	0.004	3	2	inferred	---	----	P94078	P94078|MANA1_ARATH Alpha-mannosidase At3g26720 OS=Arabidopsis thaliana GN=At3g26720 PE=1 SV=1
WT+VCS/WT-VCS	confident.down	-0.413	0.00581801	5.59	0.004	3	2	inferred	---	----	O81845	O81845|PUMP1_ARATH Mitochondrial uncoupling protein 1 OS=Arabidopsis thaliana GN=PUMP1 PE=1 SV=1
WT+VCS/WT-VCS	confident.down	-0.401	0.00454751	4.37	0.004	3	3	inferred	---	----	Q94A52	Q94A52|RH2_ARATH Eukaryotic initiation factor 4A-III homolog OS=Arabidopsis thaliana GN=EIF4A3 PE=1 SV=2
WT+VCS/WT-VCS	confident.down	-0.399	0.00489731	4.7	0.004	3	2	inferred	---	----	Q94AQ8	Q94AQ8|PNSB2_ARATH Photosynthetic NDH subunit of subcomplex B 2, chloroplastic OS=Arabidopsis thaliana GN=PNSB2 PE=2 SV=1
WT+VCS/WT-VCS	confident.down	-0.399	0.00527763	5.07	0.004	3	2	inferred	---	----	Q93VA8	Q93VA8|Q93VA8_ARATH Alba DNA/RNA-binding protein OS=Arabidopsis thaliana GN=At1g76010 PE=2 SV=1
WT+VCS/WT-VCS	confident.down	-0.389	0.00521608	5.01	0.004	3	2	inferred	---	----	Q9S7N7	Q9S7N7|PSAG_ARATH Photosystem I reaction center subunit V, chloroplastic OS=Arabidopsis thaliana GN=PSAG PE=1 SV=1
WT+VCS/WT-VCS	confident.down	-0.387	0.00463403	4.45	0.004	3	2	inferred	---	----	Q94BT2	Q94BT2|AIR12_ARATH Auxin-induced in root cultures protein 12 OS=Arabidopsis thaliana GN=AIR12 PE=1 SV=3
WT+VCS/WT-VCS	confident.down	-0.374	0.00536096	5.15	0.004	3	2	inferred	---	----	O82240	O82240|O82240_ARATH Adenine nucleotide alpha hydrolases-like superfamily protein OS=Arabidopsis thaliana GN=At2g47710 PE=2 SV=1
WT+VCS/WT-VCS	confident.down	-0.37	0.00428879	4.12	0.004	3	3	inferred	---	----	Q8L8Y0	Q8L8Y0|RS21_ARATH 40S ribosomal protein S2-1 OS=Arabidopsis thaliana GN=RPS2A PE=2 SV=2
WT+VCS/WT-VCS	confident.down	-0.364	0.00573513	5.51	0.004	3	2	inferred	---	----	Q8RUW5	Q8RUW5|SCP8_ARATH Serine carboxypeptidase-like 8 OS=Arabidopsis thaliana GN=SCPL8 PE=1 SV=2
WT+VCS/WT-VCS	confident.down	-0.359	0.0057574	5.53	0.004	3	2	inferred	---	----	P32069	P32069|TRPX_ARATH Anthranilate synthase alpha subunit 2, chloroplastic OS=Arabidopsis thaliana GN=ASA2 PE=2 SV=1
WT+VCS/WT-VCS	confident.down	-0.359	0.00584831	5.61	0.004	3	2	inferred	---	----	A0A1P8ATZ7	A0A1P8ATZ7|A0A1P8ATZ7_ARATH Thioredoxin superfamily protein OS=Arabidopsis thaliana GN=At1g21350 PE=4 SV=1
WT+VCS/WT-VCS	confident.down	-0.358	0.00424435	4.07	0.004	3	5	inferred	---	----	Q8GW78	Q8GW78|CLPT2_ARATH ATP-dependent Clp protease ATP-binding subunit CLPT2, chloroplastic OS=Arabidopsis thaliana GN=CLPT2 PE=1 SV=1
WT+VCS/WT-VCS	confident.down	-0.341	0.00502618	4.83	0.004	3	3	inferred	---	----	P56801	P56801|RR8_ARATH 30S ribosomal protein S8, chloroplastic OS=Arabidopsis thaliana GN=rps8 PE=3 SV=1
WT+VCS/WT-VCS	confident.down	-0.341	0.00593731	5.7	0.004	3	2	inferred	---	----	Q8W4E2	Q8W4E2|VATB3_ARATH V-type proton ATPase subunit B3 OS=Arabidopsis thaliana GN=VHA-B3 PE=2 SV=1
WT+VCS/WT-VCS	confident.down	-0.337	0.00593731	5.7	0.004	3	2	unresolved	---	----	Q9SUI6;Q9SUI7	Q9SUI6|PSAH2_ARATH Photosystem I reaction center subunit VI-2, chloroplastic OS=Arabidopsis thaliana GN=PSAH2 PE=2 SV=1
WT+VCS/WT-VCS	confident.down	-0.323	0.00557127	5.35	0.004	3	3	inferred	---	----	Q9FKS5	Q9FKS5|CYC1B_ARATH Cytochrome c1 2, heme protein, mitochondrial OS=Arabidopsis thaliana GN=CYC12 PE=1 SV=1
WT+VCS/WT-VCS	confident.down	-0.32	0.00487488	4.68	0.004	3	3	inferred	---	----	Q9LZP9	Q9LZP9|CP122_ARATH Calvin cycle protein CP12-2, chloroplastic OS=Arabidopsis thaliana GN=CP12-2 PE=1 SV=1
WT+VCS/WT-VCS	confident.down	-0.299	0.00561748	5.39	0.004	3	3	inferred	---	----	Q94C59	Q94C59|PATL4_ARATH Patellin-4 OS=Arabidopsis thaliana GN=PATL4 PE=1 SV=2
WT+VCS/WT-VCS	confident.down	-0.292	0.00564689	5.42	0.004	3	3	inferred	---	----	Q9M2N5	Q9M2N5|DSLE_ARATH Zinc finger BED domain-containing protein DAYSLEEPER OS=Arabidopsis thaliana GN=HAT PE=1 SV=1
WT+VCS/WT-VCS	confident.down	-0.287	0.00561748	5.39	0.004	3	3	inferred	---	----	Q9C5R8	Q9C5R8|BAS1B_ARATH 2-Cys peroxiredoxin BAS1-like, chloroplastic OS=Arabidopsis thaliana GN=At5g06290 PE=2 SV=3
WT+VCS/WT-VCS	confident.down	-0.26	0.00561748	5.39	0.004	3	4	inferred	---	----	Q6NMA9	Q6NMA9|Q6NMA9_ARATH At5g45170 OS=Arabidopsis thaliana GN=At5g45170 PE=2 SV=1
WT+VCS/WT-VCS	confident.down	-0.256	0.00590607	5.67	0.004	3	4	inferred	---	----	O80634	O80634|PNSL1_ARATH Photosynthetic NDH subunit of lumenal location 1, chloroplastic OS=Arabidopsis thaliana GN=PNSL1 PE=1 SV=2
WT+VCS/WT-VCS	confident.down	-0.248	0.00463403	4.45	0.004	3	5	inferred	---	----	Q9C9P3	Q9C9P3|Q9C9P3_ARATH ADP-glucose pyrophosphorylase family protein OS=Arabidopsis thaliana GN=F9E10.24 PE=1 SV=1
WT+VCS/WT-VCS	confident.down	-0.241	0.00434081	4.17	0.004	3	6	inferred	---	----	F4IC59	F4IC59|F4IC59_ARATH Aldolase superfamily protein OS=Arabidopsis thaliana GN=At1g12230 PE=4 SV=1
WT+VCS/WT-VCS	confident.down	-0.234	0.00564689	5.42	0.004	3	5	inferred	---	----	A0A1P8B667	A0A1P8B667|A0A1P8B667_ARATH Aminopeptidase P1 OS=Arabidopsis thaliana GN=APP1 PE=1 SV=1
WT+VCS/WT-VCS	confident.down	-0.224	0.00515776	4.95	0.004	3	6	inferred	---	----	Q9LT39	Q9LT39|Q9LT39_ARATH Leucine-rich repeat (LRR) family protein OS=Arabidopsis thaliana GN=At3g20820 PE=2 SV=1
WT+VCS/WT-VCS	confident.down	-0.145	0.00548556	5.27	0.004	3	11	inferred	---	----	P47998	P47998|CYSK1_ARATH Cysteine synthase 1 OS=Arabidopsis thaliana GN=OASA1 PE=1 SV=2
WT+VCS/WT-VCS	confident.down	-0.141	0.00513144	4.93	0.004	3	13	inferred	---	----	Q93WJ8	Q93WJ8|MDAR2_ARATH Monodehydroascorbate reductase 2 OS=Arabidopsis thaliana GN=MDAR2 PE=1 SV=1
WT+VCS/WT-VCS	confident.up	0.168	0.00518905	4.98	0.004	3	8	unresolved	---	----	O65719;P22953;P22954;Q9LHA8	O65719|HSP7C_ARATH Heat shock 70 kDa protein 3 OS=Arabidopsis thaliana GN=HSP70-3 PE=1 SV=1
WT+VCS/WT-VCS	confident.up	0.169	0.00542842	5.21	0.004	3	10	inferred	---	----	O81235	O81235|SODM1_ARATH Superoxide dismutase [Mn] 1, mitochondrial OS=Arabidopsis thaliana GN=MSD1 PE=1 SV=2
WT+VCS/WT-VCS	confident.up	0.176	0.0057271	5.5	0.004	3	7	inferred	---	----	O50061	O50061|RK4_ARATH 50S ribosomal protein L4, chloroplastic OS=Arabidopsis thaliana GN=RPL4 PE=2 SV=2
WT+VCS/WT-VCS	confident.up	0.179	0.00492295	4.73	0.004	3	8	inferred	---	----	Q8VYV7	Q8VYV7|DHQS_ARATH 3-dehydroquinate synthase, chloroplastic OS=Arabidopsis thaliana GN=DHQS PE=1 SV=1
WT+VCS/WT-VCS	confident.up	0.182	0.0042173	4.05	0.004	3	13	inferred	---	----	P29197	P29197|CH60A_ARATH Chaperonin CPN60, mitochondrial OS=Arabidopsis thaliana GN=CPN60 PE=1 SV=2
WT+VCS/WT-VCS	confident.up	0.192	0.00502618	4.83	0.004	3	9	inferred	---	----	F4I3J0	F4I3J0|F4I3J0_ARATH Obg-like ATPase 1 OS=Arabidopsis thaliana GN=At1g56050 PE=3 SV=1
WT+VCS/WT-VCS	confident.up	0.209	0.0047072	4.52	0.004	3	6	inferred	---	----	P34066	P34066|PSA1A_ARATH Proteasome subunit alpha type-1-A OS=Arabidopsis thaliana GN=PAF1 PE=1 SV=3
WT+VCS/WT-VCS	confident.up	0.212	0.005135	4.93	0.004	3	6	inferred	---	----	F4JTK8	F4JTK8|F4JTK8_ARATH Peptidase M20/M25/M40 family protein OS=Arabidopsis thaliana GN=AQI PE=4 SV=1
WT+VCS/WT-VCS	confident.up	0.217	0.00428879	4.12	0.004	3	8	unresolved	---	----	P57691;Q42112	P57691|RLA03_ARATH 60S acidic ribosomal protein P0-3 OS=Arabidopsis thaliana GN=RPP0C PE=1 SV=1
WT+VCS/WT-VCS	confident.up	0.222	0.00459513	4.41	0.004	3	5	inferred	---	----	Q9CAV0	Q9CAV0|RS3A1_ARATH 40S ribosomal protein S3a-1 OS=Arabidopsis thaliana GN=RPS3AA PE=1 SV=3
WT+VCS/WT-VCS	confident.up	0.228	0.00497423	4.78	0.004	3	5	inferred	---	----	P56761	P56761|PSBD_ARATH Photosystem II D2 protein OS=Arabidopsis thaliana GN=psbD PE=1 SV=3
WT+VCS/WT-VCS	confident.up	0.238	0.00529715	5.09	0.004	3	5	inferred	---	----	Q84W65	Q84W65|SUFE1_ARATH SufE-like protein 1, chloroplastic/mitochondrial OS=Arabidopsis thaliana GN=SUFE1 PE=1 SV=2
WT+VCS/WT-VCS	confident.up	0.249	0.00494859	4.75	0.004	3	4	unresolved	---	----	Q8L7N0;Q9M888	Q8L7N0|TCPZB_ARATH T-complex protein 1 subunit zeta 2 OS=Arabidopsis thaliana GN=CCT6B PE=1 SV=1
WT+VCS/WT-VCS	confident.up	0.261	0.00434081	4.17	0.004	3	5	unresolved	---	----	Q9LFW1;Q9SRT9	Q9LFW1|RGP2_ARATH UDP-arabinopyranose mutase 2 OS=Arabidopsis thaliana GN=RGP2 PE=1 SV=1
WT+VCS/WT-VCS	confident.up	0.265	0.00542842	5.21	0.004	3	4	inferred	---	----	O81148	O81148|PSA4A_ARATH Proteasome subunit alpha type-4-A OS=Arabidopsis thaliana GN=PAC1 PE=1 SV=1
WT+VCS/WT-VCS	confident.up	0.265	0.00584831	5.61	0.004	3	4	inferred	---	----	P16180	P16180|RR17_ARATH 30S ribosomal protein S17, chloroplastic OS=Arabidopsis thaliana GN=RPS17 PE=1 SV=1
WT+VCS/WT-VCS	confident.up	0.269	0.00436354	4.19	0.004	3	4	inferred	---	----	Q9SUF2	Q9SUF2|Q9SUF2_ARATH Glutaredoxin-like protein OS=Arabidopsis thaliana GN=At4g08280 PE=3 SV=1
WT+VCS/WT-VCS	confident.up	0.27	0.00461894	4.43	0.004	3	5	inferred	---	----	O04209	O04209|CLC2_ARATH Clathrin light chain 2 OS=Arabidopsis thaliana GN=CLC2 PE=1 SV=1
WT+VCS/WT-VCS	confident.up	0.284	0.00484988	4.66	0.004	3	4	inferred	---	----	Q9LVW7	Q9LVW7|CARA_ARATH Carbamoyl-phosphate synthase small chain, chloroplastic OS=Arabidopsis thaliana GN=CARA PE=1 SV=1
WT+VCS/WT-VCS	confident.up	0.294	0.00482915	4.64	0.004	3	4	unresolved	---	----	Q8VZ50;Q94AZ4	Q8VZ50|CML14_ARATH Probable calcium-binding protein CML14 OS=Arabidopsis thaliana GN=CML14 PE=2 SV=1
WT+VCS/WT-VCS	confident.up	0.305	0.00545699	5.24	0.004	3	3	inferred	---	----	Q1EBV4	Q1EBV4|Q1EBV4_ARATH At3g13235 OS=Arabidopsis thaliana GN=DDI1 PE=1 SV=1
WT+VCS/WT-VCS	confident.up	0.31	0.00502618	4.83	0.004	3	3	unresolved	---	----	P50883;Q9FF52;Q9LFH5	P50883|RL121_ARATH 60S ribosomal protein L12-1 OS=Arabidopsis thaliana GN=RPL12A PE=2 SV=2
WT+VCS/WT-VCS	confident.up	0.315	0.00473159	4.54	0.004	3	3	inferred	---	----	Q9M2V1	Q9M2V1|NCA1_ARATH Protein NCA1 OS=Arabidopsis thaliana GN=NCA1 PE=1 SV=1
WT+VCS/WT-VCS	confident.up	0.316	0.0057877	5.56	0.004	3	2	unresolved	---	----	P24636;P29515;P29516;P29517;Q56YW9	P24636|TBB4_ARATH Tubulin beta-4 chain OS=Arabidopsis thaliana GN=TUBB4 PE=2 SV=2
WT+VCS/WT-VCS	confident.up	0.32	0.00436354	4.19	0.004	3	4	inferred	---	----	Q9SRT9	Q9SRT9|RGP1_ARATH UDP-arabinopyranose mutase 1 OS=Arabidopsis thaliana GN=RGP1 PE=1 SV=1
WT+VCS/WT-VCS	confident.up	0.322	0.00431808	4.15	0.004	3	4	inferred	---	----	O49203	O49203|NDK3_ARATH Nucleoside diphosphate kinase III, chloroplastic/mitochondrial OS=Arabidopsis thaliana GN=NDPK3 PE=1 SV=1
WT+VCS/WT-VCS	confident.up	0.328	0.00438626	4.21	0.004	3	4	inferred	---	----	Q9LFW1	Q9LFW1|RGP2_ARATH UDP-arabinopyranose mutase 2 OS=Arabidopsis thaliana GN=RGP2 PE=1 SV=1
WT+VCS/WT-VCS	confident.up	0.329	0.00551413	5.29	0.004	3	3	inferred	---	----	Q9S9P6	Q9S9P6|U78D1_ARATH UDP-glycosyltransferase 78D1 OS=Arabidopsis thaliana GN=UGT78D1 PE=1 SV=1
WT+VCS/WT-VCS	confident.up	0.332	0.0050525	4.85	0.004	3	2	unresolved	---	----	O65719;P22953;P22954;Q39043;Q9LHA8;Q9LKR3	O65719|HSP7C_ARATH Heat shock 70 kDa protein 3 OS=Arabidopsis thaliana GN=HSP70-3 PE=1 SV=1
WT+VCS/WT-VCS	confident.up	0.34	0.00482488	4.63	0.004	3	4	inferred	---	----	Q39108	Q39108|GGR_ARATH Heterodimeric geranylgeranyl pyrophosphate synthase small subunit, chloroplastic OS=Arabidopsis thaliana GN=GGR PE=1 SV=2
WT+VCS/WT-VCS	confident.up	0.353	0.00590607	5.67	0.004	3	2	inferred	---	----	O81149	O81149|PSA5A_ARATH Proteasome subunit alpha type-5-A OS=Arabidopsis thaliana GN=PAE1 PE=1 SV=1
WT+VCS/WT-VCS	confident.up	0.363	0.00548556	5.27	0.004	3	2	inferred	---	----	F4IHY7	F4IHY7|PTA12_ARATH Protein PLASTID TRANSCRIPTIONALLY ACTIVE 12, chloroplastic OS=Arabidopsis thaliana GN=PTAC12 PE=1 SV=1
WT+VCS/WT-VCS	confident.up	0.364	0.00587861	5.64	0.004	3	2	inferred	---	----	Q9SZE4	Q9SZE4|VP322_ARATH Vacuolar protein sorting-associated protein 32 homolog 2 OS=Arabidopsis thaliana GN=VPS32.2 PE=1 SV=1
WT+VCS/WT-VCS	confident.up	0.382	0.00469036	4.5	0.004	3	2	inferred	---	----	Q9FIX1	Q9FIX1|AIGLB_ARATH AIG2-like protein B OS=Arabidopsis thaliana GN=AIG2LB PE=1 SV=1
WT+VCS/WT-VCS	confident.up	0.389	0.0057877	5.56	0.004	3	2	inferred	---	----	Q9M2Z4	Q9M2Z4|MSBP2_ARATH Membrane steroid-binding protein 2 OS=Arabidopsis thaliana GN=MSBP2 PE=1 SV=1
WT+VCS/WT-VCS	confident.up	0.393	0.0044185	4.24	0.004	3	2	inferred	---	----	Q93YW8	Q93YW8|GDL65_ARATH GDSL esterase/lipase At4g18970 OS=Arabidopsis thaliana GN=At4g18970 PE=2 SV=1
WT+VCS/WT-VCS	confident.up	0.394	0.00468281	4.5	0.004	3	3	inferred	---	----	Q9LFX8	Q9LFX8|Q9LFX8_ARATH Glycine-rich protein OS=Arabidopsis thaliana GN=At1g27090 PE=1 SV=1
WT+VCS/WT-VCS	confident.up	0.395	0.00434081	4.17	0.004	3	2	inferred	---	----	Q9SJ44	Q9SJ44|UEV1C_ARATH Ubiquitin-conjugating enzyme E2 variant 1C OS=Arabidopsis thaliana GN=UEV1C PE=1 SV=1
WT+VCS/WT-VCS	confident.up	0.399	0.0047072	4.52	0.004	3	2	inferred	---	----	Q9LMR1	Q9LMR1|Q9LMR1_ARATH At1g15730/F7H2_7 OS=Arabidopsis thaliana GN=At1g15730 PE=1 SV=1
WT+VCS/WT-VCS	confident.up	0.401	0.00428879	4.12	0.004	3	2	unresolved	---	----	Q9FE58;Q9M9W1	Q9FE58|RL223_ARATH 60S ribosomal protein L22-3 OS=Arabidopsis thaliana GN=RPL22C PE=2 SV=1
WT+VCS/WT-VCS	confident.up	0.404	0.00459513	4.41	0.004	3	2	inferred	---	----	Q8VYI0	Q8VYI0|LSM8_ARATH Sm-like protein LSM8 OS=Arabidopsis thaliana GN=LSM8 PE=1 SV=1
WT+VCS/WT-VCS	confident.up	0.408	0.0044185	4.24	0.004	3	2	inferred	---	----	Q9M8R9	Q9M8R9|RRAA1_ARATH Putative 4-hydroxy-4-methyl-2-oxoglutarate aldolase 1 OS=Arabidopsis thaliana GN=At3g02770 PE=2 SV=1
WT+VCS/WT-VCS	confident.up	0.422	0.00530541	5.09	0.004	3	1	unresolved	---	----	P22953;P22954	P22953|MD37E_ARATH Probable mediator of RNA polymerase II transcription subunit 37e OS=Arabidopsis thaliana GN=MED37E PE=1 SV=3
WT+VCS/WT-VCS	confident.up	0.476	0.00561748	5.39	0.004	3	1	inferred	---	----	Q9SR73	Q9SR73|RS281_ARATH 40S ribosomal protein S28-1 OS=Arabidopsis thaliana GN=RPS28A PE=3 SV=1
WT+VCS/WT-VCS	confident.up	0.493	0.00533319	5.12	0.004	3	1	inferred	---	----	A0A1I9LRJ3	A0A1I9LRJ3|A0A1I9LRJ3_ARATH Ribosomal protein S21 family protein OS=Arabidopsis thaliana GN=GHS1 PE=3 SV=1
WT+VCS/WT-VCS	confident.up	0.5	0.00561748	5.39	0.004	3	1	inferred	---	----	Q96274	Q96274|Q96274_ARATH Major latex homologue type2 OS=Arabidopsis thaliana GN=MLP2 PE=2 SV=1
WT+VCS/WT-VCS	confident.up	0.505	0.0042173	4.05	0.004	3	2	inferred	---	----	Q9FKM2	Q9FKM2|VDAC4_ARATH Mitochondrial outer membrane protein porin 4 OS=Arabidopsis thaliana GN=VDAC4 PE=1 SV=1
WT+VCS/WT-VCS	confident.up	0.506	0.00494859	4.75	0.004	3	1	unresolved	---	----	O82204;Q9M0E2	O82204|RL281_ARATH 60S ribosomal protein L28-1 OS=Arabidopsis thaliana GN=RPL28A PE=1 SV=1
WT+VCS/WT-VCS	confident.up	0.508	0.00444176	4.26	0.004	3	2	inferred	---	----	Q9M885	Q9M885|RS72_ARATH 40S ribosomal protein S7-2 OS=Arabidopsis thaliana GN=RPS7B PE=2 SV=1
WT+VCS/WT-VCS	confident.up	0.51	0.00530541	5.09	0.004	3	1	unresolved	---	----	Q9FKC0;Q9LRX8;Q9SFU1	Q9FKC0|R13A4_ARATH 60S ribosomal protein L13a-4 OS=Arabidopsis thaliana GN=RPL13AD PE=2 SV=1
WT+VCS/WT-VCS	confident.up	0.511	0.00474988	4.56	0.004	3	2	inferred	---	----	Q9LFE4	Q9LFE4|Y5673_ARATH WEB family protein At5g16730, chloroplastic OS=Arabidopsis thaliana GN=At5g16730 PE=1 SV=1
WT+VCS/WT-VCS	confident.up	0.513	0.00593731	5.7	0.004	3	1	unresolved	---	----	P29402;Q38798	P29402|CALX1_ARATH Calnexin homolog 1 OS=Arabidopsis thaliana GN=CNX1 PE=1 SV=1
WT+VCS/WT-VCS	confident.up	0.517	0.005135	4.93	0.004	3	1	inferred	---	----	Q9C787	Q9C787|Q9C787_ARATH Uncharacterized protein At1g69510 OS=Arabidopsis thaliana GN=At1g69510 PE=1 SV=1
WT+VCS/WT-VCS	confident.up	0.525	0.0057271	5.5	0.004	3	1	inferred	---	----	Q941R6	Q941R6|MLP31_ARATH MLP-like protein 31 OS=Arabidopsis thaliana GN=MLP31 PE=2 SV=2
WT+VCS/WT-VCS	confident.up	0.526	0.00499987	4.8	0.004	3	1	inferred	---	----	Q9M1G8	Q9M1G8|DJ1F_ARATH DJ-1 protein homolog F OS=Arabidopsis thaliana GN=DJ1F PE=1 SV=1
WT+VCS/WT-VCS	confident.up	0.538	0.00557127	5.35	0.004	3	1	inferred	---	----	Q9S728	Q9S728|PDF1_ARATH Protodermal factor 1 OS=Arabidopsis thaliana GN=PDF1 PE=2 SV=1
WT+VCS/WT-VCS	confident.up	0.543	0.00559984	5.38	0.004	3	1	inferred	---	----	rev_Q8GYK6	Q8GYK6|Q8GYK6_ARATH reversed Proline-rich family protein OS=Arabidopsis thaliana GN=At2g32840 PE=2 SV=1
WT+VCS/WT-VCS	confident.up	0.552	0.00590607	5.67	0.004	3	1	inferred	---	----	Q67XJ2	Q67XJ2|NFYBA_ARATH Nuclear transcription factor Y subunit B-10 OS=Arabidopsis thaliana GN=NFYB10 PE=1 SV=1
WT+VCS/WT-VCS	confident.up	0.553	0.00561748	5.39	0.004	3	1	inferred	---	----	rev_F4KFU8	F4KFU8|F4KFU8_ARATH reversed Restriction endonuclease, type II-like superfamily protein OS=Arabidopsis thaliana GN=MKM21.10 PE=4 SV=1
WT+VCS/WT-VCS	confident.up	0.554	0.00461894	4.43	0.004	3	1	inferred	---	----	Q9MAT3	Q9MAT3|Q9MAT3_ARATH F13M7.16 protein OS=Arabidopsis thaliana GN=At1g04850 PE=2 SV=1
WT+VCS/WT-VCS	confident.up	0.556	0.00538874	5.17	0.004	3	1	inferred	---	----	Q9SK84	Q9SK84|Q9SK84_ARATH Phospho-2-dehydro-3-deoxyheptonate aldolase OS=Arabidopsis thaliana GN=At1g22410 PE=3 SV=1
WT+VCS/WT-VCS	confident.up	0.56	0.00431808	4.15	0.004	3	1	inferred	---	----	Q67Z52	Q67Z52|TBCB_ARATH Tubulin-folding cofactor B OS=Arabidopsis thaliana GN=TFCB PE=1 SV=1
WT+VCS/WT-VCS	confident.up	0.565	0.00433324	4.16	0.004	3	1	unresolved	---	----	Q42547;Q96528	Q42547|CATA3_ARATH Catalase-3 OS=Arabidopsis thaliana GN=CAT3 PE=1 SV=3
WT+VCS/WT-VCS	confident.up	0.569	0.00505115	4.85	0.004	3	1	inferred	---	----	Q38842	Q38842|Q38842_ARATH AT0ZI1 protein OS=Arabidopsis thaliana GN=ATOZI1 PE=2 SV=1
WT+VCS/WT-VCS	confident.up	0.572	0.00487167	4.68	0.004	3	1	unresolved	---	----	Q9LYN2;Q9S756	Q9LYN2|FRI3_ARATH Ferritin-3, chloroplastic OS=Arabidopsis thaliana GN=FER3 PE=2 SV=1
WT+VCS/WT-VCS	confident.up	0.576	0.00468281	4.5	0.004	3	1	unresolved	---	----	Q9C500;Q9FMH6	Q9C500|WPP2_ARATH WPP domain-containing protein 2 OS=Arabidopsis thaliana GN=WPP2 PE=1 SV=1
WT+VCS/WT-VCS	confident.up	0.592	0.00431808	4.15	0.004	3	1	inferred	---	----	P19456	P19456|PMA2_ARATH ATPase 2, plasma membrane-type OS=Arabidopsis thaliana GN=AHA2 PE=1 SV=2
WT+VCS/WT-VCS	confident.up	0.594	0.00428879	4.12	0.004	3	1	inferred	---	----	P50287	P50287|ASPGA_ARATH Isoaspartyl peptidase/L-asparaginase 1 OS=Arabidopsis thaliana GN=At5g08100 PE=1 SV=2
WT+VCS/WT-VCS	confident.up	0.601	0.00444176	4.26	0.004	3	1	unresolved	---	----	Q38821;Q39247	Q38821|2ABA_ARATH Serine/threonine protein phosphatase 2A 55 kDa regulatory subunit B alpha isoform OS=Arabidopsis thaliana GN=PP2AB1 PE=1 SV=2
WT+VCS/WT-VCS	confident.up	0.693	0.00561748	5.39	0.004	2	1	inferred	---	----	Q9FFQ7	Q9FFQ7|FACT_ARATH Fatty alcohol:caffeoyl-CoA acyltransferase OS=Arabidopsis thaliana GN=FACT PE=2 SV=1
WT+VCS/WT-VCS	confident.up	0.997	0.00487167	4.68	0.004	3	1	inferred	---	----	Q0WVL7	Q0WVL7|GOGC5_ARATH Golgin candidate 5 OS=Arabidopsis thaliana GN=GC5 PE=1 SV=1
WT+VCS/WT-VCS	confident.up	1.754	0.00487167	4.68	0.004	1	1	unresolved	---	----	O48741;P21218	O48741|PORC_ARATH Protochlorophyllide reductase C, chloroplastic OS=Arabidopsis thaliana GN=PORC PE=1 SV=1
WT+VCS/WT-VCS	confident.down	-0.683	0.00612883	5.88	0.005	2	1	inferred	---	----	Q1H583	Q1H583|GDL18_ARATH GDSL esterase/lipase 22 OS=Arabidopsis thaliana GN=GLL22 PE=1 SV=1
WT+VCS/WT-VCS	confident.down	-0.68	0.00646645	6.21	0.005	2	1	inferred	---	----	F4HXZ1	F4HXZ1|BRO1_ARATH Vacuolar-sorting protein BRO1 OS=Arabidopsis thaliana GN=BRO1 PE=1 SV=1
WT+VCS/WT-VCS	confident.down	-0.679	0.00633312	6.08	0.005	2	1	inferred	---	----	F4HZI8	F4HZI8|F4HZI8_ARATH Protein-protein interaction regulator family protein OS=Arabidopsis thaliana GN=At1g15200 PE=4 SV=1
WT+VCS/WT-VCS	confident.down	-0.662	0.00689261	6.62	0.005	2	1	inferred	---	----	O64948	O64948|LONP2_ARATH Lon protease homolog 2, peroxisomal OS=Arabidopsis thaliana GN=LON2 PE=2 SV=1
WT+VCS/WT-VCS	confident.down	-0.651	0.00674976	6.48	0.005	2	1	inferred	---	----	Q39102	Q39102|FTSH1_ARATH ATP-dependent zinc metalloprotease FTSH 1, chloroplastic OS=Arabidopsis thaliana GN=FTSH1 PE=1 SV=2
WT+VCS/WT-VCS	confident.down	-0.636	0.00746125	7.16	0.005	1	2	inferred	---	----	Q8GZ29	Q8GZ29|Q8GZ29_ARATH At5g13370 OS=Arabidopsis thaliana GN=At5g13370 PE=2 SV=1
WT+VCS/WT-VCS	confident.down	-0.551	0.00629979	6.05	0.005	3	1	inferred	---	----	rev_F4JQE2	F4JQE2|F4JQE2_ARATH reversed FAD/NAD(P)-binding oxidoreductase family protein OS=Arabidopsis thaliana GN=PDE327 PE=4 SV=1
WT+VCS/WT-VCS	confident.down	-0.534	0.00609658	5.85	0.005	3	1	inferred	---	----	Q9FKM4	Q9FKM4|Q9FKM4_ARATH At5g57460 OS=Arabidopsis thaliana GN=MUA2.4 PE=1 SV=1
WT+VCS/WT-VCS	confident.down	-0.531	0.0065515	6.29	0.005	3	1	unresolved	---	----	Q9LHT0;Q9ZW13;Q9ZW19	Q9LHT0|TRNHF_ARATH Tropinone reductase homolog At5g06060 OS=Arabidopsis thaliana GN=At5g06060 PE=2 SV=1
WT+VCS/WT-VCS	confident.down	-0.528	0.00682118	6.55	0.005	3	1	inferred	---	----	Q9SKI3	Q9SKI3|Q9SKI3_ARATH Expressed protein OS=Arabidopsis thaliana GN=PSBX PE=1 SV=1
WT+VCS/WT-VCS	confident.down	-0.523	0.00662046	6.36	0.005	3	1	inferred	---	----	Q8L7U5	Q8L7U5|BSL1_ARATH Serine/threonine-protein phosphatase BSL1 OS=Arabidopsis thaliana GN=BSL1 PE=1 SV=2
WT+VCS/WT-VCS	confident.down	-0.517	0.00651702	6.26	0.005	3	1	inferred	---	----	A0A1P8ATN7	A0A1P8ATN7|A0A1P8ATN7_ARATH Prolyl oligopeptidase family protein OS=Arabidopsis thaliana GN=At1g50380 PE=4 SV=1
WT+VCS/WT-VCS	confident.down	-0.514	0.00633312	6.08	0.005	3	1	inferred	---	----	rev_P42498	P42498|PHYE_ARATH reversed Phytochrome E OS=Arabidopsis thaliana GN=PHYE PE=1 SV=2
WT+VCS/WT-VCS	confident.down	-0.512	0.0065515	6.29	0.005	3	1	inferred	---	----	Q9M1Y7	Q9M1Y7|Q9M1Y7_ARATH Uncharacterized protein F24G16.140 OS=Arabidopsis thaliana GN=F24G16.140 PE=4 SV=1
WT+VCS/WT-VCS	confident.down	-0.509	0.00738433	7.09	0.005	3	1	inferred	---	----	F4IT21	F4IT21|F4IT21_ARATH Uncharacterized protein OS=Arabidopsis thaliana GN=At2g43945 PE=4 SV=1
WT+VCS/WT-VCS	confident.down	-0.505	0.00703678	6.76	0.005	3	1	inferred	---	----	rev_Q9LG11	Q9LG11|HAC4_ARATH reversed Histone acetyltransferase HAC4 OS=Arabidopsis thaliana GN=HAC4 PE=2 SV=2
WT+VCS/WT-VCS	confident.down	-0.503	0.00714788	6.86	0.005	3	1	inferred	---	----	Q9SUS3	Q9SUS3|APBLB_ARATH Beta-adaptin-like protein B OS=Arabidopsis thaliana GN=BETAB-AD PE=1 SV=1
WT+VCS/WT-VCS	confident.down	-0.501	0.00658598	6.32	0.005	3	1	inferred	---	----	Q94K52	Q94K52|Q94K52_ARATH Polyketide cyclase/dehydrase and lipid transport superfamily protein OS=Arabidopsis thaliana GN=At1g02475 PE=2 SV=1
WT+VCS/WT-VCS	confident.down	-0.475	0.0075997	7.3	0.005	3	1	inferred	---	----	Q9SXA1	Q9SXA1|P4KA1_ARATH Phosphatidylinositol 4-kinase alpha 1 OS=Arabidopsis thaliana GN=PI4KA1 PE=1 SV=2
WT+VCS/WT-VCS	confident.down	-0.471	0.0075997	7.3	0.005	3	1	inferred	---	----	O80763	O80763|NRX1_ARATH Probable nucleoredoxin 1 OS=Arabidopsis thaliana GN=At1g60420 PE=1 SV=1
WT+VCS/WT-VCS	confident.down	-0.457	0.00714788	6.86	0.005	3	1	inferred	---	----	A8MRQ5	A8MRQ5|A8MRQ5_ARATH Bifunctional inhibitor/lipid-transfer protein/seed storage 2S albumin superfamily protein OS=Arabidopsis thaliana GN=At4g22485 PE=4 SV=2
WT+VCS/WT-VCS	confident.down	-0.411	0.00714788	6.86	0.005	3	2	inferred	---	----	Q8RXX5	Q8RXX5|RK192_ARATH 50S ribosomal protein L19-2, chloroplastic OS=Arabidopsis thaliana GN=At5g47190 PE=2 SV=1
WT+VCS/WT-VCS	confident.down	-0.407	0.00678547	6.51	0.005	3	2	inferred	---	----	P56765	P56765|ACCD_ARATH Acetyl-coenzyme A carboxylase carboxyl transferase subunit beta, chloroplastic OS=Arabidopsis thaliana GN=accD PE=1 SV=2
WT+VCS/WT-VCS	confident.down	-0.382	0.00753817	7.24	0.005	3	2	inferred	---	----	Q9FZ27	Q9FZ27|GL22_ARATH Germin-like protein subfamily 2 member 2 OS=Arabidopsis thaliana GN=At1g02335 PE=2 SV=1
WT+VCS/WT-VCS	confident.down	-0.374	0.00658598	6.32	0.005	3	2	inferred	---	----	Q9SF29	Q9SF29|SYP71_ARATH Syntaxin-71 OS=Arabidopsis thaliana GN=SYP71 PE=1 SV=1
WT+VCS/WT-VCS	confident.down	-0.356	0.00718492	6.9	0.005	3	2	inferred	---	----	Q9SRX2	Q9SRX2|RL191_ARATH 60S ribosomal protein L19-1 OS=Arabidopsis thaliana GN=RPL19A PE=2 SV=1
WT+VCS/WT-VCS	confident.down	-0.352	0.00699975	6.72	0.005	3	2	inferred	---	----	Q0WPR4	Q0WPR4|SCP34_ARATH Serine carboxypeptidase-like 34 OS=Arabidopsis thaliana GN=SCPL34 PE=2 SV=2
WT+VCS/WT-VCS	confident.down	-0.337	0.00689261	6.62	0.005	3	2	inferred	---	----	Q94BZ7	Q94BZ7|GYRBM_ARATH DNA gyrase subunit B, mitochondrial OS=Arabidopsis thaliana GN=GYRBM PE=2 SV=1
WT+VCS/WT-VCS	confident.down	-0.325	0.00742279	7.13	0.005	3	3	inferred	---	----	Q8L636	Q8L636|NCL_ARATH Sodium/calcium exchanger NCL OS=Arabidopsis thaliana GN=NCL PE=2 SV=1
WT+VCS/WT-VCS	confident.down	-0.312	0.00738433	7.09	0.005	3	2	unresolved	---	----	Q9ZVA1;Q9ZVA2	Q9ZVA1|EP1L1_ARATH EP1-like glycoprotein 1 OS=Arabidopsis thaliana GN=At1g78820 PE=2 SV=1
WT+VCS/WT-VCS	confident.down	-0.297	0.00763969	7.33	0.005	3	3	inferred	---	----	Q8W1B3	Q8W1B3|Q8W1B3_ARATH At4g21445 OS=Arabidopsis thaliana GN=PRIP PE=2 SV=1
WT+VCS/WT-VCS	confident.down	-0.292	0.00665494	6.39	0.005	3	3	inferred	---	----	F4JJY7	F4JJY7|F4JJY7_ARATH Cyclin delta-3 OS=Arabidopsis thaliana GN=At4g34090 PE=4 SV=1
WT+VCS/WT-VCS	confident.down	-0.292	0.00775969	7.45	0.005	3	4	unresolved	---	----	P25856;P25857;Q9LPW0	P25856|G3PA1_ARATH Glyceraldehyde-3-phosphate dehydrogenase GAPA1, chloroplastic OS=Arabidopsis thaliana GN=GAPA1 PE=1 SV=3
WT+VCS/WT-VCS	confident.down	-0.288	0.00646645	6.21	0.005	3	3	inferred	---	----	Q8H0U4	Q8H0U4|TNPO1_ARATH Transportin-1 OS=Arabidopsis thaliana GN=TRN1 PE=1 SV=1
WT+VCS/WT-VCS	confident.down	-0.286	0.00629979	6.05	0.005	3	3	inferred	---	----	O22914	O22914|CP121_ARATH Calvin cycle protein CP12-1, chloroplastic OS=Arabidopsis thaliana GN=CP12-1 PE=1 SV=1
WT+VCS/WT-VCS	confident.down	-0.273	0.0075997	7.3	0.005	3	3	inferred	---	----	P00761	P00761|TRYP_PIG Trypsin OS=Sus scrofa PE=1 SV=1
WT+VCS/WT-VCS	confident.down	-0.271	0.00711085	6.83	0.005	3	3	inferred	---	----	P56797	P56797|RR2_ARATH 30S ribosomal protein S2, chloroplastic OS=Arabidopsis thaliana GN=rps2 PE=3 SV=1
WT+VCS/WT-VCS	confident.down	-0.267	0.00658598	6.32	0.005	3	4	inferred	---	----	Q9LTX3	Q9LTX3|PPOX1_ARATH Pyridoxine/pyridoxamine 5'-phosphate oxidase 1, chloroplastic OS=Arabidopsis thaliana GN=PPOX1 PE=1 SV=1
WT+VCS/WT-VCS	confident.down	-0.259	0.00718492	6.9	0.005	3	3	inferred	---	----	Q9FIJ4	Q9FIJ4|RD522_ARATH DNA repair RAD52-like protein 2, chloroplastic OS=Arabidopsis thaliana GN=RAD52-2 PE=2 SV=1
WT+VCS/WT-VCS	confident.down	-0.253	0.00791634	7.6	0.005	3	27	inferred	---	----	O03042	O03042|RBL_ARATH Ribulose bisphosphate carboxylase large chain OS=Arabidopsis thaliana GN=rbcL PE=1 SV=1
WT+VCS/WT-VCS	confident.down	-0.249	0.00639979	6.14	0.005	3	4	inferred	---	----	P56758	P56758|ATPI_ARATH ATP synthase subunit a, chloroplastic OS=Arabidopsis thaliana GN=atpI PE=3 SV=1
WT+VCS/WT-VCS	confident.down	-0.227	0.00679287	6.52	0.005	3	5	inferred	---	----	Q94CE4	Q94CE4|BCA4_ARATH Beta carbonic anhydrase 4 OS=Arabidopsis thaliana GN=BCA4 PE=1 SV=1
WT+VCS/WT-VCS	confident.down	-0.224	0.00606231	5.82	0.005	3	5	inferred	---	----	P56792	P56792|RK14_ARATH 50S ribosomal protein L14, chloroplastic OS=Arabidopsis thaliana GN=rpl14 PE=3 SV=1
WT+VCS/WT-VCS	confident.down	-0.211	0.00668942	6.42	0.005	3	5	unresolved	---	----	O49299;Q9SGC1	O49299|PGMC1_ARATH Probable phosphoglucomutase, cytoplasmic 1 OS=Arabidopsis thaliana GN=At1g23190 PE=2 SV=2
WT+VCS/WT-VCS	confident.down	-0.206	0.00696404	6.69	0.005	3	5	inferred	---	----	Q9ZUX0	Q9ZUX0|Q9ZUX0_ARATH At2g27680/F15K20.22 OS=Arabidopsis thaliana GN=At2g27680 PE=2 SV=1
WT+VCS/WT-VCS	confident.down	-0.174	0.00692832	6.65	0.005	3	7	inferred	---	----	Q9SCY2	Q9SCY2|FKB13_ARATH Peptidyl-prolyl cis-trans isomerase FKBP13, chloroplastic OS=Arabidopsis thaliana GN=FKBP13 PE=1 SV=2
WT+VCS/WT-VCS	confident.down	-0.17	0.00649978	6.24	0.005	3	9	inferred	---	----	P56798	P56798|RR3_ARATH 30S ribosomal protein S3, chloroplastic OS=Arabidopsis thaliana GN=rps3 PE=3 SV=1
WT+VCS/WT-VCS	confident.down	-0.167	0.00629979	6.05	0.005	3	9	inferred	---	----	Q9LIK0	Q9LIK0|PKP1_ARATH Plastidial pyruvate kinase 1, chloroplastic OS=Arabidopsis thaliana GN=PKP1 PE=1 SV=1
WT+VCS/WT-VCS	confident.down	-0.155	0.0073701	7.08	0.005	3	7	inferred	---	----	Q9SD66	Q9SD66|Q9SD66_ARATH Thylakoid soluble phosphoprotein OS=Arabidopsis thaliana GN=F13I12.120 PE=1 SV=1
WT+VCS/WT-VCS	confident.up	0.107	0.00738433	7.09	0.005	3	25	inferred	---	----	Q9SD76	Q9SD76|PHS2_ARATH Alpha-glucan phosphorylase 2, cytosolic OS=Arabidopsis thaliana GN=PHS2 PE=1 SV=1
WT+VCS/WT-VCS	confident.up	0.133	0.0075997	7.3	0.005	3	12	inferred	---	----	F4I116	F4I116|SYLC_ARATH Leucine--tRNA ligase, cytoplasmic OS=Arabidopsis thaliana GN=At1g09620 PE=1 SV=1
WT+VCS/WT-VCS	confident.up	0.144	0.00658598	6.32	0.005	3	10	unresolved	---	----	Q9SV20;Q9SV21	Q9SV20|COPB2_ARATH Coatomer subunit beta-2 OS=Arabidopsis thaliana GN=At4g31490 PE=2 SV=2
WT+VCS/WT-VCS	confident.up	0.161	0.00783969	7.53	0.005	3	6	inferred	---	----	Q9MAP3	Q9MAP3|RK11_ARATH 50S ribosomal protein L11, chloroplastic OS=Arabidopsis thaliana GN=RPL11 PE=2 SV=1
WT+VCS/WT-VCS	confident.up	0.175	0.00763969	7.33	0.005	3	9	inferred	---	----	P46645	P46645|AAT2_ARATH Aspartate aminotransferase, cytoplasmic isozyme 1 OS=Arabidopsis thaliana GN=ASP2 PE=1 SV=2
WT+VCS/WT-VCS	confident.up	0.176	0.00767969	7.37	0.005	3	7	inferred	---	----	Q84WV1	Q84WV1|TCPG_ARATH T-complex protein 1 subunit gamma OS=Arabidopsis thaliana GN=CCT3 PE=1 SV=1
WT+VCS/WT-VCS	confident.up	0.178	0.00672391	6.45	0.005	3	8	inferred	---	----	Q9C7N4	Q9C7N4|GDL15_ARATH GDSL esterase/lipase At1g29670 OS=Arabidopsis thaliana GN=At1g29670 PE=2 SV=1
WT+VCS/WT-VCS	confident.up	0.179	0.00779969	7.49	0.005	3	7	unresolved	---	----	Q9FJA6;Q9M339;Q9SIP7	Q9FJA6|RS33_ARATH 40S ribosomal protein S3-3 OS=Arabidopsis thaliana GN=RPS3C PE=1 SV=1
WT+VCS/WT-VCS	confident.up	0.18	0.00791634	7.6	0.005	3	7	inferred	---	----	O24457	O24457|ODPA3_ARATH Pyruvate dehydrogenase E1 component subunit alpha-3, chloroplastic OS=Arabidopsis thaliana GN=PDH-E1 ALPHA PE=2 SV=1
WT+VCS/WT-VCS	confident.up	0.183	0.00606231	5.82	0.005	3	7	inferred	---	----	Q9M9P3	Q9M9P3|UGPA2_ARATH UTP--glucose-1-phosphate uridylyltransferase 2 OS=Arabidopsis thaliana GN=UGP2 PE=1 SV=1
WT+VCS/WT-VCS	confident.up	0.197	0.00692832	6.65	0.005	3	5	inferred	---	----	P29513	P29513|TBB5_ARATH Tubulin beta-5 chain OS=Arabidopsis thaliana GN=TUBB5 PE=2 SV=1
WT+VCS/WT-VCS	confident.up	0.2	0.00738433	7.09	0.005	3	6	inferred	---	----	F4J5S1	F4J5S1|CLU_ARATH Clustered mitochondria protein OS=Arabidopsis thaliana GN=FMT PE=2 SV=1
WT+VCS/WT-VCS	confident.up	0.21	0.00639979	6.14	0.005	3	6	inferred	---	----	Q6STH5	Q6STH5|HF101_ARATH Fe-S cluster assembly factor HCF101, chloroplastic OS=Arabidopsis thaliana GN=HCF101 PE=1 SV=1
WT+VCS/WT-VCS	confident.up	0.218	0.00689261	6.62	0.005	3	4	inferred	---	----	O82230	O82230|EBFC2_ARATH Nucleoid-associated protein At2g24020, chloroplastic OS=Arabidopsis thaliana GN=At2g24020 PE=2 SV=2
WT+VCS/WT-VCS	confident.up	0.222	0.00787467	7.56	0.005	3	5	inferred	---	----	Q9ZS97	Q9ZS97|AB8I_ARATH UPF0051 protein ABCI8, chloroplastic OS=Arabidopsis thaliana GN=ABCI8 PE=2 SV=1
WT+VCS/WT-VCS	confident.up	0.236	0.00707381	6.79	0.005	3	4	inferred	---	----	Q39099	Q39099|XTH4_ARATH Xyloglucan endotransglucosylase/hydrolase protein 4 OS=Arabidopsis thaliana GN=XTH4 PE=1 SV=1
WT+VCS/WT-VCS	confident.up	0.239	0.00703546	6.75	0.005	3	4	inferred	---	----	Q9FJP3	Q9FJP3|RK29_ARATH 50S ribosomal protein L29, chloroplastic OS=Arabidopsis thaliana GN=RPL29 PE=1 SV=1
WT+VCS/WT-VCS	confident.up	0.253	0.00649978	6.24	0.005	3	4	unresolved	---	----	Q42340;Q9SK22	Q42340|RS163_ARATH 40S ribosomal protein S16-3 OS=Arabidopsis thaliana GN=RPS16C PE=2 SV=1
WT+VCS/WT-VCS	confident.up	0.253	0.00696404	6.69	0.005	3	4	inferred	---	----	O49686	O49686|PYR1_ARATH Abscisic acid receptor PYR1 OS=Arabidopsis thaliana GN=PYR1 PE=1 SV=1
WT+VCS/WT-VCS	confident.up	0.275	0.00651702	6.26	0.005	3	4	inferred	---	----	Q9SAD7	Q9SAD7|IF4B2_ARATH Eukaryotic translation initiation factor 4B2 OS=Arabidopsis thaliana GN=EIF4B2 PE=1 SV=1
WT+VCS/WT-VCS	confident.up	0.28	0.00783969	7.53	0.005	3	3	inferred	---	----	Q8LPS6	Q8LPS6|PPR3_ARATH Pentatricopeptide repeat-containing protein At1g02150 OS=Arabidopsis thaliana GN=At1g02150 PE=2 SV=2
WT+VCS/WT-VCS	confident.up	0.281	0.0065515	6.29	0.005	3	3	inferred	---	----	Q9LVA4	Q9LVA4|Q9LVA4_ARATH Plant invertase/pectin methylesterase inhibitor superfamily protein OS=Arabidopsis thaliana GN=MMI9.18 PE=2 SV=1
WT+VCS/WT-VCS	confident.up	0.292	0.00609356	5.85	0.005	3	3	inferred	---	----	Q39129	Q39129|STR16_ARATH Thiosulfate sulfurtransferase 16, chloroplastic OS=Arabidopsis thaliana GN=STR16 PE=1 SV=2
WT+VCS/WT-VCS	confident.up	0.305	0.00632238	6.07	0.005	3	3	unresolved	---	----	P30184;Q8RX72;Q944P7	P30184|AMPL1_ARATH Leucine aminopeptidase 1 OS=Arabidopsis thaliana GN=LAP1 PE=1 SV=1
WT+VCS/WT-VCS	confident.up	0.309	0.00662046	6.36	0.005	3	3	unresolved	---	----	P56820;Q9FKV6	P56820|EIF3D_ARATH Eukaryotic translation initiation factor 3 subunit D OS=Arabidopsis thaliana GN=TIF3D1 PE=1 SV=1
WT+VCS/WT-VCS	confident.up	0.33	0.00692832	6.65	0.005	3	2	unresolved	---	----	Q9SUQ9;Q9SUR0;Q9ZVF3	Q9SUQ9|Q9SUQ9_ARATH AT4g23680/F9D16_150 OS=Arabidopsis thaliana GN=At4g23680 PE=2 SV=1
WT+VCS/WT-VCS	confident.up	0.336	0.00632238	6.07	0.005	3	3	inferred	---	----	Q9M1X8	Q9M1X8|Q9M1X8_ARATH Nucleic acid-binding, OB-fold-like protein OS=Arabidopsis thaliana GN=F24G16.250 PE=2 SV=1
WT+VCS/WT-VCS	confident.up	0.345	0.00787968	7.56	0.005	3	2	inferred	---	----	O82808	O82808|O82808_ARATH At2g25950 OS=Arabidopsis thaliana GN=At2g25950 PE=2 SV=2
WT+VCS/WT-VCS	confident.up	0.349	0.00636645	6.11	0.005	3	2	inferred	---	----	Q9SUT5	Q9SUT5|SGT1B_ARATH Protein SGT1 homolog B OS=Arabidopsis thaliana GN=SGT1B PE=1 SV=1
WT+VCS/WT-VCS	confident.up	0.375	0.00767969	7.37	0.005	3	2	inferred	---	----	O23144	O23144|PPI1_ARATH Proton pump-interactor 1 OS=Arabidopsis thaliana GN=PPI1 PE=1 SV=2
WT+VCS/WT-VCS	confident.up	0.438	0.00742279	7.13	0.005	3	1	unresolved	---	----	P48006;Q84WM9;Q9SCX3;Q9SI20	P48006|EF1D1_ARATH Elongation factor 1-delta 1 OS=Arabidopsis thaliana GN=At1g30230 PE=1 SV=2
WT+VCS/WT-VCS	confident.up	0.446	0.00633312	6.08	0.005	3	1	unresolved	---	----	Q84WM9;Q9SCX3	Q84WM9|EF1B1_ARATH Elongation factor 1-beta 1 OS=Arabidopsis thaliana GN=At5g12110 PE=2 SV=2
WT+VCS/WT-VCS	confident.up	0.45	0.00787467	7.56	0.005	3	1	inferred	---	----	Q8RWG8	Q8RWG8|RBP1B_ARATH Ran-binding protein 1 homolog b OS=Arabidopsis thaliana GN=RANBP1B PE=1 SV=2
WT+VCS/WT-VCS	confident.up	0.458	0.00791634	7.6	0.005	3	1	inferred	---	----	rev_A0A1P8B0Q4	A0A1P8B0Q4|A0A1P8B0Q4_ARATH reversed Major facilitator superfamily protein OS=Arabidopsis thaliana GN=At2g16980 PE=4 SV=1
WT+VCS/WT-VCS	confident.up	0.464	0.00767969	7.37	0.005	3	1	inferred	---	----	O22793	O22793|MORF2_ARATH Multiple organellar RNA editing factor 2, chloroplastic OS=Arabidopsis thaliana GN=MORF2 PE=1 SV=1
WT+VCS/WT-VCS	confident.up	0.465	0.00672391	6.45	0.005	3	1	unresolved	---	----	Q9SSK5;Q9SSK7;Q9SSK9	Q9SSK5|MLP43_ARATH MLP-like protein 43 OS=Arabidopsis thaliana GN=MLP43 PE=1 SV=1
WT+VCS/WT-VCS	confident.up	0.468	0.00718492	6.9	0.005	3	1	unresolved	---	----	P29513;P29514	P29513|TBB5_ARATH Tubulin beta-5 chain OS=Arabidopsis thaliana GN=TUBB5 PE=2 SV=1
WT+VCS/WT-VCS	confident.up	0.469	0.00714788	6.86	0.005	3	1	inferred	---	----	O48549	O48549|RS61_ARATH 40S ribosomal protein S6-1 OS=Arabidopsis thaliana GN=RPS6A PE=1 SV=2
WT+VCS/WT-VCS	confident.up	0.469	0.00779969	7.49	0.005	3	1	inferred	---	----	Q9LW15	Q9LW15|CX5B1_ARATH Cytochrome c oxidase subunit 5b-1, mitochondrial OS=Arabidopsis thaliana GN=COX5B-1 PE=1 SV=1
WT+VCS/WT-VCS	confident.up	0.472	0.00787467	7.56	0.005	3	1	inferred	---	----	Q9FN05	Q9FN05|PSL5_ARATH Probable glucan 1,3-alpha-glucosidase OS=Arabidopsis thaliana GN=PSL5 PE=1 SV=1
WT+VCS/WT-VCS	confident.up	0.476	0.00668942	6.42	0.005	3	1	unresolved	---	----	Q9ZW84;Q9ZW85	Q9ZW84|LEUD1_ARATH 3-isopropylmalate dehydratase small subunit 1 OS=Arabidopsis thaliana GN=IPMI2 PE=1 SV=1
WT+VCS/WT-VCS	confident.up	0.48	0.00651702	6.26	0.005	3	1	inferred	---	----	P29511	P29511|TBA6_ARATH Tubulin alpha-6 chain OS=Arabidopsis thaliana GN=TUBA6 PE=1 SV=1
WT+VCS/WT-VCS	confident.up	0.482	0.00699974	6.72	0.005	3	1	inferred	---	----	Q8RWU7	Q8RWU7|PUX4_ARATH Plant UBX domain-containing protein 4 OS=Arabidopsis thaliana GN=PUX4 PE=1 SV=1
WT+VCS/WT-VCS	confident.up	0.487	0.00749971	7.2	0.005	3	1	inferred	---	----	Q9SR03	Q9SR03|Q9SR03_ARATH Ankyrin repeat family protein OS=Arabidopsis thaliana GN=TPR10 PE=2 SV=1
WT+VCS/WT-VCS	confident.up	0.488	0.00609658	5.85	0.005	3	1	inferred	---	----	B9DGT7	B9DGT7|TBA2_ARATH Tubulin alpha-2 chain OS=Arabidopsis thaliana GN=TUBA2 PE=2 SV=2
WT+VCS/WT-VCS	confident.up	0.49	0.00616109	5.91	0.005	3	1	inferred	---	----	Q9SLJ2	Q9SLJ2|HRD11_ARATH Dehydrin HIRD11 OS=Arabidopsis thaliana GN=HIRD11 PE=1 SV=1
WT+VCS/WT-VCS	confident.up	0.494	0.00599982	5.76	0.005	3	1	inferred	---	----	rev_Q8GXE6	Q8GXE6|AKT6_ARATH reversed Potassium channel AKT6 OS=Arabidopsis thaliana GN=AKT6 PE=1 SV=2
WT+VCS/WT-VCS	confident.up	0.496	0.00629012	6.04	0.005	3	1	inferred	---	----	rev_Q9CAA8	Q9CAA8|PP108_ARATH reversed Putative pentatricopeptide repeat-containing protein At1g68930 OS=Arabidopsis thaliana GN=PCMP-H22 PE=3 SV=1
WT+VCS/WT-VCS	confident.up	0.497	0.00646645	6.21	0.005	3	1	unresolved	---	----	Q8LC83;Q9SS17	Q8LC83|RS242_ARATH 40S ribosomal protein S24-2 OS=Arabidopsis thaliana GN=RPS24B PE=2 SV=2
WT+VCS/WT-VCS	confident.up	0.499	0.00787467	7.56	0.005	3	1	inferred	---	----	P93031	P93031|GMD2_ARATH GDP-mannose 4,6 dehydratase 2 OS=Arabidopsis thaliana GN=MUR1 PE=1 SV=3
WT+VCS/WT-VCS	confident.up	0.511	0.00616109	5.91	0.005	3	1	unresolved	---	----	Q39099;Q9XIW1	Q39099|XTH4_ARATH Xyloglucan endotransglucosylase/hydrolase protein 4 OS=Arabidopsis thaliana GN=XTH4 PE=1 SV=1
WT+VCS/WT-VCS	confident.up	0.512	0.00658598	6.32	0.005	3	1	inferred	---	----	Q9LX31	Q9LX31|GUN4C_ARATH Tetrapyrrole-binding protein, chloroplastic OS=Arabidopsis thaliana GN=GUN4 PE=1 SV=1
WT+VCS/WT-VCS	confident.up	0.52	0.00711085	6.83	0.005	3	1	inferred	---	----	F4JPR7	F4JPR7|PUX8_ARATH Plant UBX domain-containing protein 8 OS=Arabidopsis thaliana GN=PUX8 PE=1 SV=1
WT+VCS/WT-VCS	confident.up	0.521	0.00599981	5.76	0.005	3	1	inferred	---	----	Q38932	Q38932|LCYE_ARATH Lycopene epsilon cyclase, chloroplastic OS=Arabidopsis thaliana GN=LUT2 PE=1 SV=2
WT+VCS/WT-VCS	confident.up	0.528	0.00679287	6.52	0.005	3	1	inferred	---	----	Q05212	Q05212|DR102_ARATH DNA damage-repair/toleration protein DRT102 OS=Arabidopsis thaliana GN=DRT102 PE=1 SV=2
WT+VCS/WT-VCS	confident.up	0.529	0.0068569	6.58	0.005	3	1	inferred	---	----	O82782	O82782|HIS3_ARATH 1-(5-phosphoribosyl)-5-[(5-phosphoribosylamino)methylideneamino] imidazole-4-carboxamide isomerase, chloroplastic OS=Arabidopsis thaliana GN=HISN3 PE=2 SV=1
WT+VCS/WT-VCS	confident.up	0.53	0.00665494	6.39	0.005	3	1	inferred	---	----	Q8VZE7	Q8VZE7|RAP_ARATH RAP domain-containing protein, chloroplastic OS=Arabidopsis thaliana GN=RAP PE=1 SV=1
WT+VCS/WT-VCS	confident.up	0.537	0.00726895	6.98	0.005	3	1	inferred	---	----	Q9FM01	Q9FM01|UGDH4_ARATH UDP-glucose 6-dehydrogenase 4 OS=Arabidopsis thaliana GN=UGD4 PE=1 SV=1
WT+VCS/WT-VCS	confident.up	0.677	0.00703678	6.76	0.005	2	1	inferred	---	----	Q9SUT2	Q9SUT2|PER39_ARATH Peroxidase 39 OS=Arabidopsis thaliana GN=PER39 PE=1 SV=1
WT+VCS/WT-VCS	confident.up	0.727	0.00665494	6.39	0.005	3	3	inferred	---	----	Q9FMN0	Q9FMN0|Q9FMN0_ARATH Sterol carrier protein 2 OS=Arabidopsis thaliana GN=SCP2 PE=2 SV=1
WT+VCS/WT-VCS	confident.up	0.869	0.0075997	7.3	0.005	1	1	inferred	---	----	A8MQN7	A8MQN7|A8MQN7_ARATH Threonine-tRNA ligase 2 OS=Arabidopsis thaliana GN=At3g57320 PE=4 SV=2
WT+VCS/WT-VCS	confident.up	0.902	0.00753817	7.24	0.005	3	2	inferred	---	----	Q5HZ03	Q5HZ03|Q5HZ03_ARATH At5g55530 OS=Arabidopsis thaliana GN=MTE17.25 PE=1 SV=1
WT+VCS/WT-VCS	confident.up	1.004	0.0065515	6.29	0.005	1	1	inferred	---	----	Q7Y1W1	Q7Y1W1|TIC56_ARATH Protein TIC 56, chloroplastic OS=Arabidopsis thaliana GN=TIC56 PE=1 SV=1
WT+VCS/WT-VCS	confident.up	1.44	9.9999e-06	0.01	0.005	3	10	inferred	---	----	Q8L7C9	Q8L7C9|GSTUK_ARATH Glutathione S-transferase U20 OS=Arabidopsis thaliana GN=GSTU20 PE=1 SV=1
WT+VCS/WT-VCS	confident.down	-1.308	0.00886323	8.51	0.006	1	1	inferred	---	----	Q94AM1	Q94AM1|OOPDA_ARATH Organellar oligopeptidase A, chloroplastic/mitochondrial OS=Arabidopsis thaliana GN=OOP PE=1 SV=1
WT+VCS/WT-VCS	confident.down	-0.922	0.00868142	8.33	0.006	2	1	inferred	---	----	Q9SU35	Q9SU35|ERLL1_ARATH pEARLI1-like lipid transfer protein 1 OS=Arabidopsis thaliana GN=AZI1 PE=1 SV=1
WT+VCS/WT-VCS	confident.down	-0.861	0.00799967	7.68	0.006	1	1	inferred	---	----	Q9STM6	Q9STM6|GDL57_ARATH GDSL esterase/lipase At3g48460 OS=Arabidopsis thaliana GN=At3g48460 PE=2 SV=1
WT+VCS/WT-VCS	confident.down	-0.853	0.00904719	8.69	0.006	1	1	inferred	---	----	O22788	O22788|PXG3_ARATH Probable peroxygenase 3 OS=Arabidopsis thaliana GN=PXG3 PE=1 SV=1
WT+VCS/WT-VCS	confident.down	-0.478	0.00944953	9.07	0.006	3	1	inferred	---	----	P56793	P56793|RK16_ARATH 50S ribosomal protein L16, chloroplastic OS=Arabidopsis thaliana GN=rpl16 PE=3 SV=1
WT+VCS/WT-VCS	confident.down	-0.47	0.00830399	7.97	0.006	3	1	inferred	---	----	Q38857	Q38857|XTH22_ARATH Xyloglucan endotransglucosylase/hydrolase protein 22 OS=Arabidopsis thaliana GN=XTH22 PE=1 SV=1
WT+VCS/WT-VCS	confident.down	-0.467	0.00834746	8.01	0.006	3	1	unresolved	---	----	Q39196;Q8LAA6	Q39196|PIP14_ARATH Probable aquaporin PIP1-4 OS=Arabidopsis thaliana GN=PIP1.4 PE=1 SV=1
WT+VCS/WT-VCS	confident.down	-0.453	0.007958	7.64	0.006	3	1	inferred	---	----	Q9FZ89	Q9FZ89|Y1815_ARATH UPF0426 protein At1g28150, chloroplastic OS=Arabidopsis thaliana GN=At1g28150 PE=1 SV=1
WT+VCS/WT-VCS	confident.down	-0.452	0.00928527	8.91	0.006	3	1	inferred	---	----	Q96528	Q96528|CATA1_ARATH Catalase-1 OS=Arabidopsis thaliana GN=CAT1 PE=1 SV=3
WT+VCS/WT-VCS	confident.down	-0.419	0.00969952	9.31	0.006	3	1	inferred	---	----	Q9M099	Q9M099|SCP24_ARATH Serine carboxypeptidase 24 OS=Arabidopsis thaliana GN=SCPL24 PE=1 SV=1
WT+VCS/WT-VCS	confident.down	-0.417	0.00938051	9.01	0.006	3	2	inferred	---	----	Q9FHX5	Q9FHX5|E1310_ARATH Glucan endo-1,3-beta-glucosidase 10 OS=Arabidopsis thaliana GN=At5g42100 PE=1 SV=1
WT+VCS/WT-VCS	confident.down	-0.366	0.00826051	7.93	0.006	3	2	inferred	---	----	P56756	P56756|NDHK_ARATH NAD(P)H-quinone oxidoreductase subunit K, chloroplastic OS=Arabidopsis thaliana GN=ndhK PE=3 SV=1
WT+VCS/WT-VCS	confident.down	-0.354	0.00933289	8.96	0.006	3	5	inferred	---	----	Q9SAA2	Q9SAA2|CLPP6_ARATH ATP-dependent Clp protease proteolytic subunit 6, chloroplastic OS=Arabidopsis thaliana GN=CLPP6 PE=1 SV=1
WT+VCS/WT-VCS	confident.down	-0.342	0.00843442	8.1	0.006	3	2	inferred	---	----	Q9SUQ9	Q9SUQ9|Q9SUQ9_ARATH AT4g23680/F9D16_150 OS=Arabidopsis thaliana GN=At4g23680 PE=2 SV=1
WT+VCS/WT-VCS	confident.down	-0.32	0.00923766	8.87	0.006	3	2	inferred	---	----	Q9LYE7	Q9LYE7|Q9LYE7_ARATH Uncharacterized protein At5g11420 OS=Arabidopsis thaliana GN=At5g11420 PE=1 SV=1
WT+VCS/WT-VCS	confident.down	-0.308	0.00860832	8.26	0.006	3	2	unresolved	---	----	Q93Z53;Q9FLW9	Q93Z53|PKP3_ARATH Plastidial pyruvate kinase 3, chloroplastic OS=Arabidopsis thaliana GN=PKP3 PE=1 SV=1
WT+VCS/WT-VCS	confident.down	-0.269	0.00964952	9.26	0.006	3	12	inferred	---	----	Q9XFT3-2	Q9XFT3-2|PSBQ1_ARATH Isoform 2 of Oxygen-evolving enhancer protein 3-1, chloroplastic OS=Arabidopsis thaliana GN=PSBQ1
WT+VCS/WT-VCS	confident.down	-0.237	0.00944953	9.07	0.006	3	4	inferred	---	----	Q8VZC3	Q8VZC3|AL121_ARATH Delta-1-pyrroline-5-carboxylate dehydrogenase 12A1, mitochondrial OS=Arabidopsis thaliana GN=ALDH12A1 PE=2 SV=1
WT+VCS/WT-VCS	confident.down	-0.215	0.00957097	9.19	0.006	3	5	inferred	---	----	Q8H0W0	Q8H0W0|LPA3_ARATH Protein LOW PSII ACCUMULATION 3, chloroplastic OS=Arabidopsis thaliana GN=LPA3 PE=1 SV=1
WT+VCS/WT-VCS	confident.down	-0.118	0.00928527	8.91	0.006	3	14	inferred	---	----	O80796	O80796|VIPP1_ARATH Membrane-associated protein VIPP1, chloroplastic OS=Arabidopsis thaliana GN=VIPP1 PE=1 SV=1
WT+VCS/WT-VCS	confident.up	0.125	0.00964952	9.26	0.006	3	11	inferred	---	----	Q08682	Q08682|RSSA1_ARATH 40S ribosomal protein Sa-1 OS=Arabidopsis thaliana GN=RPSaA PE=1 SV=3
WT+VCS/WT-VCS	confident.up	0.137	0.008083	7.76	0.006	3	12	unresolved	---	----	Q94A40;Q9SJT9	Q94A40|COPA1_ARATH Coatomer subunit alpha-1 OS=Arabidopsis thaliana GN=At1g62020 PE=2 SV=2
WT+VCS/WT-VCS	confident.up	0.145	0.00869527	8.35	0.006	3	9	inferred	---	----	P23321	P23321|PSBO1_ARATH Oxygen-evolving enhancer protein 1-1, chloroplastic OS=Arabidopsis thaliana GN=PSBO1 PE=1 SV=2
WT+VCS/WT-VCS	confident.up	0.183	0.00829132	7.96	0.006	3	7	inferred	---	----	Q93WL3	Q93WL3|CLPT1_ARATH ATP-dependent Clp protease ATP-binding subunit CLPT1, chloroplastic OS=Arabidopsis thaliana GN=CLPT1 PE=1 SV=1
WT+VCS/WT-VCS	confident.up	0.225	0.00954952	9.17	0.006	3	4	inferred	---	----	Q9LV77	Q9LV77|ASNS2_ARATH Asparagine synthetase [glutamine-hydrolyzing] 2 OS=Arabidopsis thaliana GN=ASN2 PE=2 SV=1
WT+VCS/WT-VCS	confident.up	0.242	0.00949953	9.12	0.006	3	4	inferred	---	----	Q9LJE5	Q9LJE5|Q9LJE5_ARATH AT3g13460/MRP15_10 OS=Arabidopsis thaliana GN=ECT2 PE=1 SV=1
WT+VCS/WT-VCS	confident.up	0.25	0.00877233	8.42	0.006	3	3	inferred	---	----	Q9SYP2	Q9SYP2|PFPA1_ARATH Pyrophosphate--fructose 6-phosphate 1-phosphotransferase subunit alpha 1 OS=Arabidopsis thaliana GN=PFP-ALPHA1 PE=2 SV=1
WT+VCS/WT-VCS	confident.up	0.254	0.00877233	8.42	0.006	3	3	inferred	---	----	Q944P7	Q944P7|AMPL2_ARATH Leucine aminopeptidase 2, chloroplastic OS=Arabidopsis thaliana GN=LAP2 PE=2 SV=2
WT+VCS/WT-VCS	confident.up	0.282	0.00795968	7.64	0.006	3	3	inferred	---	----	O22769	O22769|NDUV2_ARATH NADH dehydrogenase [ubiquinone] flavoprotein 2, mitochondrial OS=Arabidopsis thaliana GN=At4g02580 PE=1 SV=3
WT+VCS/WT-VCS	confident.up	0.284	0.00872688	8.38	0.006	3	3	inferred	---	----	Q9FX94	Q9FX94|CXE5_ARATH Probable carboxylesterase 5 OS=Arabidopsis thaliana GN=CXE5 PE=2 SV=1
WT+VCS/WT-VCS	confident.up	0.294	0.00919004	8.82	0.006	3	2	inferred	---	----	Q9LVQ8	Q9LVQ8|P2C80_ARATH Probable protein phosphatase 2C 80 OS=Arabidopsis thaliana GN=At5g66720 PE=2 SV=1
WT+VCS/WT-VCS	confident.up	0.322	0.00944953	9.07	0.006	3	2	inferred	---	----	Q682I1	Q682I1|BOLA1_ARATH Protein BOLA1, chloroplastic OS=Arabidopsis thaliana GN=BOLA1 PE=1 SV=1
WT+VCS/WT-VCS	confident.up	0.325	0.00826051	7.93	0.006	3	2	inferred	---	----	Q9FLP6	Q9FLP6|SUMO2_ARATH Small ubiquitin-related modifier 2 OS=Arabidopsis thaliana GN=SUMO2 PE=1 SV=1
WT+VCS/WT-VCS	confident.up	0.329	0.00847789	8.14	0.006	3	2	unresolved	---	----	P24636;P29517	P24636|TBB4_ARATH Tubulin beta-4 chain OS=Arabidopsis thaliana GN=TUBB4 PE=2 SV=2
WT+VCS/WT-VCS	confident.up	0.348	0.00830399	7.97	0.006	3	2	inferred	---	----	Q9C891	Q9C891|DIR20_ARATH Dirigent protein 20 OS=Arabidopsis thaliana GN=DIR20 PE=2 SV=1
WT+VCS/WT-VCS	confident.up	0.349	0.00834746	8.01	0.006	3	2	unresolved	---	----	Q9SII8;Q9SII9	Q9SII8|DSK2B_ARATH Ubiquitin domain-containing protein DSK2b OS=Arabidopsis thaliana GN=DSK2B PE=1 SV=1
WT+VCS/WT-VCS	confident.up	0.36	0.00843442	8.1	0.006	3	1	unresolved	---	----	Q8LCW9;Q8LEQ0	Q8LCW9|RLA11_ARATH 60S acidic ribosomal protein P1-1 OS=Arabidopsis thaliana GN=RPP1A PE=3 SV=2
WT+VCS/WT-VCS	confident.up	0.378	0.00834746	8.01	0.006	3	2	inferred	---	----	Q9XGX9	Q9XGX9|TIM9_ARATH Mitochondrial import inner membrane translocase subunit TIM9 OS=Arabidopsis thaliana GN=TIM9 PE=1 SV=2
WT+VCS/WT-VCS	confident.up	0.397	0.00868142	8.33	0.006	3	2	inferred	---	----	Q9LZM6	Q9LZM6|Q9LZM6_ARATH At5g02050 OS=Arabidopsis thaliana GN=At5g02050 PE=2 SV=1
WT+VCS/WT-VCS	confident.up	0.431	0.00914242	8.78	0.006	3	1	inferred	---	----	Q8LGH4	Q8LGH4|CUL4_ARATH Cullin-4 OS=Arabidopsis thaliana GN=CUL4 PE=1 SV=1
WT+VCS/WT-VCS	confident.up	0.444	0.00859052	8.25	0.006	3	1	unresolved	---	----	Q8VZP3;Q9SJ67	Q8VZP3|Q8VZP3_ARATH Uncharacterized protein At2g35810 OS=Arabidopsis thaliana GN=At2g35810 PE=2 SV=1
WT+VCS/WT-VCS	confident.up	0.449	0.00872688	8.38	0.006	3	1	inferred	---	----	Q39211	Q39211|NRPB3_ARATH DNA-directed RNA polymerases II, IV and V subunit 3 OS=Arabidopsis thaliana GN=NRPB3 PE=1 SV=1
WT+VCS/WT-VCS	confident.up	0.463	0.00812466	7.8	0.006	3	1	inferred	---	----	Q9SUW2	Q9SUW2|APT3_ARATH Adenine phosphoribosyltransferase 3 OS=Arabidopsis thaliana GN=APT3 PE=1 SV=1
WT+VCS/WT-VCS	confident.up	0.463	0.00928527	8.91	0.006	3	1	inferred	---	----	Q9XI91	Q9XI91|IF5A1_ARATH Eukaryotic translation initiation factor 5A-1 OS=Arabidopsis thaliana GN=ELF5A-1 PE=1 SV=1
WT+VCS/WT-VCS	confident.up	0.464	0.00954952	9.17	0.006	3	6	inferred	---	----	Q9SL42	Q9SL42|PIN1_ARATH Peptidyl-prolyl cis-trans isomerase Pin1 OS=Arabidopsis thaliana GN=PIN1 PE=1 SV=1
WT+VCS/WT-VCS	confident.up	0.466	0.00886323	8.51	0.006	3	1	inferred	---	----	Q9LJ98	Q9LJ98|PFD2_ARATH Probable prefoldin subunit 2 OS=Arabidopsis thaliana GN=At3g22480 PE=2 SV=1
WT+VCS/WT-VCS	confident.up	0.473	0.00964952	9.26	0.006	3	1	inferred	---	----	P56764	P56764|RPOC2_ARATH DNA-directed RNA polymerase subunit beta'' OS=Arabidopsis thaliana GN=rpoC2 PE=3 SV=1
WT+VCS/WT-VCS	confident.up	0.479	0.00942812	9.05	0.006	3	1	inferred	---	----	Q9CAI1	Q9CAI1|DRG2_ARATH Developmentally-regulated G-protein 2 OS=Arabidopsis thaliana GN=DRG2 PE=2 SV=1
WT+VCS/WT-VCS	confident.up	0.601	0.00839094	8.06	0.006	2	1	inferred	---	----	Q9M2U2	Q9M2U2|TECR_ARATH Very-long-chain enoyl-CoA reductase OS=Arabidopsis thaliana GN=ECR PE=1 SV=1
WT+VCS/WT-VCS	confident.up	0.619	0.0086518	8.31	0.006	1	2	inferred	---	----	F4I6B2	F4I6B2|F4I6B2_ARATH SIT4 phosphatase-associated family protein OS=Arabidopsis thaliana GN=At1g30470 PE=1 SV=1
WT+VCS/WT-VCS	confident.up	0.975	0.00872688	8.38	0.006	3	3	inferred	---	----	P29514	P29514|TBB6_ARATH Tubulin beta-6 chain OS=Arabidopsis thaliana GN=TUBB6 PE=2 SV=1
WT+VCS/WT-VCS	confident.down	-0.891	0.0109994	10.56	0.007	3	4	inferred	---	----	O80944	O80944|AKRC8_ARATH Aldo-keto reductase family 4 member C8 OS=Arabidopsis thaliana GN=AKR4C8 PE=1 SV=2
WT+VCS/WT-VCS	confident.down	-0.564	0.0105258	10.1	0.007	2	1	inferred	---	----	O22795	O22795|RK28_ARATH 50S ribosomal protein L28, chloroplastic OS=Arabidopsis thaliana GN=RPL28 PE=2 SV=2
WT+VCS/WT-VCS	confident.down	-0.46	0.0112346	10.79	0.007	3	1	inferred	---	----	A7WM73	A7WM73|HEXO1_ARATH Beta-hexosaminidase 1 OS=Arabidopsis thaliana GN=HEXO1 PE=1 SV=1
WT+VCS/WT-VCS	confident.down	-0.447	0.0100495	9.65	0.007	3	1	inferred	---	----	Q9C820	Q9C820|RAG3D_ARATH Ras-related protein RABG3d OS=Arabidopsis thaliana GN=RABG3D PE=2 SV=1
WT+VCS/WT-VCS	confident.down	-0.438	0.0103679	9.95	0.007	3	1	inferred	---	----	Q8S3U9	Q8S3U9|SEC5A_ARATH Exocyst complex component SEC5A OS=Arabidopsis thaliana GN=SEC5A PE=1 SV=1
WT+VCS/WT-VCS	confident.down	-0.428	0.0111758	10.73	0.007	3	1	inferred	---	----	Q8RX79	Q8RX79|APG3_ARATH Peptide chain release factor APG3, chloroplastic OS=Arabidopsis thaliana GN=APG3 PE=2 SV=1
WT+VCS/WT-VCS	confident.down	-0.425	0.0109438	10.51	0.007	3	1	inferred	---	----	O80503	O80503|O80503_ARATH Expressed protein OS=Arabidopsis thaliana GN=At2g44640 PE=4 SV=2
WT+VCS/WT-VCS	confident.down	-0.423	0.0100521	9.65	0.007	3	1	inferred	---	----	Q8W4S4	Q8W4S4|VHAA3_ARATH V-type proton ATPase subunit a3 OS=Arabidopsis thaliana GN=VHA-a3 PE=1 SV=1
WT+VCS/WT-VCS	confident.down	-0.418	0.0113523	10.9	0.007	3	1	inferred	---	----	Q949R9	Q949R9|MPC1_ARATH Mitochondrial pyruvate carrier 1 OS=Arabidopsis thaliana GN=MPC1 PE=3 SV=1
WT+VCS/WT-VCS	confident.down	-0.407	0.0107363	10.31	0.007	3	1	inferred	---	----	Q9ZW12	Q9ZW12|TRNH5_ARATH Tropinone reductase homolog At2g29260, chloroplastic OS=Arabidopsis thaliana GN=At2g29260 PE=2 SV=1
WT+VCS/WT-VCS	confident.down	-0.381	0.0115876	11.12	0.007	3	1	unresolved	---	----	P42760;P46422;Q9SRY5	P42760|GSTF6_ARATH Glutathione S-transferase F6 OS=Arabidopsis thaliana GN=GSTF6 PE=2 SV=2
WT+VCS/WT-VCS	confident.down	-0.352	0.010555	10.13	0.007	3	2	inferred	---	----	Q9M8L4	Q9M8L4|GLPK_ARATH Glycerol kinase OS=Arabidopsis thaliana GN=GLPK PE=1 SV=1
WT+VCS/WT-VCS	confident.down	-0.35	0.0104731	10.05	0.007	3	2	inferred	---	----	A0A1P8BEU1	A0A1P8BEU1|A0A1P8BEU1_ARATH Tagatose-6-phosphate ketose/aldose isomerase, putative (Mog1/PsbP/DUF1795-like photosystem II reaction center PsbP family protein) OS=Arabidopsis thaliana GN=At5g27390 PE=4 SV=1
WT+VCS/WT-VCS	confident.down	-0.336	0.0109994	10.56	0.007	3	2	inferred	---	----	Q9FL44	Q9FL44|MPH1_ARATH Protein MAINTENANCE OF PSII UNDER HIGH LIGHT 1 OS=Arabidopsis thaliana GN=MPH1 PE=1 SV=1
WT+VCS/WT-VCS	confident.down	-0.315	0.0107216	10.29	0.007	3	2	inferred	---	----	Q9LTR8	Q9LTR8|Q9LTR8_ARATH At5g57040 OS=Arabidopsis thaliana GN=MHM17.18 PE=2 SV=1
WT+VCS/WT-VCS	confident.down	-0.307	0.0102626	9.85	0.007	3	2	inferred	---	----	O03982	O03982|HIP39_ARATH Heavy metal-associated isoprenylated plant protein 39 OS=Arabidopsis thaliana GN=HIPP39 PE=2 SV=1
WT+VCS/WT-VCS	confident.down	-0.297	0.00989951	9.5	0.007	3	2	inferred	---	----	P0DKL4	P0DKL4|S130A_ARATH Spliceosome-associated protein 130 A OS=Arabidopsis thaliana GN=SAP130A PE=2 SV=1
WT+VCS/WT-VCS	confident.down	-0.288	0.011166	10.72	0.007	3	2	inferred	---	----	B9DG73	B9DG73|B9DG73_ARATH AT3G11930 protein OS=Arabidopsis thaliana GN=At3g11930 PE=1 SV=1
WT+VCS/WT-VCS	confident.down	-0.287	0.0107772	10.35	0.007	3	2	inferred	---	----	Q9SD79	Q9SD79|Q9SD79_ARATH Uncharacterized protein F13G24.250 OS=Arabidopsis thaliana GN=F13G24.250 PE=1 SV=1
WT+VCS/WT-VCS	confident.down	-0.263	0.00999947	9.6	0.007	3	2	unresolved	---	----	P24101;Q9SMU8	P24101|PER33_ARATH Peroxidase 33 OS=Arabidopsis thaliana GN=PER33 PE=1 SV=1
WT+VCS/WT-VCS	confident.down	-0.217	0.0113523	10.9	0.007	3	4	inferred	---	----	A0A1P8B5Z0	A0A1P8B5Z0|A0A1P8B5Z0_ARATH Acetamidase/Formamidase family protein OS=Arabidopsis thaliana GN=At4g37550 PE=4 SV=1
WT+VCS/WT-VCS	confident.down	-0.201	0.0103152	9.9	0.007	3	4	inferred	---	----	Q9SUI4	Q9SUI4|PSAL_ARATH Photosystem I reaction center subunit XI, chloroplastic OS=Arabidopsis thaliana GN=PSAL PE=1 SV=2
WT+VCS/WT-VCS	confident.down	-0.168	0.0113523	10.9	0.007	3	6	inferred	---	----	Q02166	Q02166|TRPD_ARATH Anthranilate phosphoribosyltransferase, chloroplastic OS=Arabidopsis thaliana GN=PAT1 PE=2 SV=1
WT+VCS/WT-VCS	confident.down	-0.162	0.0107772	10.35	0.007	3	6	inferred	---	----	Q9FGS0	Q9FGS0|CP31B_ARATH RNA-binding protein CP31B, chloroplastic OS=Arabidopsis thaliana GN=CP31B PE=1 SV=1
WT+VCS/WT-VCS	confident.down	-0.157	0.0118118	11.34	0.007	3	6	inferred	---	----	O82299	O82299|O82299_ARATH Putative chloroplast RNA binding protein OS=Arabidopsis thaliana GN=At2g35410 PE=1 SV=1
WT+VCS/WT-VCS	confident.down	-0.136	0.0107772	10.35	0.007	3	10	inferred	---	----	P37107	P37107|SR54C_ARATH Signal recognition particle 54 kDa protein, chloroplastic OS=Arabidopsis thaliana GN=FFC PE=1 SV=1
WT+VCS/WT-VCS	confident.down	-0.087	0.0112935	10.84	0.007	3	21	inferred	---	----	Q8LPR9	Q8LPR9|TI110_ARATH Protein TIC110, chloroplastic OS=Arabidopsis thaliana GN=TIC110 PE=1 SV=1
WT+VCS/WT-VCS	confident.up	0.108	0.00979951	9.41	0.007	3	14	inferred	---	----	Q9LD43	Q9LD43|ACCA_ARATH Acetyl-coenzyme A carboxylase carboxyl transferase subunit alpha, chloroplastic OS=Arabidopsis thaliana GN=CAC3 PE=1 SV=1
WT+VCS/WT-VCS	confident.up	0.126	0.0111758	10.73	0.007	3	12	inferred	---	----	F4K0E8	F4K0E8|ISPG_ARATH 4-hydroxy-3-methylbut-2-en-1-yl diphosphate synthase (ferredoxin), chloroplastic OS=Arabidopsis thaliana GN=ISPG PE=1 SV=1
WT+VCS/WT-VCS	confident.up	0.131	0.0112935	10.84	0.007	3	9	inferred	---	----	Q38799	Q38799|ODPB1_ARATH Pyruvate dehydrogenase E1 component subunit beta-1, mitochondrial OS=Arabidopsis thaliana GN=PDH2 PE=1 SV=2
WT+VCS/WT-VCS	confident.up	0.139	0.0103152	9.9	0.007	3	10	inferred	---	----	Q8RXD9	Q8RXD9|DPE2_ARATH 4-alpha-glucanotransferase DPE2 OS=Arabidopsis thaliana GN=DPE2 PE=1 SV=1
WT+VCS/WT-VCS	confident.up	0.14	0.0100521	9.65	0.007	3	9	inferred	---	----	P55826	P55826|PPOC_ARATH Protoporphyrinogen oxidase 1, chloroplastic OS=Arabidopsis thaliana GN=PPOX1 PE=1 SV=1
WT+VCS/WT-VCS	confident.up	0.153	0.0112935	10.84	0.007	3	9	inferred	---	----	Q9LYR4	Q9LYR4|Q9LYR4_ARATH Aldolase-type TIM barrel family protein OS=Arabidopsis thaliana GN=TRA2 PE=2 SV=1
WT+VCS/WT-VCS	confident.up	0.165	0.00984951	9.46	0.007	3	7	inferred	---	----	Q9SA14	Q9SA14|LEU31_ARATH 3-isopropylmalate dehydrogenase 1, chloroplastic OS=Arabidopsis thaliana GN=IMDH1 PE=2 SV=2
WT+VCS/WT-VCS	confident.up	0.166	0.00999947	9.6	0.007	3	6	inferred	---	----	Q8LAS8	Q8LAS8|SFGH_ARATH S-formylglutathione hydrolase OS=Arabidopsis thaliana GN=SFGH PE=1 SV=2
WT+VCS/WT-VCS	confident.up	0.177	0.00984951	9.46	0.007	3	9	inferred	---	----	Q9ZU25	Q9ZU25|MPPA1_ARATH Probable mitochondrial-processing peptidase subunit alpha-1, mitochondrial OS=Arabidopsis thaliana GN=At1g51980 PE=1 SV=1
WT+VCS/WT-VCS	confident.up	0.183	0.0099495	9.55	0.007	3	6	inferred	---	----	Q42586	Q42586|UMPS_ARATH Uridine 5'-monophosphate synthase OS=Arabidopsis thaliana GN=PYRE-F PE=2 SV=2
WT+VCS/WT-VCS	confident.up	0.202	0.0101574	9.75	0.007	3	5	inferred	---	----	Q940G5	Q940G5|Q940G5_ARATH Glucose-6-phosphate 1-epimerase OS=Arabidopsis thaliana GN=At4g25900 PE=2 SV=1
WT+VCS/WT-VCS	confident.up	0.213	0.0115876	11.12	0.007	3	4	inferred	---	----	Q9LS25	Q9LS25|PP420_ARATH Pentatricopeptide repeat-containing protein At5g46580, chloroplastic OS=Arabidopsis thaliana GN=At5g46580 PE=2 SV=1
WT+VCS/WT-VCS	confident.up	0.228	0.0103152	9.9	0.007	3	3	inferred	---	----	F4K329	F4K329|F4K329_ARATH Plasma membrane fusion protein OS=Arabidopsis thaliana GN=At5g42765 PE=4 SV=1
WT+VCS/WT-VCS	confident.up	0.229	0.0114111	10.95	0.007	3	3	inferred	---	----	O48726	O48726|RPN13_ARATH 26S proteasome regulatory subunit RPN13 OS=Arabidopsis thaliana GN=RPN13 PE=1 SV=2
WT+VCS/WT-VCS	confident.up	0.23	0.011166	10.72	0.007	3	3	unresolved	---	----	P42791;Q940B0	P42791|RL182_ARATH 60S ribosomal protein L18-2 OS=Arabidopsis thaliana GN=RPL18B PE=1 SV=2
WT+VCS/WT-VCS	confident.up	0.237	0.011117	10.67	0.007	3	3	inferred	---	----	Q9T074	Q9T074|PCKA_ARATH Phosphoenolpyruvate carboxykinase (ATP) OS=Arabidopsis thaliana GN=PCKA PE=1 SV=1
WT+VCS/WT-VCS	confident.up	0.249	0.0116464	11.18	0.007	3	3	inferred	---	----	Q42440	Q42440|PAI1_ARATH N-(5'-phosphoribosyl)anthranilate isomerase 1, chloroplastic OS=Arabidopsis thaliana GN=PAI1 PE=2 SV=1
WT+VCS/WT-VCS	confident.up	0.254	0.0102626	9.85	0.007	3	3	inferred	---	----	O64688	O64688|ODPB3_ARATH Pyruvate dehydrogenase E1 component subunit beta-3, chloroplastic OS=Arabidopsis thaliana GN=E1-BETA-2 PE=2 SV=1
WT+VCS/WT-VCS	confident.up	0.256	0.00974951	9.36	0.007	3	3	inferred	---	----	Q42262	Q42262|RS3A2_ARATH 40S ribosomal protein S3a-2 OS=Arabidopsis thaliana GN=RPS3AB PE=2 SV=3
WT+VCS/WT-VCS	confident.up	0.257	0.0108883	10.45	0.007	3	3	inferred	---	----	Q9FXA1	Q9FXA1|Q9FXA1_ARATH AT1G49750 protein OS=Arabidopsis thaliana GN=At1g49750 PE=2 SV=1
WT+VCS/WT-VCS	confident.up	0.263	0.0107216	10.29	0.007	3	2	unresolved	---	----	Q9SN86;Q9ZP06	Q9SN86|MDHP_ARATH Malate dehydrogenase, chloroplastic OS=Arabidopsis thaliana GN=At3g47520 PE=1 SV=1
WT+VCS/WT-VCS	confident.up	0.283	0.0117052	11.24	0.007	3	2	inferred	---	----	Q8LBN7	Q8LBN7|COSA_ARATH Costars family protein At4g33640 OS=Arabidopsis thaliana GN=At4g33640 PE=1 SV=1
WT+VCS/WT-VCS	confident.up	0.286	0.00974951	9.36	0.007	3	3	inferred	---	----	Q9S7I3	Q9S7I3|NLTP2_ARATH Non-specific lipid-transfer protein 2 OS=Arabidopsis thaliana GN=LTP2 PE=3 SV=1
WT+VCS/WT-VCS	confident.up	0.297	0.0104994	10.08	0.007	3	2	unresolved	---	----	Q9LXT3;Q9SJI8	Q9LXT3|MBF1B_ARATH Multiprotein-bridging factor 1b OS=Arabidopsis thaliana GN=MBF1B PE=2 SV=1
WT+VCS/WT-VCS	confident.up	0.298	0.0107363	10.31	0.007	3	2	inferred	---	----	Q9SJA6	Q9SJA6|RZ22A_ARATH Serine/arginine-rich splicing factor RSZ22A OS=Arabidopsis thaliana GN=RSZ22A PE=1 SV=1
WT+VCS/WT-VCS	confident.up	0.304	0.0104205	10	0.007	3	2	inferred	---	----	Q8LDW8	Q8LDW8|GLO2D_ARATH Probable hydroxyacylglutathione hydrolase 2, chloroplastic OS=Arabidopsis thaliana GN=GLX2-4 PE=2 SV=1
WT+VCS/WT-VCS	confident.up	0.306	0.0113523	10.9	0.007	3	2	inferred	---	----	Q8L719	Q8L719|THO4B_ARATH THO complex subunit 4B OS=Arabidopsis thaliana GN=ALY2 PE=1 SV=1
WT+VCS/WT-VCS	confident.up	0.321	0.0099995	9.6	0.007	3	2	inferred	---	----	Q940P0	Q940P0|Q940P0_ARATH AT5g03660/F17C15_80 OS=Arabidopsis thaliana GN=At5g03660 PE=1 SV=1
WT+VCS/WT-VCS	confident.up	0.356	0.0106105	10.19	0.007	3	2	inferred	---	----	Q944G6	Q944G6|Q944G6_ARATH AT4g03150/F4C21_7 OS=Arabidopsis thaliana GN=At4g03150 PE=2 SV=1
WT+VCS/WT-VCS	confident.up	0.361	0.00999947	9.6	0.007	3	2	unresolved	---	----	Q39242;Q39243	Q39242|TRXB2_ARATH Thioredoxin reductase 2 OS=Arabidopsis thaliana GN=NTR2 PE=2 SV=2
WT+VCS/WT-VCS	confident.up	0.389	0.0108883	10.45	0.007	3	1	inferred	---	----	Q9XH48	Q9XH48|TIM13_ARATH Mitochondrial import inner membrane translocase subunit TIM13 OS=Arabidopsis thaliana GN=TIM13 PE=1 SV=2
WT+VCS/WT-VCS	confident.up	0.392	0.0108415	10.41	0.007	3	1	inferred	---	----	P25702	P25702|ACP3_ARATH Acyl carrier protein 3, chloroplastic OS=Arabidopsis thaliana GN=ACP3 PE=1 SV=2
WT+VCS/WT-VCS	confident.up	0.392	0.0109994	10.56	0.007	3	1	unresolved	---	----	O80504;Q9M1C2	O80504|CH102_ARATH 10 kDa chaperonin 2, chloroplastic OS=Arabidopsis thaliana GN=CPN10-2 PE=2 SV=1
WT+VCS/WT-VCS	confident.up	0.392	0.011117	10.67	0.007	3	1	inferred	---	----	Q9LIN3	Q9LIN3|RZ1A_ARATH Glycine-rich RNA-binding protein RZ1A OS=Arabidopsis thaliana GN=RZ1A PE=1 SV=1
WT+VCS/WT-VCS	confident.up	0.399	0.0108327	10.4	0.007	3	1	inferred	---	----	Q38935	Q38935|FK151_ARATH Peptidyl-prolyl cis-trans isomerase FKBP15-1 OS=Arabidopsis thaliana GN=FKBP15-1 PE=2 SV=2
WT+VCS/WT-VCS	confident.up	0.406	0.0103152	9.9	0.007	3	1	unresolved	---	----	Q84L30;Q84L31	Q84L30|RD23D_ARATH Ubiquitin receptor RAD23d OS=Arabidopsis thaliana GN=RAD23D PE=1 SV=2
WT+VCS/WT-VCS	confident.up	0.416	0.0118118	11.34	0.007	3	1	unresolved	---	----	Q9LIN5;Q9SAD7	Q9LIN5|IF4B1_ARATH Eukaryotic translation initiation factor 4B1 OS=Arabidopsis thaliana GN=EIF4B1 PE=1 SV=1
WT+VCS/WT-VCS	confident.up	0.424	0.010555	10.13	0.007	3	1	unresolved	---	----	O80852;P42761	O80852|GSTF9_ARATH Glutathione S-transferase F9 OS=Arabidopsis thaliana GN=GSTF9 PE=1 SV=1
WT+VCS/WT-VCS	confident.up	0.435	0.0101574	9.75	0.007	3	1	inferred	---	----	Q8LBZ4	Q8LBZ4|OTU_ARATH OTU domain-containing protein At3g57810 OS=Arabidopsis thaliana GN=At3g57810 PE=2 SV=1
WT+VCS/WT-VCS	confident.up	0.435	0.0107889	10.36	0.007	3	1	inferred	---	----	Q9LFR3	Q9LFR3|GASAE_ARATH Gibberellin-regulated protein 14 OS=Arabidopsis thaliana GN=GASA14 PE=1 SV=1
WT+VCS/WT-VCS	confident.up	0.445	0.0106105	10.19	0.007	3	1	inferred	---	----	Q9ZUY6	Q9ZUY6|AXS1_ARATH UDP-D-apiose/UDP-D-xylose synthase 1 OS=Arabidopsis thaliana GN=AXS1 PE=1 SV=1
WT+VCS/WT-VCS	confident.up	0.445	0.0107216	10.29	0.007	3	1	unresolved	---	----	Q9M1G8;Q9ZV19	Q9M1G8|DJ1F_ARATH DJ-1 protein homolog F OS=Arabidopsis thaliana GN=DJ1F PE=1 SV=1
WT+VCS/WT-VCS	confident.up	0.452	0.0110549	10.61	0.007	3	1	inferred	---	----	B9DGC0	B9DGC0|B9DGC0_ARATH AT2G34560 protein OS=Arabidopsis thaliana GN=CCP1 PE=1 SV=1
WT+VCS/WT-VCS	confident.up	0.456	0.0100521	9.65	0.007	3	1	inferred	---	----	O22703	O22703|RZ1B_ARATH Glycine-rich RNA-binding protein RZ1B OS=Arabidopsis thaliana GN=RZ1B PE=2 SV=1
WT+VCS/WT-VCS	confident.up	0.456	0.0111758	10.73	0.007	3	1	inferred	---	----	Q9FFE0	Q9FFE0|RRAA2_ARATH Putative 4-hydroxy-4-methyl-2-oxoglutarate aldolase 2 OS=Arabidopsis thaliana GN=At5g16450 PE=1 SV=1
WT+VCS/WT-VCS	confident.up	0.457	0.0109438	10.51	0.007	3	1	inferred	---	----	Q9LLC1	Q9LLC1|BCCP2_ARATH Biotin carboxyl carrier protein of acetyl-CoA carboxylase 2, chloroplastic OS=Arabidopsis thaliana GN=BCCP2 PE=1 SV=1
WT+VCS/WT-VCS	confident.up	0.463	0.0114699	11.01	0.007	3	1	unresolved	---	----	O23324;Q43870	O23324|APS3_ARATH ATP-sulfurylase 3, chloroplastic OS=Arabidopsis thaliana GN=APS3 PE=1 SV=1
WT+VCS/WT-VCS	confident.up	0.549	0.0115287	11.07	0.007	2	1	inferred	---	----	O49597	O49597|HMGB5_ARATH High mobility group B protein 5 OS=Arabidopsis thaliana GN=HMGB5 PE=2 SV=1
WT+VCS/WT-VCS	confident.up	0.793	0.0103152	9.9	0.007	3	3	inferred	---	----	O04350	O04350|TBCA_ARATH Tubulin-folding cofactor A OS=Arabidopsis thaliana GN=TFCA PE=1 SV=2
WT+VCS/WT-VCS	confident.down	-1.131	0.0119368	11.46	0.008	1	1	inferred	---	----	Q8LBB2	Q8LBB2|KING1_ARATH SNF1-related protein kinase regulatory subunit gamma-1 OS=Arabidopsis thaliana GN=KING1 PE=1 SV=2
WT+VCS/WT-VCS	confident.down	-1.05	0.0129991	12.48	0.008	1	1	inferred	---	----	Q9LXS6	Q9LXS6|CISY2_ARATH Citrate synthase 2, peroxisomal OS=Arabidopsis thaliana GN=CSY2 PE=2 SV=1
WT+VCS/WT-VCS	confident.down	-1.027	0.013499	12.96	0.008	1	1	inferred	---	----	Q94K59	Q94K59|Q94K59_ARATH Phosphorylase superfamily protein OS=Arabidopsis thaliana GN=At4g24350 PE=2 SV=1
WT+VCS/WT-VCS	confident.down	-0.751	0.0136419	13.1	0.008	2	1	inferred	---	----	P42498	P42498|PHYE_ARATH Phytochrome E OS=Arabidopsis thaliana GN=PHYE PE=1 SV=2
WT+VCS/WT-VCS	confident.down	-0.535	0.0130658	12.54	0.008	2	1	inferred	---	----	Q39196	Q39196|PIP14_ARATH Probable aquaporin PIP1-4 OS=Arabidopsis thaliana GN=PIP1.4 PE=1 SV=1
WT+VCS/WT-VCS	confident.down	-0.459	0.0119368	11.46	0.008	3	1	inferred	---	----	Q9FUS9	Q9FUS9|GSTUI_ARATH Glutathione S-transferase U18 OS=Arabidopsis thaliana GN=GSTU18 PE=2 SV=1
WT+VCS/WT-VCS	confident.down	-0.458	0.0118743	11.4	0.008	3	1	inferred	---	----	O82258	O82258|CRR6_ARATH Protein CHLORORESPIRATORY REDUCTION 6, chloroplastic OS=Arabidopsis thaliana GN=CRR6 PE=2 SV=1
WT+VCS/WT-VCS	confident.down	-0.447	0.0133324	12.8	0.008	3	1	inferred	---	----	Q94AZ5	Q94AZ5|Q94AZ5_ARATH Alanine-tRNA ligase OS=Arabidopsis thaliana GN=At2g45060 PE=1 SV=1
WT+VCS/WT-VCS	confident.down	-0.444	0.0128658	12.35	0.008	3	1	inferred	---	----	Q75W54	Q75W54|EBM_ARATH Mannosylglycoprotein endo-beta-mannosidase OS=Arabidopsis thaliana GN=EBM PE=1 SV=3
WT+VCS/WT-VCS	confident.down	-0.438	0.0123742	11.88	0.008	3	1	unresolved	---	----	Q94BV4;Q9M2E0	Q94BV4|RH6_ARATH DEAD-box ATP-dependent RNA helicase 6 OS=Arabidopsis thaliana GN=RH6 PE=2 SV=2
WT+VCS/WT-VCS	confident.down	-0.42	0.0128658	12.35	0.008	3	1	inferred	---	----	F4I3I1	F4I3I1|F4I3I1_ARATH FAD/NAD(P)-binding oxidoreductase family protein OS=Arabidopsis thaliana GN=At1g55980 PE=4 SV=2
WT+VCS/WT-VCS	confident.down	-0.42	0.0129991	12.48	0.008	3	1	inferred	---	----	Q94KD3	Q94KD3|VP52A_ARATH Vacuolar protein sorting-associated protein 52 A OS=Arabidopsis thaliana GN=VPS52 PE=1 SV=1
WT+VCS/WT-VCS	confident.down	-0.398	0.0128658	12.35	0.008	3	1	inferred	---	----	F4JD16	F4JD16|F4JD16_ARATH C2 calcium/lipid-binding endonuclease/exonuclease/phosphatase OS=Arabidopsis thaliana GN=At3g60950 PE=4 SV=1
WT+VCS/WT-VCS	confident.down	-0.396	0.0137847	13.23	0.008	3	1	inferred	---	----	Q9M9T1	Q9M9T1|Q9M9T1_ARATH F14L17.7 protein OS=Arabidopsis thaliana GN=At1g14310 PE=4 SV=1
WT+VCS/WT-VCS	confident.down	-0.369	0.0127991	12.29	0.008	3	1	unresolved	---	----	P47998;Q9S6Z7	P47998|CYSK1_ARATH Cysteine synthase 1 OS=Arabidopsis thaliana GN=OASA1 PE=1 SV=2
WT+VCS/WT-VCS	confident.down	-0.361	0.0128658	12.35	0.008	3	2	inferred	---	----	Q9STX2	Q9STX2|VEP1_ARATH 3-oxo-Delta(4,5)-steroid 5-beta-reductase OS=Arabidopsis thaliana GN=VEP1 PE=1 SV=1
WT+VCS/WT-VCS	confident.down	-0.342	0.013499	12.96	0.008	3	3	inferred	---	----	Q9SK86	Q9SK86|ADHL1_ARATH Alcohol dehydrogenase-like 1 OS=Arabidopsis thaliana GN=At1g22430 PE=2 SV=1
WT+VCS/WT-VCS	confident.down	-0.34	0.0125325	12.03	0.008	3	1	inferred	---	----	P56760	P56760|ATPH_ARATH ATP synthase subunit c, chloroplastic OS=Arabidopsis thaliana GN=atpH PE=3 SV=1
WT+VCS/WT-VCS	confident.down	-0.203	0.0136419	13.1	0.008	3	3	inferred	---	----	F4K9G5	F4K9G5|F4K9G5_ARATH Tautomerase/MIF superfamily protein OS=Arabidopsis thaliana GN=At5g01650 PE=4 SV=1
WT+VCS/WT-VCS	confident.down	-0.201	0.0120617	11.58	0.008	3	4	inferred	---	----	P33207	P33207|FABG_ARATH 3-oxoacyl-[acyl-carrier-protein] reductase, chloroplastic OS=Arabidopsis thaliana GN=At1g24360 PE=1 SV=2
WT+VCS/WT-VCS	confident.down	-0.142	0.013499	12.96	0.008	3	7	inferred	---	----	Q9SY97	Q9SY97|LHCA3_ARATH Photosystem I chlorophyll a/b-binding protein 3-1, chloroplastic OS=Arabidopsis thaliana GN=LHCA3 PE=1 SV=1
WT+VCS/WT-VCS	confident.down	-0.113	0.0136419	13.1	0.008	3	12	inferred	---	----	P52410	P52410|KASC1_ARATH 3-oxoacyl-[acyl-carrier-protein] synthase I, chloroplastic OS=Arabidopsis thaliana GN=KAS1 PE=1 SV=2
WT+VCS/WT-VCS	confident.up	0.123	0.0128658	12.35	0.008	3	12	inferred	---	----	Q9SIP1	Q9SIP1|UP3_ARATH Stress-response A/B barrel domain-containing protein UP3 OS=Arabidopsis thaliana GN=UP3 PE=1 SV=1
WT+VCS/WT-VCS	confident.up	0.129	0.0124992	12	0.008	3	10	inferred	---	----	P93028	P93028|UBE11_ARATH Ubiquitin-activating enzyme E1 1 OS=Arabidopsis thaliana GN=UBA1 PE=1 SV=1
WT+VCS/WT-VCS	confident.up	0.179	0.0120617	11.58	0.008	3	6	inferred	---	----	Q9C827	Q9C827|COB22_ARATH Coatomer subunit beta'-2 OS=Arabidopsis thaliana GN=At1g52360 PE=1 SV=1
WT+VCS/WT-VCS	confident.up	0.183	0.0123742	11.88	0.008	3	5	inferred	---	----	P83755	P83755|PSBA_ARATH Photosystem II protein D1 OS=Arabidopsis thaliana GN=psbA PE=1 SV=2
WT+VCS/WT-VCS	confident.up	0.198	0.0129325	12.42	0.008	3	4	inferred	---	----	O80504	O80504|CH102_ARATH 10 kDa chaperonin 2, chloroplastic OS=Arabidopsis thaliana GN=CPN10-2 PE=2 SV=1
WT+VCS/WT-VCS	confident.up	0.201	0.0139276	13.37	0.008	3	4	inferred	---	----	Q9LVM3	Q9LVM3|Q9LVM3_ARATH YCF54 OS=Arabidopsis thaliana GN=EMB3143 PE=4 SV=1
WT+VCS/WT-VCS	confident.up	0.211	0.0130658	12.54	0.008	3	3	inferred	---	----	Q8LD27	Q8LD27|PSB6_ARATH Proteasome subunit beta type-6 OS=Arabidopsis thaliana GN=PBA1 PE=1 SV=2
WT+VCS/WT-VCS	confident.up	0.216	0.0134276	12.89	0.008	3	4	inferred	---	----	Q8H0Y1	Q8H0Y1|OP24B_ARATH Outer envelope pore protein 24B, chloroplastic OS=Arabidopsis thaliana GN=OEP24B PE=2 SV=1
WT+VCS/WT-VCS	confident.up	0.225	0.0127991	12.29	0.008	3	3	inferred	---	----	Q9SIE7	Q9SIE7|PLAT2_ARATH PLAT domain-containing protein 2 OS=Arabidopsis thaliana GN=PLAT2 PE=2 SV=1
WT+VCS/WT-VCS	confident.up	0.233	0.013499	12.96	0.008	3	3	inferred	---	----	Q9FM65	Q9FM65|FLA1_ARATH Fasciclin-like arabinogalactan protein 1 OS=Arabidopsis thaliana GN=FLA1 PE=1 SV=1
WT+VCS/WT-VCS	confident.up	0.236	0.0119993	11.52	0.008	3	3	inferred	---	----	Q94AW8	Q94AW8|DNAJ3_ARATH Chaperone protein dnaJ 3 OS=Arabidopsis thaliana GN=ATJ3 PE=1 SV=2
WT+VCS/WT-VCS	confident.up	0.237	0.0119368	11.46	0.008	3	3	unresolved	---	----	Q944H0;Q9FR44	Q944H0|PEAM2_ARATH Phosphomethylethanolamine N-methyltransferase OS=Arabidopsis thaliana GN=NMT2 PE=2 SV=2
WT+VCS/WT-VCS	confident.up	0.246	0.0137847	13.23	0.008	3	3	inferred	---	----	Q8RYE9	Q8RYE9|GPPL3_ARATH Haloacid dehalogenase-like hydrolase domain-containing protein At2g33255 OS=Arabidopsis thaliana GN=At2g33255 PE=1 SV=1
WT+VCS/WT-VCS	confident.up	0.25	0.0135705	13.03	0.008	3	4	inferred	---	----	Q8VZ68	Q8VZ68|Q8VZ68_ARATH Is a member of the PF|00364 Biotin-requiring enzymes family OS=Arabidopsis thaliana GN=At1g52670 PE=2 SV=1
WT+VCS/WT-VCS	confident.up	0.26	0.0122492	11.76	0.008	3	3	inferred	---	----	Q94KD0	Q94KD0|TA15B_ARATH Transcription initiation factor TFIID subunit 15b OS=Arabidopsis thaliana GN=TAF15B PE=1 SV=1
WT+VCS/WT-VCS	confident.up	0.269	0.0121169	11.63	0.008	3	2	unresolved	---	----	Q9FYA6;Q9M401	Q9FYA6|BCAT5_ARATH Branched-chain-amino-acid aminotransferase 5, chloroplastic OS=Arabidopsis thaliana GN=BCAT5 PE=1 SV=1
WT+VCS/WT-VCS	confident.up	0.271	0.0120617	11.58	0.008	3	2	inferred	---	----	Q9ASV6	Q9ASV6|RR20_ARATH 30S ribosomal protein S20, chloroplastic OS=Arabidopsis thaliana GN=RPS20 PE=2 SV=1
WT+VCS/WT-VCS	confident.up	0.274	0.0121242	11.64	0.008	3	3	inferred	---	----	F4I2A0	F4I2A0|F4I2A0_ARATH Prolyl oligopeptidase family protein OS=Arabidopsis thaliana GN=At1g76140 PE=1 SV=1
WT+VCS/WT-VCS	confident.up	0.292	0.0128658	12.35	0.008	3	2	inferred	---	----	P29402	P29402|CALX1_ARATH Calnexin homolog 1 OS=Arabidopsis thaliana GN=CNX1 PE=1 SV=1
WT+VCS/WT-VCS	confident.up	0.292	0.0136419	13.1	0.008	3	2	inferred	---	----	P24636	P24636|TBB4_ARATH Tubulin beta-4 chain OS=Arabidopsis thaliana GN=TUBB4 PE=2 SV=2
WT+VCS/WT-VCS	confident.up	0.315	0.0127325	12.22	0.008	3	2	unresolved	---	----	O81852;Q9SA18	O81852|AKH2_ARATH Bifunctional aspartokinase/homoserine dehydrogenase 2, chloroplastic OS=Arabidopsis thaliana GN=AKHSDH2 PE=1 SV=1
WT+VCS/WT-VCS	confident.up	0.332	0.0135991	13.06	0.008	3	2	inferred	---	----	Q9FNP8	Q9FNP8|RS193_ARATH 40S ribosomal protein S19-3 OS=Arabidopsis thaliana GN=RPS19C PE=2 SV=1
WT+VCS/WT-VCS	confident.up	0.37	0.0134276	12.89	0.008	3	1	unresolved	---	----	Q570C8;Q8LF48	Q570C8|THIK5_ARATH 3-ketoacyl-CoA thiolase 5, peroxisomal OS=Arabidopsis thaliana GN=KAT5 PE=1 SV=2
WT+VCS/WT-VCS	confident.up	0.381	0.0119993	11.52	0.008	3	2	inferred	---	----	F4HSW0	F4HSW0|F4HSW0_ARATH Phosphoribosylformylglycinamidine synthase OS=Arabidopsis thaliana GN=At1g27385 PE=4 SV=1
WT+VCS/WT-VCS	confident.up	0.389	0.0137847	13.23	0.008	3	1	inferred	---	----	Q9SX80	Q9SX80|R47CP_ARATH Polyadenylate-binding protein RBP47C' OS=Arabidopsis thaliana GN=RBP47C' PE=2 SV=1
WT+VCS/WT-VCS	confident.up	0.391	0.0126658	12.16	0.008	3	1	unresolved	---	----	F4JL11;Q96321	F4JL11|IMPA2_ARATH Importin subunit alpha-2 OS=Arabidopsis thaliana GN=IMPA2 PE=1 SV=1
WT+VCS/WT-VCS	confident.up	0.394	0.0119368	11.46	0.008	3	1	inferred	---	----	Q949S9	Q949S9|SPF27_ARATH Pre-mRNA-splicing factor SPF27 homolog OS=Arabidopsis thaliana GN=MOS4 PE=1 SV=1
WT+VCS/WT-VCS	confident.up	0.394	0.0119993	11.52	0.008	3	10	unresolved	---	----	O81149;Q42134	O81149|PSA5A_ARATH Proteasome subunit alpha type-5-A OS=Arabidopsis thaliana GN=PAE1 PE=1 SV=1
WT+VCS/WT-VCS	confident.up	0.394	0.0121867	11.7	0.008	3	1	unresolved	---	----	P29514;P29515;P29516;Q56YW9	P29514|TBB6_ARATH Tubulin beta-6 chain OS=Arabidopsis thaliana GN=TUBB6 PE=2 SV=1
WT+VCS/WT-VCS	confident.up	0.41	0.0126658	12.16	0.008	3	1	inferred	---	----	Q9SKI2	Q9SKI2|VPS2A_ARATH Vacuolar protein sorting-associated protein 2 homolog 1 OS=Arabidopsis thaliana GN=VPS2.1 PE=1 SV=2
WT+VCS/WT-VCS	confident.up	0.414	0.0134658	12.93	0.008	3	1	inferred	---	----	Q9FZJ3	Q9FZJ3|FBK16_ARATH Putative F-box/kelch-repeat protein At1g27420 OS=Arabidopsis thaliana GN=At1g27420 PE=4 SV=2
WT+VCS/WT-VCS	confident.up	0.427	0.0127325	12.22	0.008	3	1	unresolved	---	----	Q5M729;Q8RWN9	Q5M729|ODP23_ARATH Dihydrolipoyllysine-residue acetyltransferase component 3 of pyruvate dehydrogenase complex, mitochondrial OS=Arabidopsis thaliana GN=At1g54220 PE=1 SV=1
WT+VCS/WT-VCS	confident.up	0.431	0.0124992	12	0.008	3	1	unresolved	---	----	Q39255;Q9FHW7	Q39255|SKP1A_ARATH SKP1-like protein 1A OS=Arabidopsis thaliana GN=SKP1A PE=1 SV=1
WT+VCS/WT-VCS	confident.up	0.44	0.0118817	11.41	0.008	3	1	inferred	---	----	Q9ZVJ5	Q9ZVJ5|SGGP_ARATH Haloacid dehalogenase-like hydrolase domain-containing protein Sgpp OS=Arabidopsis thaliana GN=SGPP PE=1 SV=2
WT+VCS/WT-VCS	confident.up	0.497	0.0122492	11.76	0.008	2	1	inferred	---	----	O82197	O82197|VP321_ARATH Vacuolar protein sorting-associated protein 32 homolog 1 OS=Arabidopsis thaliana GN=VPS32.1 PE=1 SV=1
WT+VCS/WT-VCS	confident.up	0.548	0.0125325	12.03	0.008	2	1	inferred	---	----	Q8LC83	Q8LC83|RS242_ARATH 40S ribosomal protein S24-2 OS=Arabidopsis thaliana GN=RPS24B PE=2 SV=2
WT+VCS/WT-VCS	confident.down	-1.008	0.0149988	14.4	0.009	1	1	inferred	---	----	Q84XU2	Q84XU2|PPP5_ARATH Serine/threonine-protein phosphatase 5 OS=Arabidopsis thaliana GN=PAPP5 PE=1 SV=1
WT+VCS/WT-VCS	confident.down	-0.707	0.0142847	13.71	0.009	2	1	inferred	---	----	Q8GWQ6	Q8GWQ6|Y6344_ARATH UPF0235 protein At5g63440 OS=Arabidopsis thaliana GN=At5g63440 PE=1 SV=1
WT+VCS/WT-VCS	confident.down	-0.561	0.0150758	14.47	0.009	3	1	inferred	---	----	O78310	O78310|SODC2_ARATH Superoxide dismutase [Cu-Zn] 2, chloroplastic OS=Arabidopsis thaliana GN=CSD2 PE=1 SV=2
WT+VCS/WT-VCS	confident.down	-0.436	0.0149219	14.33	0.009	3	1	inferred	---	----	Q9T091	Q9T091|VP26B_ARATH Vacuolar protein sorting-associated protein 26B OS=Arabidopsis thaliana GN=VPS26B PE=2 SV=2
WT+VCS/WT-VCS	confident.down	-0.432	0.0140704	13.51	0.009	3	1	inferred	---	----	Q8RXE9	Q8RXE9|SYWM_ARATH Tryptophan--tRNA ligase, chloroplastic/mitochondrial OS=Arabidopsis thaliana GN=OVA4 PE=1 SV=1
WT+VCS/WT-VCS	confident.down	-0.431	0.0157487	15.12	0.009	3	1	inferred	---	----	Q9FNC9	Q9FNC9|TOM92_ARATH Mitochondrial import receptor subunit TOM9-2 OS=Arabidopsis thaliana GN=TOM9-2 PE=1 SV=3
WT+VCS/WT-VCS	confident.down	-0.423	0.0147681	14.18	0.009	2	2	inferred	---	----	Q1JPL7	Q1JPL7|PME18_ARATH Pectinesterase/pectinesterase inhibitor 18 OS=Arabidopsis thaliana GN=PME18 PE=1 SV=3
WT+VCS/WT-VCS	confident.down	-0.394	0.0152296	14.62	0.009	3	1	inferred	---	----	P60129	P60129|PSBL_ARATH Photosystem II reaction center protein L OS=Arabidopsis thaliana GN=psbL PE=1 SV=1
WT+VCS/WT-VCS	confident.down	-0.375	0.0153065	14.69	0.009	3	1	inferred	---	----	F4ICV8	F4ICV8|F4ICV8_ARATH Regulator of Vps4 activity in the MVB pathway protein OS=Arabidopsis thaliana GN=At1g52315 PE=4 SV=1
WT+VCS/WT-VCS	confident.down	-0.374	0.0156654	15.04	0.009	3	1	inferred	---	----	Q94F50	Q94F50|Q94F50_ARATH AT5g48790/K24G6_12 OS=Arabidopsis thaliana GN=At5g48790 PE=2 SV=1
WT+VCS/WT-VCS	confident.down	-0.371	0.0149219	14.33	0.009	3	1	inferred	---	----	rev_Q9XIL9	Q9XIL9|PLRX3_ARATH reversed Pollen-specific leucine-rich repeat extensin-like protein 3 OS=Arabidopsis thaliana GN=PEX3 PE=2 SV=1
WT+VCS/WT-VCS	confident.down	-0.367	0.0145704	13.99	0.009	3	1	inferred	---	----	Q9STG6	Q9STG6|DUT_ARATH Deoxyuridine 5'-triphosphate nucleotidohydrolase OS=Arabidopsis thaliana GN=DUT PE=1 SV=1
WT+VCS/WT-VCS	confident.down	-0.36	0.015832	15.2	0.009	3	1	inferred	---	----	F4IQG2	F4IQG2|AATP2_ARATH AAA-ATPase At2g18190 OS=Arabidopsis thaliana GN=At2g18190 PE=2 SV=1
WT+VCS/WT-VCS	confident.down	-0.282	0.0144604	13.88	0.009	3	2	unresolved	---	----	Q8W493;Q9FKW6	Q8W493|FNRL2_ARATH Ferredoxin--NADP reductase, leaf isozyme 2, chloroplastic OS=Arabidopsis thaliana GN=LFNR2 PE=1 SV=1
WT+VCS/WT-VCS	confident.down	-0.275	0.0144604	13.88	0.009	3	2	inferred	---	----	P49691	P49691|RL4B_ARATH 60S ribosomal protein L4-2 OS=Arabidopsis thaliana GN=RPL4D PE=1 SV=2
WT+VCS/WT-VCS	confident.down	-0.249	0.0144275	13.85	0.009	3	2	inferred	---	----	A0A1P8BDN6	A0A1P8BDN6|A0A1P8BDN6_ARATH Ferredoxin/thioredoxin reductase subunit A (Variable subunit) 2 OS=Arabidopsis thaliana GN=FTRA2 PE=4 SV=1
WT+VCS/WT-VCS	confident.down	-0.247	0.016082	15.44	0.009	3	2	inferred	---	----	Q9SZC9-2	Q9SZC9-2|HMA6_ARATH Isoform 2 of Copper-transporting ATPase PAA1, chloroplastic OS=Arabidopsis thaliana GN=PAA1
WT+VCS/WT-VCS	confident.down	-0.243	0.0144275	13.85	0.009	3	2	unresolved	---	----	Q944G9;Q9SJU4;Q9ZU52	Q944G9|ALFP2_ARATH Fructose-bisphosphate aldolase 2, chloroplastic OS=Arabidopsis thaliana GN=FBA2 PE=1 SV=2
WT+VCS/WT-VCS	confident.down	-0.221	0.0159987	15.36	0.009	3	4	inferred	---	----	Q8RY11	Q8RY11|Q8RY11_ARATH At3g05350/T12H1_32 OS=Arabidopsis thaliana GN=At3g05350 PE=2 SV=1
WT+VCS/WT-VCS	confident.down	-0.21	0.0153834	14.77	0.009	3	4	inferred	---	----	Q949Y3	Q949Y3|PPA26_ARATH Bifunctional purple acid phosphatase 26 OS=Arabidopsis thaliana GN=PAP26 PE=1 SV=1
WT+VCS/WT-VCS	confident.down	-0.201	0.0148561	14.26	0.009	3	4	inferred	---	----	O23016	O23016|KCAB_ARATH Probable voltage-gated potassium channel subunit beta OS=Arabidopsis thaliana GN=KAB1 PE=1 SV=1
WT+VCS/WT-VCS	confident.down	-0.187	0.0149219	14.33	0.009	3	5	inferred	---	----	Q9CAD1	Q9CAD1|Q9CAD1_ARATH At1g63660 OS=Arabidopsis thaliana GN=At1g63660 PE=2 SV=1
WT+VCS/WT-VCS	confident.down	-0.172	0.0159987	15.36	0.009	3	5	inferred	---	----	O22870	O22870|FK163_ARATH Peptidyl-prolyl cis-trans isomerase FKBP16-3, chloroplastic OS=Arabidopsis thaliana GN=FKBP16-3 PE=1 SV=2
WT+VCS/WT-VCS	confident.down	-0.161	0.015832	15.2	0.009	3	7	inferred	---	----	Q9S7B5	Q9S7B5|THRC1_ARATH Threonine synthase 1, chloroplastic OS=Arabidopsis thaliana GN=TS1 PE=1 SV=1
WT+VCS/WT-VCS	confident.down	-0.137	0.0144275	13.85	0.009	3	8	inferred	---	----	Q8W593	Q8W593|LGUC_ARATH Probable lactoylglutathione lyase, chloroplastic OS=Arabidopsis thaliana GN=At1g67280 PE=1 SV=1
WT+VCS/WT-VCS	confident.up	0.134	0.0157487	15.12	0.009	3	8	unresolved	---	----	P42799;Q42522	P42799|GSA1_ARATH Glutamate-1-semialdehyde 2,1-aminomutase 1, chloroplastic OS=Arabidopsis thaliana GN=GSA1 PE=1 SV=1
WT+VCS/WT-VCS	confident.up	0.15	0.0153065	14.69	0.009	3	6	inferred	---	----	Q93Y22	Q93Y22|COPD_ARATH Coatomer subunit delta OS=Arabidopsis thaliana GN=At5g05010 PE=1 SV=2
WT+VCS/WT-VCS	confident.up	0.156	0.0139276	13.37	0.009	3	6	inferred	---	----	Q9FUZ2	Q9FUZ2|DEF1B_ARATH Peptide deformylase 1B, chloroplastic/mitochondrial OS=Arabidopsis thaliana GN=PDF1B PE=1 SV=2
WT+VCS/WT-VCS	confident.up	0.173	0.0149219	14.33	0.009	3	5	inferred	---	----	Q9SVD1	Q9SVD1|Q9SVD1_ARATH At3g52500 OS=Arabidopsis thaliana GN=F22O6_120 PE=2 SV=1
WT+VCS/WT-VCS	confident.up	0.18	0.0155373	14.92	0.009	3	5	inferred	---	----	Q9T0A4	Q9T0A4|NDHS_ARATH NAD(P)H-quinone oxidoreductase subunit S, chloroplastic OS=Arabidopsis thaliana GN=ndhS PE=1 SV=1
WT+VCS/WT-VCS	confident.up	0.188	0.0159219	15.28	0.009	3	4	unresolved	---	----	O65719;P22953	O65719|HSP7C_ARATH Heat shock 70 kDa protein 3 OS=Arabidopsis thaliana GN=HSP70-3 PE=1 SV=1
WT+VCS/WT-VCS	confident.up	0.19	0.0152296	14.62	0.009	3	8	unresolved	---	----	Q94KE3;Q9SJQ0	Q94KE3|Q94KE3_ARATH Pyruvate kinase OS=Arabidopsis thaliana GN=At3g52990 PE=2 SV=1
WT+VCS/WT-VCS	confident.up	0.194	0.0156654	15.04	0.009	3	4	inferred	---	----	P55034	P55034|PSMD4_ARATH 26S proteasome non-ATPase regulatory subunit 4 homolog OS=Arabidopsis thaliana GN=RPN10 PE=1 SV=1
WT+VCS/WT-VCS	confident.up	0.208	0.0144275	13.85	0.009	3	4	inferred	---	----	O64530	O64530|STR1_ARATH Thiosulfate/3-mercaptopyruvate sulfurtransferase 1, mitochondrial OS=Arabidopsis thaliana GN=STR1 PE=1 SV=1
WT+VCS/WT-VCS	confident.up	0.21	0.0156654	15.04	0.009	3	4	unresolved	---	----	P93033;Q9FI53	P93033|FUM1_ARATH Fumarate hydratase 1, mitochondrial OS=Arabidopsis thaliana GN=FUM1 PE=1 SV=2
WT+VCS/WT-VCS	confident.up	0.213	0.0140704	13.51	0.009	3	4	inferred	---	----	P34802	P34802|GGPP1_ARATH Heterodimeric geranylgeranyl pyrophosphate synthase large subunit 1, chloroplastic OS=Arabidopsis thaliana GN=GGPPS1 PE=1 SV=2
WT+VCS/WT-VCS	confident.up	0.214	0.0142133	13.64	0.009	3	4	inferred	---	----	F4I355	F4I355|F4I355_ARATH Double-stranded DNA-binding family protein OS=Arabidopsis thaliana GN=At1g29850 PE=1 SV=1
WT+VCS/WT-VCS	confident.up	0.222	0.015832	15.2	0.009	3	2	unresolved	---	----	P42643;P42644;P42645;P46077;Q01525;Q96300	P42643|14331_ARATH 14-3-3-like protein GF14 chi OS=Arabidopsis thaliana GN=GRF1 PE=1 SV=3
WT+VCS/WT-VCS	confident.up	0.265	0.0153065	14.69	0.009	3	2	inferred	---	----	Q9LV28	Q9LV28|GPLPC_ARATH Receptor for activated C kinase 1C OS=Arabidopsis thaliana GN=RACK1C PE=1 SV=1
WT+VCS/WT-VCS	confident.up	0.272	0.0146912	14.1	0.009	3	2	unresolved	---	----	Q08112;Q9FY64	Q08112|RS151_ARATH 40S ribosomal protein S15-1 OS=Arabidopsis thaliana GN=RPS15A PE=2 SV=1
WT+VCS/WT-VCS	confident.up	0.279	0.0149219	14.33	0.009	3	2	inferred	---	----	P49637	P49637|R27A3_ARATH 60S ribosomal protein L27a-3 OS=Arabidopsis thaliana GN=RPL27AC PE=2 SV=2
WT+VCS/WT-VCS	confident.up	0.28	0.0159153	15.28	0.009	3	2	inferred	---	----	Q9S9W2	Q9S9W2|SDRA_ARATH Short-chain dehydrogenase/reductase SDRA OS=Arabidopsis thaliana GN=SDRA PE=1 SV=1
WT+VCS/WT-VCS	confident.up	0.314	0.0139276	13.37	0.009	3	2	inferred	---	----	P38605	P38605|CAS1_ARATH Cycloartenol synthase OS=Arabidopsis thaliana GN=CAS1 PE=1 SV=2
WT+VCS/WT-VCS	confident.up	0.363	0.0145704	13.99	0.009	3	1	inferred	---	----	Q9C9C9	Q9C9C9|SOT18_ARATH Cytosolic sulfotransferase 18 OS=Arabidopsis thaliana GN=SOT18 PE=1 SV=1
WT+VCS/WT-VCS	confident.up	0.371	0.0144604	13.88	0.009	3	1	unresolved	---	----	P31168;P42763	P31168|COR47_ARATH Dehydrin COR47 OS=Arabidopsis thaliana GN=COR47 PE=1 SV=2
WT+VCS/WT-VCS	confident.up	0.381	0.0149988	14.4	0.009	3	1	inferred	---	----	Q9SGE0	Q9SGE0|AXS2_ARATH UDP-D-apiose/UDP-D-xylose synthase 2 OS=Arabidopsis thaliana GN=AXS2 PE=2 SV=1
WT+VCS/WT-VCS	confident.up	0.383	0.0157487	15.12	0.009	3	1	inferred	---	----	rev_A0A1P8AND3	A0A1P8AND3|A0A1P8AND3_ARATH reversed Auxin-like 1 protein OS=Arabidopsis thaliana GN=AUL1 PE=4 SV=1
WT+VCS/WT-VCS	confident.up	0.412	0.0140704	13.51	0.009	3	1	inferred	---	----	Q9LW09	Q9LW09|DRL22_ARATH Putative disease resistance protein At3g15700 OS=Arabidopsis thaliana GN=At3g15700 PE=3 SV=1
WT+VCS/WT-VCS	confident.up	0.415	0.0156654	15.04	0.009	3	1	inferred	---	----	P48529	P48529|PPX1_ARATH Serine/threonine-protein phosphatase PP-X isozyme 1 OS=Arabidopsis thaliana GN=PPX1 PE=1 SV=1
WT+VCS/WT-VCS	confident.up	0.422	0.0146912	14.1	0.009	3	1	inferred	---	----	P45434	P45434|SSRA_ARATH Translocon-associated protein subunit alpha OS=Arabidopsis thaliana GN=At2g21160 PE=2 SV=3
WT+VCS/WT-VCS	confident.up	0.529	0.0142133	13.64	0.009	2	1	inferred	---	----	Q9C7X5	Q9C7X5|NAS4_ARATH Probable nicotianamine synthase 4 OS=Arabidopsis thaliana GN=NAS4 PE=2 SV=1
WT+VCS/WT-VCS	confident.up	0.529	0.0144604	13.88	0.009	2	1	inferred	---	----	Q8VZP3	Q8VZP3|Q8VZP3_ARATH Uncharacterized protein At2g35810 OS=Arabidopsis thaliana GN=At2g35810 PE=2 SV=1
WT+VCS/WT-VCS	confident.up	0.648	0.0149219	14.33	0.009	1	1	inferred	---	----	Q9FM96	Q9FM96|PSL4_ARATH Glucosidase 2 subunit beta OS=Arabidopsis thaliana GN=PSL4 PE=2 SV=1
WT+VCS/WT-VCS	confident.up	0.708	0.0145373	13.96	0.009	3	2	inferred	---	----	Q9SKZ3	Q9SKZ3|RS122_ARATH 40S ribosomal protein S12-2 OS=Arabidopsis thaliana GN=RPS12C PE=1 SV=1
WT+VCS/WT-VCS	confident.down	-1.322	9.9999e-06	0.01	0.01	3	7	inferred	---	----	Q9FKK7	Q9FKK7|XYLA_ARATH Xylose isomerase OS=Arabidopsis thaliana GN=XYLA PE=2 SV=2
WT+VCS/WT-VCS	confident.down	-0.69	0.0172712	16.58	0.01	2	1	unresolved	---	----	Q94AA4;Q9M0F9	Q94AA4|PFKA3_ARATH ATP-dependent 6-phosphofructokinase 3 OS=Arabidopsis thaliana GN=PFK3 PE=1 SV=1
WT+VCS/WT-VCS	confident.down	-0.408	0.0161653	15.52	0.01	3	2	inferred	---	----	Q9FND0	Q9FND0|Q9FND0_ARATH Gb|AAD20086.1 OS=Arabidopsis thaliana GN=MRH10.6 PE=1 SV=1
WT+VCS/WT-VCS	confident.down	-0.368	0.0173319	16.64	0.01	3	1	inferred	---	----	rev_A8MS20	A8MS20|FB350_ARATH reversed F-box protein At2g43440 OS=Arabidopsis thaliana GN=At2g43440 PE=2 SV=1
WT+VCS/WT-VCS	confident.down	-0.367	0.0180893	17.37	0.01	3	1	unresolved	---	----	O23628;Q9C944	O23628|H2AV1_ARATH Histone H2A variant 1 OS=Arabidopsis thaliana GN=H2AV PE=1 SV=1
WT+VCS/WT-VCS	confident.down	-0.366	0.0193981	18.62	0.01	3	1	inferred	---	----	F4I5H7	F4I5H7|F4I5H7_ARATH Anthranilate phosphoribosyltransferase OS=Arabidopsis thaliana GN=At1g70570 PE=4 SV=1
WT+VCS/WT-VCS	confident.down	-0.364	0.0169986	16.32	0.01	3	1	inferred	---	----	Q9SJU9	Q9SJU9|GC1_ARATH Epimerase family protein SDR39U1 homolog, chloroplastic OS=Arabidopsis thaliana GN=GC1 PE=2 SV=2
WT+VCS/WT-VCS	confident.down	-0.363	0.0167486	16.08	0.01	3	1	inferred	---	----	Q8LAD0	Q8LAD0|PDX2_ARATH Probable pyridoxal 5'-phosphate synthase subunit PDX2 OS=Arabidopsis thaliana GN=PDX2 PE=1 SV=1
WT+VCS/WT-VCS	confident.down	-0.356	0.0170819	16.4	0.01	3	1	unresolved	---	----	P37702;Q9C5C2	P37702|BGL38_ARATH Myrosinase 1 OS=Arabidopsis thaliana GN=TGG1 PE=1 SV=1
WT+VCS/WT-VCS	confident.down	-0.315	0.0182711	17.54	0.01	3	1	inferred	---	----	P42699	P42699|PLAS2_ARATH Plastocyanin major isoform, chloroplastic OS=Arabidopsis thaliana GN=DRT112 PE=1 SV=2
WT+VCS/WT-VCS	confident.down	-0.288	0.0170894	16.41	0.01	3	2	inferred	---	----	Q94AG1	Q94AG1|Q94AG1_ARATH At3g07470/F21O3_18 OS=Arabidopsis thaliana GN=At3g07470 PE=2 SV=1
WT+VCS/WT-VCS	confident.down	-0.278	0.0179075	17.19	0.01	3	2	inferred	---	----	Q9SUI5	Q9SUI5|PSAK_ARATH Photosystem I reaction center subunit psaK, chloroplastic OS=Arabidopsis thaliana GN=PSAK PE=2 SV=2
WT+VCS/WT-VCS	confident.down	-0.249	0.0166653	16	0.01	3	2	unresolved	---	----	P50318;Q9SAJ4	P50318|PGKH2_ARATH Phosphoglycerate kinase 2, chloroplastic OS=Arabidopsis thaliana GN=At1g56190 PE=1 SV=3
WT+VCS/WT-VCS	confident.down	-0.249	0.0176348	16.93	0.01	3	3	inferred	---	----	Q93WX6	Q93WX6|CNIF1_ARATH Cysteine desulfurase 1, chloroplastic OS=Arabidopsis thaliana GN=NFS2 PE=1 SV=1
WT+VCS/WT-VCS	confident.down	-0.241	0.016082	15.44	0.01	3	2	unresolved	---	----	P53492;Q96292	P53492|ACT7_ARATH Actin-7 OS=Arabidopsis thaliana GN=ACT7 PE=1 SV=1
WT+VCS/WT-VCS	confident.down	-0.237	0.0179984	17.28	0.01	3	3	inferred	---	----	A0A1P8BGI7	A0A1P8BGI7|A0A1P8BGI7_ARATH Phosphoglucosamine mutase family protein OS=Arabidopsis thaliana GN=At5g17530 PE=4 SV=1
WT+VCS/WT-VCS	confident.down	-0.235	0.016332	15.68	0.01	3	3	inferred	---	----	Q9XIE2	Q9XIE2|AB36G_ARATH ABC transporter G family member 36 OS=Arabidopsis thaliana GN=ABCG36 PE=1 SV=1
WT+VCS/WT-VCS	confident.down	-0.218	0.0176348	16.93	0.01	3	3	inferred	---	----	Q9SH69	Q9SH69|6PGD1_ARATH 6-phosphogluconate dehydrogenase, decarboxylating 1, chloroplastic OS=Arabidopsis thaliana GN=At1g64190 PE=1 SV=1
WT+VCS/WT-VCS	confident.down	-0.208	0.0161653	15.52	0.01	3	4	inferred	---	----	O49290	O49290|CPPM_ARATH Carboxyvinyl-carboxyphosphonate phosphorylmutase, chloroplastic OS=Arabidopsis thaliana GN=At1g77060 PE=1 SV=2
WT+VCS/WT-VCS	confident.down	-0.183	0.016332	15.68	0.01	3	4	unresolved	---	----	P42760;Q9SRY5	P42760|GSTF6_ARATH Glutathione S-transferase F6 OS=Arabidopsis thaliana GN=GSTF6 PE=2 SV=2
WT+VCS/WT-VCS	confident.down	-0.183	0.0173319	16.64	0.01	3	6	inferred	---	----	Q9ZPI6	Q9ZPI6|AIM1_ARATH Peroxisomal fatty acid beta-oxidation multifunctional protein AIM1 OS=Arabidopsis thaliana GN=AIM1 PE=1 SV=1
WT+VCS/WT-VCS	confident.down	-0.178	0.0162486	15.6	0.01	3	3	unresolved	---	----	B3H5S2;P10796	B3H5S2|B3H5S2_ARATH Ribulose bisphosphate carboxylase small chain OS=Arabidopsis thaliana GN=RBCS3B PE=3 SV=1
WT+VCS/WT-VCS	confident.down	-0.159	0.0164986	15.84	0.01	3	6	inferred	---	----	Q9FGT8	Q9FGT8|TIL_ARATH Temperature-induced lipocalin-1 OS=Arabidopsis thaliana GN=TIL PE=1 SV=1
WT+VCS/WT-VCS	confident.down	-0.074	0.0170894	16.41	0.01	3	28	unresolved	---	----	Q0WLB5;Q0WNJ6	Q0WLB5|CLAH2_ARATH Clathrin heavy chain 2 OS=Arabidopsis thaliana GN=CHC2 PE=1 SV=1
WT+VCS/WT-VCS	confident.up	0.12	0.0166653	16	0.01	3	9	inferred	---	----	Q9SMX3	Q9SMX3|VDAC3_ARATH Mitochondrial outer membrane protein porin 3 OS=Arabidopsis thaliana GN=VDAC3 PE=1 SV=3
WT+VCS/WT-VCS	confident.up	0.13	0.0172486	16.56	0.01	3	9	inferred	---	----	Q96251	Q96251|ATPO_ARATH ATP synthase subunit O, mitochondrial OS=Arabidopsis thaliana GN=At5g13450 PE=1 SV=2
WT+VCS/WT-VCS	confident.up	0.132	0.0182711	17.54	0.01	3	7	inferred	---	----	Q9ZUU4	Q9ZUU4|CP29B_ARATH RNA-binding protein CP29B, chloroplastic OS=Arabidopsis thaliana GN=CP29B PE=1 SV=1
WT+VCS/WT-VCS	confident.up	0.137	0.017453	16.75	0.01	3	6	inferred	---	----	P0DH91	P0DH91|ARF2B_ARATH ADP-ribosylation factor 2-B OS=Arabidopsis thaliana GN=ARF2-B PE=2 SV=1
WT+VCS/WT-VCS	confident.up	0.149	0.0177257	17.02	0.01	3	6	inferred	---	----	P42742	P42742|PSB1_ARATH Proteasome subunit beta type-1 OS=Arabidopsis thaliana GN=PBF1 PE=1 SV=2
WT+VCS/WT-VCS	confident.up	0.152	0.0178166	17.1	0.01	3	6	inferred	---	----	Q9SJV2	Q9SJV2|Q9SJV2_ARATH NAD(P)-linked oxidoreductase superfamily protein OS=Arabidopsis thaliana GN=At2g21250 PE=2 SV=1
WT+VCS/WT-VCS	confident.up	0.157	0.0182711	17.54	0.01	3	5	inferred	---	----	Q9C5Z2	Q9C5Z2|EIF3H_ARATH Eukaryotic translation initiation factor 3 subunit H OS=Arabidopsis thaliana GN=TIF3H1 PE=1 SV=2
WT+VCS/WT-VCS	confident.up	0.166	0.0179075	17.19	0.01	3	6	inferred	---	----	F4J1U2	F4J1U2|F4J1U2_ARATH Glutamate NMDA receptor subunit epsilon-1, putative (DUF3598) OS=Arabidopsis thaliana GN=At3g29185 PE=4 SV=1
WT+VCS/WT-VCS	confident.up	0.205	0.0162486	15.6	0.01	3	3	inferred	---	----	O64764	O64764|TRXO1_ARATH Thioredoxin O1, mitochondrial OS=Arabidopsis thaliana GN=At2g35010 PE=2 SV=1
WT+VCS/WT-VCS	confident.up	0.224	0.0178166	17.1	0.01	3	3	inferred	---	----	F4HYF3	F4HYF3|DCYD1_ARATH Bifunctional D-cysteine desulfhydrase/1-aminocyclopropane-1-carboxylate deaminase, mitochondrial OS=Arabidopsis thaliana GN=DCD PE=1 SV=1
WT+VCS/WT-VCS	confident.up	0.233	0.0180893	17.37	0.01	3	3	inferred	---	----	P25858	P25858|G3PC1_ARATH Glyceraldehyde-3-phosphate dehydrogenase GAPC1, cytosolic OS=Arabidopsis thaliana GN=GAPC1 PE=1 SV=2
WT+VCS/WT-VCS	confident.up	0.242	0.0168319	16.16	0.01	3	3	inferred	---	----	Q29Q26	Q29Q26|AKR2B_ARATH Ankyrin repeat domain-containing protein 2B OS=Arabidopsis thaliana GN=AKR2B PE=1 SV=1
WT+VCS/WT-VCS	confident.up	0.243	0.0161653	15.52	0.01	3	3	inferred	---	----	Q9ZSK4	Q9ZSK4|ADF3_ARATH Actin-depolymerizing factor 3 OS=Arabidopsis thaliana GN=ADF3 PE=1 SV=1
WT+VCS/WT-VCS	confident.up	0.272	0.0169986	16.32	0.01	3	2	inferred	---	----	Q9SVD7	Q9SVD7|UEV1D_ARATH Ubiquitin-conjugating enzyme E2 variant 1D OS=Arabidopsis thaliana GN=UEV1D PE=1 SV=1
WT+VCS/WT-VCS	confident.up	0.274	0.0166653	16	0.01	3	2	inferred	---	----	Q8L475	Q8L475|Q8L475_ARATH Alpha/beta-Hydrolases superfamily protein OS=Arabidopsis thaliana GN=At1g74640 PE=2 SV=1
WT+VCS/WT-VCS	confident.up	0.283	0.0178166	17.1	0.01	3	2	inferred	---	----	Q9LHE5	Q9LHE5|TO401_ARATH Mitochondrial import receptor subunit TOM40-1 OS=Arabidopsis thaliana GN=TOM40-1 PE=1 SV=3
WT+VCS/WT-VCS	confident.up	0.309	0.017453	16.75	0.01	3	2	inferred	---	----	Q8H1Y0	Q8H1Y0|ODPA2_ARATH Pyruvate dehydrogenase E1 component subunit alpha-2, mitochondrial OS=Arabidopsis thaliana GN=IAR4 PE=1 SV=2
WT+VCS/WT-VCS	confident.up	0.314	0.0169153	16.24	0.01	3	2	inferred	---	----	Q9SSM4	Q9SSM4|CHM1B_ARATH ESCRT-related protein CHMP1B OS=Arabidopsis thaliana GN=CHMP1B PE=1 SV=1
WT+VCS/WT-VCS	confident.up	0.325	0.0166653	16	0.01	3	1	unresolved	---	----	P24636;P29513;P29517	P24636|TBB4_ARATH Tubulin beta-4 chain OS=Arabidopsis thaliana GN=TUBB4 PE=2 SV=2
WT+VCS/WT-VCS	confident.up	0.342	0.0172712	16.58	0.01	3	1	inferred	---	----	Q39243	Q39243|TRXB1_ARATH Thioredoxin reductase 1, mitochondrial OS=Arabidopsis thaliana GN=NTR1 PE=1 SV=3
WT+VCS/WT-VCS	confident.up	0.347	0.0167486	16.08	0.01	3	1	inferred	---	----	F4J1A6	F4J1A6|F4J1A6_ARATH POLAR LOCALIZATION DURING ASYMMETRIC DIVISION AND protein OS=Arabidopsis thaliana GN=At3g09730 PE=4 SV=1
WT+VCS/WT-VCS	confident.up	0.357	0.020398	19.58	0.01	3	1	inferred	---	----	Q38854	Q38854|DXS_ARATH 1-deoxy-D-xylulose-5-phosphate synthase, chloroplastic OS=Arabidopsis thaliana GN=DXS PE=1 SV=2
WT+VCS/WT-VCS	confident.up	0.357	0.0180893	17.37	0.01	3	1	inferred	---	----	A0A1P8B3W0	A0A1P8B3W0|A0A1P8B3W0_ARATH Uveal autoantigen with coiled-coil/ankyrin OS=Arabidopsis thaliana GN=At4g15790 PE=1 SV=1
WT+VCS/WT-VCS	confident.up	0.363	0.0177257	17.02	0.01	3	1	inferred	---	----	Q41969	Q41969|IF2B_ARATH Eukaryotic translation initiation factor 2 subunit beta OS=Arabidopsis thaliana GN=EIF2B PE=1 SV=3
WT+VCS/WT-VCS	confident.up	0.375	0.0169153	16.24	0.01	3	1	inferred	---	----	Q8VZ34	Q8VZ34|Q8VZ34_ARATH Ankyrin repeat family protein OS=Arabidopsis thaliana GN=At2g26210 PE=2 SV=1
WT+VCS/WT-VCS	confident.up	0.378	0.0180893	17.37	0.01	3	1	inferred	---	----	Q9SF53	Q9SF53|RL351_ARATH 60S ribosomal protein L35-1 OS=Arabidopsis thaliana GN=RPL35A PE=2 SV=1
WT+VCS/WT-VCS	confident.up	0.387	0.0175439	16.84	0.01	3	1	inferred	---	----	Q9FKP0	Q9FKP0|PSRP6_ARATH 50S ribosomal protein 6, chloroplastic OS=Arabidopsis thaliana GN=PSRP6 PE=3 SV=1
WT+VCS/WT-VCS	confident.up	0.402	0.0161653	15.52	0.01	3	1	inferred	---	----	P49967	P49967|SR543_ARATH Signal recognition particle 54 kDa protein 3 OS=Arabidopsis thaliana GN=SRP-54C PE=2 SV=2
WT+VCS/WT-VCS	confident.up	0.414	0.0179075	17.19	0.01	3	1	inferred	---	----	rev_Q9C8V2	Q9C8V2|IAN7_ARATH reversed Immune-associated nucleotide-binding protein 7 OS=Arabidopsis thaliana GN=IAN7 PE=2 SV=1
WT+VCS/WT-VCS	confident.up	0.702	0.0178166	17.1	0.01	2	1	inferred	---	----	Q9LXC6	Q9LXC6|Q9LXC6_ARATH Gb|AAD14519.1 OS=Arabidopsis thaliana GN=At5g09620 PE=1 SV=1
WT+VCS/WT-VCS	likely.down	-0.477	0.0192981	18.53	0.011	2	1	unresolved	---	----	Q9FMA8;Q9FMA9	Q9FMA8|GL111_ARATH Germin-like protein subfamily 1 member 11 OS=Arabidopsis thaliana GN=At5g38940 PE=2 SV=1
WT+VCS/WT-VCS	likely.down	-0.431	0.0185438	17.8	0.011	3	1	inferred	---	----	O82263	O82263|O82263_ARATH At2g47960/T9J23.10 OS=Arabidopsis thaliana GN=At2g47960 PE=2 SV=2
WT+VCS/WT-VCS	likely.down	-0.405	0.0189981	18.24	0.011	3	1	inferred	---	----	rev_Q0WVD6	Q0WVD6|ANM3_ARATH reversed Probable protein arginine N-methyltransferase 3 OS=Arabidopsis thaliana GN=PRMT3 PE=2 SV=1
WT+VCS/WT-VCS	likely.down	-0.354	0.0185438	17.8	0.011	3	1	inferred	---	----	Q8L7W8	Q8L7W8|FUCO2_ARATH Alpha-L-fucosidase 2 OS=Arabidopsis thaliana GN=FUC95A PE=1 SV=1
WT+VCS/WT-VCS	likely.down	-0.348	0.018362	17.63	0.011	3	1	inferred	---	----	Q9FY54	Q9FY54|SPSA2_ARATH Probable sucrose-phosphate synthase 2 OS=Arabidopsis thaliana GN=SPS2 PE=1 SV=1
WT+VCS/WT-VCS	likely.down	-0.331	0.019698	18.91	0.011	3	1	inferred	---	----	Q948K6	Q948K6|RABG1_ARATH Ras-related protein RABG1 OS=Arabidopsis thaliana GN=RABG1 PE=2 SV=1
WT+VCS/WT-VCS	likely.down	-0.323	0.019998	19.2	0.011	3	1	inferred	---	----	Q93Z53	Q93Z53|PKP3_ARATH Plastidial pyruvate kinase 3, chloroplastic OS=Arabidopsis thaliana GN=PKP3 PE=1 SV=1
WT+VCS/WT-VCS	likely.down	-0.315	0.0192981	18.53	0.011	3	1	unresolved	---	----	Q9LHB9;Q9SMU8	Q9LHB9|PER32_ARATH Peroxidase 32 OS=Arabidopsis thaliana GN=PER32 PE=1 SV=3
WT+VCS/WT-VCS	likely.down	-0.314	0.0189981	18.24	0.011	3	1	unresolved	---	----	P46422;Q96266	P46422|GSTF2_ARATH Glutathione S-transferase F2 OS=Arabidopsis thaliana GN=GSTF2 PE=1 SV=3
WT+VCS/WT-VCS	likely.down	-0.275	0.020098	19.29	0.011	3	2	inferred	---	----	Q9LK96	Q9LK96|Q9LK96_ARATH AT3g15090/K15M2_24 OS=Arabidopsis thaliana GN=At3g15090 PE=2 SV=1
WT+VCS/WT-VCS	likely.down	-0.266	0.0191981	18.43	0.011	3	2	unresolved	---	----	Q9SQR2;Q9SQR4	Q9SQR2|ADRC2_ARATH NADPH-dependent aldehyde reductase 2, chloroplastic OS=Arabidopsis thaliana GN=ChlADR2 PE=1 SV=1
WT+VCS/WT-VCS	likely.down	-0.258	0.019898	19.1	0.011	3	2	inferred	---	----	Q9C5C4	Q9C5C4|ARGE_ARATH Acetylornithine deacetylase OS=Arabidopsis thaliana GN=At4g17830 PE=2 SV=1
WT+VCS/WT-VCS	likely.down	-0.162	0.0188165	18.06	0.011	3	5	unresolved	---	----	Q9FFR3;Q9SH69	Q9FFR3|6PGD2_ARATH 6-phosphogluconate dehydrogenase, decarboxylating 2, chloroplastic OS=Arabidopsis thaliana GN=At5g41670 PE=1 SV=1
WT+VCS/WT-VCS	likely.down	-0.144	0.0194981	18.72	0.011	3	6	inferred	---	----	Q0WLB5	Q0WLB5|CLAH2_ARATH Clathrin heavy chain 2 OS=Arabidopsis thaliana GN=CHC2 PE=1 SV=1
WT+VCS/WT-VCS	likely.down	-0.119	0.0190981	18.33	0.011	3	8	inferred	---	----	Q9SQI8	Q9SQI8|ODP24_ARATH Dihydrolipoyllysine-residue acetyltransferase component 4 of pyruvate dehydrogenase complex, chloroplastic OS=Arabidopsis thaliana GN=LTA2 PE=2 SV=1
WT+VCS/WT-VCS	likely.up	0.113	0.0186347	17.89	0.011	3	12	inferred	---	----	O65390	O65390|APA1_ARATH Aspartic proteinase A1 OS=Arabidopsis thaliana GN=APA1 PE=1 SV=1
WT+VCS/WT-VCS	likely.up	0.119	0.0194981	18.72	0.011	3	10	inferred	---	----	Q0WW26	Q0WW26|COPG_ARATH Coatomer subunit gamma OS=Arabidopsis thaliana GN=At4g34450 PE=1 SV=2
WT+VCS/WT-VCS	likely.up	0.252	0.0189981	18.24	0.011	3	2	inferred	---	----	Q8VZS8	Q8VZS8|PYL1_ARATH Abscisic acid receptor PYL1 OS=Arabidopsis thaliana GN=PYL1 PE=1 SV=1
WT+VCS/WT-VCS	likely.up	0.26	0.0191981	18.43	0.011	3	2	inferred	---	----	Q9M9H3	Q9M9H3|Q9M9H3_ARATH F14O23.11 protein OS=Arabidopsis thaliana GN=EML PE=2 SV=1
WT+VCS/WT-VCS	likely.up	0.322	0.0189981	18.24	0.011	3	1	unresolved	---	----	Q9LW15;Q9SSB8	Q9LW15|CX5B1_ARATH Cytochrome c oxidase subunit 5b-1, mitochondrial OS=Arabidopsis thaliana GN=COX5B-1 PE=1 SV=1
WT+VCS/WT-VCS	likely.up	0.333	0.0186347	17.89	0.011	3	2	inferred	---	----	Q9SVU5	Q9SVU5|GDL67_ARATH GDSL esterase/lipase At4g28780 OS=Arabidopsis thaliana GN=At4g28780 PE=2 SV=1
WT+VCS/WT-VCS	likely.up	0.348	0.0191981	18.43	0.011	3	1	inferred	---	----	Q570S7	Q570S7|CSLG1_ARATH Cellulose synthase-like protein G1 OS=Arabidopsis thaliana GN=CSLG1 PE=2 SV=1
WT+VCS/WT-VCS	likely.up	0.349	0.019898	19.1	0.011	3	1	inferred	---	----	Q9FIJ2	Q9FIJ2|NDUA2_ARATH NADH dehydrogenase [ubiquinone] 1 alpha subcomplex subunit 2 OS=Arabidopsis thaliana GN=At5g47890 PE=3 SV=1
WT+VCS/WT-VCS	likely.up	0.355	0.020098	19.29	0.011	3	1	inferred	---	----	Q8L9J9	Q8L9J9|CAES_ARATH Probable carbohydrate esterase At4g34215 OS=Arabidopsis thaliana GN=At4g34215 PE=1 SV=2
WT+VCS/WT-VCS	likely.up	0.361	0.0187981	18.05	0.011	3	1	inferred	---	----	Q9ZQ78	Q9ZQ78|Q9ZQ78_ARATH Uncharacterized protein At2g03420 OS=Arabidopsis thaliana GN=At2g03420 PE=2 SV=2
WT+VCS/WT-VCS	likely.up	0.362	0.020098	19.29	0.011	3	1	inferred	---	----	Q6NQD2	Q6NQD2|Q6NQD2_ARATH At5g12240 OS=Arabidopsis thaliana GN=MXC9.20 PE=2 SV=1
WT+VCS/WT-VCS	likely.up	0.366	0.018362	17.63	0.011	3	1	inferred	---	----	Q38798	Q38798|CALX2_ARATH Calnexin homolog 2 OS=Arabidopsis thaliana GN=At5g07340 PE=2 SV=2
WT+VCS/WT-VCS	likely.up	0.39	0.0193981	18.62	0.011	3	1	inferred	---	----	Q94AU7	Q94AU7|GCA3_ARATH Gamma carbonic anhydrase 3, mitochondrial OS=Arabidopsis thaliana GN=GAMMACA3 PE=1 SV=1
WT+VCS/WT-VCS	likely.up	0.39	0.020398	19.58	0.011	3	1	inferred	---	----	Q9MAK9	Q9MAK9|PS10B_ARATH 26S proteasome regulatory subunit S10B homolog B OS=Arabidopsis thaliana GN=RPT4B PE=1 SV=1
WT+VCS/WT-VCS	likely.up	0.59	0.019598	18.81	0.011	2	1	inferred	---	----	Q9SB68	Q9SB68|ADPRM_ARATH Manganese-dependent ADP-ribose/CDP-alcohol diphosphatase OS=Arabidopsis thaliana GN=At4g24730 PE=2 SV=1
WT+VCS/WT-VCS	likely.down	-0.837	0.0214421	20.58	0.012	1	1	inferred	---	----	Q9LZQ4	Q9LZQ4|Q9LZQ4_ARATH Carbohydrate-binding-like fold OS=Arabidopsis thaliana GN=T12C14_60 PE=4 SV=1
WT+VCS/WT-VCS	likely.down	-0.595	0.0218865	21.01	0.012	2	2	inferred	---	----	F4K6Y8	F4K6Y8|F4K6Y8_ARATH Homoserine dehydrogenase OS=Arabidopsis thaliana GN=At5g21060 PE=3 SV=1
WT+VCS/WT-VCS	likely.down	-0.384	0.0205979	19.77	0.012	3	1	inferred	---	----	O81488	O81488|ALFL4_ARATH PHD finger protein ALFIN-LIKE 4 OS=Arabidopsis thaliana GN=AL4 PE=1 SV=2
WT+VCS/WT-VCS	likely.down	-0.383	0.0205979	19.77	0.012	3	1	inferred	---	----	Q9FKA3	Q9FKA3|Q9FKA3_ARATH TLD-domain containing nucleolar protein OS=Arabidopsis thaliana GN=MIJ24.8 PE=4 SV=1
WT+VCS/WT-VCS	likely.down	-0.329	0.022442	21.54	0.012	3	1	inferred	---	----	Q8RX86	Q8RX86|AGAL2_ARATH Alpha-galactosidase 2 OS=Arabidopsis thaliana GN=AGAL2 PE=1 SV=1
WT+VCS/WT-VCS	likely.down	-0.324	0.0219976	21.12	0.012	3	1	inferred	---	----	Q9FMC7	Q9FMC7|Q9FMC7_ARATH Nuclear transport factor 2 (NTF2) family protein OS=Arabidopsis thaliana GN=MUK11.15 PE=2 SV=1
WT+VCS/WT-VCS	likely.down	-0.321	0.021331	20.48	0.012	3	2	inferred	---	----	F4K3A9	F4K3A9|F4K3A9_ARATH HAD-superfamily hydrolase, subfamily IG, 5'-nucleotidase OS=Arabidopsis thaliana GN=At5g48960 PE=4 SV=1
WT+VCS/WT-VCS	likely.down	-0.301	0.0223309	21.44	0.012	3	2	inferred	---	----	Q93W03	Q93W03|Q93W03_ARATH AT3g56130/F18O21_90 OS=Arabidopsis thaliana GN=At3g56130 PE=2 SV=1
WT+VCS/WT-VCS	likely.down	-0.277	0.0212199	20.37	0.012	3	2	inferred	---	----	Q38951	Q38951|2AAG_ARATH Serine/threonine-protein phosphatase 2A 65 kDa regulatory subunit A gamma isoform OS=Arabidopsis thaliana GN=PP2AA3 PE=1 SV=2
WT+VCS/WT-VCS	likely.down	-0.262	0.0212199	20.37	0.012	3	2	inferred	---	----	Q9SRH6	Q9SRH6|HIR3_ARATH Hypersensitive-induced response protein 3 OS=Arabidopsis thaliana GN=HIR3 PE=1 SV=1
WT+VCS/WT-VCS	likely.down	-0.259	0.0205979	19.77	0.012	3	2	inferred	---	----	F4HQD4	F4HQD4|HSP7P_ARATH Heat shock 70 kDa protein 15 OS=Arabidopsis thaliana GN=HSP70-15 PE=1 SV=1
WT+VCS/WT-VCS	likely.down	-0.259	0.0223309	21.44	0.012	3	2	inferred	---	----	Q9C9P4	Q9C9P4|KASC2_ARATH 3-oxoacyl-[acyl-carrier-protein] synthase II, chloroplastic OS=Arabidopsis thaliana GN=KAS2 PE=1 SV=1
WT+VCS/WT-VCS	likely.down	-0.236	0.0205979	19.77	0.012	3	4	inferred	---	----	P52901	P52901|ODPA1_ARATH Pyruvate dehydrogenase E1 component subunit alpha-1, mitochondrial OS=Arabidopsis thaliana GN=E1 ALPHA PE=1 SV=2
WT+VCS/WT-VCS	likely.down	-0.21	0.0219976	21.12	0.012	3	3	inferred	---	----	Q9SKZ0	Q9SKZ0|Q9SKZ0_ARATH At2g32090/F22D22.16 OS=Arabidopsis thaliana GN=At2g32090 PE=2 SV=2
WT+VCS/WT-VCS	likely.down	-0.181	0.0205979	19.77	0.012	3	5	inferred	---	----	Q9FLW9	Q9FLW9|PKP2_ARATH Plastidial pyruvate kinase 2 OS=Arabidopsis thaliana GN=PKP2 PE=1 SV=1
WT+VCS/WT-VCS	likely.down	-0.18	0.022553	21.65	0.012	3	4	inferred	---	----	P41127	P41127|RL131_ARATH 60S ribosomal protein L13-1 OS=Arabidopsis thaliana GN=RPL13B PE=1 SV=1
WT+VCS/WT-VCS	likely.down	-0.179	0.0210979	20.25	0.012	3	4	inferred	---	----	Q38893	Q38893|ZDS_ARATH Zeta-carotene desaturase, chloroplastic/chromoplastic OS=Arabidopsis thaliana GN=ZDS1 PE=1 SV=3
WT+VCS/WT-VCS	likely.down	-0.179	0.0219976	21.12	0.012	3	5	inferred	---	----	Q9M1R2	Q9M1R2|SYPC_ARATH Proline--tRNA ligase, cytoplasmic OS=Arabidopsis thaliana GN=At3g62120 PE=1 SV=1
WT+VCS/WT-VCS	likely.down	-0.161	0.0208979	20.06	0.012	3	5	inferred	---	----	Q9CA90	Q9CA90|HPR2_ARATH Glyoxylate/hydroxypyruvate reductase A HPR2 OS=Arabidopsis thaliana GN=HPR2 PE=1 SV=1
WT+VCS/WT-VCS	likely.down	-0.146	0.0215532	20.69	0.012	3	6	inferred	---	----	O81645	O81645|VILI3_ARATH Villin-3 OS=Arabidopsis thaliana GN=VLN3 PE=1 SV=2
WT+VCS/WT-VCS	likely.down	-0.132	0.0215532	20.69	0.012	3	8	inferred	---	----	P46309	P46309|GSH1_ARATH Glutamate--cysteine ligase, chloroplastic OS=Arabidopsis thaliana GN=GSH1 PE=1 SV=2
WT+VCS/WT-VCS	likely.up	0.153	0.022442	21.54	0.012	3	5	inferred	---	----	Q9C514	Q9C514|RS71_ARATH 40S ribosomal protein S7-1 OS=Arabidopsis thaliana GN=RPS7A PE=2 SV=1
WT+VCS/WT-VCS	likely.up	0.175	0.020498	19.68	0.012	3	4	inferred	---	----	Q42112	Q42112|RLA02_ARATH 60S acidic ribosomal protein P0-2 OS=Arabidopsis thaliana GN=RPP0B PE=1 SV=2
WT+VCS/WT-VCS	likely.up	0.184	0.0218865	21.01	0.012	3	5	unresolved	---	----	P51427;Q9ZUT9	P51427|RS52_ARATH 40S ribosomal protein S5-2 OS=Arabidopsis thaliana GN=RPS5B PE=1 SV=2
WT+VCS/WT-VCS	likely.up	0.203	0.0218865	21.01	0.012	3	4	unresolved	---	----	O81742;Q9SUS3	O81742|APBLC_ARATH Beta-adaptin-like protein C OS=Arabidopsis thaliana GN=BETAC-AD PE=1 SV=2
WT+VCS/WT-VCS	likely.up	0.228	0.021331	20.48	0.012	3	2	unresolved	---	----	Q9LJR2;Q9LK72	Q9LJR2|LECT2_ARATH Lectin-like protein LEC OS=Arabidopsis thaliana GN=LEC PE=1 SV=1
WT+VCS/WT-VCS	likely.up	0.29	0.0212199	20.37	0.012	3	1	inferred	---	----	Q42599	Q42599|NDS8A_ARATH NADH dehydrogenase [ubiquinone] iron-sulfur protein 8-A, mitochondrial OS=Arabidopsis thaliana GN=At1g79010 PE=1 SV=1
WT+VCS/WT-VCS	likely.up	0.316	0.0205979	19.77	0.012	3	1	unresolved	---	----	P50883;Q9LFH5	P50883|RL121_ARATH 60S ribosomal protein L12-1 OS=Arabidopsis thaliana GN=RPL12A PE=2 SV=2
WT+VCS/WT-VCS	likely.up	0.327	0.021331	20.48	0.012	3	1	inferred	---	----	Q9S7C0	Q9S7C0|HSP7O_ARATH Heat shock 70 kDa protein 14 OS=Arabidopsis thaliana GN=HSP70-14 PE=1 SV=1
WT+VCS/WT-VCS	likely.up	0.337	0.0207979	19.97	0.012	3	1	inferred	---	----	Q9FX45	Q9FX45|ORRM6_ARATH Organelle RRM domain-containing protein 6, chloroplastic OS=Arabidopsis thaliana GN=ORRM6 PE=1 SV=1
WT+VCS/WT-VCS	likely.up	0.347	0.0221087	21.22	0.012	3	1	inferred	---	----	Q9ZWC4	Q9ZWC4|Q9ZWC4_ARATH At1g04040/F21M11_2 OS=Arabidopsis thaliana GN=F21M11.2 PE=2 SV=1
WT+VCS/WT-VCS	likely.up	0.355	0.0221087	21.22	0.012	3	1	inferred	---	----	Q9XI19	Q9XI19|Q9XI19_ARATH AT1G21600 protein OS=Arabidopsis thaliana GN=F8K7.1 PE=2 SV=1
WT+VCS/WT-VCS	likely.up	0.361	0.0226641	21.76	0.012	3	1	inferred	---	----	Q94AX4	Q94AX4|DLD_ARATH D-lactate dehydrogenase [cytochrome], mitochondrial OS=Arabidopsis thaliana GN=DLD PE=1 SV=1
WT+VCS/WT-VCS	likely.up	0.367	0.0217754	20.9	0.012	3	1	inferred	---	----	Q9LXT3	Q9LXT3|MBF1B_ARATH Multiprotein-bridging factor 1b OS=Arabidopsis thaliana GN=MBF1B PE=2 SV=1
WT+VCS/WT-VCS	likely.up	0.373	0.0211088	20.26	0.012	3	1	inferred	---	----	Q8LC68	Q8LC68|NRP2_ARATH NAP1-related protein 2 OS=Arabidopsis thaliana GN=NRP2 PE=1 SV=2
WT+VCS/WT-VCS	likely.up	0.375	0.0212979	20.45	0.012	3	1	inferred	---	----	Q9C681	Q9C681|H2A1_ARATH Probable histone H2A.1 OS=Arabidopsis thaliana GN=At1g51060 PE=1 SV=1
WT+VCS/WT-VCS	likely.up	0.383	0.0207755	19.94	0.012	3	1	inferred	---	----	Q9C7C3	Q9C7C3|C3H36_ARATH Zinc finger CCCH domain-containing protein 36 OS=Arabidopsis thaliana GN=At3g12130 PE=2 SV=1
WT+VCS/WT-VCS	likely.up	0.387	0.0207755	19.94	0.012	3	1	inferred	---	----	Q96500	Q96500|LIRP1_ARATH Light-regulated protein 1, chloroplastic OS=Arabidopsis thaliana GN=LIR1 PE=1 SV=1
WT+VCS/WT-VCS	likely.down	-0.668	0.024122	23.16	0.013	1	1	inferred	---	----	O22960	O22960|TBL37_ARATH Protein trichome birefringence-like 37 OS=Arabidopsis thaliana GN=TBL37 PE=2 SV=2
WT+VCS/WT-VCS	likely.down	-0.622	0.000579994	0.56	0.013	3	3	inferred	---	----	Q9SIE1	Q9SIE1|PAT_ARATH Bifunctional aspartate aminotransferase and glutamate/aspartate-prephenate aminotransferase OS=Arabidopsis thaliana GN=PAT PE=1 SV=2
WT+VCS/WT-VCS	likely.down	-0.604	0.0244969	23.52	0.013	1	1	inferred	---	----	Q9XGR4	Q9XGR4|2AB2A_ARATH Serine/threonine protein phosphatase 2A regulatory subunit B''alpha OS=Arabidopsis thaliana GN=B''ALPHA PE=1 SV=1
WT+VCS/WT-VCS	likely.down	-0.474	0.024372	23.4	0.013	2	1	inferred	---	----	Q93VT9	Q93VT9|RL101_ARATH 60S ribosomal protein L10-1 OS=Arabidopsis thaliana GN=RPL10A PE=1 SV=1
WT+VCS/WT-VCS	likely.down	-0.473	0.0246219	23.64	0.013	2	1	inferred	---	----	Q84L33	Q84L33|RD23B_ARATH Ubiquitin receptor RAD23b OS=Arabidopsis thaliana GN=RAD23B PE=1 SV=3
WT+VCS/WT-VCS	likely.down	-0.387	0.0231085	22.18	0.013	3	1	inferred	---	----	A1L4Y4	A1L4Y4|A1L4Y4_ARATH At5g61510 OS=Arabidopsis thaliana GN=At5g61510 PE=2 SV=1
WT+VCS/WT-VCS	likely.down	-0.351	0.023622	22.68	0.013	3	1	inferred	---	----	P24704	P24704|SODC1_ARATH Superoxide dismutase [Cu-Zn] 1 OS=Arabidopsis thaliana GN=CSD1 PE=1 SV=2
WT+VCS/WT-VCS	likely.down	-0.348	0.0233721	22.44	0.013	3	1	inferred	---	----	Q9FJ41	Q9FJ41|GDL85_ARATH GDSL esterase/lipase At5g45950 OS=Arabidopsis thaliana GN=At5g45950 PE=2 SV=1
WT+VCS/WT-VCS	likely.down	-0.314	0.024372	23.4	0.013	3	1	unresolved	---	----	Q94K30;Q9M2E2;Q9ZUH5	Q94K30|Q94K30_ARATH AT1G01800 protein OS=Arabidopsis thaliana GN=At1g01800 PE=2 SV=1
WT+VCS/WT-VCS	likely.down	-0.304	0.0229974	22.08	0.013	3	1	inferred	---	----	Q9SK27	Q9SK27|ENL1_ARATH Early nodulin-like protein 1 OS=Arabidopsis thaliana GN=At2g25060 PE=1 SV=2
WT+VCS/WT-VCS	likely.down	-0.214	0.0235529	22.61	0.013	3	3	unresolved	---	----	O48844;Q9MAT0	O48844|PSD1A_ARATH 26S proteasome non-ATPase regulatory subunit 1 homolog A OS=Arabidopsis thaliana GN=RPN2A PE=1 SV=1
WT+VCS/WT-VCS	likely.down	-0.145	0.0228863	21.97	0.013	3	7	inferred	---	----	Q9XJ35	Q9XJ35|CLPR1_ARATH ATP-dependent Clp protease proteolytic subunit-related protein 1, chloroplastic OS=Arabidopsis thaliana GN=CLPR1 PE=1 SV=1
WT+VCS/WT-VCS	likely.down	-0.144	0.0232196	22.29	0.013	3	7	inferred	---	----	Q56XG6	Q56XG6|RH15_ARATH DEAD-box ATP-dependent RNA helicase 15 OS=Arabidopsis thaliana GN=RH15 PE=1 SV=3
WT+VCS/WT-VCS	likely.down	-0.121	0.024122	23.16	0.013	3	9	unresolved	---	----	P57751;Q9M9P3	P57751|UGPA1_ARATH UTP--glucose-1-phosphate uridylyltransferase 1 OS=Arabidopsis thaliana GN=UGP1 PE=2 SV=1
WT+VCS/WT-VCS	likely.down	-0.094	0.023997	23.04	0.013	3	14	inferred	---	----	Q42601	Q42601|CARB_ARATH Carbamoyl-phosphate synthase large chain, chloroplastic OS=Arabidopsis thaliana GN=CARB PE=1 SV=1
WT+VCS/WT-VCS	likely.down	-0.089	0.024372	23.4	0.013	3	16	inferred	---	----	Q9FKW6	Q9FKW6|FNRL1_ARATH Ferredoxin--NADP reductase, leaf isozyme 1, chloroplastic OS=Arabidopsis thaliana GN=LFNR1 PE=1 SV=1
WT+VCS/WT-VCS	likely.up	0.178	0.0232196	22.29	0.013	3	3	inferred	---	----	P82715	P82715|PPD5_ARATH PsbP domain-containing protein 5, chloroplastic OS=Arabidopsis thaliana GN=PPD5 PE=1 SV=3
WT+VCS/WT-VCS	likely.up	0.189	0.0228863	21.97	0.013	3	4	inferred	---	----	P60040	P60040|RL72_ARATH 60S ribosomal protein L7-2 OS=Arabidopsis thaliana GN=RPL7B PE=1 SV=1
WT+VCS/WT-VCS	likely.up	0.19	0.0237751	22.82	0.013	3	2	unresolved	---	----	P22953;Q9LHA8	P22953|MD37E_ARATH Probable mediator of RNA polymerase II transcription subunit 37e OS=Arabidopsis thaliana GN=MED37E PE=1 SV=3
WT+VCS/WT-VCS	likely.up	0.203	0.0233721	22.44	0.013	3	3	unresolved	---	----	P42036;Q9CAX6;Q9SIH0	P42036|RS143_ARATH 40S ribosomal protein S14-3 OS=Arabidopsis thaliana GN=RPS14C PE=2 SV=2
WT+VCS/WT-VCS	likely.up	0.215	0.024372	23.4	0.013	3	2	unresolved	---	----	P59232;Q39256;Q9SHE7	P59232|R27AB_ARATH Ubiquitin-40S ribosomal protein S27a-2 OS=Arabidopsis thaliana GN=RPS27AB PE=2 SV=2
WT+VCS/WT-VCS	likely.up	0.225	0.0227752	21.86	0.013	3	2	inferred	---	----	Q9SJ67	Q9SJ67|Q9SJ67_ARATH At2g35830/F11F19.26 OS=Arabidopsis thaliana GN=At2g35830 PE=2 SV=2
WT+VCS/WT-VCS	likely.up	0.236	0.023622	22.68	0.013	3	2	inferred	---	----	O04663	O04663|IF4E4_ARATH Eukaryotic translation initiation factor isoform 4E OS=Arabidopsis thaliana GN=EIF(ISO)4E PE=1 SV=2
WT+VCS/WT-VCS	likely.up	0.245	0.024372	23.4	0.013	3	2	inferred	---	----	Q9S720	Q9S720|PPD3_ARATH PsbP domain-containing protein 3, chloroplastic OS=Arabidopsis thaliana GN=PPD3 PE=1 SV=2
WT+VCS/WT-VCS	likely.up	0.246	0.023747	22.8	0.013	3	2	inferred	---	----	Q9C8L2	Q9C8L2|FAP3_ARATH Fatty-acid-binding protein 3, chloroplastic OS=Arabidopsis thaliana GN=FAP3 PE=1 SV=1
WT+VCS/WT-VCS	likely.up	0.258	0.0247469	23.76	0.013	3	2	unresolved	---	----	O49344;Q42029	O49344|PSBP2_ARATH Putative oxygen-evolving enhancer protein 2-2 OS=Arabidopsis thaliana GN=PSBP2 PE=5 SV=3
WT+VCS/WT-VCS	likely.up	0.281	0.0247469	23.76	0.013	3	1	inferred	---	----	P49201	P49201|RS232_ARATH 40S ribosomal protein S23-2 OS=Arabidopsis thaliana GN=RPS23B PE=2 SV=2
WT+VCS/WT-VCS	likely.up	0.318	0.0249969	24	0.013	3	1	unresolved	---	----	Q9CAX6;Q9SIH0	Q9CAX6|RS142_ARATH 40S ribosomal protein S14-2 OS=Arabidopsis thaliana GN=RPS14B PE=1 SV=1
WT+VCS/WT-VCS	likely.up	0.336	0.0231085	22.18	0.013	3	1	unresolved	---	----	P29513;P29514;P29515	P29513|TBB5_ARATH Tubulin beta-5 chain OS=Arabidopsis thaliana GN=TUBB5 PE=2 SV=1
WT+VCS/WT-VCS	likely.up	0.34	0.0244969	23.52	0.013	3	1	inferred	---	----	Q9M0Z6	Q9M0Z6|MSRB3_ARATH Peptide methionine sulfoxide reductase B3 OS=Arabidopsis thaliana GN=MSRB3 PE=2 SV=2
WT+VCS/WT-VCS	likely.up	0.347	0.0234971	22.56	0.013	3	1	inferred	---	----	rev_Q3E9H1	Q3E9H1|FB259_ARATH reversed Putative F-box protein At5g16285 OS=Arabidopsis thaliana GN=At5g16285 PE=4 SV=1
WT+VCS/WT-VCS	likely.up	0.355	0.024372	23.4	0.013	3	1	inferred	---	----	Q9SVJ4	Q9SVJ4|GUN22_ARATH Endoglucanase 22 OS=Arabidopsis thaliana GN=GH9B16 PE=3 SV=1
WT+VCS/WT-VCS	likely.up	0.394	0.0242195	23.25	0.013	3	1	inferred	---	----	Q945Q5	Q945Q5|Q945Q5_ARATH At2g30700/T11J7.9 OS=Arabidopsis thaliana GN=At2g30695 PE=2 SV=1
WT+VCS/WT-VCS	likely.up	0.794	0.0238862	22.93	0.013	1	1	inferred	---	----	Q94C21	Q94C21|Q94C21_ARATH At1g11480/T23J18_15 OS=Arabidopsis thaliana GN=At1g11480 PE=1 SV=1
WT+VCS/WT-VCS	likely.down	-0.584	0.0254968	24.48	0.014	1	1	inferred	---	----	O80842	O80842|CFTSY_ARATH Cell division protein FtsY homolog, chloroplastic OS=Arabidopsis thaliana GN=CPFTSY PE=1 SV=2
WT+VCS/WT-VCS	likely.down	-0.527	0.0269961	25.92	0.014	2	1	inferred	---	----	rev_F4JRF5	F4JRF5|RLT3_ARATH reversed Homeobox-DDT domain protein RLT3 OS=Arabidopsis thaliana GN=RLT3 PE=3 SV=1
WT+VCS/WT-VCS	likely.down	-0.364	0.0251219	24.12	0.014	3	1	inferred	---	----	rev_Q9SZB2	Q9SZB2|TIC22_ARATH reversed Protein TIC 22, chloroplastic OS=Arabidopsis thaliana GN=TIC22 PE=1 SV=1
WT+VCS/WT-VCS	likely.down	-0.334	0.0254968	24.48	0.014	3	1	inferred	---	----	Q8GYM1	Q8GYM1|GSTUM_ARATH Glutathione S-transferase U22 OS=Arabidopsis thaliana GN=GSTU22 PE=1 SV=1
WT+VCS/WT-VCS	likely.down	-0.333	0.0269961	25.92	0.014	3	1	inferred	---	----	Q9XGZ3	Q9XGZ3|Q9XGZ3_ARATH Early nodulin-like protein OS=Arabidopsis thaliana GN=At5g25940 PE=2 SV=1
WT+VCS/WT-VCS	likely.down	-0.298	0.0259968	24.96	0.014	3	1	unresolved	---	----	P24101;Q9LHB9	P24101|PER33_ARATH Peroxidase 33 OS=Arabidopsis thaliana GN=PER33 PE=1 SV=1
WT+VCS/WT-VCS	likely.down	-0.287	0.0251219	24.12	0.014	3	1	unresolved	---	----	P50318;Q9LD57;Q9SAJ4	P50318|PGKH2_ARATH Phosphoglycerate kinase 2, chloroplastic OS=Arabidopsis thaliana GN=At1g56190 PE=1 SV=3
WT+VCS/WT-VCS	likely.down	-0.269	0.0269961	25.92	0.014	3	2	inferred	---	----	Q38950	Q38950|2AAB_ARATH Serine/threonine-protein phosphatase 2A 65 kDa regulatory subunit A beta isoform OS=Arabidopsis thaliana GN=PP2AA2 PE=1 SV=2
WT+VCS/WT-VCS	likely.down	-0.26	0.0265676	25.5	0.014	3	2	inferred	---	----	Q9FY49	Q9FY49|LKHA4_ARATH Leukotriene A-4 hydrolase homolog OS=Arabidopsis thaliana GN=LKHA4 PE=2 SV=1
WT+VCS/WT-VCS	likely.down	-0.245	0.0268533	25.78	0.014	3	2	inferred	---	----	Q9SYL9	Q9SYL9|RK13_ARATH 50S ribosomal protein L13, chloroplastic OS=Arabidopsis thaliana GN=RPL13 PE=2 SV=1
WT+VCS/WT-VCS	likely.down	-0.224	0.0269961	25.92	0.014	3	3	inferred	---	----	A8MS68	A8MS68|PLPD1_ARATH Dihydrolipoyl dehydrogenase 1, chloroplastic OS=Arabidopsis thaliana GN=LPD1 PE=2 SV=1
WT+VCS/WT-VCS	likely.down	-0.211	0.0257468	24.72	0.014	3	2	unresolved	---	----	P49691;Q9SF40	P49691|RL4B_ARATH 60S ribosomal protein L4-2 OS=Arabidopsis thaliana GN=RPL4D PE=1 SV=2
WT+VCS/WT-VCS	likely.down	-0.209	0.0267105	25.64	0.014	3	2	unresolved	---	----	O49485;Q9LT69	O49485|SERA1_ARATH D-3-phosphoglycerate dehydrogenase 1, chloroplastic OS=Arabidopsis thaliana GN=PGDH1 PE=1 SV=1
WT+VCS/WT-VCS	likely.down	-0.162	0.0265676	25.5	0.014	3	4	inferred	---	----	Q9LYL4	Q9LYL4|Q9LYL4_ARATH Potassium transporter OS=Arabidopsis thaliana GN=F18O21_250 PE=2 SV=1
WT+VCS/WT-VCS	likely.up	0.131	0.0252468	24.24	0.014	3	7	inferred	---	----	O04202	O04202|EIF3F_ARATH Eukaryotic translation initiation factor 3 subunit F OS=Arabidopsis thaliana GN=TIF3F1 PE=1 SV=1
WT+VCS/WT-VCS	likely.up	0.204	0.0251219	24.12	0.014	3	3	inferred	---	----	A4GSN8	A4GSN8|NUA_ARATH Nuclear-pore anchor OS=Arabidopsis thaliana GN=NUA PE=1 SV=1
WT+VCS/WT-VCS	likely.up	0.218	0.0267467	25.68	0.014	3	2	inferred	---	----	Q1H537	Q1H537|DCVR_ARATH Divinyl chlorophyllide a 8-vinyl-reductase, chloroplastic OS=Arabidopsis thaliana GN=DVR PE=1 SV=1
WT+VCS/WT-VCS	likely.up	0.307	0.0254968	24.48	0.014	3	1	inferred	---	----	Q9SV21	Q9SV21|COPB1_ARATH Coatomer subunit beta-1 OS=Arabidopsis thaliana GN=At4g31480 PE=3 SV=2
WT+VCS/WT-VCS	likely.up	0.316	0.0268533	25.78	0.014	3	1	inferred	---	----	rev_A0A1P8B2K7	A0A1P8B2K7|A0A1P8B2K7_ARATH reversed Transmembrane protein OS=Arabidopsis thaliana GN=At2g34530 PE=4 SV=1
WT+VCS/WT-VCS	likely.up	0.328	0.0252468	24.24	0.014	3	1	inferred	---	----	P92981	P92981|APR2_ARATH 5'-adenylylsulfate reductase 2, chloroplastic OS=Arabidopsis thaliana GN=APR2 PE=1 SV=2
WT+VCS/WT-VCS	likely.down	-0.674	0.0272818	26.19	0.015	3	2	inferred	---	----	F4IAP5	F4IAP5|F4IAP5_ARATH Ketose-bisphosphate aldolase class-II family protein OS=Arabidopsis thaliana GN=At1g18270 PE=4 SV=1
WT+VCS/WT-VCS	likely.down	-0.363	0.027996	26.88	0.015	3	1	inferred	---	----	Q8L633	Q8L633|RNZ2_ARATH tRNase Z TRZ2, chloroplastic OS=Arabidopsis thaliana GN=TRZ2 PE=2 SV=1
WT+VCS/WT-VCS	likely.down	-0.314	0.0291387	27.97	0.015	3	1	inferred	---	----	Q682E0	Q682E0|Q682E0_ARATH Catalytic/ hydrolase OS=Arabidopsis thaliana GN=At2g35440 PE=1 SV=1
WT+VCS/WT-VCS	likely.down	-0.309	0.0282817	27.15	0.015	3	1	inferred	---	----	Q9LMI1	Q9LMI1|Q9LMI1_ARATH Ribosomal protein L1p/L10e family OS=Arabidopsis thaliana GN=At1g06380 PE=1 SV=1
WT+VCS/WT-VCS	likely.down	-0.243	0.0287102	27.56	0.015	3	2	inferred	---	----	Q9XI84	Q9XI84|RBCMT_ARATH [Fructose-bisphosphate aldolase]-lysine N-methyltransferase, chloroplastic OS=Arabidopsis thaliana GN=LSMT-L PE=1 SV=1
WT+VCS/WT-VCS	likely.down	-0.192	0.0277103	26.6	0.015	3	4	inferred	---	----	Q84W89	Q84W89|RH37_ARATH DEAD-box ATP-dependent RNA helicase 37 OS=Arabidopsis thaliana GN=RH37 PE=2 SV=2
WT+VCS/WT-VCS	likely.down	-0.149	0.0275675	26.46	0.015	3	5	inferred	---	----	Q02971	Q02971|CADH7_ARATH Cinnamyl alcohol dehydrogenase 7 OS=Arabidopsis thaliana GN=CAD7 PE=1 SV=2
WT+VCS/WT-VCS	likely.up	0.15	0.028853	27.7	0.015	3	4	unresolved	---	----	O50008;Q0WNZ5;Q9SRV5	O50008|METE1_ARATH 5-methyltetrahydropteroyltriglutamate--homocysteine methyltransferase 1 OS=Arabidopsis thaliana GN=MS1 PE=1 SV=1
WT+VCS/WT-VCS	likely.up	0.218	0.0278532	26.74	0.015	3	3	unresolved	---	----	Q9LQ55;Q9SE83	Q9LQ55|DRP2B_ARATH Dynamin-2B OS=Arabidopsis thaliana GN=DRP2B PE=1 SV=2
WT+VCS/WT-VCS	likely.up	0.24	0.028853	27.7	0.015	3	3	inferred	---	----	Q9FUS6	Q9FUS6|GSTUD_ARATH Glutathione S-transferase U13 OS=Arabidopsis thaliana GN=GSTU13 PE=2 SV=1
WT+VCS/WT-VCS	likely.up	0.247	0.0289959	27.84	0.015	3	2	inferred	---	----	Q9SIZ2	Q9SIZ2|IF2AH_ARATH Eukaryotic translation initiation factor 2 subunit alpha homolog OS=Arabidopsis thaliana GN=At2g40290 PE=1 SV=2
WT+VCS/WT-VCS	likely.up	0.299	0.0292815	28.11	0.015	3	1	inferred	---	----	Q9SSB8	Q9SSB8|CX5B2_ARATH Cytochrome c oxidase subunit 5b-2, mitochondrial OS=Arabidopsis thaliana GN=COX5B-2 PE=1 SV=1
WT+VCS/WT-VCS	likely.up	0.344	0.0274966	26.4	0.015	3	1	inferred	---	----	Q9M352	Q9M352|RL362_ARATH 60S ribosomal protein L36-2 OS=Arabidopsis thaliana GN=RPL36B PE=3 SV=1
WT+VCS/WT-VCS	likely.up	0.349	0.0291387	27.97	0.015	3	1	inferred	---	----	Q0WW53	Q0WW53|Q0WW53_ARATH Phosphoglycerate mutase family protein OS=Arabidopsis thaliana GN=At4g38370 PE=1 SV=1
WT+VCS/WT-VCS	likely.up	0.369	0.028853	27.7	0.015	3	1	inferred	---	----	Q9C8D8	Q9C8D8|Q9C8D8_ARATH Eukaryotic translation initiation factor 3 subunit J OS=Arabidopsis thaliana GN=At1g66070 PE=2 SV=1
WT+VCS/WT-VCS	likely.down	-0.702	0.0298529	28.66	0.016	1	1	inferred	---	----	Q9C554	Q9C554|EXPA1_ARATH Expansin-A1 OS=Arabidopsis thaliana GN=EXPA1 PE=2 SV=1
WT+VCS/WT-VCS	likely.down	-0.694	0.02971	28.52	0.016	1	1	inferred	---	----	Q84WV8	Q84WV8|NPRT2_ARATH Nicotinate phosphoribosyltransferase 2 OS=Arabidopsis thaliana GN=NAPRT2 PE=2 SV=1
WT+VCS/WT-VCS	likely.down	-0.46	0.0298529	28.66	0.016	2	1	inferred	---	----	O81299	O81299|O81299_ARATH AT4g02340 protein OS=Arabidopsis thaliana GN=At4g02340 PE=2 SV=1
WT+VCS/WT-VCS	likely.down	-0.35	0.0299957	28.8	0.016	3	1	inferred	---	----	Q9LDY5	Q9LDY5|FK172_ARATH Peptidyl-prolyl cis-trans isomerase FKBP17-2, chloroplastic OS=Arabidopsis thaliana GN=FKBP17-2 PE=1 SV=1
WT+VCS/WT-VCS	likely.down	-0.341	0.0301386	28.93	0.016	3	1	inferred	---	----	Q9SU14	Q9SU14|NUDT7_ARATH Nudix hydrolase 7 OS=Arabidopsis thaliana GN=NUDT7 PE=1 SV=1
WT+VCS/WT-VCS	likely.down	-0.326	0.0314241	30.17	0.016	3	1	inferred	---	----	Q9C942	Q9C942|CSE_ARATH Caffeoylshikimate esterase OS=Arabidopsis thaliana GN=CSE PE=1 SV=1
WT+VCS/WT-VCS	likely.down	-0.311	0.0305671	29.34	0.016	3	1	inferred	---	----	Q8LC95	Q8LC95|ENL3_ARATH Early nodulin-like protein 3 OS=Arabidopsis thaliana GN=At5g25090 PE=1 SV=2
WT+VCS/WT-VCS	likely.down	-0.284	0.0294244	28.25	0.016	3	1	inferred	---	----	Q9C7S3	Q9C7S3|Q9C7S3_ARATH Inner membrane localized protein OS=Arabidopsis thaliana GN=At1g42960 PE=2 SV=1
WT+VCS/WT-VCS	likely.down	-0.27	0.0316614	30.39	0.016	3	1	inferred	---	----	F4JLV7	F4JLV7|F4JLV7_ARATH Bifunctional inhibitor/lipid-transfer protein/seed storage 2S albumin superfamily protein OS=Arabidopsis thaliana GN=At4g22505 PE=4 SV=1
WT+VCS/WT-VCS	likely.down	-0.238	0.02971	28.52	0.016	3	2	inferred	---	----	Q7DLR9	Q7DLR9|PSB4_ARATH Proteasome subunit beta type-4 OS=Arabidopsis thaliana GN=PBG1 PE=1 SV=2
WT+VCS/WT-VCS	likely.down	-0.188	0.0295672	28.38	0.016	3	3	inferred	---	----	Q9FL87	Q9FL87|CRR7_ARATH Protein CHLORORESPIRATORY REDUCTION 7, chloroplastic OS=Arabidopsis thaliana GN=CRR7 PE=2 SV=1
WT+VCS/WT-VCS	likely.down	-0.175	0.0294244	28.25	0.016	3	4	inferred	---	----	O22941	O22941|IDE1_ARATH Insulin-degrading enzyme-like 1, peroxisomal OS=Arabidopsis thaliana GN=PXM16 PE=2 SV=1
WT+VCS/WT-VCS	likely.down	-0.175	0.0313281	30.07	0.016	3	3	inferred	---	----	Q949P3	Q949P3|Y2734_ARATH Uncharacterized protein At2g17340 OS=Arabidopsis thaliana GN=At2g17340 PE=1 SV=1
WT+VCS/WT-VCS	likely.down	-0.156	0.02971	28.52	0.016	3	4	inferred	---	----	Q8H112	Q8H112|PGL1A_ARATH PGR5-like protein 1A, chloroplastic OS=Arabidopsis thaliana GN=PGRL1A PE=1 SV=1
WT+VCS/WT-VCS	likely.down	-0.09	0.0305671	29.34	0.016	3	15	inferred	---	----	P46248	P46248|AAT5_ARATH Aspartate aminotransferase, chloroplastic OS=Arabidopsis thaliana GN=ASP5 PE=1 SV=2
WT+VCS/WT-VCS	likely.up	0.118	0.0294244	28.25	0.016	3	8	inferred	---	----	Q39230	Q39230|SYSC_ARATH Serine--tRNA ligase, cytoplasmic OS=Arabidopsis thaliana GN=At5g27470 PE=2 SV=1
WT+VCS/WT-VCS	likely.up	0.156	0.0305671	29.34	0.016	3	4	unresolved	---	----	Q9SIM4;Q9T043	Q9SIM4|RL141_ARATH 60S ribosomal protein L14-1 OS=Arabidopsis thaliana GN=RPL14A PE=2 SV=1
WT+VCS/WT-VCS	likely.up	0.156	0.0313281	30.07	0.016	3	4	inferred	---	----	Q9LFD5	Q9LFD5|BPA1_ARATH Binding partner of ACD11 1 OS=Arabidopsis thaliana GN=BPA1 PE=1 SV=1
WT+VCS/WT-VCS	likely.up	0.161	0.0316614	30.39	0.016	3	5	inferred	---	----	Q9SL67	Q9SL67|PRS4B_ARATH 26S proteasome regulatory subunit 4 homolog B OS=Arabidopsis thaliana GN=RPT2B PE=1 SV=1
WT+VCS/WT-VCS	likely.up	0.17	0.0309948	29.76	0.016	3	3	inferred	---	----	Q9ZUX4	Q9ZUX4|UMP2_ARATH Uncharacterized protein At2g27730, mitochondrial OS=Arabidopsis thaliana GN=At2g27730 PE=1 SV=1
WT+VCS/WT-VCS	likely.up	0.244	0.0298529	28.66	0.016	3	2	inferred	---	----	Q8LPJ7	Q8LPJ7|RS262_ARATH 40S ribosomal protein S26-2 OS=Arabidopsis thaliana GN=RPS26B PE=2 SV=2
WT+VCS/WT-VCS	likely.up	0.248	0.0301386	28.93	0.016	3	1	unresolved	---	----	Q8L953;Q9M2F1	Q8L953|RS273_ARATH 40S ribosomal protein S27-3 OS=Arabidopsis thaliana GN=RPS27D PE=2 SV=2
WT+VCS/WT-VCS	likely.up	0.252	0.0305671	29.34	0.016	3	1	unresolved	---	----	P21216;Q93V56	P21216|IPYR2_ARATH Soluble inorganic pyrophosphatase 2 OS=Arabidopsis thaliana GN=PPA2 PE=2 SV=2
WT+VCS/WT-VCS	likely.up	0.273	0.0314948	30.23	0.016	3	1	inferred	---	----	Q9SD78	Q9SD78|Q9SD78_ARATH Furry OS=Arabidopsis thaliana GN=F13G24.260 PE=2 SV=1
WT+VCS/WT-VCS	likely.up	0.28	0.0299957	28.8	0.016	3	2	inferred	---	----	Q9T029	Q9T029|RS254_ARATH 40S ribosomal protein S25-4 OS=Arabidopsis thaliana GN=RPS25E PE=3 SV=1
WT+VCS/WT-VCS	likely.up	0.306	0.0313281	30.07	0.016	3	1	inferred	---	----	Q9SIP7	Q9SIP7|RS31_ARATH 40S ribosomal protein S3-1 OS=Arabidopsis thaliana GN=RPS3A PE=1 SV=1
WT+VCS/WT-VCS	likely.up	0.32	0.0309956	29.76	0.016	3	1	inferred	---	----	O48676	O48676|U74B1_ARATH UDP-glycosyltransferase 74B1 OS=Arabidopsis thaliana GN=UGT74B1 PE=1 SV=1
WT+VCS/WT-VCS	likely.up	0.339	0.0316614	30.39	0.016	3	1	inferred	---	----	O49543	O49543|MNIF1_ARATH Cysteine desulfurase, mitochondrial OS=Arabidopsis thaliana GN=NIFS1 PE=1 SV=1
WT+VCS/WT-VCS	likely.up	0.427	0.0313281	30.07	0.016	2	1	inferred	---	----	Q8W455	Q8W455|Q8W455_ARATH Expressed protein OS=Arabidopsis thaliana GN=At2g36835 PE=2 SV=1
WT+VCS/WT-VCS	likely.down	-0.339	0.031828	30.55	0.017	3	1	inferred	---	----	Q9FVP6	Q9FVP6|Q9FVP6_ARATH 3-phosphoshikimate 1-carboxyvinyltransferase OS=Arabidopsis thaliana GN=F27K7.11 PE=2 SV=1
WT+VCS/WT-VCS	likely.down	-0.339	0.0328279	31.51	0.017	3	1	inferred	---	----	Q04613	Q04613|MI25_ARATH ATP synthase protein MI25 OS=Arabidopsis thaliana GN=AtMg00640 PE=1 SV=2
WT+VCS/WT-VCS	likely.down	-0.337	0.0334944	32.15	0.017	3	1	unresolved	---	----	Q9LW00;Q9XI36	Q9LW00|MBD11_ARATH Methyl-CpG-binding domain-containing protein 11 OS=Arabidopsis thaliana GN=MBD11 PE=1 SV=1
WT+VCS/WT-VCS	likely.down	-0.298	0.0324946	31.19	0.017	3	1	inferred	---	----	Q94IB8	Q94IB8|LCB1_ARATH Long chain base biosynthesis protein 1 OS=Arabidopsis thaliana GN=LCB1 PE=1 SV=1
WT+VCS/WT-VCS	likely.down	-0.296	0.031828	30.55	0.017	3	1	inferred	---	----	P56805	P56805|RR15_ARATH 30S ribosomal protein S15, chloroplastic OS=Arabidopsis thaliana GN=rps15 PE=3 SV=1
WT+VCS/WT-VCS	likely.down	-0.224	0.0334944	32.15	0.017	3	2	inferred	---	----	Q8L5Y8	Q8L5Y8|Q8L5Y8_ARATH Thioredoxin superfamily protein OS=Arabidopsis thaliana GN=At5g65840 PE=1 SV=1
WT+VCS/WT-VCS	likely.down	-0.203	0.0334944	32.15	0.017	3	3	inferred	---	----	Q9SCL7	Q9SCL7|NAGK_ARATH Acetylglutamate kinase, chloroplastic OS=Arabidopsis thaliana GN=NAGK PE=1 SV=1
WT+VCS/WT-VCS	likely.down	-0.2	0.0328279	31.51	0.017	3	3	inferred	---	----	O64730	O64730|P2C26_ARATH Probable protein phosphatase 2C 26 OS=Arabidopsis thaliana GN=At2g30170 PE=2 SV=2
WT+VCS/WT-VCS	likely.down	-0.158	0.0326612	31.35	0.017	3	4	inferred	---	----	Q93ZB6	Q93ZB6|DCUP1_ARATH Uroporphyrinogen decarboxylase 1, chloroplastic OS=Arabidopsis thaliana GN=HEME1 PE=2 SV=2
WT+VCS/WT-VCS	likely.down	-0.12	0.0333278	31.99	0.017	3	7	inferred	---	----	Q680K2	Q680K2|GPPL1_ARATH Haloacid dehalogenase-like hydrolase domain-containing protein At4g39970 OS=Arabidopsis thaliana GN=At4g39970 PE=2 SV=1
WT+VCS/WT-VCS	likely.up	0.068	0.0319947	30.71	0.017	3	22	unresolved	---	----	Q9LTX9;Q9STW6	Q9LTX9|HSP7G_ARATH Heat shock 70 kDa protein 7, chloroplastic OS=Arabidopsis thaliana GN=HSP70-7 PE=2 SV=1
WT+VCS/WT-VCS	likely.up	0.181	0.0316614	30.39	0.017	3	3	unresolved	---	----	F4JFN3;Q9SIF2	F4JFN3|HS906_ARATH Heat shock protein 90-6, mitochondrial OS=Arabidopsis thaliana GN=HSP90-6 PE=2 SV=1
WT+VCS/WT-VCS	likely.up	0.223	0.0321613	30.87	0.017	3	3	inferred	---	----	Q9FH13	Q9FH13|RRAA3_ARATH Putative 4-hydroxy-4-methyl-2-oxoglutarate aldolase 3 OS=Arabidopsis thaliana GN=At5g56260 PE=1 SV=1
WT+VCS/WT-VCS	likely.up	0.295	0.0326612	31.35	0.017	3	1	inferred	---	----	Q9LHL7	Q9LHL7|Q9LHL7_ARATH Aha1 domain-containing protein OS=Arabidopsis thaliana GN=T21B14.13 PE=1 SV=1
WT+VCS/WT-VCS	likely.up	0.298	0.0316614	30.39	0.017	3	1	inferred	---	----	Q9CAX6	Q9CAX6|RS142_ARATH 40S ribosomal protein S14-2 OS=Arabidopsis thaliana GN=RPS14B PE=1 SV=1
WT+VCS/WT-VCS	likely.up	0.344	0.0329945	31.67	0.017	3	1	inferred	---	----	rev_Q9FLM7	Q9FLM7|Q9FLM7_ARATH reversed Gb|AAC33480.1 OS=Arabidopsis thaliana GN=MEE6.9 PE=2 SV=1
WT+VCS/WT-VCS	likely.down	-0.499	0.034161	32.79	0.018	2	1	inferred	---	----	Q9LTR2	Q9LTR2|TGD2_ARATH Protein TRIGALACTOSYLDIACYLGLYCEROL 2, chloroplastic OS=Arabidopsis thaliana GN=TGD2 PE=1 SV=1
WT+VCS/WT-VCS	likely.down	-0.333	0.0351608	33.75	0.018	3	1	inferred	---	----	Q9SU13	Q9SU13|FLA2_ARATH Fasciclin-like arabinogalactan protein 2 OS=Arabidopsis thaliana GN=FLA2 PE=1 SV=1
WT+VCS/WT-VCS	likely.down	-0.276	0.0353274	33.91	0.018	3	1	inferred	---	----	Q9SGH4	Q9SGH4|PNSL3_ARATH Photosynthetic NDH subunit of lumenal location 3, chloroplastic OS=Arabidopsis thaliana GN=PNSL3 PE=1 SV=1
WT+VCS/WT-VCS	likely.down	-0.269	0.0344943	33.11	0.018	3	1	inferred	---	----	P56807	P56807|RR18_ARATH 30S ribosomal protein S18, chloroplastic OS=Arabidopsis thaliana GN=rps18 PE=3 SV=1
WT+VCS/WT-VCS	likely.down	-0.215	0.0348275	33.43	0.018	3	2	inferred	---	----	Q9C8W7	Q9C8W7|Q9C8W7_ARATH At1g71950 OS=Arabidopsis thaliana GN=At1g71950 PE=1 SV=1
WT+VCS/WT-VCS	likely.down	-0.209	0.0339943	32.63	0.018	3	2	inferred	---	----	Q8VXZ7	Q8VXZ7|AGAL3_ARATH Alpha-galactosidase 3 OS=Arabidopsis thaliana GN=AGAL3 PE=1 SV=1
WT+VCS/WT-VCS	likely.down	-0.201	0.0339943	32.63	0.018	3	2	inferred	---	----	Q9SUI6	Q9SUI6|PSAH2_ARATH Photosystem I reaction center subunit VI-2, chloroplastic OS=Arabidopsis thaliana GN=PSAH2 PE=2 SV=1
WT+VCS/WT-VCS	likely.down	-0.183	0.0358274	34.39	0.018	3	4	inferred	---	----	P49077	P49077|PYRB_ARATH Aspartate carbamoyltransferase, chloroplastic OS=Arabidopsis thaliana GN=PYRB PE=2 SV=2
WT+VCS/WT-VCS	likely.down	-0.173	0.0358274	34.39	0.018	3	4	inferred	---	----	P48348	P48348|14338_ARATH 14-3-3-like protein GF14 kappa OS=Arabidopsis thaliana GN=GRF8 PE=1 SV=2
WT+VCS/WT-VCS	likely.down	-0.113	0.0339943	32.63	0.018	3	10	inferred	---	----	Q8VZ10	Q8VZ10|SOQ1_ARATH Protein SUPPRESSOR OF QUENCHING 1, chloroplastic OS=Arabidopsis thaliana GN=SOQ1 PE=1 SV=1
WT+VCS/WT-VCS	likely.up	0.155	0.0361606	34.71	0.018	3	4	inferred	---	----	Q9M328	Q9M328|Q9M328_ARATH AT3G53990 protein OS=Arabidopsis thaliana GN=F5K20_290 PE=2 SV=1
WT+VCS/WT-VCS	likely.up	0.163	0.0343276	32.95	0.018	3	4	unresolved	---	----	P05466;Q9FVP6	P05466|AROA_ARATH 3-phosphoshikimate 1-carboxyvinyltransferase, chloroplastic OS=Arabidopsis thaliana GN=At2g45300 PE=2 SV=3
WT+VCS/WT-VCS	likely.up	0.178	0.0353274	33.91	0.018	3	3	inferred	---	----	Q8RWN5	Q8RWN5|RZ1C_ARATH Glycine-rich RNA-binding protein RZ1C OS=Arabidopsis thaliana GN=RZ1C PE=1 SV=1
WT+VCS/WT-VCS	likely.up	0.23	0.0348275	33.43	0.018	3	2	inferred	---	----	F4JGR5	F4JGR5|PFPB2_ARATH Pyrophosphate--fructose 6-phosphate 1-phosphotransferase subunit beta 2 OS=Arabidopsis thaliana GN=PFP-BETA2 PE=3 SV=1
WT+VCS/WT-VCS	likely.up	0.282	0.0339943	32.63	0.018	3	1	inferred	---	----	Q9LJH8	Q9LJH8|UBP1C_ARATH Oligouridylate-binding protein 1C OS=Arabidopsis thaliana GN=UBP1C PE=1 SV=1
WT+VCS/WT-VCS	likely.up	0.298	0.0356607	34.23	0.018	3	1	inferred	---	----	Q8VY01	Q8VY01|SCP46_ARATH Serine carboxypeptidase-like 46 OS=Arabidopsis thaliana GN=SCPL46 PE=2 SV=1
WT+VCS/WT-VCS	likely.up	0.316	0.0344943	33.11	0.018	3	1	inferred	---	----	rev_Q8S8K8	Q8S8K8|Q8S8K8_ARATH reversed Expressed protein OS=Arabidopsis thaliana GN=At2g25625 PE=2 SV=1
WT+VCS/WT-VCS	likely.up	0.472	0.0351608	33.75	0.018	2	1	inferred	---	----	Q9ASS2	Q9ASS2|FREE1_ARATH Protein FREE1 OS=Arabidopsis thaliana GN=FREE1 PE=1 SV=1
WT+VCS/WT-VCS	likely.down	-0.316	0.0363273	34.87	0.019	3	1	inferred	---	----	O04921	O04921|HEMH2_ARATH Ferrochelatase-2, chloroplastic OS=Arabidopsis thaliana GN=FC2 PE=1 SV=1
WT+VCS/WT-VCS	likely.down	-0.275	0.0363273	34.87	0.019	3	1	unresolved	---	----	Q8GYA6;Q8RWF0	Q8GYA6|PS13B_ARATH 26S proteasome non-ATPase regulatory subunit 13 homolog B OS=Arabidopsis thaliana GN=RPN9B PE=1 SV=1
WT+VCS/WT-VCS	likely.down	-0.204	0.0369926	35.51	0.019	3	2	unresolved	---	----	O48549;P51430	O48549|RS61_ARATH 40S ribosomal protein S6-1 OS=Arabidopsis thaliana GN=RPS6A PE=1 SV=2
WT+VCS/WT-VCS	likely.down	-0.191	0.0383923	36.86	0.019	3	3	inferred	---	----	O23166	O23166|TR164_ARATH Thioredoxin-like protein HCF164, chloroplastic OS=Arabidopsis thaliana GN=HCF164 PE=1 SV=2
WT+VCS/WT-VCS	likely.down	-0.18	0.0381924	36.66	0.019	3	3	inferred	---	----	Q43727	Q43727|G6PD1_ARATH Glucose-6-phosphate 1-dehydrogenase 1, chloroplastic OS=Arabidopsis thaliana GN=APG1 PE=2 SV=2
WT+VCS/WT-VCS	likely.down	-0.15	0.0369926	35.51	0.019	3	4	inferred	---	----	Q9SCY3	Q9SCY3|PNSL4_ARATH Photosynthetic NDH subunit of lumenal location 4, chloroplastic OS=Arabidopsis thaliana GN=PNSL4 PE=1 SV=1
WT+VCS/WT-VCS	likely.up	0.101	0.0369926	35.51	0.019	3	9	inferred	---	----	Q9XI55	Q9XI55|Q9XI55_ARATH F9L1.8 protein OS=Arabidopsis thaliana GN=At1g15140 PE=2 SV=1
WT+VCS/WT-VCS	likely.up	0.114	0.0363273	34.87	0.019	3	9	inferred	---	----	Q9LZ66	Q9LZ66|SIR_ARATH Assimilatory sulfite reductase (ferredoxin), chloroplastic OS=Arabidopsis thaliana GN=SIR PE=1 SV=1
WT+VCS/WT-VCS	likely.up	0.159	0.0377924	36.28	0.019	3	4	inferred	---	----	P46077	P46077|14334_ARATH 14-3-3-like protein GF14 phi OS=Arabidopsis thaliana GN=GRF4 PE=1 SV=2
WT+VCS/WT-VCS	likely.up	0.169	0.0375925	36.09	0.019	3	3	inferred	---	----	Q9SHE7	Q9SHE7|RUB1_ARATH Ubiquitin-NEDD8-like protein RUB1 OS=Arabidopsis thaliana GN=RUB1 PE=1 SV=3
WT+VCS/WT-VCS	likely.up	0.194	0.0366606	35.19	0.019	3	3	unresolved	---	----	Q9C9K3;Q9SYP2	Q9C9K3|PFPA2_ARATH Pyrophosphate--fructose 6-phosphate 1-phosphotransferase subunit alpha 2 OS=Arabidopsis thaliana GN=PFP-ALPHA2 PE=2 SV=1
WT+VCS/WT-VCS	likely.up	0.199	0.0373925	35.9	0.019	3	2	inferred	---	----	Q9FZK4	Q9FZK4|NTF2A_ARATH Nuclear transport factor 2A OS=Arabidopsis thaliana GN=NTF2A PE=1 SV=1
WT+VCS/WT-VCS	likely.up	0.236	0.0371926	35.7	0.019	3	2	inferred	---	----	Q9FMN4	Q9FMN4|TCLOT_ARATH Thioredoxin-like protein Clot OS=Arabidopsis thaliana GN=At5g42850 PE=2 SV=1
WT+VCS/WT-VCS	likely.up	0.277	0.0375925	36.09	0.019	3	1	unresolved	---	----	Q39043;Q8GUM2;Q9LDZ0;Q9LKR3	Q39043|MD37F_ARATH Mediator of RNA polymerase II transcription subunit 37f OS=Arabidopsis thaliana GN=MED37F PE=1 SV=2
WT+VCS/WT-VCS	likely.up	0.282	0.0381924	36.66	0.019	3	1	inferred	---	----	Q9XIW1	Q9XIW1|XTH5_ARATH Probable xyloglucan endotransglucosylase/hydrolase protein 5 OS=Arabidopsis thaliana GN=XTH5 PE=2 SV=1
WT+VCS/WT-VCS	likely.up	0.306	0.0364939	35.03	0.019	3	1	inferred	---	----	F4JGB7	F4JGB7|EBSL_ARATH Chromatin remodeling protein At4g04260 OS=Arabidopsis thaliana GN=At4g04260 PE=3 SV=2
WT+VCS/WT-VCS	likely.up	0.312	0.0377924	36.28	0.019	3	1	inferred	---	----	Q9M156	Q9M156|U72B1_ARATH UDP-glycosyltransferase 72B1 OS=Arabidopsis thaliana GN=UGT72B1 PE=1 SV=1
WT+VCS/WT-VCS	likely.up	0.312	0.0379924	36.47	0.019	3	1	inferred	---	----	Q8RX71	Q8RX71|BAG4_ARATH BAG family molecular chaperone regulator 4 OS=Arabidopsis thaliana GN=BAG4 PE=1 SV=1
WT+VCS/WT-VCS	likely.up	0.314	0.0373271	35.83	0.019	3	1	inferred	---	----	Q8RXQ4	Q8RXQ4|Q8RXQ4_ARATH Transducin family protein / WD-40 repeat family protein OS=Arabidopsis thaliana GN=At1g71840 PE=2 SV=1
WT+VCS/WT-VCS	likely.up	0.316	0.0381924	36.66	0.019	3	1	inferred	---	----	Q8L4S3	Q8L4S3|Q8L4S3_ARATH At5g09390/T5E8_190 OS=Arabidopsis thaliana GN=At5g09390 PE=1 SV=1
WT+VCS/WT-VCS	likely.up	0.697	0.0369926	35.51	0.019	1	1	inferred	---	----	A2RVJ8	A2RVJ8|HIT4_ARATH Protein HEAT INTOLERANT 4 OS=Arabidopsis thaliana GN=HIT4 PE=1 SV=1
WT+VCS/WT-VCS	likely.down	-0.412	0.039992	38.39	0.02	3	5	inferred	---	----	Q0WM29	Q0WM29|MMSA_ARATH Methylmalonate-semialdehyde dehydrogenase [acylating], mitochondrial OS=Arabidopsis thaliana GN=ALDH6B2 PE=1 SV=2
WT+VCS/WT-VCS	likely.down	-0.298	0.0391922	37.62	0.02	3	1	inferred	---	----	P46011	P46011|NRL4_ARATH Bifunctional nitrilase/nitrile hydratase NIT4 OS=Arabidopsis thaliana GN=NIT4 PE=1 SV=1
WT+VCS/WT-VCS	likely.down	-0.283	0.0389922	37.43	0.02	3	1	inferred	---	----	Q9M0E0	Q9M0E0|R15A5_ARATH 40S ribosomal protein S15a-5 OS=Arabidopsis thaliana GN=RPS15AE PE=2 SV=1
WT+VCS/WT-VCS	likely.down	-0.261	0.040192	38.58	0.02	3	1	inferred	---	----	Q9SF21	Q9SF21|Q9SF21_ARATH At3g11770 OS=Arabidopsis thaliana GN=F26K24.6 PE=1 SV=1
WT+VCS/WT-VCS	likely.down	-0.241	0.039792	38.2	0.02	3	1	inferred	---	----	P11490	P11490|PLAS1_ARATH Plastocyanin minor isoform, chloroplastic OS=Arabidopsis thaliana GN=PETE PE=1 SV=2
WT+VCS/WT-VCS	likely.down	-0.218	0.0394934	37.91	0.02	3	2	unresolved	---	----	P0DH95;P0DH97	P0DH95|CALM1_ARATH Calmodulin-1 OS=Arabidopsis thaliana GN=CAM1 PE=1 SV=1
WT+VCS/WT-VCS	likely.down	-0.184	0.0385923	37.05	0.02	3	2	inferred	---	----	Q9LQL0	Q9LQL0|GCSH3_ARATH Glycine cleavage system H protein 3, mitochondrial OS=Arabidopsis thaliana GN=GDH3 PE=1 SV=1
WT+VCS/WT-VCS	likely.down	-0.152	0.040192	38.58	0.02	3	4	inferred	---	----	Q9XJ36	Q9XJ36|CLPR2_ARATH ATP-dependent Clp protease proteolytic subunit-related protein 2, chloroplastic OS=Arabidopsis thaliana GN=CLPR2 PE=1 SV=1
WT+VCS/WT-VCS	likely.down	-0.134	0.040192	38.58	0.02	3	5	inferred	---	----	Q9LPW0	Q9LPW0|G3PA2_ARATH Glyceraldehyde-3-phosphate dehydrogenase GAPA2, chloroplastic OS=Arabidopsis thaliana GN=GAPA2 PE=2 SV=1
WT+VCS/WT-VCS	likely.down	-0.092	0.040192	38.58	0.02	3	10	inferred	---	----	O23049	O23049|RK6_ARATH 50S ribosomal protein L6, chloroplastic OS=Arabidopsis thaliana GN=RPL6 PE=2 SV=1
WT+VCS/WT-VCS	likely.up	0.071	0.0407918	39.16	0.02	3	15	inferred	---	----	Q9FI56	Q9FI56|CLPC1_ARATH Chaperone protein ClpC1, chloroplastic OS=Arabidopsis thaliana GN=CLPC1 PE=1 SV=1
WT+VCS/WT-VCS	likely.up	0.106	0.0403919	38.78	0.02	3	8	inferred	---	----	O04450	O04450|TCPE_ARATH T-complex protein 1 subunit epsilon OS=Arabidopsis thaliana GN=CCT5 PE=1 SV=1
WT+VCS/WT-VCS	likely.up	0.148	0.0387922	37.24	0.02	3	4	unresolved	---	----	P60039;P60040;Q9LHP1	P60039|RL73_ARATH 60S ribosomal protein L7-3 OS=Arabidopsis thaliana GN=RPL7C PE=2 SV=1
WT+VCS/WT-VCS	likely.up	0.163	0.0393921	37.82	0.02	3	4	unresolved	---	----	O81146;O81147	O81146|PSA6A_ARATH Proteasome subunit alpha type-6-A OS=Arabidopsis thaliana GN=PAA1 PE=1 SV=2
WT+VCS/WT-VCS	likely.up	0.26	0.039992	38.39	0.02	3	1	inferred	---	----	Q8LA13	Q8LA13|RH11_ARATH DEAD-box ATP-dependent RNA helicase 11 OS=Arabidopsis thaliana GN=RH11 PE=1 SV=1
WT+VCS/WT-VCS	likely.up	0.293	0.0389922	37.43	0.02	3	1	inferred	---	----	Q9LV93	Q9LV93|AB5F_ARATH ABC transporter F family member 5 OS=Arabidopsis thaliana GN=ABCF5 PE=2 SV=1
WT+VCS/WT-VCS	likely.up	0.303	0.0387922	37.24	0.02	3	1	inferred	---	----	Q9SN79	Q9SN79|Q9SN79_ARATH Alpha/beta-Hydrolases superfamily protein OS=Arabidopsis thaliana GN=F1P2.140 PE=2 SV=1
WT+VCS/WT-VCS	likely.up	0.319	0.039992	38.39	0.02	3	1	inferred	---	----	O22469	O22469|MSI3_ARATH WD-40 repeat-containing protein MSI3 OS=Arabidopsis thaliana GN=MSI3 PE=1 SV=2
WT+VCS/WT-VCS	likely.up	0.406	0.0395921	38.01	0.02	2	1	inferred	---	----	Q9SRT4	Q9SRT4|Q9SRT4_ARATH O-Glycosyl hydrolases family 17 protein OS=Arabidopsis thaliana GN=F21O3.3 PE=2 SV=1
WT+VCS/WT-VCS	likely.down	-0.339	0.0415917	39.93	0.021	3	1	inferred	---	----	Q9SFB3	Q9SFB3|ATAB2_ARATH Protein TAB2 homolog, chloroplastic OS=Arabidopsis thaliana GN=ATAB2 PE=2 SV=1
WT+VCS/WT-VCS	likely.down	-0.208	0.0417916	40.12	0.021	3	2	inferred	---	----	F4IFC5	F4IFC5|SYTM2_ARATH Threonine--tRNA ligase, chloroplastic/mitochondrial 2 OS=Arabidopsis thaliana GN=EMB2761 PE=2 SV=1
WT+VCS/WT-VCS	likely.down	-0.195	0.0417916	40.12	0.021	3	3	inferred	---	----	A0A1P8BG25	A0A1P8BG25|A0A1P8BG25_ARATH Glycosyl hydrolase family protein OS=Arabidopsis thaliana GN=At5g20950 PE=1 SV=1
WT+VCS/WT-VCS	likely.down	-0.186	0.0411918	39.54	0.021	3	2	inferred	---	----	Q8W0Y8	Q8W0Y8|PSB28_ARATH Photosystem II reaction center PSB28 protein, chloroplastic OS=Arabidopsis thaliana GN=PSB28 PE=2 SV=1
WT+VCS/WT-VCS	likely.down	-0.165	0.0431914	41.46	0.021	3	3	inferred	---	----	Q9FMD5	Q9FMD5|TIC40_ARATH Protein TIC 40, chloroplastic OS=Arabidopsis thaliana GN=TIC40 PE=1 SV=1
WT+VCS/WT-VCS	likely.down	-0.137	0.0417916	40.12	0.021	3	6	inferred	---	----	Q9M8D3	Q9M8D3|PUR4_ARATH Probable phosphoribosylformylglycinamidine synthase, chloroplastic/mitochondrial OS=Arabidopsis thaliana GN=At1g74260 PE=2 SV=3
WT+VCS/WT-VCS	likely.down	-0.129	0.0425915	40.89	0.021	3	6	inferred	---	----	Q9SIB9	Q9SIB9|ACO3M_ARATH Aconitate hydratase 3, mitochondrial OS=Arabidopsis thaliana GN=ACO3 PE=1 SV=2
WT+VCS/WT-VCS	likely.down	-0.087	0.0429914	41.27	0.021	3	11	inferred	---	----	Q9LU86	Q9LU86|PRXQ_ARATH Peroxiredoxin Q, chloroplastic OS=Arabidopsis thaliana GN=PRXQ PE=1 SV=1
WT+VCS/WT-VCS	likely.up	0.094	0.0423915	40.7	0.021	3	12	inferred	---	----	Q9SRV5	Q9SRV5|METE2_ARATH 5-methyltetrahydropteroyltriglutamate--homocysteine methyltransferase 2 OS=Arabidopsis thaliana GN=MS2 PE=1 SV=1
WT+VCS/WT-VCS	likely.up	0.104	0.0411918	39.54	0.021	3	8	inferred	---	----	P32961	P32961|NRL1_ARATH Nitrilase 1 OS=Arabidopsis thaliana GN=NIT1 PE=1 SV=2
WT+VCS/WT-VCS	likely.up	0.13	0.0411918	39.54	0.021	3	6	inferred	---	----	Q9SGW3	Q9SGW3|PSD8A_ARATH 26S proteasome non-ATPase regulatory subunit 8 homolog A OS=Arabidopsis thaliana GN=RPN12A PE=1 SV=1
WT+VCS/WT-VCS	likely.up	0.162	0.0419916	40.31	0.021	3	3	inferred	---	----	Q42553	Q42553|IDI2_ARATH Isopentenyl-diphosphate Delta-isomerase II, chloroplastic OS=Arabidopsis thaliana GN=IPP2 PE=1 SV=1
WT+VCS/WT-VCS	likely.up	0.207	0.0419916	40.31	0.021	3	2	inferred	---	----	O80439	O80439|RR31_ARATH 30S ribosomal protein S31, chloroplastic OS=Arabidopsis thaliana GN=RPS31 PE=1 SV=1
WT+VCS/WT-VCS	likely.up	0.24	0.0427914	41.08	0.021	3	1	inferred	---	----	Q38905	Q38905|PROF4_ARATH Profilin-4 OS=Arabidopsis thaliana GN=PRO4 PE=2 SV=1
WT+VCS/WT-VCS	likely.up	0.255	0.0429914	41.27	0.021	3	1	unresolved	---	----	P68209;Q8LAD2	P68209|SUCA1_ARATH Succinate--CoA ligase [ADP-forming] subunit alpha-1, mitochondrial OS=Arabidopsis thaliana GN=At5g08300 PE=1 SV=1
WT+VCS/WT-VCS	likely.up	0.26	0.0411918	39.54	0.021	3	1	inferred	---	----	Q944B0	Q944B0|FK161_ARATH Peptidyl-prolyl cis-trans isomerase FKBP16-1, chloroplastic OS=Arabidopsis thaliana GN=FKBP16-1 PE=2 SV=1
WT+VCS/WT-VCS	likely.up	0.263	0.0433913	41.66	0.021	3	1	inferred	---	----	Q8GWS0	Q8GWS0|GRXC5_ARATH Glutaredoxin-C5, chloroplastic OS=Arabidopsis thaliana GN=GRXC5 PE=1 SV=1
WT+VCS/WT-VCS	likely.up	0.284	0.0411918	39.54	0.021	3	1	inferred	---	----	O22823	O22823|LSM6B_ARATH Sm-like protein LSM36B OS=Arabidopsis thaliana GN=LSM6B PE=1 SV=1
WT+VCS/WT-VCS	likely.up	0.295	0.0433913	41.66	0.021	3	1	inferred	---	----	Q8RX72	Q8RX72|AMPL3_ARATH Leucine aminopeptidase 3, chloroplastic OS=Arabidopsis thaliana GN=LAP3 PE=2 SV=1
WT+VCS/WT-VCS	likely.up	0.327	0.0411918	39.54	0.021	3	1	inferred	---	----	O22826	O22826|O22826_ARATH At2g43770 OS=Arabidopsis thaliana GN=At2g43770 PE=2 SV=1
WT+VCS/WT-VCS	likely.up	0.373	0.0421916	40.5	0.021	2	1	inferred	---	----	Q96253	Q96253|ATP5E_ARATH ATP synthase subunit epsilon, mitochondrial OS=Arabidopsis thaliana GN=At1g51650 PE=1 SV=3
WT+VCS/WT-VCS	likely.up	0.393	0.0431914	41.46	0.021	2	1	inferred	---	----	Q38865	Q38865|EXPA6_ARATH Expansin-A6 OS=Arabidopsis thaliana GN=EXPA6 PE=2 SV=2
WT+VCS/WT-VCS	likely.down	-0.308	0.0443911	42.62	0.022	3	1	inferred	---	----	Q9SN96	Q9SN96|Q9SN96_ARATH AT3g46430/F18L15_150 OS=Arabidopsis thaliana GN=F18L15.150 PE=2 SV=1
WT+VCS/WT-VCS	likely.down	-0.298	0.0439912	42.23	0.022	3	1	inferred	---	----	Q76E23	Q76E23|IF4G_ARATH Eukaryotic translation initiation factor 4G OS=Arabidopsis thaliana GN=EIF4G PE=1 SV=2
WT+VCS/WT-VCS	likely.down	-0.149	0.0441912	42.42	0.022	3	4	inferred	---	----	P93306	P93306|NDUS2_ARATH NADH dehydrogenase [ubiquinone] iron-sulfur protein 2 OS=Arabidopsis thaliana GN=NAD7 PE=1 SV=2
WT+VCS/WT-VCS	likely.down	-0.135	0.0441912	42.42	0.022	3	4	inferred	---	----	Q9FF98	Q9FF98|ML3_ARATH MD-2-related lipid-recognition protein 3 OS=Arabidopsis thaliana GN=ML3 PE=1 SV=1
WT+VCS/WT-VCS	likely.up	0.09	0.0441912	42.42	0.022	3	10	inferred	---	----	P49209	P49209|RL91_ARATH 60S ribosomal protein L9-1 OS=Arabidopsis thaliana GN=RPL9B PE=1 SV=3
WT+VCS/WT-VCS	likely.up	0.161	0.0443911	42.62	0.022	3	3	unresolved	---	----	O04331;Q9LK25	O04331|PHB3_ARATH Prohibitin-3, mitochondrial OS=Arabidopsis thaliana GN=PHB3 PE=1 SV=1
WT+VCS/WT-VCS	likely.up	0.163	0.044991	43.19	0.022	3	3	inferred	---	----	Q93VK7	Q93VK7|Q93VK7_ARATH AT5g14910/F2G14_30 OS=Arabidopsis thaliana GN=At5g14910 PE=2 SV=1
WT+VCS/WT-VCS	likely.up	0.175	0.0457386	43.91	0.022	3	2	unresolved	---	----	Q9S714;Q9S831	Q9S714|PSAE2_ARATH Photosystem I reaction center subunit IV B, chloroplastic OS=Arabidopsis thaliana GN=PSAE2 PE=2 SV=1
WT+VCS/WT-VCS	likely.up	0.183	0.0439912	42.23	0.022	3	2	unresolved	---	----	O82230;Q9M098	O82230|EBFC2_ARATH Nucleoid-associated protein At2g24020, chloroplastic OS=Arabidopsis thaliana GN=At2g24020 PE=2 SV=2
WT+VCS/WT-VCS	likely.up	0.194	0.0441912	42.42	0.022	3	2	inferred	---	----	Q9SKC9	Q9SKC9|NDUB7_ARATH NADH dehydrogenase [ubiquinone] 1 beta subcomplex subunit 7 OS=Arabidopsis thaliana GN=At2g02050 PE=3 SV=1
WT+VCS/WT-VCS	likely.up	0.225	0.0443911	42.62	0.022	3	2	inferred	---	----	F4HYC8	F4HYC8|F4HYC8_ARATH Alpha/beta-Hydrolases superfamily protein OS=Arabidopsis thaliana GN=At1g35420 PE=4 SV=1
WT+VCS/WT-VCS	likely.up	0.274	0.0435913	41.85	0.022	3	1	inferred	---	----	P59224	P59224|RS132_ARATH 40S ribosomal protein S13-2 OS=Arabidopsis thaliana GN=RPS13B PE=2 SV=1
WT+VCS/WT-VCS	likely.up	0.324	0.0441912	42.42	0.022	3	1	inferred	---	----	P11832	P11832|NIA1_ARATH Nitrate reductase [NADH] 1 OS=Arabidopsis thaliana GN=NIA1 PE=1 SV=3
WT+VCS/WT-VCS	likely.down	-1.407	0.0469906	45.11	0.023	3	3	inferred	---	----	Q9ZW24	Q9ZW24|GSTU7_ARATH Glutathione S-transferase U7 OS=Arabidopsis thaliana GN=GSTU7 PE=2 SV=1
WT+VCS/WT-VCS	likely.down	-0.308	0.0472382	45.35	0.023	3	1	inferred	---	----	Q93VM8	Q93VM8|COPT5_ARATH Copper transporter 5 OS=Arabidopsis thaliana GN=COPT5 PE=1 SV=1
WT+VCS/WT-VCS	likely.down	-0.264	0.0463907	44.54	0.023	3	1	inferred	---	----	P0CZ23	P0CZ23|ACOX3_ARATH Acyl-coenzyme A oxidase 3, peroxisomal OS=Arabidopsis thaliana GN=ACX3 PE=1 SV=1
WT+VCS/WT-VCS	likely.down	-0.257	0.0461908	44.34	0.023	3	1	unresolved	---	----	O80860;Q1PDW5;Q8W585	O80860|FTSH2_ARATH ATP-dependent zinc metalloprotease FTSH 2, chloroplastic OS=Arabidopsis thaliana GN=FTSH2 PE=1 SV=1
WT+VCS/WT-VCS	likely.down	-0.257	0.0464884	44.63	0.023	3	1	unresolved	---	----	Q8W4Q1;Q949P3	Q8W4Q1|Q8W4Q1_ARATH At4g35360/F23E12_80 OS=Arabidopsis thaliana GN=At4g35360 PE=1 SV=1
WT+VCS/WT-VCS	likely.down	-0.257	0.0464884	44.63	0.023	3	1	unresolved	---	----	P28186;Q9SEH3	P28186|RAE1C_ARATH Ras-related protein RABE1c OS=Arabidopsis thaliana GN=RABE1C PE=1 SV=1
WT+VCS/WT-VCS	likely.down	-0.193	0.0459885	44.15	0.023	3	2	inferred	---	----	Q9M1X2	Q9M1X2|FAP1_ARATH Fatty-acid-binding protein 1 OS=Arabidopsis thaliana GN=FAP1 PE=1 SV=1
WT+VCS/WT-VCS	likely.down	-0.177	0.0459885	44.15	0.023	3	3	inferred	---	----	P48578	P48578|PP2A4_ARATH Serine/threonine-protein phosphatase PP2A-4 catalytic subunit OS=Arabidopsis thaliana GN=PP2A4 PE=1 SV=1
WT+VCS/WT-VCS	likely.down	-0.109	0.047988	46.07	0.023	3	8	inferred	---	----	P20115	P20115|CISY4_ARATH Citrate synthase 4, mitochondrial OS=Arabidopsis thaliana GN=CSY4 PE=1 SV=3
WT+VCS/WT-VCS	likely.down	-0.089	0.0461908	44.34	0.023	3	12	inferred	---	----	F4I7I0	F4I7I0|ALAT1_ARATH Alanine aminotransferase 1, mitochondrial OS=Arabidopsis thaliana GN=ALAAT1 PE=1 SV=1
WT+VCS/WT-VCS	likely.down	-0.08	0.0457908	43.96	0.023	3	14	inferred	---	----	P92549	P92549|ATPAM_ARATH ATP synthase subunit alpha, mitochondrial OS=Arabidopsis thaliana GN=ATPA PE=1 SV=2
WT+VCS/WT-VCS	likely.down	-0.08	0.0477381	45.83	0.023	3	11	inferred	---	----	P56778	P56778|PSBC_ARATH Photosystem II CP43 reaction center protein OS=Arabidopsis thaliana GN=psbC PE=1 SV=3
WT+VCS/WT-VCS	likely.up	0.082	0.0477381	45.83	0.023	3	13	unresolved	---	----	O50008;Q9SRV5	O50008|METE1_ARATH 5-methyltetrahydropteroyltriglutamate--homocysteine methyltransferase 1 OS=Arabidopsis thaliana GN=MS1 PE=1 SV=1
WT+VCS/WT-VCS	likely.up	0.095	0.0459885	44.15	0.023	3	10	inferred	---	----	Q9SHI1	Q9SHI1|IF2C_ARATH Translation initiation factor IF-2, chloroplastic OS=Arabidopsis thaliana GN=At1g17220 PE=2 SV=2
WT+VCS/WT-VCS	likely.up	0.12	0.0472382	45.35	0.023	3	6	inferred	---	----	Q42529	Q42529|TRPA2_ARATH Tryptophan synthase alpha chain, chloroplastic OS=Arabidopsis thaliana GN=TSA1 PE=1 SV=1
WT+VCS/WT-VCS	likely.up	0.144	0.0463907	44.54	0.023	3	5	inferred	---	----	Q8LFC0	Q8LFC0|IDH1_ARATH Isocitrate dehydrogenase [NAD] regulatory subunit 1, mitochondrial OS=Arabidopsis thaliana GN=IDH1 PE=1 SV=2
WT+VCS/WT-VCS	likely.up	0.144	0.0464884	44.63	0.023	3	6	inferred	---	----	P34795	P34795|G6PI_ARATH Glucose-6-phosphate isomerase, cytosolic OS=Arabidopsis thaliana GN=PGIC PE=1 SV=1
WT+VCS/WT-VCS	likely.up	0.304	0.0475905	45.69	0.023	3	1	inferred	---	----	Q9LNC5	Q9LNC5|CLO_ARATH 110 kDa U5 small nuclear ribonucleoprotein component CLO OS=Arabidopsis thaliana GN=CLO PE=1 SV=1
WT+VCS/WT-VCS	likely.down	-0.264	0.0497376	47.75	0.024	3	1	inferred	---	----	Q8GSJ6	Q8GSJ6|LQY1_ARATH Protein disulfide-isomerase LQY1, chloroplastic OS=Arabidopsis thaliana GN=LQY1 PE=1 SV=1
WT+VCS/WT-VCS	likely.down	-0.264	0.0497376	47.75	0.024	3	1	inferred	---	----	A0A1P8AX61	A0A1P8AX61|A0A1P8AX61_ARATH Uncharacterized protein OS=Arabidopsis thaliana GN=At2g01755 PE=4 SV=1
WT+VCS/WT-VCS	likely.down	-0.234	0.0494876	47.51	0.024	3	1	inferred	---	----	P56808	P56808|RR19_ARATH 30S ribosomal protein S19, chloroplastic OS=Arabidopsis thaliana GN=rps19 PE=3 SV=1
WT+VCS/WT-VCS	likely.down	-0.225	0.0499875	47.99	0.024	3	1	unresolved	---	----	P46644;P46645	P46644|AAT3_ARATH Aspartate aminotransferase 3, chloroplastic OS=Arabidopsis thaliana GN=ASP3 PE=1 SV=1
WT+VCS/WT-VCS	likely.down	-0.125	0.0492377	47.27	0.024	3	5	inferred	---	----	Q9LK47	Q9LK47|Q9LK47_ARATH At3g23700/MYM9_3 OS=Arabidopsis thaliana GN=At3g23700 PE=2 SV=1
WT+VCS/WT-VCS	likely.down	-0.107	0.0492377	47.27	0.024	3	7	inferred	---	----	Q93Y35	Q93Y35|PSMD6_ARATH 26S proteasome non-ATPase regulatory subunit 6 homolog OS=Arabidopsis thaliana GN=RPN7 PE=1 SV=1
WT+VCS/WT-VCS	likely.down	-0.106	0.0507373	48.71	0.024	3	8	inferred	---	----	O04630	O04630|SYTM1_ARATH Threonine--tRNA ligase, mitochondrial 1 OS=Arabidopsis thaliana GN=THRRS PE=1 SV=3
WT+VCS/WT-VCS	likely.down	-0.084	0.0499875	47.99	0.024	3	10	inferred	---	----	Q0WP12-2	Q0WP12-2|HOL1_ARATH Isoform 2 of Thiocyanate methyltransferase 1 OS=Arabidopsis thaliana GN=HOL1
WT+VCS/WT-VCS	likely.down	-0.071	0.0489878	47.03	0.024	3	19	unresolved	---	----	F4HQD4;Q9S7C0	F4HQD4|HSP7P_ARATH Heat shock 70 kDa protein 15 OS=Arabidopsis thaliana GN=HSP70-15 PE=1 SV=1
WT+VCS/WT-VCS	likely.up	0.182	0.0507373	48.71	0.024	3	2	inferred	---	----	Q84Y95	Q84Y95|GRS14_ARATH Monothiol glutaredoxin-S14, chloroplastic OS=Arabidopsis thaliana GN=GRXS14 PE=1 SV=2
WT+VCS/WT-VCS	likely.up	0.228	0.0504874	48.47	0.024	3	1	unresolved	---	----	P32961;P46010	P32961|NRL1_ARATH Nitrilase 1 OS=Arabidopsis thaliana GN=NIT1 PE=1 SV=2
WT+VCS/WT-VCS	likely.up	0.229	0.0487378	46.79	0.024	3	1	inferred	---	----	Q42340	Q42340|RS163_ARATH 40S ribosomal protein S16-3 OS=Arabidopsis thaliana GN=RPS16C PE=2 SV=1
WT+VCS/WT-VCS	likely.up	0.243	0.0494876	47.51	0.024	3	1	inferred	---	----	Q9ZUR7	Q9ZUR7|ARGJ_ARATH Arginine biosynthesis bifunctional protein ArgJ, chloroplastic OS=Arabidopsis thaliana GN=At2g37500 PE=1 SV=2
WT+VCS/WT-VCS	likely.up	0.247	0.0497376	47.75	0.024	3	1	inferred	---	----	Q9SKI5	Q9SKI5|Q9SKI5_ARATH Ac-like transposase OS=Arabidopsis thaliana GN=At2g06500 PE=4 SV=1
WT+VCS/WT-VCS	likely.up	0.256	0.0489878	47.03	0.024	3	1	unresolved	---	----	Q84W89;Q8LA13	Q84W89|RH37_ARATH DEAD-box ATP-dependent RNA helicase 37 OS=Arabidopsis thaliana GN=RH37 PE=2 SV=2
WT+VCS/WT-VCS	likely.up	0.257	0.0494876	47.51	0.024	3	1	inferred	---	----	P42036	P42036|RS143_ARATH 40S ribosomal protein S14-3 OS=Arabidopsis thaliana GN=RPS14C PE=2 SV=2
WT+VCS/WT-VCS	likely.up	0.258	0.0499875	47.99	0.024	3	2	inferred	---	----	F4JZY1	F4JZY1|CIP1_ARATH COP1-interactive protein 1 OS=Arabidopsis thaliana GN=CIP1 PE=1 SV=1
WT+VCS/WT-VCS	likely.up	0.289	0.0507373	48.71	0.024	3	1	inferred	---	----	Q9SEL7	Q9SEL7|DEGP5_ARATH Protease Do-like 5, chloroplastic OS=Arabidopsis thaliana GN=DEGP5 PE=1 SV=3
WT+VCS/WT-VCS	likely.up	0.301	0.0499875	47.99	0.024	3	1	inferred	---	----	Q9FFD8	Q9FFD8|Q9FFD8_ARATH At5g16470 OS=Arabidopsis thaliana GN=MQK4.20 PE=1 SV=1
WT+VCS/WT-VCS	likely.down	-0.282	0.0507373	48.71	0.025	3	1	inferred	---	----	Q8S9J1	Q8S9J1|PPOCM_ARATH Protoporphyrinogen oxidase 2, chloroplastic/mitochondrial OS=Arabidopsis thaliana GN=PPOX2 PE=1 SV=1
WT+VCS/WT-VCS	likely.down	-0.253	0.051987	49.91	0.025	3	1	inferred	---	----	Q9LIR6	Q9LIR6|BAM1_ARATH Beta-amylase 1, chloroplastic OS=Arabidopsis thaliana GN=BAM1 PE=1 SV=1
WT+VCS/WT-VCS	likely.down	-0.232	0.0529868	50.87	0.025	3	1	inferred	---	----	Q8VXY0	Q8VXY0|Q8VXY0_ARATH Expressed protein OS=Arabidopsis thaliana GN=At2g36145 PE=2 SV=1
WT+VCS/WT-VCS	likely.down	-0.197	0.0509873	48.95	0.025	3	3	inferred	---	----	Q9SAK4	Q9SAK4|SSDH_ARATH Succinate-semialdehyde dehydrogenase, mitochondrial OS=Arabidopsis thaliana GN=ALDH5F1 PE=1 SV=2
WT+VCS/WT-VCS	likely.up	0.099	0.0514871	49.43	0.025	3	8	inferred	---	----	Q8GWP4	Q8GWP4|Q8GWP4_ARATH At2g21530 OS=Arabidopsis thaliana GN=At2g21530 PE=1 SV=1
WT+VCS/WT-VCS	likely.up	0.099	0.0529868	50.87	0.025	3	9	inferred	---	----	Q9FV81	Q9FV81|GATB_ARATH Glutamyl-tRNA(Gln) amidotransferase subunit B, chloroplastic/mitochondrial OS=Arabidopsis thaliana GN=GATB PE=2 SV=1
WT+VCS/WT-VCS	likely.up	0.129	0.0524869	50.39	0.025	3	5	inferred	---	----	A1A6M1	A1A6M1|PTAC5_ARATH Protein disulfide isomerase pTAC5, chloroplastic OS=Arabidopsis thaliana GN=PTAC5 PE=1 SV=1
WT+VCS/WT-VCS	likely.up	0.199	0.0527368	50.63	0.025	3	2	inferred	---	----	Q9SSK7	Q9SSK7|MLP34_ARATH MLP-like protein 34 OS=Arabidopsis thaliana GN=MLP34 PE=2 SV=1
WT+VCS/WT-VCS	likely.up	0.222	0.0527368	50.63	0.025	3	1	inferred	---	----	Q8LFL5	Q8LFL5|Q8LFL5_ARATH At1g49975 OS=Arabidopsis thaliana GN=At1g49975 PE=2 SV=1
[truncated: 1,137 more rows]
