# Supplementary material for: Proteostatic Regulation of MEP and Shikimate Pathways by Redox-Activated Photosynthesis Signaling in Plants Exposed to Small Fungal Volatiles
Source: Front Plant Sci. 2021 Mar 5;12:637976. doi: 10.3389/fpls.2021.637976 (PMC7973468; doi:10.3389/fpls.2021.637976)
Supplement: Supplementary Table 6 — List of proteins that are differentially expressed by fungal VCs in leaves of cfbp1 plants with a “likely” statistical significance level (fungal VC-treated vs. non-treated plants). DEPs are classified by fold-change. [file Table_4.XLSX]

## Sheet: Fold change
Table S6: list of proteins that are differentially expressed by fungal VCs in leaves of cfbp1 plants with a "likely" statistical significance level (fungal VC-treated vs. non-treated plants). DEPs are classified by fold-change.
Accesion number	Protein ID	Fold change (log2)	qValue (FDR)	Subcellular location	Description
AT5G66140	O24616	-3.941	0.025	nucleus, cytosol	Proteasome subunit alpha type-7-B OS=Arabidopsis thaliana GN=PAD2 PE=1 SV=2
AT2G42540	Q42512	-1.737	0.015	plastid	Protein COLD-REGULATED 15A, chloroplastic OS=Arabidopsis thaliana GN=COR15A PE=1 SV=1
AT1G06210	Q9LNC6	-1.527	0.016	nucleus	TOM1-like protein 2 OS=Arabidopsis thaliana GN=TOL2 PE=1 SV=1
AT1G76730	Q9SRE0	-1.344	0.025	mitochondrion	5-formyltetrahydrofolate cyclo-ligase-like protein COG0212 OS=Arabidopsis thaliana GN=COG0212 PE=2 SV=1
AT5G04290	F4JW79	-1.269	0.049	nucleus	Protein RNA-directed DNA methylation 3 OS=Arabidopsis thaliana GN=RDM3 PE=1 SV=1
AT4G38890	Q9T0J6	-1.249	0.021	nucleus, cytosol	tRNA-dihydrouridine(47) synthase [NAD(P)(+)]-like OS=Arabidopsis thaliana GN=At4g38890 PE=1 SV=2
AT2G42810	Q84XU2	-1.217	0.029	nucleus, cytosol	Serine/threonine-protein phosphatase 5 OS=Arabidopsis thaliana GN=PAPP5 PE=1 SV=1
AT3G60900	Q9LZX4	-1.214	0.013	plasma membrane	Fasciclin-like arabinogalactan protein 10 OS=Arabidopsis thaliana GN=FLA10 PE=1 SV=1
AT5G02490	P22954	-1.032	0.024	cytosol	Probable mediator of RNA polymerase II transcription subunit 37c OS=Arabidopsis thaliana GN=MED37D PE=1 SV=2
AT5G49360	Q9FGY1	-0.99	0.034	extracellular	Beta-D-xylosidase 1 OS=Arabidopsis thaliana GN=BXL1 PE=1 SV=1
AT5G57560	Q38857	-0.946	0.014	extracellular	Xyloglucan endotransglucosylase/hydrolase protein 22 OS=Arabidopsis thaliana GN=XTH22 PE=1 SV=1
AT3G07670	Q9S7D2	-0.943	0.016	plastid	Putative ribulose-1,5-bisphosphate carboxylase/oxygenase small subunit N-methyltransferase I OS=Arabidopsis thaliana GN=F17A17.1 PE=1 SV=1
AT2G33830	P93017	-0.916	0.014	peroxisome	Dormancy-associated protein homolog 1 OS=Arabidopsis thaliana GN=DRMH1 PE=1 SV=1
AT3G13750	Q9SCW1	-0.911	0.014	extracellular	Beta-galactosidase 1 OS=Arabidopsis thaliana GN=BGAL1 PE=2 SV=1
AT5G38410	B3H5S2	-0.897	0.016	plastid	Ribulose bisphosphate carboxylase small chain OS=Arabidopsis thaliana GN=RBCS3B PE=3 SV=1
AT4G36630	Q8L5Y0	-0.893	0.041	cytosol	Uncharacterized protein At4g36630 OS=Arabidopsis thaliana GN=EMB2754 PE=2 SV=1
AT5G46430	Q9FHG2	-0.821	0.042	cytosol	60S ribosomal protein L32-2 OS=Arabidopsis thaliana GN=RPL32B PE=2 SV=1
AT3G19300	Q9LT87	-0.788	0.015	plasma membrane	At3g19300 OS=Arabidopsis thaliana GN=At3g19300 PE=2 SV=1
AT5G56870	Q9SCV8	-0.783	0.016	extracellular	Beta-galactosidase 4 OS=Arabidopsis thaliana GN=BGAL4 PE=1 SV=1
AT3G44300	P32962	-0.752	0.016	cytosol	Nitrilase 2 OS=Arabidopsis thaliana GN=NIT2 PE=1 SV=1
AT1G09010	Q75W54	-0.714	0.016	vacuole	Mannosylglycoprotein endo-beta-mannosidase OS=Arabidopsis thaliana GN=EBM PE=1 SV=3
AT1G65310	O80803	-0.709	0.016	extracellular	Probable xyloglucan endotransglucosylase/hydrolase protein 17 OS=Arabidopsis thaliana GN=XTH17 PE=1 SV=1
AT1G12150	Q9FWW5	-0.707	0.016	nucleus	reversed WEB family protein At1g12150 OS=Arabidopsis thaliana GN=At1g12150 PE=2 SV=1
AT4G21940	O49717	-0.695	0.019	plasma membrane	Calcium-dependent protein kinase 15 OS=Arabidopsis thaliana GN=CPK15 PE=2 SV=1
AT5G20250	Q8RX87	-0.683	0.014	plastid	Probable galactinol--sucrose galactosyltransferase 6 OS=Arabidopsis thaliana GN=RFS6 PE=2 SV=2
AT4G22490	Q9SUX0	-0.671	0.014	extracellular	Bifunctional inhibitor/lipid-transfer protein/seed storage 2S albumin superfamily protein OS=Arabidopsis thaliana GN=At4g22490 PE=2 SV=1
AT1G03900	Q681Q7	-0.655	0.018	nucleus	Uncharacterized protein At1g03900 OS=Arabidopsis thaliana GN=At1g03900 PE=2 SV=1
AT4G02100	Q84VX5	-0.649	0.017	nucleus	reversed At4g02100 OS=Arabidopsis thaliana GN=At4g02100 PE=2 SV=1
AT5G55480	Q9FJ62	-0.648	0.017	plasma membrane	Glycerophosphodiester phosphodiesterase GDPDL4 OS=Arabidopsis thaliana GN=GDPDL4 PE=1 SV=1
AT1G51930	Q6AWX4	-0.647	0.02	ER, extracellular	reversed At1g51930 OS=Arabidopsis thaliana GN=At1g51930 PE=2 SV=1
AT4G19170	O49675	-0.641	0.015	plastid	Probable carotenoid cleavage dioxygenase 4, chloroplastic OS=Arabidopsis thaliana GN=CCD4 PE=1 SV=1
AT5G52100	Q9FJ82	-0.632	0.018	plastid	Dihydrodipicolinate reductase-like protein CRR1, chloroplastic OS=Arabidopsis thaliana GN=DAPB3 PE=2 SV=1
AT3G61260	Q9M2D8	-0.629	0.014	plasma membrane	Uncharacterized protein At3g61260 OS=Arabidopsis thaliana GN=At3g61260 PE=1 SV=1
AT2G46910	Q8W4F1	-0.62	0.014	plastid	Probable plastid-lipid-associated protein 10, chloroplastic OS=Arabidopsis thaliana GN=PAP10 PE=1 SV=1
AT5G15970	P31169	-0.619	0.013	cytosol	Stress-induced protein KIN2 OS=Arabidopsis thaliana GN=KIN2 PE=2 SV=1
AT4G30270	P24806	-0.613	0.013	extracellular	Xyloglucan endotransglucosylase/hydrolase protein 24 OS=Arabidopsis thaliana GN=XTH24 PE=1 SV=2
AT3G24506	Q9LV56	-0.608	0.024	plastid	Uncharacterized protein At3g24506 OS=Arabidopsis thaliana GN=At3g24506 PE=2 SV=1
AT5G37680	Q8W4C8	-0.585	0.019	plasma membrane	reversed ADP-ribosylation factor-like protein 8c OS=Arabidopsis thaliana GN=ARL8C PE=2 SV=1
AT1G69530	Q9C554	-0.579	0.034	extracellular	Expansin-A1 OS=Arabidopsis thaliana GN=EXPA1 PE=2 SV=1
AT4g17100	F4JNE0	-0.573	0.018	cytosol	Poly(U)-specific endoribonuclease-B protein OS=Arabidopsis thaliana GN=At4g17100 PE=4 SV=1
AT2G38730	Q9ZVJ4	-0.571	0.019	cytosol	Peptidyl-prolyl cis-trans isomerase CYP22 OS=Arabidopsis thaliana GN=CYP22 PE=2 SV=1
AT3G17250	Q9LUU7	-0.571	0.02	mitochondrion	Probable protein phosphatase 2C 43 OS=Arabidopsis thaliana GN=At3g17250 PE=2 SV=1
AT1G48790	Q8VYB5	-0.564	0.044	nucleus	AMSH-like ubiquitin thioesterase 1 OS=Arabidopsis thaliana GN=AMSH1 PE=2 SV=1
AT5G47690	B3H5K3	-0.562	0.019	nucleus	Binding protein OS=Arabidopsis thaliana GN=At5g47690 PE=1 SV=1
AT5G26210	O81488	-0.56	0.019	nucleus	PHD finger protein ALFIN-LIKE 4 OS=Arabidopsis thaliana GN=AL4 PE=1 SV=2
AT3G11910	Q84WU2	-0.557	0.019	cytosol	Ubiquitin carboxyl-terminal hydrolase 13 OS=Arabidopsis thaliana GN=UBP13 PE=1 SV=1
AT1G60420	O80763	-0.553	0.02	cytosol	Probable nucleoredoxin 1 OS=Arabidopsis thaliana GN=At1g60420 PE=1 SV=1
ATCG01060	P62090	-0.553	0.013	plastid	Photosystem I iron-sulfur center OS=Arabidopsis thaliana GN=psaC PE=3 SV=2
AT1G72150	Q56WK6	-0.552	0.015	plasma membrane	Patellin-1 OS=Arabidopsis thaliana GN=PATL1 PE=1 SV=2
AT2G28190	O78310	-0.537	0.039	plastid	Superoxide dismutase [Cu-Zn] 2, chloroplastic OS=Arabidopsis thaliana GN=CSD2 PE=1 SV=2
AT4G31840	Q9SZ51	-0.535	0.016	extracellular	Early nodulin-like protein 15 OS=Arabidopsis thaliana GN=ENODL15 PE=2 SV=1
ATCG00630	P56769	-0.535	0.015	plastid	Photosystem I reaction center subunit IX OS=Arabidopsis thaliana GN=psaJ PE=3 SV=1
AT1G30100	Q9C6Z1	-0.532	0.021	plastid	reversed Probable 9-cis-epoxycarotenoid dioxygenase NCED5, chloroplastic OS=Arabidopsis thaliana GN=NCED5 PE=1 SV=1
ATCG00380	P56799	-0.53	0.022	plastid	30S ribosomal protein S4, chloroplastic OS=Arabidopsis thaliana GN=rps4 PE=3 SV=1
AT3G18790	Q9LS97	-0.52	0.021	nucleus	AT3G18790 protein OS=Arabidopsis thaliana GN=At3g18790 PE=2 SV=1
AT4G34260	Q8L7W8	-0.517	0.022	extracellular	Alpha-L-fucosidase 2 OS=Arabidopsis thaliana GN=FUC95A PE=1 SV=1
AT2G45470	O22126	-0.514	0.014	plama membrane, extracellular	Fasciclin-like arabinogalactan protein 8 OS=Arabidopsis thaliana GN=FLA8 PE=1 SV=1
AT1G12090	O65369	-0.513	0.02	extracellular	At1g12090/T28K15.14 OS=Arabidopsis thaliana GN=ELP PE=2 SV=1
AT2G42530	Q9SIN5	-0.511	0.013	plastid	Protein COLD-REGULATED 15B, chloroplastic OS=Arabidopsis thaliana GN=COR15B PE=1 SV=1
AT4G09730	Q56X76	-0.51	0.022	plastid	DEAD-box ATP-dependent RNA helicase 39 OS=Arabidopsis thaliana GN=RH39 PE=2 SV=2
AT1G11720	F4IAG2	-0.508	0.021	plastid	Starcsynthase 3, chloroplastic/amyloplastic OS=Arabidopsis thaliana GN=SS3 PE=1 SV=1
AT3G44860	Q9FYC4	-0.507	0.021	cytosol	Farnesoic acid carboxyl-O-methyltransferase OS=Arabidopsis thaliana GN=FAMT PE=1 SV=1
ATCG00680	P56777	-0.506	0.02	plastid	Photosystem II CP47 reaction center protein OS=Arabidopsis thaliana GN=psbB PE=1 SV=1
AT2G23930	O82221	-0.503	0.021	cytosol	Probable small nuclear ribonucleoprotein G OS=Arabidopsis thaliana GN=At2g23930 PE=3 SV=1
AT3G47340	P49078	-0.503	0.022	cytosol	Asparagine synthetase [glutamine-hydrolyzing] 1 OS=Arabidopsis thaliana GN=ASN1 PE=2 SV=2
AT4G20860	Q9SUC6	-0.494	0.016	extracellular	Berberine bridge enzyme-like 22 OS=Arabidopsis thaliana GN=FAD-OXR PE=2 SV=1
AT5G27700	Q3E902	-0.494	0.04	cytosol	40S ribosomal protein S21-2 OS=Arabidopsis thaliana GN=RPS21C PE=1 SV=2
AT3G45300	Q9SWG0	-0.493	0.014	mitochondrion	Isovaleryl-CoA dehydrogenase, mitochondrial OS=Arabidopsis thaliana GN=IVD PE=1 SV=2
AT1G42480	F4I9G7	-0.489	0.034	extracellular	TLR4 regulator/MIR-interacting MSAP protein OS=Arabidopsis thaliana GN=At1g42480 PE=4 SV=1
AT5G16730	Q9LFE4	-0.488	0.018	cytosol	WEB family protein At5g16730, chloroplastic OS=Arabidopsis thaliana GN=At5g16730 PE=1 SV=1
AT5G53490	P81760	-0.488	0.021	plastid	Thylakoid lumenal 17.4 kDa protein, chloroplastic OS=Arabidopsis thaliana GN=TL17 PE=1 SV=2
AT4G35090	P25819	-0.487	0.013	peroxisome	Catalase-2 OS=Arabidopsis thaliana GN=CAT2 PE=1 SV=3
AT5G15250	Q1PDW5	-0.484	0.039	plastid	ATP-dependent zinc metalloprotease FTS6, chloroplastic OS=Arabidopsis thaliana GN=FTSH6 PE=2 SV=1
AT1G03230	Q9ZVS5	-0.483	0.017	extracellular	Eukaryotic aspartyl protease family protein OS=Arabidopsis thaliana GN=At1g03230 PE=2 SV=1
AT5G21160	Q940X9	-0.483	0.024	nucleus	La-related protein 1A OS=Arabidopsis thaliana GN=LARP1A PE=1 SV=1
AT4G10930	Q8L7I1	-0.482	0.023	nucleus	reversed Uncharacterized protein At4g10930 OS=Arabidopsis thaliana GN=At4g10930 PE=2 SV=1
AT4G22513	A8MQX6	-0.477	0.016	extracellular	Bifunctional inhibitor/lipid-transfer protein/seed storage 2S albumin superfamily protein OS=Arabidopsis thaliana GN=At4g22513 PE=4 SV=1
AT4G22485	A8MRQ5	-0.474	0.022	extracellular	Bifunctional inhibitor/lipid-transfer protein/seed storage 2S albumin superfamily protein OS=Arabidopsis thaliana GN=At4g22485 PE=4 SV=2
AT1G31690	F4IAX0	-0.473	0.024	extracellular	Amine oxidase OS=Arabidopsis thaliana GN=At1g31690 PE=3 SV=1
AT1G20810	Q9LM71	-0.472	0.015	plastid	Peptidyl-prolyl cis-trans isomerase FKBP18, chloroplastic OS=Arabidopsis thaliana GN=FKBP18 PE=1 SV=2
AT1G72610	P94040	-0.468	0.015	extracellular	Germin-like protein subfamily 3 member 1 OS=Arabidopsis thaliana GN=GLP1 PE=1 SV=1
AT5G43010	Q9SEI3	-0.468	0.025	nucleus, cytosol	26S proteasome regulatory subunit 10B homolog A OS=Arabidopsis thaliana GN=RPT4A PE=1 SV=1
AT4G26530	O65581	-0.467	0.018	plastid	Fructose-bisphosphate aldolase 5, cytosolic OS=Arabidopsis thaliana GN=FBA5 PE=1 SV=1
AT1G30610	Q9SA76	-0.466	0.025	plastid	reversed Pentatricopeptide repeat-containing protein At1g30610, chloroplastic OS=Arabidopsis thaliana GN=EMB2279 PE=3 SV=1
AT3G06850	Q9M7Z1	-0.466	0.024	mitochondrion	Lipoamide acyltransferase component of branched-chain alpha-keto acid dehydrogenase complex, mitochondrial OS=Arabidopsis thaliana GN=BCE2 PE=1 SV=1
AT4G22505	F4JLV7	-0.466	0.021	extracellular	Bifunctional inhibitor/lipid-transfer protein/seed storage 2S albumin superfamily protein OS=Arabidopsis thaliana GN=At4g22505 PE=4 SV=1
ATCG00280	P56778	-0.465	0.022	plastid	Photosystem II CP43 reaction center protein OS=Arabidopsis thaliana GN=psbC PE=1 SV=3
AT3G21965	Q9LRL2	-0.461	0.024	extracellular	Putative cysteine-ricrepeat secretory protein 25 OS=Arabidopsis thaliana GN=CRRSP25 PE=5 SV=2
AT1G52710	Q9SSS5	-0.459	0.023	mitochondrion	reversed Putative cytochrome c oxidase subunit 5b-like OS=Arabidopsis thaliana GN=At1g52710 PE=3 SV=2
ATCG00270	P56761	-0.457	0.019	plastid	Photosystem II D2 protein OS=Arabidopsis thaliana GN=psbD PE=1 SV=3
AT1G64510	Q8VY91	-0.453	0.014	plastid	30S ribosomal protein S6 alpha, chloroplastic OS=Arabidopsis thaliana GN=RPS6 PE=2 SV=1
AT4G30140	Q9SZW7	-0.452	0.014	extracellular	GDSL esterase/lipase At4g30140 OS=Arabidopsis thaliana GN=At4g30140 PE=2 SV=1
ATCG00560	P60129	-0.451	0.028	plastid	Photosystem II reaction center protein L OS=Arabidopsis thaliana GN=psbL PE=1 SV=1
ATCG00840	P61845	-0.449	0.025	plastid	50S ribosomal protein L23, chloroplastic OS=Arabidopsis thaliana GN=rpl23-A PE=3 SV=1
ATCG00430	P56756	-0.446	0.021	plastid	NAD(P)H-quinone oxidoreductase subunit K, chloroplastic OS=Arabidopsis thaliana GN=ndhK PE=3 SV=1
AT5G22830	Q058N4	-0.445	0.024	plastid	Magnesium transporter MRS2-11, chloroplastic OS=Arabidopsis thaliana GN=MRS2-11 PE=1 SV=1
AT5G58260	Q9LVM2	-0.444	0.025	plastid	NAD(P)H-quinone oxidoreductase subunit N, chloroplastic OS=Arabidopsis thaliana GN=ndhN PE=2 SV=1
AT1G54520	Q8RWI0	-0.441	0.027	plastid	Myelin-associated oligodendrocyte basic protein OS=Arabidopsis thaliana GN=At1g54520 PE=1 SV=1
AT1G50250	Q39102	-0.435	0.027	plastid	ATP-dependent zinc metalloprotease FTS1, chloroplastic OS=Arabidopsis thaliana GN=FTSH1 PE=1 SV=2
AT5G54080	Q9ZRA2	-0.433	0.028	cytosol	Homogentisate 1,2-dioxygenase OS=Arabidopsis thaliana GN=HGO PE=2 SV=2
AT1G78340	Q8GYM1	-0.432	0.027	cytosol	Glutathione S-transferase U22 OS=Arabidopsis thaliana GN=GSTU22 PE=1 SV=1
AT4G30910	Q8RX72	-0.423	0.029	plastid	Leucine aminopeptidase 3, chloroplastic OS=Arabidopsis thaliana GN=LAP3 PE=2 SV=1
AT1G49750	Q9FXA1	-0.422	0.016	extracellular	AT1G49750 protein OS=Arabidopsis thaliana GN=At1g49750 PE=2 SV=1
ATCG00790	P56793	-0.42	0.031	plastid	50S ribosomal protein L16, chloroplastic OS=Arabidopsis thaliana GN=rpl16 PE=3 SV=1
AT2G22780	O82399	-0.418	0.019	peroxisome	Malate dehydrogenase 1, peroxisomal OS=Arabidopsis thaliana GN=PMDH1 PE=1 SV=1
AT4G39710	Q9SCY3	-0.417	0.016	plastid	Photosynthetic NDsubunit of lumenal location 4, chloroplastic OS=Arabidopsis thaliana GN=PNSL4 PE=1 SV=1
AT5G25980	Q9C5C2	-0.415	0.018	extracellular	Myrosinase 2 OS=Arabidopsis thaliana GN=TGG2 PE=1 SV=1
AT1G28580	Q9FXJ2	-0.413	0.034	extracellular	GDSL esterase/lipase At1g28580 OS=Arabidopsis thaliana GN=At1g28580 PE=2 SV=1
AT3G51600	Q9XFS7	-0.411	0.027	extracellular	Non-specific lipid-transfer protein 5 OS=Arabidopsis thaliana GN=LTP5 PE=1 SV=1
AT3G01500	A0A1I9LQB3	-0.402	0.02	plastid	Carbonic anhydrase OS=Arabidopsis thaliana GN=CA1 PE=1 SV=1
AT3G07390	Q94BT2	-0.398	0.018	plasma membrane	Auxin-induced in root cultures protein 12 OS=Arabidopsis thaliana GN=AIR12 PE=1 SV=3
AT4G33520	Q9SZC9	-0.398	0.018	plastid	Isoform 2 of Copper-transporting ATPase PAA1, chloroplastic OS=Arabidopsis thaliana GN=PAA1
AT5G44070	Q9S7Z3	-0.398	0.039	cytosol	Glutathione gamma-glutamylcysteinyltransferase 1 OS=Arabidopsis thaliana GN=PCS1 PE=1 SV=1
AT5G62350	Q9LVA4	-0.398	0.015	extracellular	Plant invertase/pectin methylesterase inhibitor superfamily protein OS=Arabidopsis thaliana GN=MMI9.18 PE=2 SV=1
ATCG01120	P56805	-0.398	0.03	plastid	30S ribosomal protein S15, chloroplastic OS=Arabidopsis thaliana GN=rps15 PE=3 SV=1
AT1G66970	Q7Y208	-0.397	0.028	plasma membrane	Glycerophosphodiester phosphodiesterase GDPDL1 OS=Arabidopsis thaliana GN=GDPDL1 PE=1 SV=2
AT3G21055	Q39195	-0.397	0.018	plastid	Photosystem II 5 kDa protein, chloroplastic OS=Arabidopsis thaliana GN=PSBT PE=3 SV=2
AT3G46940	Q9STG6	-0.397	0.026	nucleus	Deoxyuridine 5'-triphosphate nucleotidohydrolase OS=Arabidopsis thaliana GN=DUT PE=1 SV=1
AT1G23130	O49304	-0.395	0.015	cytosol	At1g23130/T26J12_10 OS=Arabidopsis thaliana GN=At1g23130 PE=2 SV=1
AT5G44130	Q9FFH6	-0.395	0.016	plama membrane, extracellular	Fasciclin-like arabinogalactan protein 13 OS=Arabidopsis thaliana GN=FLA13 PE=1 SV=1
AT4G34620	O65686	-0.393	0.014	plastid	30S ribosomal protein S16-1, chloroplastic OS=Arabidopsis thaliana GN=RPS16-1 PE=2 SV=1
AT1G06430	Q8W585	-0.39	0.015	plastid	ATP-dependent zinc metalloprotease FTS8, chloroplastic OS=Arabidopsis thaliana GN=FTSH8 PE=1 SV=1
AT3G47070	Q9SD66	-0.386	0.013	plastid	Thylakoid soluble phosphoprotein OS=Arabidopsis thaliana GN=F13I12.120 PE=1 SV=1
AT4G21280	Q9XFT3	-0.386	0.013	plastid	Isoform 2 of Oxygen-evolving enhancer protein 3-1, chloroplastic OS=Arabidopsis thaliana GN=PSBQ1
AT3G22120	A0A1I9LSA3	-0.385	0.019	plama membrane, extracellular	Cell wall-plasma membrane linker protein OS=Arabidopsis thaliana GN=CWLP PE=4 SV=1
AT4g01870	A0A1P8B8B4	-0.384	0.013	cytosol	TolB protein-like protein OS=Arabidopsis thaliana GN=At4g01870 PE=4 SV=1
ATCG00020	P83755	-0.383	0.015	plastid	Photosystem II protein D1 OS=Arabidopsis thaliana GN=psbA PE=1 SV=2
AT2G18190	F4IQG2	-0.381	0.029	plasma membrane	A-ATPase At2g18190 OS=Arabidopsis thaliana GN=At2g18190 PE=2 SV=1
AT3G45190	F4J5I0	-0.376	0.039	plasma membrane	SIT4 phosphatase-associated family protein OS=Arabidopsis thaliana GN=At3g45190 PE=1 SV=1
AT3G52750	Q9LXJ0	-0.376	0.02	plastid	Cell division protein FtsZ homolog 2-2, chloroplastic OS=Arabidopsis thaliana GN=FTSZ2-2 PE=1 SV=1
AT1G73530	Q9FX45	-0.373	0.03	plastid	Organelle RRM domain-containing protein 6, chloroplastic OS=Arabidopsis thaliana GN=ORRM6 PE=1 SV=1
AT5G64040	P49107	-0.373	0.013	plastid	Photosystem I reaction center subunit N, chloroplastic OS=Arabidopsis thaliana GN=PSAN PE=1 SV=2
AT4G12120	Q9SZ77	-0.372	0.035	cytosol	Protein transport Sec1b OS=Arabidopsis thaliana GN=SEC1B PE=2 SV=3
AT1G76760	Q6NPF9	-0.37	0.031	plastid	Thioredoxin Y1, chloroplastic OS=Arabidopsis thaliana GN=At1g76760 PE=2 SV=1
AT5G46070	F4KG14	-0.37	0.036	nucleus, cytosol	Guanylate-binding family protein OS=Arabidopsis thaliana GN=MCL19.12 PE=4 SV=1
AT4G02530	O22773	-0.369	0.014	plastid	Thylakoid lumenal 16.5 kDa protein, chloroplastic OS=Arabidopsis thaliana GN=At4g02530 PE=1 SV=3
AT3G55330	P82538	-0.368	0.013	plastid	PsbP-like protein 1, chloroplastic OS=Arabidopsis thaliana GN=PPL1 PE=1 SV=1
AT4G13050	Q9SV64	-0.368	0.045	plastid	Oleoyl-acyl carrier protein thioesterase 2, chloroplastic OS=Arabidopsis thaliana GN=FATA2 PE=2 SV=1
ATCG00720	P56773	-0.366	0.016	plastid	Cytochrome b6 OS=Arabidopsis thaliana GN=petB PE=1 SV=1
AT2G32240	F4ISU2	-0.365	0.021	ER	reversed Early endosome antigen OS=Arabidopsis thaliana GN=At2g32240 PE=1 SV=1
AT1G15980	Q9S9N6	-0.364	0.022	plastid	Photosynthetic NDsubunit of subcomplex B 1, chloroplastic OS=Arabidopsis thaliana GN=PNSB1 PE=2 SV=1
AT5G09440	Q9FY71	-0.364	0.021	extracellular	Protein EXORDIUM-like 4 OS=Arabidopsis thaliana GN=EXL4 PE=2 SV=1
AT3G16140	Q9SUI7	-0.361	0.034	plastid	Photosystem I reaction center subunit VI-1, chloroplastic OS=Arabidopsis thaliana GN=PSAH1 PE=2 SV=1
AT1G09750	O04496	-0.36	0.019	extracellular	Aspartyl protease AED3 OS=Arabidopsis thaliana GN=AED3 PE=1 SV=1
AT1G21670	Q9XI11	-0.36	0.013	extracellular	DPP6 amino-terminal domain protein OS=Arabidopsis thaliana GN=At1g21670 PE=2 SV=1
AT1G67090	P10795	-0.36	0.018	plastid	Ribulose bisphosphate carboxylase small chain 1A, chloroplastic OS=Arabidopsis thaliana GN=RBCS-1A PE=1 SV=2
AT1G50900	Q8VY88	-0.359	0.018	plastid	Protein LHCP TRANSLOCATION DEFECT OS=Arabidopsis thaliana GN=LTD PE=1 SV=1
AT3G47650	Q9SN73	-0.359	0.035	plastid	DnaJ/Hsp40 cysteine-ricdomain superfamily protein OS=Arabidopsis thaliana GN=F1P2.200 PE=2 SV=1
AT4G27520	Q9T076	-0.358	0.013	plasma membrane	Early nodulin-like protein 2 OS=Arabidopsis thaliana GN=At4g27520 PE=1 SV=1
AT5G13440	Q9LYR2	-0.356	0.036	mitochondrion	Cytochrome b-c1 complex subunit Rieske-2, mitochondrial OS=Arabidopsis thaliana GN=UCR1-2 PE=1 SV=1
AT5G64570	Q9FLG1	-0.356	0.013	extracellular	Beta-D-xylosidase 4 OS=Arabidopsis thaliana GN=BXL4 PE=1 SV=1
AT1G22400	Q9SK82	-0.355	0.036	cytosol	UDP-glycosyltransferase 85A1 OS=Arabidopsis thaliana GN=UGT85A1 PE=2 SV=1
ATCG00820	P56808	-0.355	0.032	plastid	30S ribosomal protein S19, chloroplastic OS=Arabidopsis thaliana GN=rps19 PE=3 SV=1
AT1G51400	Q9SYE2	-0.352	0.027	plastid	At1g51400/F5D21_10 OS=Arabidopsis thaliana GN=F11M15.26 PE=2 SV=1
AT2G10940	Q9SKI0	-0.352	0.014	vacuole	At2g10940/F15K19.1 OS=Arabidopsis thaliana GN=At2g10940 PE=2 SV=1
AT4G38990	Q9SVJ4	-0.35	0.039	extracellular	Endoglucanase 22 OS=Arabidopsis thaliana GN=GH9B16 PE=3 SV=1
AT4G09000	P42643	0.35	0.039	cytosol	14-3-3-like protein GF14 chi OS=Arabidopsis thaliana GN=GRF1 PE=1 SV=3
AT2G37040	P35510	0.351	0.022	cytosol	Phenylalanine ammonia-lyase 1 OS=Arabidopsis thaliana GN=PAL1 PE=1 SV=3
AT4G25890	Q9SVZ6	0.352	0.036	cytosol	60S acidic ribosomal protein P3-1 OS=Arabidopsis thaliana GN=RPP3A PE=3 SV=1
AT4G35630	Q96255	0.352	0.019	plastid	Phosphoserine aminotransferase 1, chloroplastic OS=Arabidopsis thaliana GN=PSAT1 PE=1 SV=1
AT5G16440	Q38929	0.354	0.026	plastid	Isopentenyl-diphosphate Delta-isomerase I, chloroplastic OS=Arabidopsis thaliana GN=IPP1 PE=2 SV=3
AT2G40660	Q93VB0	0.357	0.014	cytosol	Nucleic acid-binding, OB-fold-like protein OS=Arabidopsis thaliana GN=At2g40660 PE=2 SV=1
AT3G53740	Q9M352	0.357	0.037	cytosol	60S ribosomal protein L36-2 OS=Arabidopsis thaliana GN=RPL36B PE=3 SV=1
AT3G57320	A8MQN7	0.359	0.041	nucleus	Threonine-tRNA ligase 2 OS=Arabidopsis thaliana GN=At3g57320 PE=4 SV=2
AT5G40650	Q8LB02	0.36	0.021	mitochondrion	Succinate dehydrogenase [ubiquinone] iron-sulfur subunit 2, mitochondrial OS=Arabidopsis thaliana GN=SDH2-2 PE=1 SV=2
AT1G78570	Q9SYM5	0.361	0.025	cytosol	Trifunctional UDP-glucose 4,6-dehydratase/UDP-4-keto-6-deoxy-D-glucose 3,5-epimerase/UDP-4-keto-L-rhamnose-reductase RHM1 OS=Arabidopsis thaliana GN=RHM1 PE=1 SV=1
AT5G56010	P51818	0.362	0.025	cytosol	Heat shock protein 90-3 OS=Arabidopsis thaliana GN=HSP90-3 PE=1 SV=2
AT1G58290	P42804	0.364	0.033	plastid	Glutamyl-tRNA reductase 1, chloroplastic OS=Arabidopsis thaliana GN=HEMA1 PE=1 SV=2
AT3G07090	Q9SFT9	0.364	0.017	cytosol	PPPDE putative thiol peptidase family protein OS=Arabidopsis thaliana GN=T1B9.26 PE=2 SV=1
AT4G01610	Q94K85	0.365	0.021	extracellular	Cathepsin B-like protease 3 OS=Arabidopsis thaliana GN=CATHB3 PE=1 SV=1
AT2G44060	O80576	0.366	0.019	cytosol	At2g44060 OS=Arabidopsis thaliana GN=late embryogenesis abundant 26 PE=2 SV=1
AT4G31180	Q9M084	0.366	0.013	cytosol	Aspartate--tRNA ligase 2, cytoplasmic OS=Arabidopsis thaliana GN=IBI1 PE=1 SV=1
AT5G14470	Q9LY82	0.366	0.036	cytosol	Probable glucuronokinase 2 OS=Arabidopsis thaliana GN=GLCAK2 PE=2 SV=1
AT1G31230	Q9SA18	0.369	0.014	plastid	Bifunctional aspartokinase/homoserine dehydrogenase 1, chloroplastic OS=Arabidopsis thaliana GN=AKHSDH1 PE=1 SV=1
AT2G35120	O82179	0.371	0.029	mitochondrion	Glycine cleavage system protein 2, mitochondrial OS=Arabidopsis thaliana GN=GDH2 PE=2 SV=1
AT2G41110	P0DH97	0.376	0.03	cytosol	Calmodulin-2 OS=Arabidopsis thaliana GN=CAM2 PE=1 SV=1
AT3G13470	Q9LJE4	0.377	0.015	plastid	Chaperonin 60 subunit beta 2, chloroplastic OS=Arabidopsis thaliana GN=CPN60B2 PE=1 SV=1
AT2G14750	Q43295	0.378	0.043	plastid	Adenylyl-sulfate kinase 1, chloroplastic OS=Arabidopsis thaliana GN=APK1 PE=1 SV=1
AT4G16720	O23515	0.378	0.02	cytosol	60S ribosomal protein L15-1 OS=Arabidopsis thaliana GN=RPL15A PE=2 SV=1
AT4G00430	Q39196	0.379	0.039	plasma membrane	Probable aquaporin PIP1-4 OS=Arabidopsis thaliana GN=PIP1.4 PE=1 SV=1
AT4G19710	O81852	0.379	0.017	plastid	Bifunctional aspartokinase/homoserine dehydrogenase 2, chloroplastic OS=Arabidopsis thaliana GN=AKHSDH2 PE=1 SV=1
AT3G54540	Q9M1H3	0.38	0.039	nucleus	ABC transporter F family member 4 OS=Arabidopsis thaliana GN=ABCF4 PE=2 SV=1
AT3G54360	Q9M2V1	0.381	0.016	nucleus	Protein NCA1 OS=Arabidopsis thaliana GN=NCA1 PE=1 SV=1
AT3G51780	Q8RX71	0.383	0.034	cytosol	BAG family molecular chaperone regulator 4 OS=Arabidopsis thaliana GN=BAG4 PE=1 SV=1
AT5G23010	Q9FG67	0.383	0.021	plastid	Methylthioalkylmalate synthase 1, chloroplastic OS=Arabidopsis thaliana GN=MAM1 PE=1 SV=1
AT1G52400	Q9SE50	0.384	0.024	peroxisome	Beta-D-glucopyranosyl abscisate beta-glucosidase OS=Arabidopsis thaliana GN=BGLU18 PE=1 SV=2
AT2G39460	Q8LD46	0.384	0.014	cytosol	60S ribosomal protein L23a-1 OS=Arabidopsis thaliana GN=RPL23AA PE=2 SV=2
AT5G19550	P46645	0.384	0.013	cytosol	Aspartate aminotransferase, cytoplasmic isozyme 1 OS=Arabidopsis thaliana GN=ASP2 PE=1 SV=2
AT4G11260	Q9SUT5	0.387	0.02	cytosol	Protein SGT1 homolog B OS=Arabidopsis thaliana GN=SGT1B PE=1 SV=1
AT4G33150	F4JVY8	0.387	0.03	cytosol	reversed Lysine-ketoglutarate reductase/saccharopine dehydrogenase bifunctional enzyme OS=Arabidopsis thaliana GN=LKR PE=4 SV=1
AT1G63000	Q9LQ04	0.389	0.035	cytosol	Bifunctional dTDP-4-dehydrorhamnose 3,5-epimerase/dTDP-4-dehydrorhamnose reductase OS=Arabidopsis thaliana GN=NRS/ER PE=1 SV=1
AT5G37780	P0DH95	0.391	0.019	nucleus	Calmodulin-1 OS=Arabidopsis thaliana GN=CAM1 PE=1 SV=1
AT2G28900	Q9ZV24	0.394	0.013	plastid	Outer envelope pore protein 16-1, chloroplastic OS=Arabidopsis thaliana GN=OEP161 PE=1 SV=1
AT5G54900	Q9FPJ8	0.394	0.016	nucleus	Polyadenylate-binding protein RBP45A OS=Arabidopsis thaliana GN=RBP45A PE=2 SV=1
AT5G08040	Q9SD80	0.396	0.035	mitochondrion	Mitochondrial import receptor subunit TOM5 homolog OS=Arabidopsis thaliana GN=TOM5 PE=1 SV=3
AT3G12580	Q9LHA8	0.397	0.013	cytosol	Probable mediator of RNA polymerase II transcription subunit 37c OS=Arabidopsis thaliana GN=MED37C PE=1 SV=1
AT3G05060	Q9MAB3	0.398	0.018	nucleus	Probable nucleolar protein 5-2 OS=Arabidopsis thaliana GN=NOP5-2 PE=1 SV=1
AT2G47110	P59232	0.401	0.026	cytosol	Ubiquitin-40S ribosomal protein S27a-2 OS=Arabidopsis thaliana GN=RPS27AB PE=2 SV=2
AT3G12050	Q9LHL7	0.405	0.024	cytosol	Aha1 domain-containing protein OS=Arabidopsis thaliana GN=T21B14.13 PE=1 SV=1
AT1G75330	O50039	0.412	0.016	plastid	Ornithine carbamoyltransferase, chloroplastic OS=Arabidopsis thaliana GN=OTC PE=1 SV=2
AT2G31390	Q9SID0	0.412	0.015	cytosol	Probable fructokinase-1 OS=Arabidopsis thaliana GN=At2g31390 PE=2 SV=1
AT1G20450	P42759	0.415	0.015	cytosol, plasma membrane	Dehydrin ERD10 OS=Arabidopsis thaliana GN=ERD10 PE=1 SV=1
AT2G25140	Q8VYJ7	0.415	0.027	mitochondrion	Chaperone protein ClpB4, mitochondrial OS=Arabidopsis thaliana GN=CLPB4 PE=2 SV=1
AT3G44330	Q9M292	0.417	0.033	ER	Nicalin OS=Arabidopsis thaliana GN=T22K7_10 PE=2 SV=1
AT3G29320	Q9LIB2	0.422	0.024	plastid	Alpha-glucan phosphorylase 1 OS=Arabidopsis thaliana GN=PHS1 PE=1 SV=1
AT4G13430	Q94AR8	0.422	0.014	plastid	3-isopropylmalate dehydratase large subunit, chloroplastic OS=Arabidopsis thaliana GN=IIL1 PE=1 SV=1
AT1G80560	P93832	0.425	0.027	plastid	3-isopropylmalate dehydrogenase 2, chloroplastic OS=Arabidopsis thaliana GN=IMDH2 PE=1 SV=1
AT3G02230	Q9SRT9	0.428	0.015	cytosol	UDP-arabinopyranose mutase 1 OS=Arabidopsis thaliana GN=RGP1 PE=1 SV=1
ATMG00640	Q04613	0.428	0.029	mitochondrion	ATP synthase protein MI25 OS=Arabidopsis thaliana GN=AtMg00640 PE=1 SV=2
AT1G56580	Q9FXB0	0.429	0.029	cytosol	At1g56580/F25P12_18 OS=Arabidopsis thaliana GN=SMALLER WIVARIABLE BRANCHES PE=2 SV=1
AT2G36580	Q9SJQ0	0.429	0.03	cytosol ,plama membrane	Pyruvate kinase OS=Arabidopsis thaliana GN=At2g36580 PE=1 SV=2
AT1G56430	Q9C7X5	0.432	0.034	cytosol	Probable nicotianamine synthase 4 OS=Arabidopsis thaliana GN=NAS4 PE=2 SV=1
AT3G16450	O04311	0.432	0.013	cytosol	Jacalin-related lectin 33 OS=Arabidopsis thaliana GN=JAL33 PE=1 SV=1
AT5G53620	Q93XY1	0.436	0.028	nucleus	At5g53620 OS=Arabidopsis thaliana GN=MNC6.16 PE=1 SV=1
AT3G16240	Q41951	0.441	0.014	vacuole	Aquaporin TIP2-1 OS=Arabidopsis thaliana GN=TIP2-1 PE=1 SV=2
AT2G45960	Q06611	0.444	0.023	plasma membrane	Aquaporin PIP1-2 OS=Arabidopsis thaliana GN=PIP1-2 PE=1 SV=1
AT3G14210	Q9LJG3	0.444	0.017	vacuole	GDSL esterase/lipase ESM1 OS=Arabidopsis thaliana GN=ESM1 PE=1 SV=1
AT1G73230	Q9CAT7	0.445	0.022	nucleus	Nascent polypeptide-associated complex subunit beta OS=Arabidopsis thaliana GN=At1g73230 PE=2 SV=1
AT5G57850	Q8L493	0.445	0.017	plastid	D-amino-acid transaminase, chloroplastic OS=Arabidopsis thaliana GN=DAAT PE=1 SV=1
AT5G56030	P55737	0.446	0.019	nucleus, cytosol	Heat shock protein 90-2 OS=Arabidopsis thaliana GN=HSP90-2 PE=1 SV=1
AT3G16420	O04314	0.452	0.019	cytosol	PYK10-binding protein 1 OS=Arabidopsis thaliana GN=PBP1 PE=1 SV=1
AT3G53420	P43286	0.452	0.017	plasma membrane	Aquaporin PIP2-1 OS=Arabidopsis thaliana GN=PIP2-1 PE=1 SV=1
AT5G43330	P57106	0.452	0.019	cytosol	Malate dehydrogenase 2, cytoplasmic OS=Arabidopsis thaliana GN=MDH2 PE=1 SV=1
AT3G15700	Q9LW09	0.453	0.03	cytosol	Putative disease resistance protein At3g15700 OS=Arabidopsis thaliana GN=At3g15700 PE=3 SV=1
AT1G25350	Q8W4F3	0.455	0.03	cytosol	Glutamine--tRNA ligase, cytoplasmic OS=Arabidopsis thaliana GN=OVA9 PE=2 SV=1
AT1G76180	P42763	0.455	0.014	peroxisome	Dehydrin ERD14 OS=Arabidopsis thaliana GN=ERD14 PE=1 SV=1
AT5G58490	Q9FGH3	0.455	0.028	cytosol	Cinnamoyl-CoA reductase-like protein OS=Arabidopsis thaliana GN=MQJ2.6 PE=2 SV=1
AT2G19480	Q9ZUP3	0.46	0.015	nucleus	Nucleosome assembly protein 1;2 OS=Arabidopsis thaliana GN=NAP1;2 PE=1 SV=1
AT2G38740	Q9ZVJ5	0.464	0.026	cytosol	Haloacid dehalogenase-like hydrolase domain-containing protein Sgpp OS=Arabidopsis thaliana GN=SGPP PE=1 SV=2
AT5G12110	Q84WM9	0.465	0.016	cytosol	Elongation factor 1-beta 1 OS=Arabidopsis thaliana GN=At5g12110 PE=2 SV=2
AT1G02500	P23686	0.467	0.024	cytosol	S-adenosylmethionine synthase 1 OS=Arabidopsis thaliana GN=SAM1 PE=1 SV=2
AT3G15950	Q9LSB4	0.47	0.021	ER	TSA1-like protein OS=Arabidopsis thaliana GN=NAI2 PE=1 SV=1
AT1G02930	P42760	0.473	0.013	cytosol	Glutathione S-transferase F6 OS=Arabidopsis thaliana GN=GSTF6 PE=2 SV=2
AT4G34350	Q94B35	0.473	0.019	plastid	4-hydroxy-3-methylbut-2-enyl diphosphate reductase, chloroplastic OS=Arabidopsis thaliana GN=ISPPE=2 SV=1
AT4G33030	O48917	0.477	0.02	plastid	UDP-sulfoquinovose synthase, chloroplastic OS=Arabidopsis thaliana GN=SQD1 PE=1 SV=1
ATCG00170	P56764	0.477	0.025	plastid	DNA-directed RNA polymerase subunit beta'' OS=Arabidopsis thaliana GN=rpoC2 PE=3 SV=1
AT1G09940	P49294	0.478	0.024	plastid	Glutamyl-tRNA reductase 2, chloroplastic OS=Arabidopsis thaliana GN=HEMA2 PE=2 SV=2
AT5G51700	Q9SE33	0.48	0.025	nucleus	Cysteine and histidine-ricdomain-containing protein RAR1 OS=Arabidopsis thaliana GN=RAR1 PE=1 SV=1
AT5G53850	Q9FN41	0.48	0.015	plastid	Probable bifunctional methylthioribulose-1-phosphate dehydratase/enolase-phosphatase E1 OS=Arabidopsis thaliana GN=At5g53850 PE=1 SV=1
AT1G53500	Q9LPG6	0.482	0.014	cytosol	Trifunctional UDP-glucose 4,6-dehydratase/UDP-4-keto-6-deoxy-D-glucose 3,5-epimerase/UDP-4-keto-L-rhamnose-reductase RHM2 OS=Arabidopsis thaliana GN=RHM2 PE=1 SV=1
AT2G20610	Q9SIV0	0.486	0.014	cytosol	S-alkyl-thiohydroximate lyase SUR1 OS=Arabidopsis thaliana GN=SUR1 PE=1 SV=1
AT2G36230	O82782	0.486	0.024	plastid	1-(5-phosphoribosyl)-5-[(5-phosphoribosylamino)methylideneamino] imidazole-4-carboxamide isomerase, chloroplastic OS=Arabidopsis thaliana GN=HISN3 PE=2 SV=1
AT2G32850	Q8H0Z0	0.488	0.025	nucleus	Protein kinase superfamily protein OS=Arabidopsis thaliana GN=At2g32850 PE=2 SV=1
AT3G44990	P93046	0.495	0.024	plama membrane, extracellular	Xyloglucan endotransglucosylase/hydrolase protein 31 OS=Arabidopsis thaliana GN=XTH31 PE=1 SV=2
AT1G53280	Q9MAH3	0.497	0.019	plastid	Protein DJ-1 homolog B OS=Arabidopsis thaliana GN=DJ1B PE=1 SV=1
AT1G32900	Q9MAQ0	0.498	0.013	plastid	Granule-bound starcsynthase 1, chloroplastic/amyloplastic OS=Arabidopsis thaliana GN=GBSS1 PE=1 SV=1
AT4G30190	P19456	0.503	0.022	plasma membrane	ATPase 2, plasma membrane-type OS=Arabidopsis thaliana GN=AHA2 PE=1 SV=2
AT5G37600	Q56WN1	0.503	0.016	cytosol	Glutamine synthetase cytosolic isozyme 1-1 OS=Arabidopsis thaliana GN=GLN1-1 PE=1 SV=2
AT2G31610	Q9SIP7	0.512	0.022	cytosol	40S ribosomal protein S3-1 OS=Arabidopsis thaliana GN=RPS3A PE=1 SV=1
AT5G10840	F4KIB2	0.514	0.021	golgi	Transmembrane 9 superfamily member 8 OS=Arabidopsis thaliana GN=TMN8 PE=2 SV=1
AT5G20650	Q93VM8	0.515	0.021	vacuole	Copper transporter 5 OS=Arabidopsis thaliana GN=COPT5 PE=1 SV=1
AT3G03920	Q8VZT0	0.517	0.021	nucleus	Putative H/ACA ribonucleoprotein complex subunit 1-like protein 1 OS=Arabidopsis thaliana GN=At3g03920 PE=2 SV=1
AT5G46180	Q9FNK4	0.521	0.036	mitochondrion	Ornithine aminotransferase, mitochondrial OS=Arabidopsis thaliana GN=DELTA-OAT PE=1 SV=1
AT2G05100	Q9SHR7	0.523	0.02	plastid	Chlorophyll a-b binding protein 2.1, chloroplastic OS=Arabidopsis thaliana GN=LHCB2.1 PE=1 SV=1
AT5G51040	Q9FI44	0.527	0.021	mitochondrion	Succinate dehydrogenase assembly factor 2, mitochondrial OS=Arabidopsis thaliana GN=SDHAF2 PE=1 SV=1
AT3G09820	Q9SF85	0.528	0.021	cytosol	Adenosine kinase 1 OS=Arabidopsis thaliana GN=ADK1 PE=1 SV=1
AT2G20530	Q9SIL6	0.54	0.021	mitochondrion	Prohibitin-6, mitochondrial OS=Arabidopsis thaliana GN=PHB6 PE=1 SV=1
AT1G54580	P25701	0.545	0.02	plastid	Acyl carrier protein 2, chloroplastic OS=Arabidopsis thaliana GN=ACP2 PE=1 SV=2
AT2G33380	O22788	0.548	0.021	cytosol	Probable peroxygenase 3 OS=Arabidopsis thaliana GN=PXG3 PE=1 SV=1
AT5G13280	Q9LYU8	0.548	0.018	plastid	Aspartokinase 1, chloroplastic OS=Arabidopsis thaliana GN=AK1 PE=1 SV=1
AT4G23680	Q9SUQ9	0.553	0.019	cytosol	AT4g23680/F9D16_150 OS=Arabidopsis thaliana GN=At4g23680 PE=2 SV=1
AT1G78360	F4IA73	0.554	0.02	ER, plama membrane	Glutathione S-transferase U21 OS=Arabidopsis thaliana GN=GSTU21 PE=3 SV=1
AT4G34110	P42731	0.561	0.019	nucleus	Polyadenylate-binding protein 2 OS=Arabidopsis thaliana GN=PAB2 PE=1 SV=1
AT5G16990	Q39173	0.566	0.037	cytosol	ADP-dependent alkenal double bond reductase P2 OS=Arabidopsis thaliana GN=P2 PE=2 SV=2
AT5G23740	P42733	0.567	0.019	cytosol	40S ribosomal protein S11-3 OS=Arabidopsis thaliana GN=RPS11C PE=2 SV=2
AT3G51240	Q9S818	0.568	0.014	cytosol	Naringenin,2-oxoglutarate 3-dioxygenase OS=Arabidopsis thaliana GN=F3PE=1 SV=1
AT1G74100	Q9C9D0	0.57	0.019	cytosol	Cytosolic sulfotransferase 16 OS=Arabidopsis thaliana GN=SOT16 PE=1 SV=1
AT2G04160	Q9ZSP5	0.583	0.019	extracellular	Subtilisin-like protease SBT5.3 OS=Arabidopsis thaliana GN=AIR3 PE=2 SV=1
AT5G56950	Q94K07	0.584	0.019	nucleus	Nucleosome assembly protein 1;3 OS=Arabidopsis thaliana GN=NAP1;3 PE=1 SV=1
AT1G02080	F4HVV6	0.585	0.026	Golgi	Transcription regulator OS=Arabidopsis thaliana GN=At1g02080 PE=4 SV=1
AT3G55360	Q9M2U2	0.597	0.019	ER, plama membrane	Very-long-chain enoyl-CoA reductase OS=Arabidopsis thaliana GN=ECR PE=1 SV=1
AT5G08640	Q96330	0.603	0.013	peroxisome	Flavonol synthase/flavanone 3-hydroxylase OS=Arabidopsis thaliana GN=FLS1 PE=1 SV=1
AT4G27450	Q93V62	0.607	0.018	cytosol	AT4g27450/F27G19_50 OS=Arabidopsis thaliana GN=At4g27450 PE=1 SV=1
AT4G23600	Q9SUR6	0.638	0.017	peroxisome	Cystine lyase CORI3 OS=Arabidopsis thaliana GN=CORI3 PE=1 SV=1
AT1G48600	Q944H0	0.639	0.016	cytosol	Phosphomethylethanolamine N-methyltransferase OS=Arabidopsis thaliana GN=NMT2 PE=2 SV=2
AT3G27080	P82874	0.656	0.018	mitochondrion	Mitochondrial import receptor subunit TOM20-3 OS=Arabidopsis thaliana GN=TOM20-3 PE=1 SV=1
AT2G36830	P25818	0.669	0.013	vacuole	Aquaporin TIP1-1 OS=Arabidopsis thaliana GN=TIP1-1 PE=1 SV=1
AT4G17510	Q8GWE1	0.699	0.016	cytosol	Ubiquitin carboxyl-terminal hydrolase 3 OS=Arabidopsis thaliana GN=UCH3 PE=2 SV=1
AT2G29630	O82392	0.717	0.013	plastid	Phosphomethylpyrimidine synthase, chloroplastic OS=Arabidopsis thaliana GN=THIC PE=1 SV=1
AT1G17745	O04130	0.726	0.016	plastid	D-3-phosphoglycerate dehydrogenase 2, chloroplastic OS=Arabidopsis thaliana GN=PGDH2 PE=1 SV=2
AT1G03630	O48741	0.743	0.048	plastid	Protochlorophyllide reductase C, chloroplastic OS=Arabidopsis thaliana GN=PORC PE=1 SV=1
AT5G13930	P13114	0.744	0.014	ER	Chalcone synthase OS=Arabidopsis thaliana GN=CHS PE=1 SV=1
AT3G49140	Q0WMN5	0.756	0.032	plastid	Uncharacterized protein At3g49140 OS=Arabidopsis thaliana GN=At3g49140 PE=1 SV=2
AT1G49410	Q9XIA7	0.757	0.016	mitochondrion	Mitochondrial import receptor subunit TOM6 homolog OS=Arabidopsis thaliana GN=TOM6 PE=1 SV=1
AT1G75310	A0A1P8AND3	0.767	0.016	nucleus	reversed Auxin-like 1 protein OS=Arabidopsis thaliana GN=AUL1 PE=4 SV=1
AT2G43100	Q9ZW84	0.778	0.014	plastid	3-isopropylmalate dehydratase small subunit 1 OS=Arabidopsis thaliana GN=IPMI2 PE=1 SV=1
AT5G46420	Q9FHG3	0.835	0.015	plastid	16S rRNA processing protein RimM family OS=Arabidopsis thaliana GN=At5g46420 PE=3 SV=1
AT2G39330	O80948	0.954	0.034	cytosol	Jacalin-related lectin 23 OS=Arabidopsis thaliana GN=JAL23 PE=1 SV=1
AT5G63800	Q9FFN4	0.967	0.025	extracellular	Beta-galactosidase 6 OS=Arabidopsis thaliana GN=BGAL6 PE=2 SV=1
AT3G58990	Q9LYT7	0.984	0.014	plastid	3-isopropylmalate dehydratase small subunit 2 OS=Arabidopsis thaliana GN=IPMI1 PE=1 SV=1
AT1G73600	Q9C6B9	1.149	0.013	cytosol	Phosphoethanolamine N-methyltransferase 3 OS=Arabidopsis thaliana GN=NMT3 PE=2 SV=2
AT1G20960	Q9SYP1	1.162	0.014	nucleus	reversed DExH-box ATP-dependent RNA helicase DExH12 OS=Arabidopsis thaliana GN=BRR2A PE=1 SV=1
AT3G19710	Q9LE06	1.175	0.013	cytosol	Methionine aminotransferase BCAT4 OS=Arabidopsis thaliana GN=BCAT4 PE=1 SV=1
AT1G79650	Q84L33	1.337	0.016	nucleus	Ubiquitin receptor RAD23b OS=Arabidopsis thaliana GN=RAD23B PE=1 SV=3
AT2G16060	O24520	1.54	0.024	cytosol	Non-symbiotic hemoglobin 1 OS=Arabidopsis thaliana GN=AHB1 PE=1 SV=1
AT2G27970	Q9SJJ5	1.542	0.013	nucleus	Cyclin-dependent kinases regulatory subunit 2 OS=Arabidopsis thaliana GN=CKS2 PE=1 SV=1
AT1G02090	Q94JU3	1.712	0.021	nucleus, cytosol	COP9 signalosome complex subunit 7 OS=Arabidopsis thaliana GN=CSN7 PE=1 SV=1
AT3G18000	Q9FR44	2.464	0.021	golgi	Phosphoethanolamine N-methyltransferase 1 OS=Arabidopsis thaliana GN=NMT1 PE=1 SV=1

## Sheet: Functional categories
Table S6: List of proteins that are differentially expressed by fungal VCs in leaves of cfbp1 plants with a "likely" statistical significance level (fungal VC-treated vs. non-treated plants). DEPs are classified according to their functions.
Accesion number	Protein ID	Fold change (log2)	qValue (FDR)	Subcellular location	Description
Aminoacids metabolism
AT5G52100	Q9FJ82	-0.632	0.018	plastid	Dihydrodipicolinate reductase-like protein CRR1, chloroplastic OS=Arabidopsis thaliana GN=DAPB3 PE=2 SV=1
AT3G47340	P49078	-0.503	0.022	cytosol	Asparagine synthetase [glutamine-hydrolyzing] 1 OS=Arabidopsis thaliana GN=ASN1 PE=2 SV=2
AT3G45300	Q9SWG0	-0.493	0.014	mitochondrion	Isovaleryl-CoA dehydrogenase, mitochondrial OS=Arabidopsis thaliana GN=IVD PE=1 SV=2
AT3G06850	Q9M7Z1	-0.466	0.024	mitochondrion	Lipoamide acyltransferase component of branched-chain alpha-keto acid dehydrogenase complex, mitochondrial OS=Arabidopsis thaliana GN=BCE2 PE=1 SV=1
AT5G54080	Q9ZRA2	-0.433	0.028	cytosol	Homogentisate 1,2-dioxygenase OS=Arabidopsis thaliana GN=HGO PE=2 SV=2
AT4G35630	Q96255	0.352	0.019	plastid	Phosphoserine aminotransferase 1, chloroplastic OS=Arabidopsis thaliana GN=PSAT1 PE=1 SV=1
AT1G31230	Q9SA18	0.369	0.014	plastid	Bifunctional aspartokinase/homoserine dehydrogenase 1, chloroplastic OS=Arabidopsis thaliana GN=AKHSDH1 PE=1 SV=1
AT4G19710	O81852	0.379	0.017	plastid	Bifunctional aspartokinase/homoserine dehydrogenase 2, chloroplastic OS=Arabidopsis thaliana GN=AKHSDH2 PE=1 SV=1
AT5G19550	P46645	0.384	0.013	cytosol	Aspartate aminotransferase, cytoplasmic isozyme 1 OS=Arabidopsis thaliana GN=ASP2 PE=1 SV=2
AT4G33150	F4JVY8	0.387	0.03	cytosol	reversed Lysine-ketoglutarate reductase/saccharopine dehydrogenase bifunctional enzyme OS=Arabidopsis thaliana GN=LKR PE=4 SV=1
AT1G75330	O50039	0.412	0.016	plastid	Ornithine carbamoyltransferase, chloroplastic OS=Arabidopsis thaliana GN=OTC PE=1 SV=2
AT1G02500	P23686	0.467	0.024	cytosol	S-adenosylmethionine synthase 1 OS=Arabidopsis thaliana GN=SAM1 PE=1 SV=2
AT2G36230	O82782	0.486	0.024	plastid	1-(5-phosphoribosyl)-5-[(5-phosphoribosylamino)methylideneamino] imidazole-4-carboxamide isomerase, chloroplastic OS=Arabidopsis thaliana GN=HISN3 PE=2 SV=1
AT5G46180	Q9FNK4	0.521	0.036	mitochondrion	Ornithine aminotransferase, mitochondrial OS=Arabidopsis thaliana GN=DELTA-OAT PE=1 SV=1
AT5G13280	Q9LYU8	0.548	0.018	plastid	Aspartokinase 1, chloroplastic OS=Arabidopsis thaliana GN=AK1 PE=1 SV=1
AT1G17745	O04130	0.726	0.016	plastid	D-3-phosphoglycerate dehydrogenase 2, chloroplastic OS=Arabidopsis thaliana GN=PGDH2 PE=1 SV=2
C1- metabolism
AT1G76730	Q9SRE0	-1.344	0.025	mitochondrion	5-formyltetrahydrofolate cyclo-ligase-like protein COG0212 OS=Arabidopsis thaliana GN=COG0212 PE=2 SV=1
Cell
AT2G46910	Q8W4F1	-0.62	0.014	plastid	Probable plastid-lipid-associated protein 10, chloroplastic OS=Arabidopsis thaliana GN=PAP10 PE=1 SV=1
AT5G15970	P31169	-0.619	0.013	cytosol	Stress-induced protein KIN2 OS=Arabidopsis thaliana GN=KIN2 PE=2 SV=1
AT2G38730	Q9ZVJ4	-0.571	0.019	cytosol	Peptidyl-prolyl cis-trans isomerase CYP22 OS=Arabidopsis thaliana GN=CYP22 PE=2 SV=1
AT3G52750	Q9LXJ0	-0.376	0.02	plastid	Cell division protein FtsZ homolog 2-2, chloroplastic OS=Arabidopsis thaliana GN=FTSZ2-2 PE=1 SV=1
AT2G27970	Q9SJJ5	1.542	0.013	nucleus	Cyclin-dependent kinases regulatory subunit 2 OS=Arabidopsis thaliana GN=CKS2 PE=1 SV=1
AT1G06210	Q9LNC6	-1.527	0.016	nucleus	TOM1-like protein 2 OS=Arabidopsis thaliana GN=TOL2 PE=1 SV=1
Cell wall
AT3G60900	Q9LZX4	-1.214	0.013	plasma membrane	Fasciclin-like arabinogalactan protein 10 OS=Arabidopsis thaliana GN=FLA10 PE=1 SV=1
AT5G49360	Q9FGY1	-0.99	0.034	extracellular	Beta-D-xylosidase 1 OS=Arabidopsis thaliana GN=BXL1 PE=1 SV=1
AT5G57560	Q38857	-0.946	0.014	extracellular	Xyloglucan endotransglucosylase/hydrolase protein 22 OS=Arabidopsis thaliana GN=XTH22 PE=1 SV=1
AT1G65310	O80803	-0.709	0.016	extracellular	Probable xyloglucan endotransglucosylase/hydrolase protein 17 OS=Arabidopsis thaliana GN=XTH17 PE=1 SV=1
AT4G30270	P24806	-0.613	0.013	extracellular	Xyloglucan endotransglucosylase/hydrolase protein 24 OS=Arabidopsis thaliana GN=XTH24 PE=1 SV=2
AT1G69530	Q9C554	-0.579	0.034	extracellular	Expansin-A1 OS=Arabidopsis thaliana GN=EXPA1 PE=2 SV=1
AT2G45470	O22126	-0.514	0.014	plama membrane, extracellular	Fasciclin-like arabinogalactan protein 8 OS=Arabidopsis thaliana GN=FLA8 PE=1 SV=1
AT5G44130	Q9FFH6	-0.395	0.016	plama membrane, extracellular	Fasciclin-like arabinogalactan protein 13 OS=Arabidopsis thaliana GN=FLA13 PE=1 SV=1
AT5G64570	Q9FLG1	-0.356	0.013	extracellular	Beta-D-xylosidase 4 OS=Arabidopsis thaliana GN=BXL4 PE=1 SV=1
AT1G78570	Q9SYM5	0.361	0.025	cytosol	Trifunctional UDP-glucose 4,6-dehydratase/UDP-4-keto-6-deoxy-D-glucose 3,5-epimerase/UDP-4-keto-L-rhamnose-reductase RHM1 OS=Arabidopsis thaliana GN=RHM1 PE=1 SV=1
AT1G63000	Q9LQ04	0.389	0.035	cytosol	Bifunctional dTDP-4-dehydrorhamnose 3,5-epimerase/dTDP-4-dehydrorhamnose reductase OS=Arabidopsis thaliana GN=NRS/ER PE=1 SV=1
AT3G02230	Q9SRT9	0.428	0.015	cytosol	UDP-arabinopyranose mutase 1 OS=Arabidopsis thaliana GN=RGP1 PE=1 SV=1
AT1G53500	Q9LPG6	0.482	0.014	cytosol	Trifunctional UDP-glucose 4,6-dehydratase/UDP-4-keto-6-deoxy-D-glucose 3,5-epimerase/UDP-4-keto-L-rhamnose-reductase RHM2 OS=Arabidopsis thaliana GN=RHM2 PE=1 SV=1
AT3G44990	P93046	0.495	0.024	plama membrane, extracellular	Xyloglucan endotransglucosylase/hydrolase protein 31 OS=Arabidopsis thaliana GN=XTH31 PE=1 SV=2
Co-factor and vitamin metabolism
AT2G29630	O82392	0.717	0.013	plastid	Phosphomethylpyrimidine synthase, chloroplastic OS=Arabidopsis thaliana GN=THIC PE=1 SV=1
Development
AT1G30610	Q9SA76	-0.466	0.025	plastid	reversed Pentatricopeptide repeat-containing protein At1g30610, chloroplastic OS=Arabidopsis thaliana GN=EMB2279 PE=3 SV=1
AT3G47650	Q9SN73	-0.359	0.035	plastid	DnaJ/Hsp40 cysteine-ricdomain superfamily protein OS=Arabidopsis thaliana GN=F1P2.200 PE=2 SV=1
AT2G44060	O80576	0.366	0.019	cytosol	At2g44060 OS=Arabidopsis thaliana GN=late embryogenesis abundant 26 PE=2 SV=1
AT1G02090	Q94JU3	1.712	0.021	nucleus, cytosol	COP9 signalosome complex subunit 7 OS=Arabidopsis thaliana GN=CSN7 PE=1 SV=1
DNA
AT4G09730	Q56X76	-0.51	0.022	plastid	DEAD-box ATP-dependent RNA helicase 39 OS=Arabidopsis thaliana GN=RH39 PE=2 SV=2
AT2G19480	Q9ZUP3	0.46	0.015	nucleus	Nucleosome assembly protein 1;2 OS=Arabidopsis thaliana GN=NAP1;2 PE=1 SV=1
AT3G15950	Q9LSB4	0.47	0.021	ER	TSA1-like protein OS=Arabidopsis thaliana GN=NAI2 PE=1 SV=1
AT5G56950	Q94K07	0.584	0.019	nucleus	Nucleosome assembly protein 1;3 OS=Arabidopsis thaliana GN=NAP1;3 PE=1 SV=1
AT1G20960	Q9SYP1	1.162	0.014	nucleus	reversed DExH-box ATP-dependent RNA helicase DExH12 OS=Arabidopsis thaliana GN=BRR2A PE=1 SV=1
AT1G79650	Q84L33	1.337	0.016	nucleus	Ubiquitin receptor RAD23b OS=Arabidopsis thaliana GN=RAD23B PE=1 SV=3
Gluconeogenesis
AT2G22780	O82399	-0.418	0.019	peroxisome	Malate dehydrogenase 1, peroxisomal OS=Arabidopsis thaliana GN=PMDH1 PE=1 SV=1
Glycolisis
AT2G36580	Q9SJQ0	0.429	0.03	cytosol, plasma membrane	Pyruvate kinase OS=Arabidopsis thaliana GN=At2g36580 PE=1 SV=2
Hormone metabolism
AT2G33830	P93017	-0.916	0.014	peroxisome	Dormancy-associated protein homolog 1 OS=Arabidopsis thaliana GN=DRMH1 PE=1 SV=1
AT3G44300	P32962	-0.752	0.016	cytosol	Nitrilase 2 OS=Arabidopsis thaliana GN=NIT2 PE=1 SV=1
AT4G19170	O49675	-0.641	0.015	plastid	Probable carotenoid cleavage dioxygenase 4, chloroplastic OS=Arabidopsis thaliana GN=CCD4 PE=1 SV=1
AT1G30100	Q9C6Z1	-0.532	0.021	plastid	reversed Probable 9-cis-epoxycarotenoid dioxygenase NCED5, chloroplastic OS=Arabidopsis thaliana GN=NCED5 PE=1 SV=1
AT3G44860	Q9FYC4	-0.507	0.021	cytosol	Farnesoic acid carboxyl-O-methyltransferase OS=Arabidopsis thaliana GN=FAMT PE=1 SV=1
AT3G07390	Q94BT2	-0.398	0.018	plasma membrane	Auxin-induced in root cultures protein 12 OS=Arabidopsis thaliana GN=AIR12 PE=1 SV=3
AT1G22400	Q9SK82	-0.355	0.036	cytosol	UDP-glycosyltransferase 85A1 OS=Arabidopsis thaliana GN=UGT85A1 PE=2 SV=1
AT3G16450	O04311	0.432	0.013	cytosol	Jacalin-related lectin 33 OS=Arabidopsis thaliana GN=JAL33 PE=1 SV=1
AT4G27450	Q93V62	0.607	0.018	cytosol	AT4g27450/F27G19_50 OS=Arabidopsis thaliana GN=At4g27450 PE=1 SV=1
Lipid metabolism
AT5G55480	Q9FJ62	-0.648	0.017	plasma membrane	Glycerophosphodiester phosphodiesterase GDPDL4 OS=Arabidopsis thaliana GN=GDPDL4 PE=1 SV=1
AT3G51600	Q9XFS7	-0.411	0.027	extracellular	Non-specific lipid-transfer protein 5 OS=Arabidopsis thaliana GN=LTP5 PE=1 SV=1
AT1G66970	Q7Y208	-0.397	0.028	plasma membrane	Glycerophosphodiester phosphodiesterase GDPDL1 OS=Arabidopsis thaliana GN=GDPDL1 PE=1 SV=2
AT4G13050	Q9SV64	-0.368	0.045	plastid	Oleoyl-acyl carrier protein thioesterase 2, chloroplastic OS=Arabidopsis thaliana GN=FATA2 PE=2 SV=1
AT4G33030	O48917	0.477	0.02	plastid	UDP-sulfoquinovose synthase, chloroplastic OS=Arabidopsis thaliana GN=SQD1 PE=1 SV=1
AT1G54580	P25701	0.545	0.02	plastid	Acyl carrier protein 2, chloroplastic OS=Arabidopsis thaliana GN=ACP2 PE=1 SV=2
AT3G55360	Q9M2U2	0.597	0.019	ER, plama membrane	Very-long-chain enoyl-CoA reductase OS=Arabidopsis thaliana GN=ECR PE=1 SV=1
AT1G48600	Q944H0	0.639	0.016	cytosol	Phosphomethylethanolamine N-methyltransferase OS=Arabidopsis thaliana GN=NMT2 PE=2 SV=2
AT1G73600	Q9C6B9	1.149	0.013	cytosol	Phosphoethanolamine N-methyltransferase 3 OS=Arabidopsis thaliana GN=NMT3 PE=2 SV=2
AT3G18000	Q9FR44	2.464	0.021	golgi	Phosphoethanolamine N-methyltransferase 1 OS=Arabidopsis thaliana GN=NMT1 PE=1 SV=1
Major CHO metabolism
AT1G11720	F4IAG2	-0.508	0.021	plastid	Starcsynthase 3, chloroplastic/amyloplastic OS=Arabidopsis thaliana GN=SS3 PE=1 SV=1
AT2G31390	Q9SID0	0.412	0.015	cytosol	Probable fructokinase-1 OS=Arabidopsis thaliana GN=At2g31390 PE=2 SV=1
AT3G29320	Q9LIB2	0.422	0.024	plastid	Alpha-glucan phosphorylase 1 OS=Arabidopsis thaliana GN=PHS1 PE=1 SV=1
AT1G32900	Q9MAQ0	0.498	0.013	plastid	Granule-bound starcsynthase 1, chloroplastic/amyloplastic OS=Arabidopsis thaliana GN=GBSS1 PE=1 SV=1
Metal handling
AT5G44070	Q9S7Z3	-0.398	0.039	cytosol	Glutathione gamma-glutamylcysteinyltransferase 1 OS=Arabidopsis thaliana GN=PCS1 PE=1 SV=1
AT1G56430	Q9C7X5	0.432	0.034	cytosol	Probable nicotianamine synthase 4 OS=Arabidopsis thaliana GN=NAS4 PE=2 SV=1
Minor CHO metabolism
AT5G20250	Q8RX87	-0.683	0.014	plastid	Probable galactinol--sucrose galactosyltransferase 6 OS=Arabidopsis thaliana GN=RFS6 PE=2 SV=2
AT5G53850	Q9FN41	0.48	0.015	plastid	Probable bifunctional methylthioribulose-1-phosphate dehydratase/enolase-phosphatase E1 OS=Arabidopsis thaliana GN=At5g53850 PE=1 SV=1
Miscelaneous
AT3G13750	Q9SCW1	-0.911	0.014	extracellular	Beta-galactosidase 1 OS=Arabidopsis thaliana GN=BGAL1 PE=2 SV=1
AT5G56870	Q9SCV8	-0.783	0.016	extracellular	Beta-galactosidase 4 OS=Arabidopsis thaliana GN=BGAL4 PE=1 SV=1
AT1G09010	Q75W54	-0.714	0.016	vacuole	Mannosylglycoprotein endo-beta-mannosidase OS=Arabidopsis thaliana GN=EBM PE=1 SV=3
AT4G22490	Q9SUX0	-0.671	0.014	extracellular	Bifunctional inhibitor/lipid-transfer protein/seed storage 2S albumin superfamily protein OS=Arabidopsis thaliana GN=At4g22490 PE=2 SV=1
AT4G31840	Q9SZ51	-0.535	0.016	extracellular	Early nodulin-like protein 15 OS=Arabidopsis thaliana GN=ENODL15 PE=2 SV=1
AT1G12090	O65369	-0.513	0.02	extracellular	At1g12090/T28K15.14 OS=Arabidopsis thaliana GN=ELP PE=2 SV=1
AT4G20860	Q9SUC6	-0.494	0.016	extracellular	Berberine bridge enzyme-like 22 OS=Arabidopsis thaliana GN=FAD-OXR PE=2 SV=1
AT4G22513	A8MQX6	-0.477	0.016	extracellular	Bifunctional inhibitor/lipid-transfer protein/seed storage 2S albumin superfamily protein OS=Arabidopsis thaliana GN=At4g22513 PE=4 SV=1
AT4G22485	A8MRQ5	-0.474	0.022	extracellular	Bifunctional inhibitor/lipid-transfer protein/seed storage 2S albumin superfamily protein OS=Arabidopsis thaliana GN=At4g22485 PE=4 SV=2
AT1G31690	F4IAX0	-0.473	0.024	extracellular	Amine oxidase OS=Arabidopsis thaliana GN=At1g31690 PE=3 SV=1
AT4G22505	F4JLV7	-0.466	0.021	extracellular	Bifunctional inhibitor/lipid-transfer protein/seed storage 2S albumin superfamily protein OS=Arabidopsis thaliana GN=At4g22505 PE=4 SV=1
AT4G30140	Q9SZW7	-0.452	0.014	extracellular	GDSL esterase/lipase At4g30140 OS=Arabidopsis thaliana GN=At4g30140 PE=2 SV=1
AT1G78340	Q8GYM1	-0.432	0.027	cytosol	Glutathione S-transferase U22 OS=Arabidopsis thaliana GN=GSTU22 PE=1 SV=1
AT1G28580	Q9FXJ2	-0.413	0.034	extracellular	GDSL esterase/lipase At1g28580 OS=Arabidopsis thaliana GN=At1g28580 PE=2 SV=1
AT5G62350	Q9LVA4	-0.398	0.015	extracellular	Plant invertase/pectin methylesterase inhibitor superfamily protein OS=Arabidopsis thaliana GN=MMI9.18 PE=2 SV=1
AT3G22120	A0A1I9LSA3	-0.385	0.019	plama membrane, extracellular	Cell wall-plasma membrane linker protein OS=Arabidopsis thaliana GN=CWLP PE=4 SV=1
AT3G45190	F4J5I0	-0.376	0.039	plasma membrane	SIT4 phosphatase-associated family protein OS=Arabidopsis thaliana GN=At3g45190 PE=1 SV=1
AT4G27520	Q9T076	-0.358	0.013	plasma membrane	Early nodulin-like protein 2 OS=Arabidopsis thaliana GN=At4g27520 PE=1 SV=1
AT2G10940	Q9SKI0	-0.352	0.014	vacuole	At2g10940/F15K19.1 OS=Arabidopsis thaliana GN=At2g10940 PE=2 SV=1
AT4G38990	Q9SVJ4	-0.35	0.039	extracellular	Endoglucanase 22 OS=Arabidopsis thaliana GN=GH9B16 PE=3 SV=1
AT1G52400	Q9SE50	0.384	0.024	peroxisome	Beta-D-glucopyranosyl abscisate beta-glucosidase OS=Arabidopsis thaliana GN=BGLU18 PE=1 SV=2
AT5G57850	Q8L493	0.445	0.017	plastid	D-amino-acid transaminase, chloroplastic OS=Arabidopsis thaliana GN=DAAT PE=1 SV=1
AT3G16420	O04314	0.452	0.019	cytosol	PYK10-binding protein 1 OS=Arabidopsis thaliana GN=PBP1 PE=1 SV=1
AT1G02930	P42760	0.473	0.013	cytosol	Glutathione S-transferase F6 OS=Arabidopsis thaliana GN=GSTF6 PE=2 SV=2
AT1G78360	F4IA73	0.554	0.02	ER, plama membrane	Glutathione S-transferase U21 OS=Arabidopsis thaliana GN=GSTU21 PE=3 SV=1
AT5G16990	Q39173	0.566	0.037	cytosol	ADP-dependent alkenal double bond reductase P2 OS=Arabidopsis thaliana GN=P2 PE=2 SV=2
AT2G39330	O80948	0.954	0.034	cytosol	Jacalin-related lectin 23 OS=Arabidopsis thaliana GN=JAL23 PE=1 SV=1
AT5G63800	Q9FFN4	0.967	0.025	extracellular	Beta-galactosidase 6 OS=Arabidopsis thaliana GN=BGAL6 PE=2 SV=1
Mitochondrial electron transport
AT1G52710	Q9SSS5	-0.459	0.023	mitochondrion	reversed Putative cytochrome c oxidase subunit 5b-like OS=Arabidopsis thaliana GN=At1g52710 PE=3 SV=2
AT5G13440	Q9LYR2	-0.356	0.036	mitochondrion	Cytochrome b-c1 complex subunit Rieske-2, mitochondrial OS=Arabidopsis thaliana GN=UCR1-2 PE=1 SV=1
ATMG00640	Q04613	0.428	0.029	mitochondrion	ATP synthase protein MI25 OS=Arabidopsis thaliana GN=AtMg00640 PE=1 SV=2
AT2G20530	Q9SIL6	0.54	0.021	mitochondrion	Prohibitin-6, mitochondrial OS=Arabidopsis thaliana GN=PHB6 PE=1 SV=1
N- metabolism
AT5G37600	Q56WN1	0.503	0.016	cytosol	Glutamine synthetase cytosolic isozyme 1-1 OS=Arabidopsis thaliana GN=GLN1-1 PE=1 SV=2
Nucleotide metabolism
AT3G09820	Q9SF85	0.528	0.021	cytosol	Adenosine kinase 1 OS=Arabidopsis thaliana GN=ADK1 PE=1 SV=1
AT3G46940	Q9STG6	-0.397	0.026	nucleus	Deoxyuridine 5'-triphosphate nucleotidohydrolase OS=Arabidopsis thaliana GN=DUT PE=1 SV=1
Photosyntesis
AT5G38410	B3H5S2	-0.897	0.016	plastid	Ribulose bisphosphate carboxylase small chain OS=Arabidopsis thaliana GN=RBCS3B PE=3 SV=1
ATCG01060	P62090	-0.553	0.013	plastid	Photosystem I iron-sulfur center OS=Arabidopsis thaliana GN=psaC PE=3 SV=2
ATCG00630	P56769	-0.535	0.015	plastid	Photosystem I reaction center subunit IX OS=Arabidopsis thaliana GN=psaJ PE=3 SV=1
ATCG00680	P56777	-0.506	0.02	plastid	Photosystem II CP47 reaction center protein OS=Arabidopsis thaliana GN=psbB PE=1 SV=1
AT4G26530	O65581	-0.467	0.018	plastid	Fructose-bisphosphate aldolase 5, cytosolic OS=Arabidopsis thaliana GN=FBA5 PE=1 SV=1
ATCG00280	P56778	-0.465	0.022	plastid	Photosystem II CP43 reaction center protein OS=Arabidopsis thaliana GN=psbC PE=1 SV=3
ATCG00270	P56761	-0.457	0.019	plastid	Photosystem II D2 protein OS=Arabidopsis thaliana GN=psbD PE=1 SV=3
ATCG00560	P60129	-0.451	0.028	plastid	Photosystem II reaction center protein L OS=Arabidopsis thaliana GN=psbL PE=1 SV=1
ATCG00430	P56756	-0.446	0.021	plastid	NAD(P)H-quinone oxidoreductase subunit K, chloroplastic OS=Arabidopsis thaliana GN=ndhK PE=3 SV=1
AT5G58260	Q9LVM2	-0.444	0.025	plastid	NAD(P)H-quinone oxidoreductase subunit N, chloroplastic OS=Arabidopsis thaliana GN=ndhN PE=2 SV=1
AT3G21055	Q39195	-0.397	0.018	plastid	Photosystem II 5 kDa protein, chloroplastic OS=Arabidopsis thaliana GN=PSBT PE=3 SV=2
AT4G21280	Q9XFT3	-0.386	0.013	plastid	Isoform 2 of Oxygen-evolving enhancer protein 3-1, chloroplastic OS=Arabidopsis thaliana GN=PSBQ1
ATCG00020	P83755	-0.383	0.015	plastid	Photosystem II protein D1 OS=Arabidopsis thaliana GN=psbA PE=1 SV=2
AT5G64040	P49107	-0.373	0.013	plastid	Photosystem I reaction center subunit N, chloroplastic OS=Arabidopsis thaliana GN=PSAN PE=1 SV=2
AT3G55330	P82538	-0.368	0.013	plastid	PsbP-like protein 1, chloroplastic OS=Arabidopsis thaliana GN=PPL1 PE=1 SV=1
ATCG00720	P56773	-0.366	0.016	plastid	Cytochrome b6 OS=Arabidopsis thaliana GN=petB PE=1 SV=1
AT3G16140	Q9SUI7	-0.361	0.034	plastid	Photosystem I reaction center subunit VI-1, chloroplastic OS=Arabidopsis thaliana GN=PSAH1 PE=2 SV=1
AT1G67090	P10795	-0.36	0.018	plastid	Ribulose bisphosphate carboxylase small chain 1A, chloroplastic OS=Arabidopsis thaliana GN=RBCS-1A PE=1 SV=2
AT1G51400	Q9SYE2	-0.352	0.027	plastid	At1g51400/F5D21_10 OS=Arabidopsis thaliana GN=F11M15.26 PE=2 SV=1
AT2G35120	O82179	0.371	0.029	mitochondrion	Glycine cleavage system protein 2, mitochondrial OS=Arabidopsis thaliana GN=GDH2 PE=2 SV=1
AT2G05100	Q9SHR7	0.523	0.02	plastid	Chlorophyll a-b binding protein 2.1, chloroplastic OS=Arabidopsis thaliana GN=LHCB2.1 PE=1 SV=1
Protein
AT5G66140	O24616	-3.941	0.025	nucleus, cytosol	Proteasome subunit alpha type-7-B OS=Arabidopsis thaliana GN=PAD2 PE=1 SV=2
AT2G42810	Q84XU2	-1.217	0.029	nucleus, cytosol	Serine/threonine-protein phosphatase 5 OS=Arabidopsis thaliana GN=PAPP5 PE=1 SV=1
AT5G02490	P22954	-1.032	0.024	cytosol	Probable mediator of RNA polymerase II transcription subunit 37c OS=Arabidopsis thaliana GN=MED37D PE=1 SV=2
AT5G46430	Q9FHG2	-0.821	0.042	cytosol	60S ribosomal protein L32-2 OS=Arabidopsis thaliana GN=RPL32B PE=2 SV=1
AT1G51930	Q6AWX4	-0.647	0.02	ER, extracellular	reversed At1g51930 OS=Arabidopsis thaliana GN=At1g51930 PE=2 SV=1
AT5G37680	Q8W4C8	-0.585	0.019	plasma membrane	reversed ADP-ribosylation factor-like protein 8c OS=Arabidopsis thaliana GN=ARL8C PE=2 SV=1
AT4g17100	F4JNE0	-0.573	0.018	cytosol	Poly(U)-specific endoribonuclease-B protein OS=Arabidopsis thaliana GN=At4g17100 PE=4 SV=1
AT3G17250	Q9LUU7	-0.571	0.02	mitochondrion	Probable protein phosphatase 2C 43 OS=Arabidopsis thaliana GN=At3g17250 PE=2 SV=1
AT3G11910	Q84WU2	-0.557	0.019	cytosol	Ubiquitin carboxyl-terminal hydrolase 13 OS=Arabidopsis thaliana GN=UBP13 PE=1 SV=1
ATCG00380	P56799	-0.53	0.022	plastid	30S ribosomal protein S4, chloroplastic OS=Arabidopsis thaliana GN=rps4 PE=3 SV=1
AT5G27700	Q3E902	-0.494	0.04	cytosol	40S ribosomal protein S21-2 OS=Arabidopsis thaliana GN=RPS21C PE=1 SV=2
AT5G15250	Q1PDW5	-0.484	0.039	plastid	ATP-dependent zinc metalloprotease FTS6, chloroplastic OS=Arabidopsis thaliana GN=FTSH6 PE=2 SV=1
AT1G03230	Q9ZVS5	-0.483	0.017	extracellular	Eukaryotic aspartyl protease family protein OS=Arabidopsis thaliana GN=At1g03230 PE=2 SV=1
AT1G20810	Q9LM71	-0.472	0.015	plastid	Peptidyl-prolyl cis-trans isomerase FKBP18, chloroplastic OS=Arabidopsis thaliana GN=FKBP18 PE=1 SV=2
AT5G43010	Q9SEI3	-0.468	0.025	nucleus, cytosol	26S proteasome regulatory subunit 10B homolog A OS=Arabidopsis thaliana GN=RPT4A PE=1 SV=1
AT1G64510	Q8VY91	-0.453	0.014	plastid	30S ribosomal protein S6 alpha, chloroplastic OS=Arabidopsis thaliana GN=RPS6 PE=2 SV=1
ATCG00840	P61845	-0.449	0.025	plastid	50S ribosomal protein L23, chloroplastic OS=Arabidopsis thaliana GN=rpl23-A PE=3 SV=1
AT1G50250	Q39102	-0.435	0.027	plastid	ATP-dependent zinc metalloprotease FTS1, chloroplastic OS=Arabidopsis thaliana GN=FTSH1 PE=1 SV=2
AT4G30910	Q8RX72	-0.423	0.029	plastid	Leucine aminopeptidase 3, chloroplastic OS=Arabidopsis thaliana GN=LAP3 PE=2 SV=1
ATCG00790	P56793	-0.42	0.031	plastid	50S ribosomal protein L16, chloroplastic OS=Arabidopsis thaliana GN=rpl16 PE=3 SV=1
AT4G39710	Q9SCY3	-0.417	0.016	plastid	Photosynthetic NDsubunit of lumenal location 4, chloroplastic OS=Arabidopsis thaliana GN=PNSL4 PE=1 SV=1
ATCG01120	P56805	-0.398	0.03	plastid	30S ribosomal protein S15, chloroplastic OS=Arabidopsis thaliana GN=rps15 PE=3 SV=1
AT4G34620	O65686	-0.393	0.014	plastid	30S ribosomal protein S16-1, chloroplastic OS=Arabidopsis thaliana GN=RPS16-1 PE=2 SV=1
AT1G06430	Q8W585	-0.39	0.015	plastid	ATP-dependent zinc metalloprotease FTS8, chloroplastic OS=Arabidopsis thaliana GN=FTSH8 PE=1 SV=1
AT2G18190	F4IQG2	-0.381	0.029	plasma membrane	A-ATPase At2g18190 OS=Arabidopsis thaliana GN=At2g18190 PE=2 SV=1
AT4G12120	Q9SZ77	-0.372	0.035	cytosol	Protein transport Sec1b OS=Arabidopsis thaliana GN=SEC1B PE=2 SV=3
ATCG00820	P56808	-0.355	0.032	plastid	30S ribosomal protein S19, chloroplastic OS=Arabidopsis thaliana GN=rps19 PE=3 SV=1
AT4G25890	Q9SVZ6	0.352	0.036	cytosol	60S acidic ribosomal protein P3-1 OS=Arabidopsis thaliana GN=RPP3A PE=3 SV=1
AT2G40660	Q93VB0	0.357	0.014	cytosol	Nucleic acid-binding, OB-fold-like protein OS=Arabidopsis thaliana GN=At2g40660 PE=2 SV=1
AT3G53740	Q9M352	0.357	0.037	cytosol	60S ribosomal protein L36-2 OS=Arabidopsis thaliana GN=RPL36B PE=3 SV=1
AT4G01610	Q94K85	0.365	0.021	extracellular	Cathepsin B-like protease 3 OS=Arabidopsis thaliana GN=CATHB3 PE=1 SV=1
AT4G31180	Q9M084	0.366	0.013	cytosol	Aspartate--tRNA ligase 2, cytoplasmic OS=Arabidopsis thaliana GN=IBI1 PE=1 SV=1
AT5G14470	Q9LY82	0.366	0.036	cytosol	Probable glucuronokinase 2 OS=Arabidopsis thaliana GN=GLCAK2 PE=2 SV=1
AT3G13470	Q9LJE4	0.377	0.015	plastid	Chaperonin 60 subunit beta 2, chloroplastic OS=Arabidopsis thaliana GN=CPN60B2 PE=1 SV=1
AT4G16720	O23515	0.378	0.02	cytosol	60S ribosomal protein L15-1 OS=Arabidopsis thaliana GN=RPL15A PE=2 SV=1
AT3G54360	Q9M2V1	0.381	0.016	nucleus	Protein NCA1 OS=Arabidopsis thaliana GN=NCA1 PE=1 SV=1
AT2G39460	Q8LD46	0.384	0.014	cytosol	60S ribosomal protein L23a-1 OS=Arabidopsis thaliana GN=RPL23AA PE=2 SV=2
AT4G11260	Q9SUT5	0.387	0.02	cytosol	Protein SGT1 homolog B OS=Arabidopsis thaliana GN=SGT1B PE=1 SV=1
AT2G28900	Q9ZV24	0.394	0.013	plastid	Outer envelope pore protein 16-1, chloroplastic OS=Arabidopsis thaliana GN=OEP161 PE=1 SV=1
AT2G47110	P59232	0.401	0.026	cytosol	Ubiquitin-40S ribosomal protein S27a-2 OS=Arabidopsis thaliana GN=RPS27AB PE=2 SV=2
AT1G25350	Q8W4F3	0.455	0.03	cytosol	Glutamine--tRNA ligase, cytoplasmic OS=Arabidopsis thaliana GN=OVA9 PE=2 SV=1
AT5G12110	Q84WM9	0.465	0.016	cytosol	Elongation factor 1-beta 1 OS=Arabidopsis thaliana GN=At5g12110 PE=2 SV=2
AT2G32850	Q8H0Z0	0.488	0.025	nucleus	Protein kinase superfamily protein OS=Arabidopsis thaliana GN=At2g32850 PE=2 SV=1
AT2G31610	Q9SIP7	0.512	0.022	cytosol	40S ribosomal protein S3-1 OS=Arabidopsis thaliana GN=RPS3A PE=1 SV=1
AT5G23740	P42733	0.567	0.019	cytosol	40S ribosomal protein S11-3 OS=Arabidopsis thaliana GN=RPS11C PE=2 SV=2
AT2G04160	Q9ZSP5	0.583	0.019	extracellular	Subtilisin-like protease SBT5.3 OS=Arabidopsis thaliana GN=AIR3 PE=2 SV=1
AT3G27080	P82874	0.656	0.018	mitochondrion	Mitochondrial import receptor subunit TOM20-3 OS=Arabidopsis thaliana GN=TOM20-3 PE=1 SV=1
AT4G17510	Q8GWE1	0.699	0.016	cytosol	Ubiquitin carboxyl-terminal hydrolase 3 OS=Arabidopsis thaliana GN=UCH3 PE=2 SV=1
Redox metabolism
AT2G28190	O78310	-0.537	0.039	plastid	Superoxide dismutase [Cu-Zn] 2, chloroplastic OS=Arabidopsis thaliana GN=CSD2 PE=1 SV=2
AT4G35090	P25819	-0.487	0.013	peroxisome	Catalase-2 OS=Arabidopsis thaliana GN=CAT2 PE=1 SV=3
AT1G76760	Q6NPF9	-0.37	0.031	plastid	Thioredoxin Y1, chloroplastic OS=Arabidopsis thaliana GN=At1g76760 PE=2 SV=1
AT2G16060	O24520	1.54	0.024	cytosol	Non-symbiotic hemoglobin 1 OS=Arabidopsis thaliana GN=AHB1 PE=1 SV=1
RNA
AT5G04290	F4JW79	-1.269	0.049	nucleus	Protein RNA-directed DNA methylation 3 OS=Arabidopsis thaliana GN=RDM3 PE=1 SV=1
AT4G38890	Q9T0J6	-1.249	0.021	nucleus, cytosol	tRNA-dihydrouridine(47) synthase [NAD(P)(+)]-like OS=Arabidopsis thaliana GN=At4g38890 PE=1 SV=2
AT3G07670	Q9S7D2	-0.943	0.016	plastid	Putative ribulose-1,5-bisphosphate carboxylase/oxygenase small subunit N-methyltransferase I OS=Arabidopsis thaliana GN=F17A17.1 PE=1 SV=1
AT3G61260	Q9M2D8	-0.629	0.014	plasma membrane	Uncharacterized protein At3g61260 OS=Arabidopsis thaliana GN=At3g61260 PE=1 SV=1
AT5G26210	O81488	-0.56	0.019	nucleus	PHD finger protein ALFIN-LIKE 4 OS=Arabidopsis thaliana GN=AL4 PE=1 SV=2
AT2G23930	O82221	-0.503	0.021	cytosol	Probable small nuclear ribonucleoprotein G OS=Arabidopsis thaliana GN=At2g23930 PE=3 SV=1
AT1G73530	Q9FX45	-0.373	0.03	plastid	Organelle RRM domain-containing protein 6, chloroplastic OS=Arabidopsis thaliana GN=ORRM6 PE=1 SV=1
AT1G09750	O04496	-0.36	0.019	extracellular	Aspartyl protease AED3 OS=Arabidopsis thaliana GN=AED3 PE=1 SV=1
AT5G54900	Q9FPJ8	0.394	0.016	nucleus	Polyadenylate-binding protein RBP45A OS=Arabidopsis thaliana GN=RBP45A PE=2 SV=1
AT3G05060	Q9MAB3	0.398	0.018	nucleus	Probable nucleolar protein 5-2 OS=Arabidopsis thaliana GN=NOP5-2 PE=1 SV=1
AT1G73230	Q9CAT7	0.445	0.022	nucleus	Nascent polypeptide-associated complex subunit beta OS=Arabidopsis thaliana GN=At1g73230 PE=2 SV=1
ATCG00170	P56764	0.477	0.025	plastid	DNA-directed RNA polymerase subunit beta'' OS=Arabidopsis thaliana GN=rpoC2 PE=3 SV=1
AT3G03920	Q8VZT0	0.517	0.021	nucleus	Putative H/ACA ribonucleoprotein complex subunit 1-like protein 1 OS=Arabidopsis thaliana GN=At3g03920 PE=2 SV=1
AT4G34110	P42731	0.561	0.019	nucleus	Polyadenylate-binding protein 2 OS=Arabidopsis thaliana GN=PAB2 PE=1 SV=1
AT1G02080	F4HVV6	0.585	0.026	Golgi	Transcription regulator OS=Arabidopsis thaliana GN=At1g02080 PE=4 SV=1
AT5G46420	Q9FHG3	0.835	0.015	plastid	16S rRNA processing protein RimM family OS=Arabidopsis thaliana GN=At5g46420 PE=3 SV=1
S-assimilation
AT2G14750	Q43295	0.378	0.043	plastid	Adenylyl-sulfate kinase 1, chloroplastic OS=Arabidopsis thaliana GN=APK1 PE=1 SV=1
Secondary metabolism
AT2G37040	P35510	0.351	0.022	cytosol	Phenylalanine ammonia-lyase 1 OS=Arabidopsis thaliana GN=PAL1 PE=1 SV=3
AT5G16440	Q38929	0.354	0.026	plastid	Isopentenyl-diphosphate Delta-isomerase I, chloroplastic OS=Arabidopsis thaliana GN=IPP1 PE=2 SV=3
AT5G23010	Q9FG67	0.383	0.021	plastid	Methylthioalkylmalate synthase 1, chloroplastic OS=Arabidopsis thaliana GN=MAM1 PE=1 SV=1
AT4G13430	Q94AR8	0.422	0.014	plastid	3-isopropylmalate dehydratase large subunit, chloroplastic OS=Arabidopsis thaliana GN=IIL1 PE=1 SV=1
AT1G80560	P93832	0.425	0.027	plastid	3-isopropylmalate dehydrogenase 2, chloroplastic OS=Arabidopsis thaliana GN=IMDH2 PE=1 SV=1
AT5G58490	Q9FGH3	0.455	0.028	cytosol	Cinnamoyl-CoA reductase-like protein OS=Arabidopsis thaliana GN=MQJ2.6 PE=2 SV=1
AT4G34350	Q94B35	0.473	0.019	plastid	4-hydroxy-3-methylbut-2-enyl diphosphate reductase, chloroplastic OS=Arabidopsis thaliana GN=ISPPE=2 SV=1
AT2G20610	Q9SIV0	0.486	0.014	cytosol	S-alkyl-thiohydroximate lyase SUR1 OS=Arabidopsis thaliana GN=SUR1 PE=1 SV=1
AT3G51240	Q9S818	0.568	0.014	cytosol	Naringenin,2-oxoglutarate 3-dioxygenase OS=Arabidopsis thaliana GN=F3PE=1 SV=1
AT5G08640	Q96330	0.603	0.013	peroxisome	Flavonol synthase/flavanone 3-hydroxylase OS=Arabidopsis thaliana GN=FLS1 PE=1 SV=1
AT4G23600	Q9SUR6	0.638	0.017	peroxisome	Cystine lyase CORI3 OS=Arabidopsis thaliana GN=CORI3 PE=1 SV=1
AT5G13930	P13114	0.744	0.014	ER	Chalcone synthase OS=Arabidopsis thaliana GN=CHS PE=1 SV=1
AT2G43100	Q9ZW84	0.778	0.014	plastid	3-isopropylmalate dehydratase small subunit 1 OS=Arabidopsis thaliana GN=IPMI2 PE=1 SV=1
AT3G58990	Q9LYT7	0.984	0.014	plastid	3-isopropylmalate dehydratase small subunit 2 OS=Arabidopsis thaliana GN=IPMI1 PE=1 SV=1
AT3G19710	Q9LE06	1.175	0.013	cytosol	Methionine aminotransferase BCAT4 OS=Arabidopsis thaliana GN=BCAT4 PE=1 SV=1
AT1G74100	Q9C9D0	0.57	0.019	cytosol	Cytosolic sulfotransferase 16 OS=Arabidopsis thaliana GN=SOT16 PE=1 SV=1
AT3G14210	Q9LJG3	0.444	0.017	vacuole	GDSL esterase/lipase ESM1 OS=Arabidopsis thaliana GN=ESM1 PE=1 SV=1
AT5G25980	Q9C5C2	-0.415	0.018	extracellular	Myrosinase 2 OS=Arabidopsis thaliana GN=TGG2 PE=1 SV=1
Signalling
AT3G19300	Q9LT87	-0.788	0.015	plasma membrane	At3g19300 OS=Arabidopsis thaliana GN=At3g19300 PE=2 SV=1
AT4G21940	O49717	-0.695	0.019	plasma membrane	Calcium-dependent protein kinase 15 OS=Arabidopsis thaliana GN=CPK15 PE=2 SV=1
AT5G46070	F4KG14	-0.37	0.036	nucleus, cytosol	Guanylate-binding family protein OS=Arabidopsis thaliana GN=MCL19.12 PE=4 SV=1
AT5G09440	Q9FY71	-0.364	0.021	extracellular	Protein EXORDIUM-like 4 OS=Arabidopsis thaliana GN=EXL4 PE=2 SV=1
AT4G09000	P42643	0.35	0.039	cytosol	14-3-3-like protein GF14 chi OS=Arabidopsis thaliana GN=GRF1 PE=1 SV=3
AT2G41110	P0DH97	0.376	0.03	cytosol	Calmodulin-2 OS=Arabidopsis thaliana GN=CAM2 PE=1 SV=1
AT5G37780	P0DH95	0.391	0.019	nucleus	Calmodulin-1 OS=Arabidopsis thaliana GN=CAM1 PE=1 SV=1
AT2G33380	O22788	0.548	0.021	cytosol	Probable peroxygenase 3 OS=Arabidopsis thaliana GN=PXG3 PE=1 SV=1
Stress
AT2G42540	Q42512	-1.737	0.015	plastid	Protein COLD-REGULATED 15A, chloroplastic OS=Arabidopsis thaliana GN=COR15A PE=1 SV=1
AT4G02100	Q84VX5	-0.649	0.017	nucleus	reversed At4g02100 OS=Arabidopsis thaliana GN=At4g02100 PE=2 SV=1
AT2G42530	Q9SIN5	-0.511	0.013	plastid	Protein COLD-REGULATED 15B, chloroplastic OS=Arabidopsis thaliana GN=COR15B PE=1 SV=1
AT1G72610	P94040	-0.468	0.015	extracellular	Germin-like protein subfamily 3 member 1 OS=Arabidopsis thaliana GN=GLP1 PE=1 SV=1
AT1G23130	O49304	-0.395	0.015	cytosol	At1g23130/T26J12_10 OS=Arabidopsis thaliana GN=At1g23130 PE=2 SV=1
AT5G56010	P51818	0.362	0.025	cytosol	Heat shock protein 90-3 OS=Arabidopsis thaliana GN=HSP90-3 PE=1 SV=2
AT3G51780	Q8RX71	0.383	0.034	cytosol	BAG family molecular chaperone regulator 4 OS=Arabidopsis thaliana GN=BAG4 PE=1 SV=1
AT3G12580	Q9LHA8	0.397	0.013	cytosol	Probable mediator of RNA polymerase II transcription subunit 37c OS=Arabidopsis thaliana GN=MED37C PE=1 SV=1
AT1G20450	P42759	0.415	0.015	cytosol, plasma membrane	Dehydrin ERD10 OS=Arabidopsis thaliana GN=ERD10 PE=1 SV=1
AT2G25140	Q8VYJ7	0.415	0.027	mitochondrion	Chaperone protein ClpB4, mitochondrial OS=Arabidopsis thaliana GN=CLPB4 PE=2 SV=1
AT5G56030	P55737	0.446	0.019	nucleus, cytosol	Heat shock protein 90-2 OS=Arabidopsis thaliana GN=HSP90-2 PE=1 SV=1
AT3G15700	Q9LW09	0.453	0.03	cytosol	Putative disease resistance protein At3g15700 OS=Arabidopsis thaliana GN=At3g15700 PE=3 SV=1
AT1G76180	P42763	0.455	0.014	peroxisome	Dehydrin ERD14 OS=Arabidopsis thaliana GN=ERD14 PE=1 SV=1
AT5G51700	Q9SE33	0.48	0.025	nucleus	Cysteine and histidine-ricdomain-containing protein RAR1 OS=Arabidopsis thaliana GN=RAR1 PE=1 SV=1
AT4G23680	Q9SUQ9	0.553	0.019	cytosol	AT4g23680/F9D16_150 OS=Arabidopsis thaliana GN=At4g23680 PE=2 SV=1
AT1G75310	A0A1P8AND3	0.767	0.016	nucleus	reversed Auxin-like 1 protein OS=Arabidopsis thaliana GN=AUL1 PE=4 SV=1
TCA/org transformation
AT3G01500	A0A1I9LQB3	-0.402	0.02	plastid	Carbonic anhydrase OS=Arabidopsis thaliana GN=CA1 PE=1 SV=1
AT5G40650	Q8LB02	0.36	0.021	mitochondrion	Succinate dehydrogenase [ubiquinone] iron-sulfur subunit 2, mitochondrial OS=Arabidopsis thaliana GN=SDH2-2 PE=1 SV=2
AT5G43330	P57106	0.452	0.019	cytosol	Malate dehydrogenase 2, cytoplasmic OS=Arabidopsis thaliana GN=MDH2 PE=1 SV=1
Tetrapyrrole synthesis
AT1G58290	P42804	0.364	0.033	plastid	Glutamyl-tRNA reductase 1, chloroplastic OS=Arabidopsis thaliana GN=HEMA1 PE=1 SV=2
AT1G09940	P49294	0.478	0.024	plastid	Glutamyl-tRNA reductase 2, chloroplastic OS=Arabidopsis thaliana GN=HEMA2 PE=2 SV=2
AT1G03630	O48741	0.743	0.048	plastid	Protochlorophyllide reductase C, chloroplastic OS=Arabidopsis thaliana GN=PORC PE=1 SV=1
Transport
AT1G72150	Q56WK6	-0.552	0.015	plasma membrane	Patellin-1 OS=Arabidopsis thaliana GN=PATL1 PE=1 SV=2
AT5G22830	Q058N4	-0.445	0.024	plastid	Magnesium transporter MRS2-11, chloroplastic OS=Arabidopsis thaliana GN=MRS2-11 PE=1 SV=1
AT4G33520	Q9SZC9	-0.398	0.018	plastid	Isoform 2 of Copper-transporting ATPase PAA1, chloroplastic OS=Arabidopsis thaliana GN=PAA1
AT4G00430	Q39196	0.379	0.039	plasma membrane	Probable aquaporin PIP1-4 OS=Arabidopsis thaliana GN=PIP1.4 PE=1 SV=1
AT3G54540	Q9M1H3	0.38	0.039	nucleus	ABC transporter F family member 4 OS=Arabidopsis thaliana GN=ABCF4 PE=2 SV=1
AT3G16240	Q41951	0.441	0.014	vacuole	Aquaporin TIP2-1 OS=Arabidopsis thaliana GN=TIP2-1 PE=1 SV=2
AT2G45960	Q06611	0.444	0.023	plasma membrane	Aquaporin PIP1-2 OS=Arabidopsis thaliana GN=PIP1-2 PE=1 SV=1
AT3G53420	P43286	0.452	0.017	plasma membrane	Aquaporin PIP2-1 OS=Arabidopsis thaliana GN=PIP2-1 PE=1 SV=1
AT4G30190	P19456	0.503	0.022	plasma membrane	ATPase 2, plasma membrane-type OS=Arabidopsis thaliana GN=AHA2 PE=1 SV=2
AT5G20650	Q93VM8	0.515	0.021	vacuole	Copper transporter 5 OS=Arabidopsis thaliana GN=COPT5 PE=1 SV=1
AT2G36830	P25818	0.669	0.013	vacuole	Aquaporin TIP1-1 OS=Arabidopsis thaliana GN=TIP1-1 PE=1 SV=1
AT1G49410	Q9XIA7	0.757	0.016	mitochondrion	Mitochondrial import receptor subunit TOM6 homolog OS=Arabidopsis thaliana GN=TOM6 PE=1 SV=1
Not assigned
AT4G36630	Q8L5Y0	-0.893	0.041	cytosol	Uncharacterized protein At4g36630 OS=Arabidopsis thaliana GN=EMB2754 PE=2 SV=1
AT1G12150	Q9FWW5	-0.707	0.016	nucleus	reversed WEB family protein At1g12150 OS=Arabidopsis thaliana GN=At1g12150 PE=2 SV=1
AT1G03900	Q681Q7	-0.655	0.018	nucleus	Uncharacterized protein At1g03900 OS=Arabidopsis thaliana GN=At1g03900 PE=2 SV=1
AT3G24506	Q9LV56	-0.608	0.024	plastid	Uncharacterized protein At3g24506 OS=Arabidopsis thaliana GN=At3g24506 PE=2 SV=1
AT1G48790	Q8VYB5	-0.564	0.044	nucleus	AMSH-like ubiquitin thioesterase 1 OS=Arabidopsis thaliana GN=AMSH1 PE=2 SV=1
AT5G47690	B3H5K3	-0.562	0.019	nucleus	Binding protein OS=Arabidopsis thaliana GN=At5g47690 PE=1 SV=1
AT1G60420	O80763	-0.553	0.02	cytosol	Probable nucleoredoxin 1 OS=Arabidopsis thaliana GN=At1g60420 PE=1 SV=1
AT3G18790	Q9LS97	-0.52	0.021	nucleus	AT3G18790 protein OS=Arabidopsis thaliana GN=At3g18790 PE=2 SV=1
AT4G34260	Q8L7W8	-0.517	0.022	extracellular	Alpha-L-fucosidase 2 OS=Arabidopsis thaliana GN=FUC95A PE=1 SV=1
AT1G42480	F4I9G7	-0.489	0.034	extracellular	TLR4 regulator/MIR-interacting MSAP protein OS=Arabidopsis thaliana GN=At1g42480 PE=4 SV=1
AT5G16730	Q9LFE4	-0.488	0.018	cytosol	WEB family protein At5g16730, chloroplastic OS=Arabidopsis thaliana GN=At5g16730 PE=1 SV=1
AT5G53490	P81760	-0.488	0.021	plastid	Thylakoid lumenal 17.4 kDa protein, chloroplastic OS=Arabidopsis thaliana GN=TL17 PE=1 SV=2
AT5G21160	Q940X9	-0.483	0.024	nucleus	La-related protein 1A OS=Arabidopsis thaliana GN=LARP1A PE=1 SV=1
AT4G10930	Q8L7I1	-0.482	0.023	nucleus	reversed Uncharacterized protein At4g10930 OS=Arabidopsis thaliana GN=At4g10930 PE=2 SV=1
AT3G21965	Q9LRL2	-0.461	0.024	extracellular	Putative cysteine-ricrepeat secretory protein 25 OS=Arabidopsis thaliana GN=CRRSP25 PE=5 SV=2
AT1G54520	Q8RWI0	-0.441	0.027	plastid	Myelin-associated oligodendrocyte basic protein OS=Arabidopsis thaliana GN=At1g54520 PE=1 SV=1
AT1G49750	Q9FXA1	-0.422	0.016	extracellular	AT1G49750 protein OS=Arabidopsis thaliana GN=At1g49750 PE=2 SV=1
AT3G47070	Q9SD66	-0.386	0.013	plastid	Thylakoid soluble phosphoprotein OS=Arabidopsis thaliana GN=F13I12.120 PE=1 SV=1
AT4g01870	A0A1P8B8B4	-0.384	0.013	cytosol	TolB protein-like protein OS=Arabidopsis thaliana GN=At4g01870 PE=4 SV=1
AT4G02530	O22773	-0.369	0.014	plastid	Thylakoid lumenal 16.5 kDa protein, chloroplastic OS=Arabidopsis thaliana GN=At4g02530 PE=1 SV=3
AT2G32240	F4ISU2	-0.365	0.021	ER	reversed Early endosome antigen OS=Arabidopsis thaliana GN=At2g32240 PE=1 SV=1
AT1G15980	Q9S9N6	-0.364	0.022	plastid	Photosynthetic NDsubunit of subcomplex B 1, chloroplastic OS=Arabidopsis thaliana GN=PNSB1 PE=2 SV=1
AT1G21670	Q9XI11	-0.36	0.013	extracellular	DPP6 amino-terminal domain protein OS=Arabidopsis thaliana GN=At1g21670 PE=2 SV=1
AT1G50900	Q8VY88	-0.359	0.018	plastid	Protein LHCP TRANSLOCATION DEFECT OS=Arabidopsis thaliana GN=LTD PE=1 SV=1
AT3G57320	A8MQN7	0.359	0.041	nucleus	Threonine-tRNA ligase 2 OS=Arabidopsis thaliana GN=At3g57320 PE=4 SV=2
AT3G07090	Q9SFT9	0.364	0.017	cytosol	PPPDE putative thiol peptidase family protein OS=Arabidopsis thaliana GN=T1B9.26 PE=2 SV=1
AT5G08040	Q9SD80	0.396	0.035	mitochondrion	Mitochondrial import receptor subunit TOM5 homolog OS=Arabidopsis thaliana GN=TOM5 PE=1 SV=3
AT3G12050	Q9LHL7	0.405	0.024	cytosol	Aha1 domain-containing protein OS=Arabidopsis thaliana GN=T21B14.13 PE=1 SV=1
AT3G44330	Q9M292	0.417	0.033	ER	Nicalin OS=Arabidopsis thaliana GN=T22K7_10 PE=2 SV=1
AT1G56580	Q9FXB0	0.429	0.029	cytosol	At1g56580/F25P12_18 OS=Arabidopsis thaliana GN=SMALLER WIVARIABLE BRANCHES PE=2 SV=1
AT5G53620	Q93XY1	0.436	0.028	nucleus	At5g53620 OS=Arabidopsis thaliana GN=MNC6.16 PE=1 SV=1
AT2G38740	Q9ZVJ5	0.464	0.026	cytosol	Haloacid dehalogenase-like hydrolase domain-containing protein Sgpp OS=Arabidopsis thaliana GN=SGPP PE=1 SV=2
AT1G53280	Q9MAH3	0.497	0.019	plastid	Protein DJ-1 homolog B OS=Arabidopsis thaliana GN=DJ1B PE=1 SV=1
AT5G10840	F4KIB2	0.514	0.021	golgi	Transmembrane 9 superfamily member 8 OS=Arabidopsis thaliana GN=TMN8 PE=2 SV=1
AT5G51040	Q9FI44	0.527	0.021	mitochondrion	Succinate dehydrogenase assembly factor 2, mitochondrial OS=Arabidopsis thaliana GN=SDHAF2 PE=1 SV=1
AT3G49140	Q0WMN5	0.756	0.032	plastid	Uncharacterized protein At3g49140 OS=Arabidopsis thaliana GN=At3g49140 PE=1 SV=2
