# Supplementary material for: Proteostatic Regulation of MEP and Shikimate Pathways by Redox-Activated Photosynthesis Signaling in Plants Exposed to Small Fungal Volatiles
Source: Front Plant Sci. 2021 Mar 5;12:637976. doi: 10.3389/fpls.2021.637976 (PMC7973468; doi:10.3389/fpls.2021.637976)
Supplement: Supplementary Table 7 — List of proteins identified in the differential proteomic analysis of cfbp1 plants cultured in the absence or presence for 3 days of small VCs emitted by cultures of Alternaria alternata. [file Table_5.XLSX]

## Sheet: Hoja1
Table S7. List of proteins identified in the differential proteomic analysis of cfbp1 plants cultured in the absence or presence for 3 days of VCs emitted by cultures of Alternaria alternata
contrast	category	log2_fold_change	pvalue	evalue	qvalue	num_replicates	num_peptides	set_type	peptide	modif	inferred_proteins	description
FBP+VCS/FBP-VCS	likely.up	1.542	0.000449996	0.76	0.013	2	1	inferred	---	----	Q9SJJ5	Q9SJJ5|CKS2_ARATH Cyclin-dependent kinases regulatory subunit 2 OS=Arabidopsis thaliana GN=CKS2 PE=1 SV=1
FBP+VCS/FBP-VCS	likely.down	-1.214	0.000559994	0.95	0.013	3	1	inferred	---	----	Q9LZX4	Q9LZX4|FLA10_ARATH Fasciclin-like arabinogalactan protein 10 OS=Arabidopsis thaliana GN=FLA10 PE=1 SV=1
FBP+VCS/FBP-VCS	likely.up	1.175	0.000559994	0.95	0.013	3	1	inferred	---	----	Q9LE06	Q9LE06|BCAT4_ARATH Methionine aminotransferase BCAT4 OS=Arabidopsis thaliana GN=BCAT4 PE=1 SV=1
FBP+VCS/FBP-VCS	likely.up	1.149	0.000669993	1.14	0.013	3	1	unresolved	---	----	Q9C6B9;Q9FR44	Q9C6B9|PEAM3_ARATH Phosphoethanolamine N-methyltransferase 3 OS=Arabidopsis thaliana GN=NMT3 PE=2 SV=2
FBP+VCS/FBP-VCS	likely.up	0.717	0.000849992	1.44	0.013	3	2	inferred	---	----	O82392	O82392|THIC_ARATH Phosphomethylpyrimidine synthase, chloroplastic OS=Arabidopsis thaliana GN=THIC PE=1 SV=1
FBP+VCS/FBP-VCS	likely.up	0.669	0.000609994	1.03	0.013	3	2	inferred	---	----	P25818	P25818|TIP11_ARATH Aquaporin TIP1-1 OS=Arabidopsis thaliana GN=TIP1-1 PE=1 SV=1
FBP+VCS/FBP-VCS	likely.down	-0.619	0.000829992	1.41	0.013	3	3	inferred	---	----	P31169	P31169|KIN2_ARATH Stress-induced protein KIN2 OS=Arabidopsis thaliana GN=KIN2 PE=2 SV=1
FBP+VCS/FBP-VCS	likely.down	-0.613	0.000719993	1.22	0.013	3	3	inferred	---	----	P24806	P24806|XTH24_ARATH Xyloglucan endotransglucosylase/hydrolase protein 24 OS=Arabidopsis thaliana GN=XTH24 PE=1 SV=2
FBP+VCS/FBP-VCS	likely.up	0.603	0.000789992	1.34	0.013	3	4	inferred	---	----	Q96330	Q96330|FLS1_ARATH Flavonol synthase/flavanone 3-hydroxylase OS=Arabidopsis thaliana GN=FLS1 PE=1 SV=1
FBP+VCS/FBP-VCS	likely.down	-0.553	0.000669993	1.14	0.013	3	3	inferred	---	----	P62090	P62090|PSAC_ARATH Photosystem I iron-sulfur center OS=Arabidopsis thaliana GN=psaC PE=3 SV=2
FBP+VCS/FBP-VCS	likely.down	-0.511	0.000439996	0.75	0.013	3	6	inferred	---	----	Q9SIN5	Q9SIN5|CR15B_ARATH Protein COLD-REGULATED 15B, chloroplastic OS=Arabidopsis thaliana GN=COR15B PE=1 SV=1
FBP+VCS/FBP-VCS	likely.up	0.498	0.000649994	1.1	0.013	3	4	inferred	---	----	Q9MAQ0	Q9MAQ0|SSG1_ARATH Granule-bound starch synthase 1, chloroplastic/amyloplastic OS=Arabidopsis thaliana GN=GBSS1 PE=1 SV=1
FBP+VCS/FBP-VCS	likely.down	-0.487	0.000639994	1.09	0.013	3	5	unresolved	---	----	P25819;Q96528	P25819|CATA2_ARATH Catalase-2 OS=Arabidopsis thaliana GN=CAT2 PE=1 SV=3
FBP+VCS/FBP-VCS	likely.up	0.473	0.000549995	0.93	0.013	3	4	unresolved	---	----	P42760;Q9SRY5	P42760|GSTF6_ARATH Glutathione S-transferase F6 OS=Arabidopsis thaliana GN=GSTF6 PE=2 SV=2
FBP+VCS/FBP-VCS	likely.up	0.432	0.000699993	1.19	0.013	3	5	inferred	---	----	O04311	O04311|JAL33_ARATH Jacalin-related lectin 33 OS=Arabidopsis thaliana GN=JAL33 PE=1 SV=1
FBP+VCS/FBP-VCS	likely.up	0.397	0.000479995	0.81	0.013	3	7	inferred	---	----	Q9LHA8	Q9LHA8|MD37C_ARATH Probable mediator of RNA polymerase II transcription subunit 37c OS=Arabidopsis thaliana GN=MED37C PE=1 SV=1
FBP+VCS/FBP-VCS	likely.up	0.394	0.000759992	1.29	0.013	3	5	inferred	---	----	Q9ZV24	Q9ZV24|OP161_ARATH Outer envelope pore protein 16-1, chloroplastic OS=Arabidopsis thaliana GN=OEP161 PE=1 SV=1
FBP+VCS/FBP-VCS	likely.down	-0.386	0.000629994	1.07	0.013	3	7	inferred	---	----	Q9SD66	Q9SD66|Q9SD66_ARATH Thylakoid soluble phosphoprotein OS=Arabidopsis thaliana GN=F13I12.120 PE=1 SV=1
FBP+VCS/FBP-VCS	likely.down	-0.386	0.000809992	1.37	0.013	3	12	inferred	---	----	Q9XFT3-2	Q9XFT3-2|PSBQ1_ARATH Isoform 2 of Oxygen-evolving enhancer protein 3-1, chloroplastic OS=Arabidopsis thaliana GN=PSBQ1
FBP+VCS/FBP-VCS	likely.down	-0.384	0.000609994	1.03	0.013	3	9	inferred	---	----	A0A1P8B8B4	A0A1P8B8B4|A0A1P8B8B4_ARATH TolB protein-like protein OS=Arabidopsis thaliana GN=At4g01870 PE=4 SV=1
FBP+VCS/FBP-VCS	likely.up	0.384	0.000559994	0.95	0.013	3	8	inferred	---	----	P46645	P46645|AAT2_ARATH Aspartate aminotransferase, cytoplasmic isozyme 1 OS=Arabidopsis thaliana GN=ASP2 PE=1 SV=2
FBP+VCS/FBP-VCS	likely.down	-0.373	0.000479995	0.81	0.013	3	10	inferred	---	----	P49107	P49107|PSAN_ARATH Photosystem I reaction center subunit N, chloroplastic OS=Arabidopsis thaliana GN=PSAN PE=1 SV=2
FBP+VCS/FBP-VCS	likely.down	-0.368	0.000789992	1.34	0.013	3	7	inferred	---	----	P82538	P82538|PPL1_ARATH PsbP-like protein 1, chloroplastic OS=Arabidopsis thaliana GN=PPL1 PE=1 SV=1
FBP+VCS/FBP-VCS	likely.up	0.366	0.000779992	1.32	0.013	3	7	inferred	---	----	Q9M084	Q9M084|SYDC2_ARATH Aspartate--tRNA ligase 2, cytoplasmic OS=Arabidopsis thaliana GN=IBI1 PE=1 SV=1
FBP+VCS/FBP-VCS	likely.down	-0.36	0.000659993	1.12	0.013	3	7	inferred	---	----	Q9XI11	Q9XI11|Q9XI11_ARATH DPP6 amino-terminal domain protein OS=Arabidopsis thaliana GN=At1g21670 PE=2 SV=1
FBP+VCS/FBP-VCS	likely.down	-0.358	0.000489995	0.83	0.013	3	9	inferred	---	----	Q9T076	Q9T076|ENL2_ARATH Early nodulin-like protein 2 OS=Arabidopsis thaliana GN=At4g27520 PE=1 SV=1
FBP+VCS/FBP-VCS	likely.down	-0.356	0.000499995	0.85	0.013	3	8	inferred	---	----	Q9FLG1	Q9FLG1|BXL4_ARATH Beta-D-xylosidase 4 OS=Arabidopsis thaliana GN=BXL4 PE=1 SV=1
FBP+VCS/FBP-VCS	likely.down	-0.339	0.000809992	1.37	0.013	3	8	inferred	---	----	F4K5B9	F4K5B9|F4K5B9_ARATH Eukaryotic aspartyl protease family protein OS=Arabidopsis thaliana GN=MOJ9.20 PE=3 SV=1
FBP+VCS/FBP-VCS	likely.down	-0.335	0.000799992	1.36	0.013	3	9	inferred	---	----	P25864	P25864|RK9_ARATH 50S ribosomal protein L9, chloroplastic OS=Arabidopsis thaliana GN=RPL9 PE=2 SV=1
FBP+VCS/FBP-VCS	likely.down	-0.324	0.000709993	1.2	0.013	3	8	inferred	---	----	Q9C7N4	Q9C7N4|GDL15_ARATH GDSL esterase/lipase At1g29670 OS=Arabidopsis thaliana GN=At1g29670 PE=2 SV=1
FBP+VCS/FBP-VCS	likely.up	0.323	0.000519995	0.88	0.013	3	10	unresolved	---	----	P19456;P20649	P19456|PMA2_ARATH ATPase 2, plasma membrane-type OS=Arabidopsis thaliana GN=AHA2 PE=1 SV=2
FBP+VCS/FBP-VCS	likely.up	0.318	0.000559994	0.95	0.013	3	8	inferred	---	----	Q93YR3	Q93YR3|F10AL_ARATH FAM10 family protein At4g22670 OS=Arabidopsis thaliana GN=At4g22670 PE=1 SV=1
FBP+VCS/FBP-VCS	likely.down	-0.314	0.000639994	1.09	0.013	3	10	unresolved	---	----	P25856;Q9LPW0	P25856|G3PA1_ARATH Glyceraldehyde-3-phosphate dehydrogenase GAPA1, chloroplastic OS=Arabidopsis thaliana GN=GAPA1 PE=1 SV=3
FBP+VCS/FBP-VCS	likely.up	0.301	0.000659993	1.12	0.013	3	11	inferred	---	----	Q9SRH5	Q9SRH5|VDAC1_ARATH Mitochondrial outer membrane protein porin 1 OS=Arabidopsis thaliana GN=VDAC1 PE=1 SV=3
FBP+VCS/FBP-VCS	likely.up	0.299	0.000489995	0.83	0.013	3	12	inferred	---	----	Q9SW18	Q9SW18|CHLM_ARATH Magnesium protoporphyrin IX methyltransferase, chloroplastic OS=Arabidopsis thaliana GN=CHLM PE=1 SV=1
FBP+VCS/FBP-VCS	likely.up	0.292	0.000659993	1.12	0.013	3	10	inferred	---	----	Q8L7C9	Q8L7C9|GSTUK_ARATH Glutathione S-transferase U20 OS=Arabidopsis thaliana GN=GSTU20 PE=1 SV=1
FBP+VCS/FBP-VCS	likely.up	0.28	0.000529995	0.9	0.013	3	12	inferred	---	----	Q9SJQ9	Q9SJQ9|ALFC6_ARATH Fructose-bisphosphate aldolase 6, cytosolic OS=Arabidopsis thaliana GN=FBA6 PE=1 SV=1
FBP+VCS/FBP-VCS	likely.up	0.275	0.000489995	0.83	0.013	3	17	inferred	---	----	Q9LF37	Q9LF37|CLPB3_ARATH Chaperone protein ClpB3, chloroplastic OS=Arabidopsis thaliana GN=CLPB3 PE=1 SV=1
FBP+VCS/FBP-VCS	likely.down	-0.268	0.000769992	1.31	0.013	3	10	inferred	---	----	Q93W28	Q93W28|Y4554_ARATH Uncharacterized protein At4g15545 OS=Arabidopsis thaliana GN=At4g15545 PE=1 SV=1
FBP+VCS/FBP-VCS	likely.up	0.261	0.000849992	1.44	0.013	3	9	inferred	---	----	Q9MAH0	Q9MAH0|CAPP1_ARATH Phosphoenolpyruvate carboxylase 1 OS=Arabidopsis thaliana GN=PPC1 PE=1 SV=1
FBP+VCS/FBP-VCS	likely.down	-0.257	0.000749993	1.27	0.013	3	10	inferred	---	----	O23049	O23049|RK6_ARATH 50S ribosomal protein L6, chloroplastic OS=Arabidopsis thaliana GN=RPL6 PE=2 SV=1
FBP+VCS/FBP-VCS	likely.up	0.255	0.000489995	0.83	0.013	3	14	inferred	---	----	Q9SAJ4	Q9SAJ4|PGKY3_ARATH Phosphoglycerate kinase 3, cytosolic OS=Arabidopsis thaliana GN=PGK3 PE=1 SV=1
FBP+VCS/FBP-VCS	likely.up	0.254	0.000529995	0.9	0.013	3	16	inferred	---	----	Q9SRG3	Q9SRG3|PDI12_ARATH Protein disulfide isomerase-like 1-2 OS=Arabidopsis thaliana GN=PDIL1-2 PE=2 SV=1
FBP+VCS/FBP-VCS	likely.down	-0.251	0.000699993	1.19	0.013	3	17	inferred	---	----	P37702	P37702|BGL38_ARATH Myrosinase 1 OS=Arabidopsis thaliana GN=TGG1 PE=1 SV=1
FBP+VCS/FBP-VCS	likely.down	-0.248	0.000839992	1.42	0.013	3	11	unresolved	---	----	Q9LR30;Q9S7E9	Q9LR30|GGT1_ARATH Glutamate--glyoxylate aminotransferase 1 OS=Arabidopsis thaliana GN=GGAT1 PE=1 SV=1
FBP+VCS/FBP-VCS	likely.down	-0.238	0.000469995	0.8	0.013	3	15	inferred	---	----	O82660	O82660|P2SAF_ARATH Photosystem II stability/assembly factor HCF136, chloroplastic OS=Arabidopsis thaliana GN=HCF136 PE=1 SV=1
FBP+VCS/FBP-VCS	likely.up	0.227	0.000449996	0.76	0.013	3	23	inferred	---	----	Q9XI01	Q9XI01|PDI11_ARATH Protein disulfide isomerase-like 1-1 OS=Arabidopsis thaliana GN=PDIL1-1 PE=1 SV=1
FBP+VCS/FBP-VCS	likely.up	0.218	0.000589994	1	0.013	3	18	inferred	---	----	O04310	O04310|JAL34_ARATH Jacalin-related lectin 34 OS=Arabidopsis thaliana GN=JAL34 PE=1 SV=1
FBP+VCS/FBP-VCS	likely.down	-0.209	0.000599994	1.02	0.013	3	20	inferred	---	----	Q56YA5	Q56YA5|SGAT_ARATH Serine--glyoxylate aminotransferase OS=Arabidopsis thaliana GN=AGT1 PE=1 SV=2
FBP+VCS/FBP-VCS	likely.down	-0.197	0.000749993	1.27	0.013	3	15	inferred	---	----	P0DKC3	P0DKC3|PGP1A_ARATH Phosphoglycolate phosphatase 1A, chloroplastic OS=Arabidopsis thaliana GN=PGLP1A PE=1 SV=1
FBP+VCS/FBP-VCS	likely.down	-0.185	0.000739993	1.26	0.013	3	16	inferred	---	----	Q9LR30	Q9LR30|GGT1_ARATH Glutamate--glyoxylate aminotransferase 1 OS=Arabidopsis thaliana GN=GGAT1 PE=1 SV=1
FBP+VCS/FBP-VCS	likely.down	-0.171	0.000669993	1.14	0.013	3	25	inferred	---	----	Q9LV03	Q9LV03|GLUT1_ARATH Glutamate synthase 1 [NADH], chloroplastic OS=Arabidopsis thaliana GN=GLT1 PE=1 SV=2
FBP+VCS/FBP-VCS	likely.down	-0.168	0.000719993	1.22	0.013	3	23	inferred	---	----	Q9SI75	Q9SI75|EFGC_ARATH Elongation factor G, chloroplastic OS=Arabidopsis thaliana GN=CPEFG PE=1 SV=1
FBP+VCS/FBP-VCS	likely.up	1.162	0.000429996	0.73	0.014	3	1	inferred	---	----	rev_Q9SYP1	Q9SYP1|DEXHC_ARATH reversed DExH-box ATP-dependent RNA helicase DExH12 OS=Arabidopsis thaliana GN=BRR2A PE=1 SV=1
FBP+VCS/FBP-VCS	likely.up	0.984	0.00107999	1.83	0.014	3	1	inferred	---	----	Q9LYT7	Q9LYT7|LEUD2_ARATH 3-isopropylmalate dehydratase small subunit 2 OS=Arabidopsis thaliana GN=IPMI1 PE=1 SV=1
FBP+VCS/FBP-VCS	likely.down	-0.946	0.00115999	1.97	0.014	3	1	inferred	---	----	Q38857	Q38857|XTH22_ARATH Xyloglucan endotransglucosylase/hydrolase protein 22 OS=Arabidopsis thaliana GN=XTH22 PE=1 SV=1
FBP+VCS/FBP-VCS	likely.down	-0.916	0.000419996	0.71	0.014	3	2	inferred	---	----	P93017	P93017|DRMH1_ARATH Dormancy-associated protein homolog 1 OS=Arabidopsis thaliana GN=DRMH1 PE=1 SV=1
FBP+VCS/FBP-VCS	likely.down	-0.911	0.00125999	2.14	0.014	3	1	inferred	---	----	Q9SCW1	Q9SCW1|BGAL1_ARATH Beta-galactosidase 1 OS=Arabidopsis thaliana GN=BGAL1 PE=2 SV=1
FBP+VCS/FBP-VCS	likely.up	0.778	0.000899991	1.53	0.014	3	2	inferred	---	----	Q9ZW84	Q9ZW84|LEUD1_ARATH 3-isopropylmalate dehydratase small subunit 1 OS=Arabidopsis thaliana GN=IPMI2 PE=1 SV=1
FBP+VCS/FBP-VCS	likely.up	0.744	0.000879991	1.49	0.014	3	2	inferred	---	----	P13114	P13114|CHSY_ARATH Chalcone synthase OS=Arabidopsis thaliana GN=CHS PE=1 SV=1
FBP+VCS/FBP-VCS	likely.down	-0.683	0.000429996	0.73	0.014	3	4	inferred	---	----	Q8RX87	Q8RX87|RFS6_ARATH Probable galactinol--sucrose galactosyltransferase 6 OS=Arabidopsis thaliana GN=RFS6 PE=2 SV=2
FBP+VCS/FBP-VCS	likely.down	-0.671	0.00108999	1.85	0.014	3	2	inferred	---	----	Q9SUX0	Q9SUX0|Q9SUX0_ARATH Bifunctional inhibitor/lipid-transfer protein/seed storage 2S albumin superfamily protein OS=Arabidopsis thaliana GN=At4g22490 PE=2 SV=1
FBP+VCS/FBP-VCS	likely.down	-0.629	0.00106999	1.81	0.014	3	2	inferred	---	----	Q9M2D8	Q9M2D8|Y3126_ARATH Uncharacterized protein At3g61260 OS=Arabidopsis thaliana GN=At3g61260 PE=1 SV=1
FBP+VCS/FBP-VCS	likely.down	-0.62	0.000469995	0.8	0.014	3	3	inferred	---	----	Q8W4F1	Q8W4F1|PAP10_ARATH Probable plastid-lipid-associated protein 10, chloroplastic OS=Arabidopsis thaliana GN=PAP10 PE=1 SV=1
FBP+VCS/FBP-VCS	likely.up	0.568	0.00100999	1.71	0.014	3	3	inferred	---	----	Q9S818	Q9S818|FL3H_ARATH Naringenin,2-oxoglutarate 3-dioxygenase OS=Arabidopsis thaliana GN=F3H PE=1 SV=1
FBP+VCS/FBP-VCS	likely.down	-0.514	0.000389996	0.66	0.014	3	6	inferred	---	----	O22126	O22126|FLA8_ARATH Fasciclin-like arabinogalactan protein 8 OS=Arabidopsis thaliana GN=FLA8 PE=1 SV=1
FBP+VCS/FBP-VCS	likely.down	-0.493	0.00107999	1.83	0.014	3	4	inferred	---	----	Q9SWG0	Q9SWG0|IVD_ARATH Isovaleryl-CoA dehydrogenase, mitochondrial OS=Arabidopsis thaliana GN=IVD PE=1 SV=2
FBP+VCS/FBP-VCS	likely.up	0.486	0.000949991	1.61	0.014	3	4	inferred	---	----	Q9SIV0	Q9SIV0|SUR1_ARATH S-alkyl-thiohydroximate lyase SUR1 OS=Arabidopsis thaliana GN=SUR1 PE=1 SV=1
FBP+VCS/FBP-VCS	likely.up	0.482	0.00118999	2.02	0.014	3	3	unresolved	---	----	Q9LPG6;Q9SYM5	Q9LPG6|RHM2_ARATH Trifunctional UDP-glucose 4,6-dehydratase/UDP-4-keto-6-deoxy-D-glucose 3,5-epimerase/UDP-4-keto-L-rhamnose-reductase RHM2 OS=Arabidopsis thaliana GN=RHM2 PE=1 SV=1
FBP+VCS/FBP-VCS	likely.up	0.455	0.00117999	2	0.014	3	4	inferred	---	----	P42763	P42763|ERD14_ARATH Dehydrin ERD14 OS=Arabidopsis thaliana GN=ERD14 PE=1 SV=1
FBP+VCS/FBP-VCS	likely.down	-0.453	0.00101999	1.73	0.014	3	3	inferred	---	----	Q8VY91	Q8VY91|RR6_ARATH 30S ribosomal protein S6 alpha, chloroplastic OS=Arabidopsis thaliana GN=RPS6 PE=2 SV=1
FBP+VCS/FBP-VCS	likely.down	-0.452	0.000899991	1.53	0.014	3	4	inferred	---	----	Q9SZW7	Q9SZW7|GDL68_ARATH GDSL esterase/lipase At4g30140 OS=Arabidopsis thaliana GN=At4g30140 PE=2 SV=1
FBP+VCS/FBP-VCS	likely.up	0.441	0.00098999	1.68	0.014	3	3	inferred	---	----	Q41951	Q41951|TIP21_ARATH Aquaporin TIP2-1 OS=Arabidopsis thaliana GN=TIP2-1 PE=1 SV=2
FBP+VCS/FBP-VCS	likely.up	0.422	0.000409996	0.7	0.014	3	11	inferred	---	----	Q94AR8	Q94AR8|LEUC_ARATH 3-isopropylmalate dehydratase large subunit, chloroplastic OS=Arabidopsis thaliana GN=IIL1 PE=1 SV=1
FBP+VCS/FBP-VCS	likely.down	-0.393	0.00098999	1.68	0.014	3	4	inferred	---	----	O65686	O65686|RS16A_ARATH 30S ribosomal protein S16-1, chloroplastic OS=Arabidopsis thaliana GN=RPS16-1 PE=2 SV=1
FBP+VCS/FBP-VCS	likely.up	0.384	0.00101999	1.73	0.014	3	5	inferred	---	----	Q8LD46	Q8LD46|R23A1_ARATH 60S ribosomal protein L23a-1 OS=Arabidopsis thaliana GN=RPL23AA PE=2 SV=2
FBP+VCS/FBP-VCS	likely.down	-0.369	0.000429996	0.73	0.014	3	10	inferred	---	----	O22773	O22773|TL16_ARATH Thylakoid lumenal 16.5 kDa protein, chloroplastic OS=Arabidopsis thaliana GN=At4g02530 PE=1 SV=3
FBP+VCS/FBP-VCS	likely.up	0.369	0.000929991	1.58	0.014	3	7	inferred	---	----	Q9SA18	Q9SA18|AKH1_ARATH Bifunctional aspartokinase/homoserine dehydrogenase 1, chloroplastic OS=Arabidopsis thaliana GN=AKHSDH1 PE=1 SV=1
FBP+VCS/FBP-VCS	likely.up	0.357	0.00127999	2.17	0.014	3	5	inferred	---	----	Q93VB0	Q93VB0|Q93VB0_ARATH Nucleic acid-binding, OB-fold-like protein OS=Arabidopsis thaliana GN=At2g40660 PE=2 SV=1
FBP+VCS/FBP-VCS	likely.down	-0.352	0.00116999	1.98	0.014	3	6	inferred	---	----	Q9SKI0	Q9SKI0|Q9SKI0_ARATH At2g10940/F15K19.1 OS=Arabidopsis thaliana GN=At2g10940 PE=2 SV=1
FBP+VCS/FBP-VCS	likely.down	-0.333	0.00105999	1.8	0.014	3	7	inferred	---	----	Q9FKK7	Q9FKK7|XYLA_ARATH Xylose isomerase OS=Arabidopsis thaliana GN=XYLA PE=2 SV=2
FBP+VCS/FBP-VCS	likely.down	-0.333	0.00121999	2.07	0.014	3	6	inferred	---	----	Q9FWS4	Q9FWS4|RK31_ARATH 50S ribosomal protein L31, chloroplastic OS=Arabidopsis thaliana GN=RPL31 PE=2 SV=1
FBP+VCS/FBP-VCS	likely.up	0.333	0.00106999	1.81	0.014	3	5	unresolved	---	----	Q96255;Q9SHP0	Q96255|SERB1_ARATH Phosphoserine aminotransferase 1, chloroplastic OS=Arabidopsis thaliana GN=PSAT1 PE=1 SV=1
FBP+VCS/FBP-VCS	likely.down	-0.309	0.00117999	2	0.014	3	7	inferred	---	----	Q9SCY2	Q9SCY2|FKB13_ARATH Peptidyl-prolyl cis-trans isomerase FKBP13, chloroplastic OS=Arabidopsis thaliana GN=FKBP13 PE=1 SV=2
FBP+VCS/FBP-VCS	likely.down	-0.301	0.000399996	0.68	0.014	3	11	inferred	---	----	P46422	P46422|GSTF2_ARATH Glutathione S-transferase F2 OS=Arabidopsis thaliana GN=GSTF2 PE=1 SV=3
FBP+VCS/FBP-VCS	likely.down	-0.297	0.00124999	2.12	0.014	3	8	inferred	---	----	O80860	O80860|FTSH2_ARATH ATP-dependent zinc metalloprotease FTSH 2, chloroplastic OS=Arabidopsis thaliana GN=FTSH2 PE=1 SV=1
FBP+VCS/FBP-VCS	likely.up	0.285	0.00100999	1.71	0.014	3	7	inferred	---	----	Q9FLT0	Q9FLT0|TSN2_ARATH Ribonuclease TUDOR 2 OS=Arabidopsis thaliana GN=TSN2 PE=1 SV=1
FBP+VCS/FBP-VCS	likely.up	0.28	0.00102999	1.75	0.014	3	9	inferred	---	----	Q38858	Q38858|CALR2_ARATH Calreticulin-2 OS=Arabidopsis thaliana GN=CRT2 PE=1 SV=3
FBP+VCS/FBP-VCS	likely.down	-0.279	0.00097999	1.66	0.014	3	9	inferred	---	----	Q9M2U7	Q9M2U7|Q9M2U7_ARATH AT3g54400/T12E18_90 OS=Arabidopsis thaliana GN=T12E18_90 PE=2 SV=1
FBP+VCS/FBP-VCS	likely.down	-0.271	0.00101999	1.73	0.014	3	13	inferred	---	----	Q9S9M7	Q9S9M7|Q9S9M7_ARATH Nuclear protein OS=Arabidopsis thaliana GN=At1g16080 PE=1 SV=1
FBP+VCS/FBP-VCS	likely.up	0.263	0.000419996	0.71	0.014	3	16	inferred	---	----	Q9FWR4	Q9FWR4|DHAR1_ARATH Glutathione S-transferase DHAR1, mitochondrial OS=Arabidopsis thaliana GN=DHAR1 PE=1 SV=1
FBP+VCS/FBP-VCS	likely.up	0.263	0.00102999	1.75	0.014	3	12	inferred	---	----	Q9LIK9	Q9LIK9|APS1_ARATH ATP sulfurylase 1, chloroplastic OS=Arabidopsis thaliana GN=APS1 PE=1 SV=1
FBP+VCS/FBP-VCS	likely.up	0.262	0.00116999	1.98	0.014	3	9	inferred	---	----	O22263	O22263|PDI21_ARATH Protein disulfide-isomerase like 2-1 OS=Arabidopsis thaliana GN=PDIL2-1 PE=2 SV=1
FBP+VCS/FBP-VCS	likely.down	-0.258	0.00115999	1.97	0.014	3	9	inferred	---	----	Q9SKX4	Q9SKX4|RK3A_ARATH 50S ribosomal protein L3-1, chloroplastic OS=Arabidopsis thaliana GN=RPL3A PE=2 SV=1
FBP+VCS/FBP-VCS	likely.down	-0.255	0.00101999	1.73	0.014	3	11	inferred	---	----	O23404	O23404|PPDK1_ARATH Pyruvate, phosphate dikinase 1, chloroplastic OS=Arabidopsis thaliana GN=PPDK PE=1 SV=2
FBP+VCS/FBP-VCS	likely.up	0.253	0.000919991	1.56	0.014	3	11	inferred	---	----	Q38931	Q38931|FKB62_ARATH Peptidyl-prolyl cis-trans isomerase FKBP62 OS=Arabidopsis thaliana GN=FKBP62 PE=1 SV=2
FBP+VCS/FBP-VCS	likely.down	-0.241	0.00115999	1.97	0.014	3	11	inferred	---	----	Q9LU86	Q9LU86|PRXQ_ARATH Peroxiredoxin Q, chloroplastic OS=Arabidopsis thaliana GN=PRXQ PE=1 SV=1
FBP+VCS/FBP-VCS	likely.down	-0.232	0.00103999	1.76	0.014	3	14	inferred	---	----	Q9SSA5	Q9SSA5|CYP38_ARATH Peptidyl-prolyl cis-trans isomerase CYP38, chloroplastic OS=Arabidopsis thaliana GN=CYP38 PE=1 SV=1
FBP+VCS/FBP-VCS	likely.down	-0.232	0.00114999	1.95	0.014	3	15	inferred	---	----	P55229	P55229|GLGL1_ARATH Glucose-1-phosphate adenylyltransferase large subunit 1, chloroplastic OS=Arabidopsis thaliana GN=ADG2 PE=1 SV=3
FBP+VCS/FBP-VCS	likely.down	-0.226	0.00109999	1.87	0.014	3	15	inferred	---	----	Q8W493	Q8W493|FNRL2_ARATH Ferredoxin--NADP reductase, leaf isozyme 2, chloroplastic OS=Arabidopsis thaliana GN=LFNR2 PE=1 SV=1
FBP+VCS/FBP-VCS	likely.up	0.219	0.000939991	1.59	0.014	3	13	inferred	---	----	F4I116	F4I116|SYLC_ARATH Leucine--tRNA ligase, cytoplasmic OS=Arabidopsis thaliana GN=At1g09620 PE=1 SV=1
FBP+VCS/FBP-VCS	likely.up	0.215	0.00115999	1.97	0.014	3	11	inferred	---	----	Q9LIB2	Q9LIB2|PHS1_ARATH Alpha-glucan phosphorylase 1 OS=Arabidopsis thaliana GN=PHS1 PE=1 SV=1
FBP+VCS/FBP-VCS	likely.down	-0.213	0.00122999	2.09	0.014	3	14	inferred	---	----	P82281	P82281|TL29_ARATH Thylakoid lumenal 29 kDa protein, chloroplastic OS=Arabidopsis thaliana GN=TL29 PE=1 SV=2
FBP+VCS/FBP-VCS	likely.up	0.198	0.00119999	2.04	0.014	3	17	inferred	---	----	Q9SAC6	Q9SAC6|GWD1_ARATH Alpha-glucan water dikinase 1, chloroplastic OS=Arabidopsis thaliana GN=GWD1 PE=1 SV=2
FBP+VCS/FBP-VCS	likely.down	-0.194	0.000439996	0.75	0.014	3	16	unresolved	---	----	Q9LRR9;Q9LRS0	Q9LRR9|GLO1_ARATH (S)-2-hydroxy-acid oxidase GLO1 OS=Arabidopsis thaliana GN=GLO1 PE=1 SV=1
FBP+VCS/FBP-VCS	likely.up	0.161	0.00117999	2	0.014	3	15	unresolved	---	----	P25858;Q9FX54	P25858|G3PC1_ARATH Glyceraldehyde-3-phosphate dehydrogenase GAPC1, cytosolic OS=Arabidopsis thaliana GN=GAPC1 PE=1 SV=2
FBP+VCS/FBP-VCS	likely.up	0.159	0.000399996	0.68	0.014	3	39	inferred	---	----	P38418	P38418|LOX2_ARATH Lipoxygenase 2, chloroplastic OS=Arabidopsis thaliana GN=LOX2 PE=1 SV=1
FBP+VCS/FBP-VCS	likely.down	-1.737	0.00155998	2.65	0.015	3	1	unresolved	---	----	Q42512;Q9SIN5	Q42512|CR15A_ARATH Protein COLD-REGULATED 15A, chloroplastic OS=Arabidopsis thaliana GN=COR15A PE=1 SV=1
FBP+VCS/FBP-VCS	likely.up	0.835	0.00146999	2.49	0.015	3	1	inferred	---	----	Q9FHG3	Q9FHG3|Q9FHG3_ARATH 16S rRNA processing protein RimM family OS=Arabidopsis thaliana GN=At5g46420 PE=3 SV=1
FBP+VCS/FBP-VCS	likely.down	-0.788	0.00190998	3.24	0.015	3	1	inferred	---	----	Q9LT87	Q9LT87|Q9LT87_ARATH At3g19300 OS=Arabidopsis thaliana GN=At3g19300 PE=2 SV=1
FBP+VCS/FBP-VCS	likely.up	0.758	0.00157998	2.68	0.015	3	1	inferred	---	----	Q9C6B9	Q9C6B9|PEAM3_ARATH Phosphoethanolamine N-methyltransferase 3 OS=Arabidopsis thaliana GN=NMT3 PE=2 SV=2
FBP+VCS/FBP-VCS	likely.down	-0.641	0.00157998	2.68	0.015	3	2	inferred	---	----	O49675	O49675|CCD4_ARATH Probable carotenoid cleavage dioxygenase 4, chloroplastic OS=Arabidopsis thaliana GN=CCD4 PE=1 SV=1
FBP+VCS/FBP-VCS	likely.down	-0.594	0.00137999	2.34	0.015	3	2	inferred	---	----	Q42512	Q42512|CR15A_ARATH Protein COLD-REGULATED 15A, chloroplastic OS=Arabidopsis thaliana GN=COR15A PE=1 SV=1
FBP+VCS/FBP-VCS	likely.down	-0.552	0.00149999	2.54	0.015	3	2	unresolved	---	----	Q56WK6;Q56ZI2	Q56WK6|PATL1_ARATH Patellin-1 OS=Arabidopsis thaliana GN=PATL1 PE=1 SV=2
FBP+VCS/FBP-VCS	likely.down	-0.535	0.00142999	2.43	0.015	3	3	inferred	---	----	P56769	P56769|PSAJ_ARATH Photosystem I reaction center subunit IX OS=Arabidopsis thaliana GN=psaJ PE=3 SV=1
FBP+VCS/FBP-VCS	likely.up	0.48	0.00193937	3.29	0.015	3	3	inferred	---	----	Q9FN41	Q9FN41|MTBC_ARATH Probable bifunctional methylthioribulose-1-phosphate dehydratase/enolase-phosphatase E1 OS=Arabidopsis thaliana GN=At5g53850 PE=1 SV=1
FBP+VCS/FBP-VCS	likely.down	-0.472	0.00132999	2.26	0.015	3	3	inferred	---	----	Q9LM71	Q9LM71|FKB18_ARATH Peptidyl-prolyl cis-trans isomerase FKBP18, chloroplastic OS=Arabidopsis thaliana GN=FKBP18 PE=1 SV=2
FBP+VCS/FBP-VCS	likely.up	0.472	0.00138999	2.36	0.015	3	4	inferred	---	----	P42760	P42760|GSTF6_ARATH Glutathione S-transferase F6 OS=Arabidopsis thaliana GN=GSTF6 PE=2 SV=2
FBP+VCS/FBP-VCS	likely.down	-0.468	0.00147999	2.51	0.015	3	5	inferred	---	----	P94040	P94040|GL31_ARATH Germin-like protein subfamily 3 member 1 OS=Arabidopsis thaliana GN=GLP1 PE=1 SV=1
FBP+VCS/FBP-VCS	likely.up	0.46	0.00193876	3.29	0.015	3	3	inferred	---	----	Q9ZUP3	Q9ZUP3|NAP1B_ARATH Nucleosome assembly protein 1;2 OS=Arabidopsis thaliana GN=NAP1;2 PE=1 SV=1
FBP+VCS/FBP-VCS	likely.up	0.428	0.00189998	3.22	0.015	3	4	inferred	---	----	Q9SRT9	Q9SRT9|RGP1_ARATH UDP-arabinopyranose mutase 1 OS=Arabidopsis thaliana GN=RGP1 PE=1 SV=1
FBP+VCS/FBP-VCS	likely.up	0.415	0.00203189	3.45	0.015	3	3	inferred	---	----	P42759	P42759|ERD10_ARATH Dehydrin ERD10 OS=Arabidopsis thaliana GN=ERD10 PE=1 SV=1
FBP+VCS/FBP-VCS	likely.up	0.412	0.00187998	3.19	0.015	3	4	inferred	---	----	Q9SID0	Q9SID0|SCRK1_ARATH Probable fructokinase-1 OS=Arabidopsis thaliana GN=At2g31390 PE=2 SV=1
FBP+VCS/FBP-VCS	likely.down	-0.398	0.00206519	3.5	0.015	3	3	inferred	---	----	Q9LVA4	Q9LVA4|Q9LVA4_ARATH Plant invertase/pectin methylesterase inhibitor superfamily protein OS=Arabidopsis thaliana GN=MMI9.18 PE=2 SV=1
FBP+VCS/FBP-VCS	likely.down	-0.395	0.00134999	2.29	0.015	3	5	inferred	---	----	O49304	O49304|O49304_ARATH At1g23130/T26J12_10 OS=Arabidopsis thaliana GN=At1g23130 PE=2 SV=1
FBP+VCS/FBP-VCS	likely.down	-0.39	0.00154998	2.63	0.015	3	4	inferred	---	----	Q8W585	Q8W585|FTSH8_ARATH ATP-dependent zinc metalloprotease FTSH 8, chloroplastic OS=Arabidopsis thaliana GN=FTSH8 PE=1 SV=1
FBP+VCS/FBP-VCS	likely.down	-0.383	0.00147999	2.51	0.015	3	5	inferred	---	----	P83755	P83755|PSBA_ARATH Photosystem II protein D1 OS=Arabidopsis thaliana GN=psbA PE=1 SV=2
FBP+VCS/FBP-VCS	likely.up	0.377	0.00151998	2.58	0.015	3	4	inferred	---	----	Q9SE50	Q9SE50|BGL18_ARATH Beta-D-glucopyranosyl abscisate beta-glucosidase OS=Arabidopsis thaliana GN=BGLU18 PE=1 SV=2
FBP+VCS/FBP-VCS	likely.up	0.377	0.00159998	2.71	0.015	3	3	inferred	---	----	Q9LJE4	Q9LJE4|CPNB2_ARATH Chaperonin 60 subunit beta 2, chloroplastic OS=Arabidopsis thaliana GN=CPN60B2 PE=1 SV=1
FBP+VCS/FBP-VCS	likely.down	-0.347	0.000369996	0.63	0.015	3	11	unresolved	---	----	O80860;Q8W585	O80860|FTSH2_ARATH ATP-dependent zinc metalloprotease FTSH 2, chloroplastic OS=Arabidopsis thaliana GN=FTSH2 PE=1 SV=1
FBP+VCS/FBP-VCS	likely.up	0.344	0.00133999	2.27	0.015	3	5	inferred	---	----	Q5XEP2	Q5XEP2|HSOP2_ARATH Hsp70-Hsp90 organizing protein 2 OS=Arabidopsis thaliana GN=HOP2 PE=1 SV=1
FBP+VCS/FBP-VCS	likely.down	-0.335	0.00170998	2.9	0.015	3	5	inferred	---	----	Q9FW48	Q9FW48|Q9FW48_ARATH Leucine-rich repeat (LRR) family protein OS=Arabidopsis thaliana GN=At1g33600 PE=4 SV=1
FBP+VCS/FBP-VCS	likely.down	-0.33	0.000389996	0.66	0.015	3	16	inferred	---	----	A0A1P8AWX3	A0A1P8AWX3|A0A1P8AWX3_ARATH Leucine-rich repeat (LRR) family protein OS=Arabidopsis thaliana GN=At1g33590 PE=4 SV=1
FBP+VCS/FBP-VCS	likely.down	-0.328	0.000389996	0.66	0.015	3	11	inferred	---	----	Q56ZI2	Q56ZI2|PATL2_ARATH Patellin-2 OS=Arabidopsis thaliana GN=PATL2 PE=1 SV=2
FBP+VCS/FBP-VCS	likely.up	0.323	0.00162998	2.76	0.015	3	7	inferred	---	----	Q9ZW85	Q9ZW85|LEUD3_ARATH 3-isopropylmalate dehydratase small subunit 3 OS=Arabidopsis thaliana GN=At2g43090 PE=1 SV=1
FBP+VCS/FBP-VCS	likely.down	-0.321	0.00190998	3.24	0.015	3	5	inferred	---	----	Q9LRJ9	Q9LRJ9|CRR38_ARATH Cysteine-rich repeat secretory protein 38 OS=Arabidopsis thaliana GN=CRRSP38 PE=2 SV=1
FBP+VCS/FBP-VCS	likely.down	-0.306	0.00163998	2.78	0.015	3	6	inferred	---	----	P94072	P94072|GL33_ARATH Germin-like protein subfamily 3 member 3 OS=Arabidopsis thaliana GN=GER3 PE=1 SV=1
FBP+VCS/FBP-VCS	likely.up	0.292	0.00141999	2.41	0.015	3	10	inferred	---	----	O49485	O49485|SERA1_ARATH D-3-phosphoglycerate dehydrogenase 1, chloroplastic OS=Arabidopsis thaliana GN=PGDH1 PE=1 SV=1
FBP+VCS/FBP-VCS	likely.up	0.287	0.00157998	2.68	0.015	3	6	inferred	---	----	Q9ZPZ4	Q9ZPZ4|Q9ZPZ4_ARATH T31J12.3 protein OS=Arabidopsis thaliana GN=At1g09310 PE=1 SV=1
FBP+VCS/FBP-VCS	likely.down	-0.281	0.00167998	2.85	0.015	3	8	inferred	---	----	Q39041	Q39041|INVA4_ARATH Acid beta-fructofuranosidase 4, vacuolar OS=Arabidopsis thaliana GN=BFRUCT4 PE=1 SV=2
FBP+VCS/FBP-VCS	likely.up	0.277	0.00188998	3.21	0.015	3	7	inferred	---	----	Q43870	Q43870|APS2_ARATH ATP sulfurylase 2 OS=Arabidopsis thaliana GN=APS2 PE=1 SV=1
FBP+VCS/FBP-VCS	likely.down	-0.274	0.00130999	2.22	0.015	3	7	inferred	---	----	O50061	O50061|RK4_ARATH 50S ribosomal protein L4, chloroplastic OS=Arabidopsis thaliana GN=RPL4 PE=2 SV=2
FBP+VCS/FBP-VCS	likely.down	-0.273	0.00204299	3.46	0.015	3	7	inferred	---	----	A0A1P8AWU9	A0A1P8AWU9|A0A1P8AWU9_ARATH High chlorophyll fluorescence phenotype 173 OS=Arabidopsis thaliana GN=HCF173 PE=4 SV=1
FBP+VCS/FBP-VCS	likely.down	-0.272	0.00147999	2.51	0.015	3	7	inferred	---	----	P36210	P36210|RK121_ARATH 50S ribosomal protein L12-1, chloroplastic OS=Arabidopsis thaliana GN=RPL12A PE=2 SV=1
FBP+VCS/FBP-VCS	likely.down	-0.271	0.00168998	2.87	0.015	3	8	inferred	---	----	O22160	O22160|TL15A_ARATH Thylakoid lumenal 15 kDa protein 1, chloroplastic OS=Arabidopsis thaliana GN=At2g44920 PE=1 SV=2
FBP+VCS/FBP-VCS	likely.up	0.271	0.00147999	2.51	0.015	3	5	inferred	---	----	Q9SCX3	Q9SCX3|EF1B2_ARATH Elongation factor 1-beta 2 OS=Arabidopsis thaliana GN=At5g19510 PE=1 SV=1
FBP+VCS/FBP-VCS	likely.down	-0.26	0.00205374	3.48	0.015	3	7	inferred	---	----	Q680K2	Q680K2|GPPL1_ARATH Haloacid dehalogenase-like hydrolase domain-containing protein At4g39970 OS=Arabidopsis thaliana GN=At4g39970 PE=2 SV=1
FBP+VCS/FBP-VCS	likely.up	0.256	0.00137999	2.34	0.015	3	8	inferred	---	----	O04450	O04450|TCPE_ARATH T-complex protein 1 subunit epsilon OS=Arabidopsis thaliana GN=CCT5 PE=1 SV=1
FBP+VCS/FBP-VCS	likely.up	0.255	0.00163998	2.78	0.015	3	7	inferred	---	----	Q8RWT5	Q8RWT5|Q8RWT5_ARATH AICARFT/IMPCHase bienzyme family protein OS=Arabidopsis thaliana GN=At2g35040 PE=1 SV=1
FBP+VCS/FBP-VCS	likely.down	-0.25	0.00170998	2.9	0.015	3	10	inferred	---	----	O49629	O49629|PAP2_ARATH Probable plastid-lipid-associated protein 2, chloroplastic OS=Arabidopsis thaliana GN=PAP2 PE=1 SV=1
FBP+VCS/FBP-VCS	likely.up	0.249	0.00213481	3.62	0.015	3	6	inferred	---	----	O80852	O80852|GSTF9_ARATH Glutathione S-transferase F9 OS=Arabidopsis thaliana GN=GSTF9 PE=1 SV=1
FBP+VCS/FBP-VCS	likely.down	-0.245	0.00143999	2.44	0.015	3	12	inferred	---	----	Q96262	Q96262|PCAP1_ARATH Plasma membrane-associated cation-binding protein 1 OS=Arabidopsis thaliana GN=PCAP1 PE=1 SV=1
FBP+VCS/FBP-VCS	likely.down	-0.237	0.00168998	2.87	0.015	3	11	inferred	---	----	Q94K71	Q94K71|CBBY_ARATH CBBY-like protein OS=Arabidopsis thaliana GN=CBBY PE=1 SV=1
FBP+VCS/FBP-VCS	likely.down	-0.227	0.00138999	2.36	0.015	3	10	inferred	---	----	P09468	P09468|ATPE_ARATH ATP synthase epsilon chain, chloroplastic OS=Arabidopsis thaliana GN=atpE PE=1 SV=2
FBP+VCS/FBP-VCS	likely.up	0.226	0.00188998	3.21	0.015	3	8	inferred	---	----	O65398	O65398|GLX1_ARATH Lactoylglutathione lyase GLX1 OS=Arabidopsis thaliana GN=GLX1 PE=1 SV=1
FBP+VCS/FBP-VCS	likely.down	-0.22	0.00144999	2.46	0.015	3	10	inferred	---	----	Q9FPF0	Q9FPF0|DJ1A_ARATH Protein DJ-1 homolog A OS=Arabidopsis thaliana GN=DJ1A PE=1 SV=1
FBP+VCS/FBP-VCS	likely.down	-0.217	0.00189998	3.22	0.015	3	10	inferred	---	----	P56759	P56759|ATPF_ARATH ATP synthase subunit b, chloroplastic OS=Arabidopsis thaliana GN=atpF PE=3 SV=1
FBP+VCS/FBP-VCS	likely.up	0.214	0.00188998	3.21	0.015	3	10	inferred	---	----	Q9FVT2	Q9FVT2|EF1G2_ARATH Probable elongation factor 1-gamma 2 OS=Arabidopsis thaliana GN=At1g57720 PE=1 SV=1
FBP+VCS/FBP-VCS	likely.down	-0.211	0.00168998	2.87	0.015	3	11	inferred	---	----	Q9S726	Q9S726|RPI3_ARATH Probable ribose-5-phosphate isomerase 3, chloroplastic OS=Arabidopsis thaliana GN=RPI3 PE=1 SV=1
FBP+VCS/FBP-VCS	likely.down	-0.21	0.00131999	2.24	0.015	3	9	inferred	---	----	Q9LRS0	Q9LRS0|GLO2_ARATH (S)-2-hydroxy-acid oxidase GLO2 OS=Arabidopsis thaliana GN=GLO2 PE=1 SV=1
FBP+VCS/FBP-VCS	likely.up	0.209	0.000389996	0.66	0.015	3	26	inferred	---	----	Q9SIF2	Q9SIF2|HS905_ARATH Heat shock protein 90-5, chloroplastic OS=Arabidopsis thaliana GN=HSP90-5 PE=1 SV=1
FBP+VCS/FBP-VCS	likely.up	0.205	0.00211109	3.58	0.015	3	12	inferred	---	----	Q9SEI2	Q9SEI2|PS6AA_ARATH 26S proteasome regulatory subunit 6A homolog A OS=Arabidopsis thaliana GN=RPT5A PE=1 SV=1
FBP+VCS/FBP-VCS	likely.up	0.199	0.00209888	3.56	0.015	3	10	inferred	---	----	Q8VYI4	Q8VYI4|Q8VYI4_ARATH Aspartate-semialdehyde dehydrogenase, putative OS=Arabidopsis thaliana GN=At1g14810 PE=2 SV=1
FBP+VCS/FBP-VCS	likely.up	0.197	0.00197936	3.36	0.015	3	12	inferred	---	----	Q94A41	Q94A41|AMY3_ARATH Alpha-amylase 3, chloroplastic OS=Arabidopsis thaliana GN=AMY3 PE=1 SV=1
FBP+VCS/FBP-VCS	likely.down	-0.195	0.000379996	0.64	0.015	3	24	inferred	---	----	Q9C9W5	Q9C9W5|HPR1_ARATH Glycerate dehydrogenase HPR, peroxisomal OS=Arabidopsis thaliana GN=HPR PE=1 SV=1
FBP+VCS/FBP-VCS	likely.down	-0.187	0.00196937	3.34	0.015	3	12	inferred	---	----	Q949U7	Q949U7|PRX2E_ARATH Peroxiredoxin-2E, chloroplastic OS=Arabidopsis thaliana GN=PRXIIE PE=1 SV=2
FBP+VCS/FBP-VCS	likely.up	0.182	0.00166998	2.83	0.015	3	16	inferred	---	----	Q9SYT0	Q9SYT0|ANXD1_ARATH Annexin D1 OS=Arabidopsis thaliana GN=ANN1 PE=1 SV=1
FBP+VCS/FBP-VCS	likely.up	0.18	0.00188998	3.21	0.015	3	12	inferred	---	----	O04499	O04499|PMG1_ARATH 2,3-bisphosphoglycerate-independent phosphoglycerate mutase 1 OS=Arabidopsis thaliana GN=PGM1 PE=2 SV=3
FBP+VCS/FBP-VCS	likely.up	0.176	0.00163998	2.78	0.015	3	16	inferred	---	----	Q9ZT91	Q9ZT91|EFTM_ARATH Elongation factor Tu, mitochondrial OS=Arabidopsis thaliana GN=TUFA PE=1 SV=1
FBP+VCS/FBP-VCS	likely.down	-0.163	0.00147999	2.51	0.015	3	19	inferred	---	----	Q9LYA9	Q9LYA9|CP41A_ARATH Chloroplast stem-loop binding protein of 41 kDa a, chloroplastic OS=Arabidopsis thaliana GN=CSP41A PE=1 SV=1
FBP+VCS/FBP-VCS	likely.down	-0.115	0.00147999	2.51	0.015	3	25	inferred	---	----	P10896	P10896|RCA_ARATH Ribulose bisphosphate carboxylase/oxygenase activase, chloroplastic OS=Arabidopsis thaliana GN=RCA PE=1 SV=2
FBP+VCS/FBP-VCS	likely.down	-1.527	0.00238747	4.05	0.016	3	1	inferred	---	----	Q9LNC6	Q9LNC6|TOL2_ARATH TOM1-like protein 2 OS=Arabidopsis thaliana GN=TOL2 PE=1 SV=1
FBP+VCS/FBP-VCS	likely.up	1.337	0.00203156	3.45	0.016	1	1	inferred	---	----	Q84L33	Q84L33|RD23B_ARATH Ubiquitin receptor RAD23b OS=Arabidopsis thaliana GN=RAD23B PE=1 SV=3
FBP+VCS/FBP-VCS	likely.down	-0.943	0.00179998	3.05	0.016	2	1	inferred	---	----	Q9S7D2	Q9S7D2|Q9S7D2_ARATH Putative ribulose-1,5-bisphosphate carboxylase/oxygenase small subunit N-methyltransferase I OS=Arabidopsis thaliana GN=F17A17.1 PE=1 SV=1
FBP+VCS/FBP-VCS	likely.down	-0.897	0.000369996	0.63	0.016	3	2	unresolved	---	----	B3H5S2;P10795;P10796	B3H5S2|B3H5S2_ARATH Ribulose bisphosphate carboxylase small chain OS=Arabidopsis thaliana GN=RBCS3B PE=3 SV=1
FBP+VCS/FBP-VCS	likely.down	-0.783	0.00186998	3.17	0.016	3	1	inferred	---	----	Q9SCV8	Q9SCV8|BGAL4_ARATH Beta-galactosidase 4 OS=Arabidopsis thaliana GN=BGAL4 PE=1 SV=1
FBP+VCS/FBP-VCS	likely.up	0.767	0.00178998	3.04	0.016	3	1	inferred	---	----	rev_A0A1P8AND3	A0A1P8AND3|A0A1P8AND3_ARATH reversed Auxin-like 1 protein OS=Arabidopsis thaliana GN=AUL1 PE=4 SV=1
FBP+VCS/FBP-VCS	likely.up	0.757	0.00220928	3.75	0.016	3	1	inferred	---	----	Q9XIA7	Q9XIA7|TOM6_ARATH Mitochondrial import receptor subunit TOM6 homolog OS=Arabidopsis thaliana GN=TOM6 PE=1 SV=1
FBP+VCS/FBP-VCS	likely.down	-0.752	0.00183998	3.12	0.016	3	1	inferred	---	----	P32962	P32962|NRL2_ARATH Nitrilase 2 OS=Arabidopsis thaliana GN=NIT2 PE=1 SV=1
FBP+VCS/FBP-VCS	likely.up	0.726	0.00224703	3.81	0.016	3	1	unresolved	---	----	O04130;O49485;Q9LT69	O04130|SERA2_ARATH D-3-phosphoglycerate dehydrogenase 2, chloroplastic OS=Arabidopsis thaliana GN=PGDH2 PE=1 SV=2
FBP+VCS/FBP-VCS	likely.down	-0.714	0.00239997	4.07	0.016	3	1	inferred	---	----	Q75W54	Q75W54|EBM_ARATH Mannosylglycoprotein endo-beta-mannosidase OS=Arabidopsis thaliana GN=EBM PE=1 SV=3
FBP+VCS/FBP-VCS	likely.down	-0.709	0.00232924	3.95	0.016	3	1	unresolved	---	----	O80803;P24806	O80803|XTH17_ARATH Probable xyloglucan endotransglucosylase/hydrolase protein 17 OS=Arabidopsis thaliana GN=XTH17 PE=1 SV=1
FBP+VCS/FBP-VCS	likely.down	-0.707	0.00256753	4.35	0.016	3	1	inferred	---	----	rev_Q9FWW5	Q9FWW5|Y1215_ARATH reversed WEB family protein At1g12150 OS=Arabidopsis thaliana GN=At1g12150 PE=2 SV=1
FBP+VCS/FBP-VCS	likely.up	0.699	0.00224703	3.81	0.016	3	1	inferred	---	----	Q8GWE1	Q8GWE1|UCH3_ARATH Ubiquitin carboxyl-terminal hydrolase 3 OS=Arabidopsis thaliana GN=UCH3 PE=2 SV=1
FBP+VCS/FBP-VCS	likely.up	0.639	0.0026575	4.51	0.016	3	1	unresolved	---	----	Q944H0;Q9C6B9;Q9FR44	Q944H0|PEAM2_ARATH Phosphomethylethanolamine N-methyltransferase OS=Arabidopsis thaliana GN=NMT2 PE=2 SV=2
FBP+VCS/FBP-VCS	likely.down	-0.535	0.00180998	3.07	0.016	3	2	inferred	---	----	Q9SZ51	Q9SZ51|Q9SZ51_ARATH Early nodulin-like protein 15 OS=Arabidopsis thaliana GN=ENODL15 PE=2 SV=1
FBP+VCS/FBP-VCS	likely.up	0.503	0.0020978	3.56	0.016	3	2	inferred	---	----	Q56WN1	Q56WN1|GLN11_ARATH Glutamine synthetase cytosolic isozyme 1-1 OS=Arabidopsis thaliana GN=GLN1-1 PE=1 SV=2
FBP+VCS/FBP-VCS	likely.down	-0.494	0.00202103	3.43	0.016	3	2	inferred	---	----	Q9SUC6	Q9SUC6|BBE22_ARATH Berberine bridge enzyme-like 22 OS=Arabidopsis thaliana GN=FAD-OXR PE=2 SV=1
FBP+VCS/FBP-VCS	likely.down	-0.477	0.00238269	4.04	0.016	3	2	inferred	---	----	A8MQX6	A8MQX6|A8MQX6_ARATH Bifunctional inhibitor/lipid-transfer protein/seed storage 2S albumin superfamily protein OS=Arabidopsis thaliana GN=At4g22513 PE=4 SV=1
FBP+VCS/FBP-VCS	likely.up	0.465	0.0024675	4.18	0.016	3	2	inferred	---	----	Q84WM9	Q84WM9|EF1B1_ARATH Elongation factor 1-beta 1 OS=Arabidopsis thaliana GN=At5g12110 PE=2 SV=2
FBP+VCS/FBP-VCS	likely.down	-0.422	0.00185998	3.15	0.016	3	3	inferred	---	----	Q9FXA1	Q9FXA1|Q9FXA1_ARATH AT1G49750 protein OS=Arabidopsis thaliana GN=At1g49750 PE=2 SV=1
FBP+VCS/FBP-VCS	likely.down	-0.417	0.0026027	4.41	0.016	3	3	inferred	---	----	Q9SCY3	Q9SCY3|PNSL4_ARATH Photosynthetic NDH subunit of lumenal location 4, chloroplastic OS=Arabidopsis thaliana GN=PNSL4 PE=1 SV=1
FBP+VCS/FBP-VCS	likely.up	0.412	0.00243587	4.13	0.016	3	3	inferred	---	----	O50039	O50039|OTC_ARATH Ornithine carbamoyltransferase, chloroplastic OS=Arabidopsis thaliana GN=OTC PE=1 SV=2
FBP+VCS/FBP-VCS	likely.down	-0.395	0.00237497	4.03	0.016	3	4	inferred	---	----	Q9FFH6	Q9FFH6|FLA13_ARATH Fasciclin-like arabinogalactan protein 13 OS=Arabidopsis thaliana GN=FLA13 PE=1 SV=1
FBP+VCS/FBP-VCS	likely.up	0.394	0.00208789	3.54	0.016	3	3	inferred	---	----	Q9FPJ8	Q9FPJ8|RB45A_ARATH Polyadenylate-binding protein RBP45A OS=Arabidopsis thaliana GN=RBP45A PE=2 SV=1
FBP+VCS/FBP-VCS	likely.up	0.381	0.00240503	4.08	0.016	3	3	inferred	---	----	Q9M2V1	Q9M2V1|NCA1_ARATH Protein NCA1 OS=Arabidopsis thaliana GN=NCA1 PE=1 SV=1
FBP+VCS/FBP-VCS	likely.down	-0.366	0.00218388	3.7	0.016	3	5	inferred	---	----	P56773	P56773|CYB6_ARATH Cytochrome b6 OS=Arabidopsis thaliana GN=petB PE=1 SV=1
FBP+VCS/FBP-VCS	likely.up	0.344	0.00215907	3.66	0.016	3	4	inferred	---	----	Q9XIP8	Q9XIP8|CDI_ARATH Protein CDI OS=Arabidopsis thaliana GN=CDI PE=2 SV=1
FBP+VCS/FBP-VCS	likely.up	0.332	0.00237497	4.03	0.016	3	4	inferred	---	----	Q9M401	Q9M401|BCAT3_ARATH Branched-chain-amino-acid aminotransferase 3, chloroplastic OS=Arabidopsis thaliana GN=BCAT3 PE=1 SV=1
FBP+VCS/FBP-VCS	likely.up	0.327	0.00268052	4.55	0.016	3	4	inferred	---	----	Q9M0V6	Q9M0V6|FNRR1_ARATH Ferredoxin--NADP reductase, root isozyme 1, chloroplastic OS=Arabidopsis thaliana GN=RFNR1 PE=2 SV=2
FBP+VCS/FBP-VCS	likely.down	-0.31	0.00184998	3.14	0.016	3	7	inferred	---	----	Q9C7N5	Q9C7N5|GDL14_ARATH GDSL esterase/lipase At1g29660 OS=Arabidopsis thaliana GN=At1g29660 PE=1 SV=1
FBP+VCS/FBP-VCS	likely.down	-0.302	0.00181998	3.09	0.016	3	5	inferred	---	----	Q9LJR2	Q9LJR2|LECT2_ARATH Lectin-like protein LEC OS=Arabidopsis thaliana GN=LEC PE=1 SV=1
FBP+VCS/FBP-VCS	likely.up	0.299	0.00243035	4.12	0.016	3	5	inferred	---	----	Q9FEB5	Q9FEB5|DSP4_ARATH Phosphoglucan phosphatase DSP4, chloroplastic OS=Arabidopsis thaliana GN=DSP4 PE=1 SV=1
FBP+VCS/FBP-VCS	likely.up	0.298	0.00254663	4.32	0.016	3	5	inferred	---	----	O49499	O49499|CAMT4_ARATH Caffeoyl-CoA O-methyltransferase 1 OS=Arabidopsis thaliana GN=CCOAOMT1 PE=1 SV=1
FBP+VCS/FBP-VCS	likely.down	-0.296	0.000349997	0.59	0.016	3	16	inferred	---	----	P56771	P56771|CYF_ARATH Cytochrome f OS=Arabidopsis thaliana GN=petA PE=3 SV=1
FBP+VCS/FBP-VCS	likely.down	-0.296	0.00218388	3.7	0.016	3	5	inferred	---	----	Q9FY50	Q9FY50|RK10_ARATH 50S ribosomal protein L10, chloroplastic OS=Arabidopsis thaliana GN=RPL10 PE=2 SV=1
FBP+VCS/FBP-VCS	likely.down	-0.284	0.00238269	4.04	0.016	3	5	inferred	---	----	Q9FVR6	Q9FVR6|Y1222_ARATH Uncharacterized protein At1g32220, chloroplastic OS=Arabidopsis thaliana GN=At1g32220 PE=1 SV=1
FBP+VCS/FBP-VCS	likely.down	-0.278	0.00251312	4.26	0.016	3	5	inferred	---	----	Q8H1Q1	Q8H1Q1|TL203_ARATH Thylakoid lumenal protein TL20.3, chloroplastic OS=Arabidopsis thaliana GN=TL20.3 PE=1 SV=1
FBP+VCS/FBP-VCS	likely.up	0.277	0.000359996	0.61	0.016	3	17	inferred	---	----	Q9M9K1	Q9M9K1|PMG2_ARATH Probable 2,3-bisphosphoglycerate-independent phosphoglycerate mutase 2 OS=Arabidopsis thaliana GN=At3g08590 PE=1 SV=1
FBP+VCS/FBP-VCS	likely.down	-0.275	0.00251312	4.26	0.016	3	6	inferred	---	----	Q9LK72	Q9LK72|LECT5_ARATH Lectin-like protein At3g16530 OS=Arabidopsis thaliana GN=At3g16530 PE=1 SV=1
FBP+VCS/FBP-VCS	likely.up	0.275	0.00202126	3.43	0.016	3	6	inferred	---	----	Q9S7L9	Q9S7L9|CX6B1_ARATH Cytochrome c oxidase subunit 6b-1 OS=Arabidopsis thaliana GN=COX6B-1 PE=1 SV=1
FBP+VCS/FBP-VCS	likely.down	-0.272	0.00208693	3.54	0.016	3	7	inferred	---	----	Q8VYM4	Q8VYM4|PSRP2_ARATH 30S ribosomal protein 2, chloroplastic OS=Arabidopsis thaliana GN=PSRP2 PE=2 SV=1
FBP+VCS/FBP-VCS	likely.down	-0.268	0.00223527	3.79	0.016	3	7	unresolved	---	----	A0A1I9LQB3;P27140;P42737-2	A0A1I9LQB3|A0A1I9LQB3_ARATH Carbonic anhydrase OS=Arabidopsis thaliana GN=CA1 PE=1 SV=1
FBP+VCS/FBP-VCS	likely.down	-0.262	0.00226188	3.84	0.016	3	7	unresolved	---	----	Q96291;Q9C5R8	Q96291|BAS1A_ARATH 2-Cys peroxiredoxin BAS1, chloroplastic OS=Arabidopsis thaliana GN=BAS1 PE=1 SV=2
FBP+VCS/FBP-VCS	likely.up	0.262	0.00223527	3.79	0.016	3	7	inferred	---	----	Q43387	Q43387|PER71_ARATH Peroxidase 71 OS=Arabidopsis thaliana GN=PER71 PE=1 SV=1
FBP+VCS/FBP-VCS	likely.up	0.258	0.00230118	3.9	0.016	3	6	inferred	---	----	P48006	P48006|EF1D1_ARATH Elongation factor 1-delta 1 OS=Arabidopsis thaliana GN=At1g30230 PE=1 SV=2
FBP+VCS/FBP-VCS	likely.up	0.258	0.00243587	4.13	0.016	3	7	inferred	---	----	Q9M9P3	Q9M9P3|UGPA2_ARATH UTP--glucose-1-phosphate uridylyltransferase 2 OS=Arabidopsis thaliana GN=UGP2 PE=1 SV=1
FBP+VCS/FBP-VCS	likely.up	0.253	0.0026301	4.46	0.016	3	6	inferred	---	----	P41916	P41916|RAN1_ARATH GTP-binding nuclear protein Ran-1 OS=Arabidopsis thaliana GN=RAN1 PE=1 SV=1
FBP+VCS/FBP-VCS	likely.down	-0.251	0.000369996	0.63	0.016	3	16	inferred	---	----	Q9SSS9	Q9SSS9|ATPD_ARATH ATP synthase subunit delta, chloroplastic OS=Arabidopsis thaliana GN=ATPD PE=1 SV=1
FBP+VCS/FBP-VCS	likely.up	0.237	0.00231704	3.93	0.016	3	9	inferred	---	----	Q9SA73	Q9SA73|OLA1_ARATH Obg-like ATPase 1 OS=Arabidopsis thaliana GN=YchF1 PE=1 SV=1
FBP+VCS/FBP-VCS	likely.up	0.232	0.0024675	4.18	0.016	3	9	inferred	---	----	Q94K48	Q94K48|Q94K48_ARATH ARM repeat superfamily protein OS=Arabidopsis thaliana GN=At3g62530 PE=2 SV=1
FBP+VCS/FBP-VCS	likely.down	-0.227	0.00218388	3.7	0.016	3	7	inferred	---	----	Q9SY97	Q9SY97|LHCA3_ARATH Photosystem I chlorophyll a/b-binding protein 3-1, chloroplastic OS=Arabidopsis thaliana GN=LHCA3 PE=1 SV=1
FBP+VCS/FBP-VCS	likely.down	-0.226	0.00249997	4.24	0.016	3	8	inferred	---	----	Q9SHE8	Q9SHE8|PSAF_ARATH Photosystem I reaction center subunit III, chloroplastic OS=Arabidopsis thaliana GN=PSAF PE=1 SV=1
FBP+VCS/FBP-VCS	likely.up	0.224	0.00253243	4.3	0.016	3	8	inferred	---	----	P32961	P32961|NRL1_ARATH Nitrilase 1 OS=Arabidopsis thaliana GN=NIT1 PE=1 SV=2
FBP+VCS/FBP-VCS	likely.up	0.22	0.00181998	3.09	0.016	3	11	inferred	---	----	Q9M591	Q9M591|CRD1_ARATH Magnesium-protoporphyrin IX monomethyl ester [oxidative] cyclase, chloroplastic OS=Arabidopsis thaliana GN=CRD1 PE=1 SV=2
FBP+VCS/FBP-VCS	likely.up	0.218	0.00180998	3.07	0.016	3	10	inferred	---	----	Q9FXA2	Q9FXA2|PABP8_ARATH Polyadenylate-binding protein 8 OS=Arabidopsis thaliana GN=PAB8 PE=1 SV=1
FBP+VCS/FBP-VCS	likely.up	0.217	0.00178998	3.04	0.016	3	12	inferred	---	----	F4K0E8	F4K0E8|ISPG_ARATH 4-hydroxy-3-methylbut-2-en-1-yl diphosphate synthase (ferredoxin), chloroplastic OS=Arabidopsis thaliana GN=ISPG PE=1 SV=1
FBP+VCS/FBP-VCS	likely.up	0.217	0.00224703	3.81	0.016	3	7	inferred	---	----	P31167	P31167|ADT1_ARATH ADP,ATP carrier protein 1, mitochondrial OS=Arabidopsis thaliana GN=AAC1 PE=1 SV=2
FBP+VCS/FBP-VCS	likely.up	0.206	0.0025733	4.36	0.016	3	10	inferred	---	----	O81235	O81235|SODM1_ARATH Superoxide dismutase [Mn] 1, mitochondrial OS=Arabidopsis thaliana GN=MSD1 PE=1 SV=2
FBP+VCS/FBP-VCS	likely.down	-0.203	0.00187998	3.19	0.016	3	13	inferred	---	----	O81439	O81439|PAP1_ARATH Probable plastid-lipid-associated protein 1, chloroplastic OS=Arabidopsis thaliana GN=PAP1 PE=1 SV=1
FBP+VCS/FBP-VCS	likely.up	0.199	0.00181998	3.09	0.016	3	11	unresolved	---	----	P21240;Q9LJE4	P21240|CPNB1_ARATH Chaperonin 60 subunit beta 1, chloroplastic OS=Arabidopsis thaliana GN=CPN60B1 PE=1 SV=3
FBP+VCS/FBP-VCS	likely.up	0.197	0.00213481	3.62	0.016	3	11	inferred	---	----	Q8W4H8	Q8W4H8|GDL19_ARATH Inactive GDSL esterase/lipase-like protein 23 OS=Arabidopsis thaliana GN=GLL23 PE=1 SV=1
FBP+VCS/FBP-VCS	likely.up	0.196	0.0021222	3.6	0.016	3	8	inferred	---	----	Q93VP3	Q93VP3|IF5A2_ARATH Eukaryotic translation initiation factor 5A-2 OS=Arabidopsis thaliana GN=ELF5A-2 PE=1 SV=1
FBP+VCS/FBP-VCS	likely.up	0.177	0.00256753	4.35	0.016	3	13	inferred	---	----	Q9FJX3	Q9FJX3|VDAC2_ARATH Mitochondrial outer membrane protein porin 2 OS=Arabidopsis thaliana GN=VDAC2 PE=1 SV=1
FBP+VCS/FBP-VCS	likely.down	-0.17	0.00256753	4.35	0.016	3	11	inferred	---	----	Q42139	Q42139|Q42139_ARATH AT4g32260/F10M6_100 OS=Arabidopsis thaliana GN=PDE334 PE=1 SV=2
FBP+VCS/FBP-VCS	likely.down	-0.169	0.00243035	4.12	0.016	3	9	inferred	---	----	P93014	P93014|RR5_ARATH 30S ribosomal protein S5, chloroplastic OS=Arabidopsis thaliana GN=rps5 PE=2 SV=1
FBP+VCS/FBP-VCS	likely.up	0.161	0.00186998	3.17	0.016	3	19	unresolved	---	----	Q39043;Q9LKR3	Q39043|MD37F_ARATH Mediator of RNA polymerase II transcription subunit 37f OS=Arabidopsis thaliana GN=MED37F PE=1 SV=2
FBP+VCS/FBP-VCS	likely.down	-0.15	0.00203156	3.45	0.016	3	20	inferred	---	----	P25857	P25857|G3PB_ARATH Glyceraldehyde-3-phosphate dehydrogenase GAPB, chloroplastic OS=Arabidopsis thaliana GN=GAPB PE=1 SV=2
FBP+VCS/FBP-VCS	likely.down	-0.145	0.00260807	4.42	0.016	3	19	inferred	---	----	Q43316	Q43316|HEM3_ARATH Porphobilinogen deaminase, chloroplastic OS=Arabidopsis thaliana GN=HEMC PE=1 SV=1
FBP+VCS/FBP-VCS	likely.down	-0.144	0.002358	4	0.016	3	17	inferred	---	----	Q93VC7	Q93VC7|RPS1_ARATH 30S ribosomal protein S1, chloroplastic OS=Arabidopsis thaliana GN=RPS1 PE=1 SV=1
FBP+VCS/FBP-VCS	likely.down	-0.649	0.0029687	5.03	0.017	3	1	inferred	---	----	rev_Q84VX5	Q84VX5|Q84VX5_ARATH reversed At4g02100 OS=Arabidopsis thaliana GN=At4g02100 PE=2 SV=1
FBP+VCS/FBP-VCS	likely.down	-0.648	0.00283578	4.81	0.017	3	1	inferred	---	----	Q9FJ62	Q9FJ62|GPDL4_ARATH Glycerophosphodiester phosphodiesterase GDPDL4 OS=Arabidopsis thaliana GN=GDPDL4 PE=1 SV=1
FBP+VCS/FBP-VCS	likely.up	0.638	3.99996e-05	0.07	0.017	3	16	inferred	---	----	Q9SUR6	Q9SUR6|CORI3_ARATH Cystine lyase CORI3 OS=Arabidopsis thaliana GN=CORI3 PE=1 SV=1
FBP+VCS/FBP-VCS	likely.down	-0.515	6.99993e-05	0.12	0.017	3	14	inferred	---	----	Q56WK6	Q56WK6|PATL1_ARATH Patellin-1 OS=Arabidopsis thaliana GN=PATL1 PE=1 SV=2
FBP+VCS/FBP-VCS	likely.down	-0.483	0.0029687	5.03	0.017	3	2	inferred	---	----	Q9ZVS5	Q9ZVS5|Q9ZVS5_ARATH Eukaryotic aspartyl protease family protein OS=Arabidopsis thaliana GN=At1g03230 PE=2 SV=1
FBP+VCS/FBP-VCS	likely.up	0.452	0.000349997	0.59	0.017	3	7	inferred	---	----	P43286	P43286|PIP21_ARATH Aquaporin PIP2-1 OS=Arabidopsis thaliana GN=PIP2-1 PE=1 SV=1
FBP+VCS/FBP-VCS	likely.up	0.445	0.00301583	5.11	0.017	3	2	inferred	---	----	Q8L493	Q8L493|DAAA_ARATH D-amino-acid transaminase, chloroplastic OS=Arabidopsis thaliana GN=DAAT PE=1 SV=1
FBP+VCS/FBP-VCS	likely.up	0.444	9.9999e-05	0.17	0.017	3	13	inferred	---	----	Q9LJG3	Q9LJG3|ESM1_ARATH GDSL esterase/lipase ESM1 OS=Arabidopsis thaliana GN=ESM1 PE=1 SV=1
FBP+VCS/FBP-VCS	likely.down	-0.396	0.000349997	0.59	0.017	3	11	unresolved	---	----	A0A1I9LQB3;P27140	A0A1I9LQB3|A0A1I9LQB3_ARATH Carbonic anhydrase OS=Arabidopsis thaliana GN=CA1 PE=1 SV=1
FBP+VCS/FBP-VCS	likely.up	0.379	0.00273236	4.63	0.017	3	3	inferred	---	----	O81852	O81852|AKH2_ARATH Bifunctional aspartokinase/homoserine dehydrogenase 2, chloroplastic OS=Arabidopsis thaliana GN=AKHSDH2 PE=1 SV=1
FBP+VCS/FBP-VCS	likely.up	0.364	0.00281425	4.77	0.017	3	3	inferred	---	----	Q9SFT9	Q9SFT9|Q9SFT9_ARATH PPPDE putative thiol peptidase family protein OS=Arabidopsis thaliana GN=T1B9.26 PE=2 SV=1
FBP+VCS/FBP-VCS	likely.down	-0.347	5.99994e-05	0.1	0.017	3	28	inferred	---	----	O03042	O03042|RBL_ARATH Ribulose bisphosphate carboxylase large chain OS=Arabidopsis thaliana GN=rbcL PE=1 SV=1
FBP+VCS/FBP-VCS	likely.up	0.327	0.000359996	0.61	0.017	3	10	inferred	---	----	P0DH99	P0DH99|EF1A1_ARATH Elongation factor 1-alpha 1 OS=Arabidopsis thaliana GN=A1 PE=1 SV=1
FBP+VCS/FBP-VCS	likely.down	-0.304	0.00298433	5.06	0.017	3	6	inferred	---	----	Q9LXX5	Q9LXX5|PPD6_ARATH PsbP domain-containing protein 6, chloroplastic OS=Arabidopsis thaliana GN=PPD6 PE=1 SV=1
FBP+VCS/FBP-VCS	likely.down	-0.298	0.0030317	5.14	0.017	3	4	inferred	---	----	Q8LCA1	Q8LCA1|CUT1B_ARATH Protein CURVATURE THYLAKOID 1B, chloroplastic OS=Arabidopsis thaliana GN=CURT1B PE=1 SV=2
FBP+VCS/FBP-VCS	likely.down	-0.289	0.0028939	4.91	0.017	3	5	inferred	---	----	Q9ZVS4	Q9ZVS4|Q9ZVS4_ARATH Eukaryotic aspartyl protease family protein OS=Arabidopsis thaliana GN=At1g03220 PE=2 SV=1
FBP+VCS/FBP-VCS	likely.up	0.287	0.00298433	5.06	0.017	3	5	inferred	---	----	O22832	O22832|STAD7_ARATH Stearoyl-[acyl-carrier-protein] 9-desaturase 7, chloroplastic OS=Arabidopsis thaliana GN=FAB2 PE=1 SV=1
FBP+VCS/FBP-VCS	likely.up	0.264	0.000339997	0.58	0.017	3	17	inferred	---	----	Q9FNB0	Q9FNB0|CHLH_ARATH Magnesium-chelatase subunit ChlH, chloroplastic OS=Arabidopsis thaliana GN=CHLH PE=1 SV=1
FBP+VCS/FBP-VCS	likely.down	-0.259	0.00299995	5.09	0.017	3	5	inferred	---	----	Q9XJ27	Q9XJ27|RR9_ARATH 30S ribosomal protein S9, chloroplastic OS=Arabidopsis thaliana GN=RPS9 PE=2 SV=1
FBP+VCS/FBP-VCS	likely.down	-0.245	0.00292303	4.96	0.017	3	6	inferred	---	----	Q9SYW8	Q9SYW8|LHCA2_ARATH Photosystem I chlorophyll a/b-binding protein 2, chloroplastic OS=Arabidopsis thaliana GN=LHCA2 PE=1 SV=1
FBP+VCS/FBP-VCS	likely.up	0.24	0.00278567	4.72	0.017	3	7	inferred	---	----	Q9C524	Q9C524|SCRK6_ARATH Probable fructokinase-6, chloroplastic OS=Arabidopsis thaliana GN=At1g66430 PE=2 SV=1
FBP+VCS/FBP-VCS	likely.up	0.225	0.00282605	4.79	0.017	3	6	inferred	---	----	Q9LUG8	Q9LUG8|Q9LUG8_ARATH AT3g23600/MDB19_9 OS=Arabidopsis thaliana GN=At3g23600 PE=2 SV=1
FBP+VCS/FBP-VCS	likely.up	0.219	0.0029538	5.01	0.017	3	10	inferred	---	----	Q42547	Q42547|CATA3_ARATH Catalase-3 OS=Arabidopsis thaliana GN=CAT3 PE=1 SV=3
FBP+VCS/FBP-VCS	likely.up	0.214	0.00287874	4.88	0.017	3	9	inferred	---	----	Q38884	Q38884|EIF3I_ARATH Eukaryotic translation initiation factor 3 subunit I OS=Arabidopsis thaliana GN=TIF3I1 PE=2 SV=2
FBP+VCS/FBP-VCS	likely.down	-0.208	0.00280878	4.76	0.017	3	8	inferred	---	----	Q2HIR7	Q2HIR7|Q2HIR7_ARATH Acclimation of photosynthesis to environment OS=Arabidopsis thaliana GN=APE1 PE=1 SV=1
FBP+VCS/FBP-VCS	likely.down	-0.207	0.00270419	4.59	0.017	3	10	inferred	---	----	Q9S7H1	Q9S7H1|PSAD1_ARATH Photosystem I reaction center subunit II-1, chloroplastic OS=Arabidopsis thaliana GN=psaD1 PE=1 SV=1
FBP+VCS/FBP-VCS	likely.up	0.185	0.0029687	5.03	0.017	3	10	inferred	---	----	Q9FF55	Q9FF55|PDI14_ARATH Protein disulfide isomerase-like 1-4 OS=Arabidopsis thaliana GN=PDIL1-4 PE=1 SV=1
FBP+VCS/FBP-VCS	likely.up	0.165	0.00296919	5.04	0.017	3	13	inferred	---	----	Q8GUM2	Q8GUM2|HSP7I_ARATH Heat shock 70 kDa protein 9, mitochondrial OS=Arabidopsis thaliana GN=HSP70-9 PE=1 SV=1
FBP+VCS/FBP-VCS	likely.up	0.161	0.00275358	4.67	0.017	3	15	inferred	---	----	P30184	P30184|AMPL1_ARATH Leucine aminopeptidase 1 OS=Arabidopsis thaliana GN=LAP1 PE=1 SV=1
FBP+VCS/FBP-VCS	likely.down	-0.151	0.00298433	5.06	0.017	3	13	inferred	---	----	Q9LD57	Q9LD57|PGKH1_ARATH Phosphoglycerate kinase 1, chloroplastic OS=Arabidopsis thaliana GN=PGK1 PE=1 SV=1
FBP+VCS/FBP-VCS	likely.up	0.141	0.0027571	4.68	0.017	3	18	inferred	---	----	P48491	P48491|TPIS_ARATH Triosephosphate isomerase, cytosolic OS=Arabidopsis thaliana GN=CTIMC PE=1 SV=2
FBP+VCS/FBP-VCS	likely.up	0.656	0.00319995	5.43	0.018	3	1	inferred	---	----	P82874	P82874|TO203_ARATH Mitochondrial import receptor subunit TOM20-3 OS=Arabidopsis thaliana GN=TOM20-3 PE=1 SV=1
FBP+VCS/FBP-VCS	likely.down	-0.655	0.00314749	5.34	0.018	3	1	inferred	---	----	Q681Q7	Q681Q7|Y1390_ARATH Uncharacterized protein At1g03900 OS=Arabidopsis thaliana GN=At1g03900 PE=2 SV=1
FBP+VCS/FBP-VCS	likely.down	-0.632	0.00327113	5.55	0.018	3	1	inferred	---	----	Q9FJ82	Q9FJ82|DAPB3_ARATH Dihydrodipicolinate reductase-like protein CRR1, chloroplastic OS=Arabidopsis thaliana GN=DAPB3 PE=2 SV=1
FBP+VCS/FBP-VCS	likely.up	0.607	0.00340345	5.77	0.018	3	1	inferred	---	----	Q93V62	Q93V62|Q93V62_ARATH AT4g27450/F27G19_50 OS=Arabidopsis thaliana GN=At4g27450 PE=1 SV=1
FBP+VCS/FBP-VCS	likely.down	-0.573	0.00361104	6.12	0.018	3	1	inferred	---	----	F4JNE0	F4JNE0|F4JNE0_ARATH Poly(U)-specific endoribonuclease-B protein OS=Arabidopsis thaliana GN=At4g17100 PE=4 SV=1
FBP+VCS/FBP-VCS	likely.up	0.548	0.00359253	6.09	0.018	3	2	inferred	---	----	Q9LYU8	Q9LYU8|AK1_ARATH Aspartokinase 1, chloroplastic OS=Arabidopsis thaliana GN=AK1 PE=1 SV=1
FBP+VCS/FBP-VCS	likely.down	-0.488	0.00316661	5.37	0.018	3	2	inferred	---	----	Q9LFE4	Q9LFE4|Y5673_ARATH WEB family protein At5g16730, chloroplastic OS=Arabidopsis thaliana GN=At5g16730 PE=1 SV=1
FBP+VCS/FBP-VCS	likely.up	0.47	0.00336836	5.71	0.018	3	2	inferred	---	----	Q9SUQ9	Q9SUQ9|Q9SUQ9_ARATH AT4g23680/F9D16_150 OS=Arabidopsis thaliana GN=At4g23680 PE=2 SV=1
FBP+VCS/FBP-VCS	likely.down	-0.467	0.000289997	0.49	0.018	3	9	inferred	---	----	O65581	O65581|ALFC5_ARATH Fructose-bisphosphate aldolase 5, cytosolic OS=Arabidopsis thaliana GN=FBA5 PE=1 SV=1
FBP+VCS/FBP-VCS	likely.down	-0.415	0.000149999	0.25	0.018	3	13	inferred	---	----	Q9C5C2	Q9C5C2|BGL37_ARATH Myrosinase 2 OS=Arabidopsis thaliana GN=TGG2 PE=1 SV=1
FBP+VCS/FBP-VCS	likely.down	-0.398	0.00318328	5.4	0.018	3	2	inferred	---	----	Q9SZC9-2	Q9SZC9-2|HMA6_ARATH Isoform 2 of Copper-transporting ATPase PAA1, chloroplastic OS=Arabidopsis thaliana GN=PAA1
FBP+VCS/FBP-VCS	likely.down	-0.398	0.00360371	6.11	0.018	3	2	inferred	---	----	Q94BT2	Q94BT2|AIR12_ARATH Auxin-induced in root cultures protein 12 OS=Arabidopsis thaliana GN=AIR12 PE=1 SV=3
FBP+VCS/FBP-VCS	likely.up	0.398	0.00335082	5.68	0.018	3	3	inferred	---	----	Q9MAB3	Q9MAB3|NOP5B_ARATH Probable nucleolar protein 5-2 OS=Arabidopsis thaliana GN=NOP5-2 PE=1 SV=1
FBP+VCS/FBP-VCS	likely.down	-0.397	0.00364144	6.18	0.018	3	2	inferred	---	----	Q39195	Q39195|PST2_ARATH Photosystem II 5 kDa protein, chloroplastic OS=Arabidopsis thaliana GN=PSBT PE=3 SV=2
FBP+VCS/FBP-VCS	likely.down	-0.36	0.000319997	0.54	0.018	3	11	inferred	---	----	P10795	P10795|RBS1A_ARATH Ribulose bisphosphate carboxylase small chain 1A, chloroplastic OS=Arabidopsis thaliana GN=RBCS-1A PE=1 SV=2
FBP+VCS/FBP-VCS	likely.down	-0.359	0.00365378	6.2	0.018	3	3	inferred	---	----	Q8VY88	Q8VY88|LTD_ARATH Protein LHCP TRANSLOCATION DEFECT OS=Arabidopsis thaliana GN=LTD PE=1 SV=1
FBP+VCS/FBP-VCS	likely.up	0.341	0.00364144	6.18	0.018	3	5	inferred	---	----	Q39101	Q39101|FRI1_ARATH Ferritin-1, chloroplastic OS=Arabidopsis thaliana GN=FER1 PE=2 SV=1
FBP+VCS/FBP-VCS	likely.up	0.34	0.000329997	0.56	0.018	3	14	inferred	---	----	Q9STX5	Q9STX5|ENPL_ARATH Endoplasmin homolog OS=Arabidopsis thaliana GN=HSP90-7 PE=1 SV=1
FBP+VCS/FBP-VCS	likely.down	-0.322	0.000339997	0.58	0.018	3	9	inferred	---	----	Q9LRR9	Q9LRR9|GLO1_ARATH (S)-2-hydroxy-acid oxidase GLO1 OS=Arabidopsis thaliana GN=GLO1 PE=1 SV=1
FBP+VCS/FBP-VCS	likely.down	-0.312	0.00362257	6.14	0.018	3	4	inferred	---	----	Q8L7S9	Q8L7S9|TRXY2_ARATH Thioredoxin Y2, chloroplastic OS=Arabidopsis thaliana GN=At1g43560 PE=2 SV=1
FBP+VCS/FBP-VCS	likely.down	-0.301	0.00331029	5.61	0.018	3	4	inferred	---	----	P10796	P10796|RBS1B_ARATH Ribulose bisphosphate carboxylase small chain 1B, chloroplastic OS=Arabidopsis thaliana GN=RBCS-1B PE=1 SV=1
FBP+VCS/FBP-VCS	likely.down	-0.275	0.00341065	5.78	0.018	3	5	inferred	---	----	Q94F20	Q94F20|Q94F20_ARATH At5g25460 OS=Arabidopsis thaliana GN=DGR2 PE=2 SV=1
FBP+VCS/FBP-VCS	likely.down	-0.268	0.00314511	5.33	0.018	3	8	inferred	---	----	O65502	O65502|O65502_ARATH AT4g35250/F23E12_190 OS=Arabidopsis thaliana GN=HCF244 PE=1 SV=1
FBP+VCS/FBP-VCS	likely.up	0.25	0.00360371	6.11	0.018	3	5	unresolved	---	----	O49299;Q9SGC1	O49299|PGMC1_ARATH Probable phosphoglucomutase, cytoplasmic 1 OS=Arabidopsis thaliana GN=At1g23190 PE=2 SV=2
FBP+VCS/FBP-VCS	likely.down	-0.245	0.00336836	5.71	0.018	3	5	inferred	---	----	P25856	P25856|G3PA1_ARATH Glyceraldehyde-3-phosphate dehydrogenase GAPA1, chloroplastic OS=Arabidopsis thaliana GN=GAPA1 PE=1 SV=3
FBP+VCS/FBP-VCS	likely.up	0.24	0.00336201	5.7	0.018	3	7	inferred	---	----	Q9FMU6	Q9FMU6|MPCP3_ARATH Mitochondrial phosphate carrier protein 3, mitochondrial OS=Arabidopsis thaliana GN=MPT3 PE=1 SV=1
FBP+VCS/FBP-VCS	likely.down	-0.232	0.00332753	5.64	0.018	3	6	inferred	---	----	Q9FGS0	Q9FGS0|CP31B_ARATH RNA-binding protein CP31B, chloroplastic OS=Arabidopsis thaliana GN=CP31B PE=1 SV=1
FBP+VCS/FBP-VCS	likely.down	-0.228	0.00320963	5.44	0.018	3	6	inferred	---	----	Q9SAU2	Q9SAU2|Q9SAU2_ARATH D-ribulose-5-phosphate-3-epimerase OS=Arabidopsis thaliana GN=RPE PE=2 SV=1
FBP+VCS/FBP-VCS	likely.up	0.217	0.00314749	5.34	0.018	3	7	unresolved	---	----	O04487;Q9FVT2	O04487|EF1G1_ARATH Probable elongation factor 1-gamma 1 OS=Arabidopsis thaliana GN=At1g09640 PE=1 SV=1
FBP+VCS/FBP-VCS	likely.down	-0.214	0.00359993	6.11	0.018	3	9	inferred	---	----	Q94A68	Q94A68|Y1669_ARATH Uncharacterized oxidoreductase At1g06690, chloroplastic OS=Arabidopsis thaliana GN=At1g06690 PE=1 SV=1
FBP+VCS/FBP-VCS	likely.up	0.197	0.00318028	5.39	0.018	3	9	inferred	---	----	Q93VR4	Q93VR4|ML423_ARATH MLP-like protein 423 OS=Arabidopsis thaliana GN=MLP423 PE=2 SV=1
FBP+VCS/FBP-VCS	likely.down	-0.195	0.00365378	6.2	0.018	3	8	inferred	---	----	Q9M1X0	Q9M1X0|RRFC_ARATH Ribosome-recycling factor, chloroplastic OS=Arabidopsis thaliana GN=RRF PE=2 SV=2
FBP+VCS/FBP-VCS	likely.down	-0.185	0.00357401	6.06	0.018	3	11	inferred	---	----	Q9LW57	Q9LW57|PAP6_ARATH Plastid-lipid-associated protein 6, chloroplastic OS=Arabidopsis thaliana GN=PAP6 PE=1 SV=1
FBP+VCS/FBP-VCS	likely.down	-0.18	0.00345448	5.86	0.018	3	10	inferred	---	----	Q9M2E2	Q9M2E2|SDR1_ARATH (+)-neomenthol dehydrogenase OS=Arabidopsis thaliana GN=SDR1 PE=1 SV=1
FBP+VCS/FBP-VCS	likely.up	0.167	0.00365378	6.2	0.018	3	11	inferred	---	----	O49299	O49299|PGMC1_ARATH Probable phosphoglucomutase, cytoplasmic 1 OS=Arabidopsis thaliana GN=At1g23190 PE=2 SV=2
FBP+VCS/FBP-VCS	likely.up	0.163	0.00327581	5.56	0.018	3	11	inferred	---	----	Q9SUR0	Q9SUR0|Q9SUR0_ARATH AT4G23670 protein OS=Arabidopsis thaliana GN=At4g23670 PE=2 SV=1
FBP+VCS/FBP-VCS	likely.down	-0.695	0.00459513	7.79	0.019	2	1	inferred	---	----	O49717	O49717|CDPKF_ARATH Calcium-dependent protein kinase 15 OS=Arabidopsis thaliana GN=CPK15 PE=2 SV=1
FBP+VCS/FBP-VCS	likely.up	0.597	0.0037307	6.33	0.019	3	1	inferred	---	----	Q9M2U2	Q9M2U2|TECR_ARATH Very-long-chain enoyl-CoA reductase OS=Arabidopsis thaliana GN=ECR PE=1 SV=1
FBP+VCS/FBP-VCS	likely.down	-0.585	0.00404247	6.86	0.019	3	1	inferred	---	----	rev_Q8W4C8	Q8W4C8|ARL8C_ARATH reversed ADP-ribosylation factor-like protein 8c OS=Arabidopsis thaliana GN=ARL8C PE=2 SV=1
FBP+VCS/FBP-VCS	likely.up	0.584	0.00419556	7.12	0.019	3	1	inferred	---	----	Q94K07	Q94K07|NAP1C_ARATH Nucleosome assembly protein 1;3 OS=Arabidopsis thaliana GN=NAP1;3 PE=1 SV=1
FBP+VCS/FBP-VCS	likely.up	0.583	0.00424435	7.2	0.019	3	1	inferred	---	----	Q9ZSP5	Q9ZSP5|AIR3_ARATH Subtilisin-like protease SBT5.3 OS=Arabidopsis thaliana GN=AIR3 PE=2 SV=1
FBP+VCS/FBP-VCS	likely.down	-0.571	0.00372542	6.32	0.019	3	1	inferred	---	----	Q9ZVJ4	Q9ZVJ4|CYP22_ARATH Peptidyl-prolyl cis-trans isomerase CYP22 OS=Arabidopsis thaliana GN=CYP22 PE=2 SV=1
FBP+VCS/FBP-VCS	likely.up	0.57	0.0039591	6.71	0.019	3	1	inferred	---	----	Q9C9D0	Q9C9D0|SOT16_ARATH Cytosolic sulfotransferase 16 OS=Arabidopsis thaliana GN=SOT16 PE=1 SV=1
FBP+VCS/FBP-VCS	likely.up	0.567	0.00465842	7.9	0.019	3	1	inferred	---	----	P42733	P42733|RS113_ARATH 40S ribosomal protein S11-3 OS=Arabidopsis thaliana GN=RPS11C PE=2 SV=2
FBP+VCS/FBP-VCS	likely.down	-0.562	0.00408502	6.93	0.019	3	1	inferred	---	----	B3H5K3	B3H5K3|B3H5K3_ARATH Binding protein OS=Arabidopsis thaliana GN=At5g47690 PE=1 SV=1
FBP+VCS/FBP-VCS	likely.up	0.561	0.00431102	7.31	0.019	3	1	unresolved	---	----	P42731;Q9FXA2	P42731|PABP2_ARATH Polyadenylate-binding protein 2 OS=Arabidopsis thaliana GN=PAB2 PE=1 SV=1
FBP+VCS/FBP-VCS	likely.down	-0.56	0.00444176	7.53	0.019	3	1	inferred	---	----	O81488	O81488|ALFL4_ARATH PHD finger protein ALFIN-LIKE 4 OS=Arabidopsis thaliana GN=AL4 PE=1 SV=2
FBP+VCS/FBP-VCS	likely.down	-0.557	0.00415208	7.04	0.019	3	1	inferred	---	----	Q84WU2	Q84WU2|UBP13_ARATH Ubiquitin carboxyl-terminal hydrolase 13 OS=Arabidopsis thaliana GN=UBP13 PE=1 SV=1
FBP+VCS/FBP-VCS	likely.up	0.553	0.00397908	6.75	0.019	3	1	unresolved	---	----	Q9SUQ9;Q9ZVF3	Q9SUQ9|Q9SUQ9_ARATH AT4g23680/F9D16_150 OS=Arabidopsis thaliana GN=At4g23680 PE=2 SV=1
FBP+VCS/FBP-VCS	likely.up	0.497	0.00379992	6.44	0.019	3	2	inferred	---	----	Q9MAH3	Q9MAH3|DJ1B_ARATH Protein DJ-1 homolog B OS=Arabidopsis thaliana GN=DJ1B PE=1 SV=1
FBP+VCS/FBP-VCS	likely.up	0.473	0.000169998	0.29	0.019	3	10	inferred	---	----	Q94B35	Q94B35|ISPH_ARATH 4-hydroxy-3-methylbut-2-enyl diphosphate reductase, chloroplastic OS=Arabidopsis thaliana GN=ISPH PE=2 SV=1
FBP+VCS/FBP-VCS	likely.down	-0.457	0.000309997	0.53	0.019	3	5	inferred	---	----	P56761	P56761|PSBD_ARATH Photosystem II D2 protein OS=Arabidopsis thaliana GN=psbD PE=1 SV=3
FBP+VCS/FBP-VCS	likely.up	0.452	9.9999e-05	0.17	0.019	3	15	inferred	---	----	O04314	O04314|JAL30_ARATH PYK10-binding protein 1 OS=Arabidopsis thaliana GN=PBP1 PE=1 SV=1
FBP+VCS/FBP-VCS	likely.up	0.452	0.00415208	7.04	0.019	3	1	inferred	---	----	P57106	P57106|MDHC2_ARATH Malate dehydrogenase 2, cytoplasmic OS=Arabidopsis thaliana GN=MDH2 PE=1 SV=1
FBP+VCS/FBP-VCS	likely.up	0.446	0.00465842	7.9	0.019	3	2	inferred	---	----	P55737	P55737|HS902_ARATH Heat shock protein 90-2 OS=Arabidopsis thaliana GN=HSP90-2 PE=1 SV=1
FBP+VCS/FBP-VCS	likely.down	-0.418	0.00350903	5.95	0.019	3	2	inferred	---	----	O82399	O82399|MDHX1_ARATH Malate dehydrogenase 1, peroxisomal OS=Arabidopsis thaliana GN=PMDH1 PE=1 SV=1
FBP+VCS/FBP-VCS	likely.down	-0.394	0.00417382	7.08	0.019	3	2	unresolved	---	----	P25819;Q42547	P25819|CATA2_ARATH Catalase-2 OS=Arabidopsis thaliana GN=CAT2 PE=1 SV=3
FBP+VCS/FBP-VCS	likely.up	0.391	0.00468281	7.94	0.019	3	2	unresolved	---	----	P0DH95;P0DH97	P0DH95|CALM1_ARATH Calmodulin-1 OS=Arabidopsis thaliana GN=CAM1 PE=1 SV=1
FBP+VCS/FBP-VCS	likely.down	-0.385	0.00457132	7.75	0.019	3	2	inferred	---	----	A0A1I9LSA3	A0A1I9LSA3|A0A1I9LSA3_ARATH Cell wall-plasma membrane linker protein OS=Arabidopsis thaliana GN=CWLP PE=4 SV=1
FBP+VCS/FBP-VCS	likely.up	0.366	0.000319997	0.54	0.019	3	12	inferred	---	----	O80576	O80576|O80576_ARATH At2g44060 OS=Arabidopsis thaliana GN=late embryogenesis abundant 26 PE=2 SV=1
FBP+VCS/FBP-VCS	likely.down	-0.36	0.000279997	0.47	0.019	3	9	inferred	---	----	O04496	O04496|AED3_ARATH Aspartyl protease AED3 OS=Arabidopsis thaliana GN=AED3 PE=1 SV=1
FBP+VCS/FBP-VCS	likely.up	0.352	0.0042173	7.15	0.019	3	3	inferred	---	----	Q96255	Q96255|SERB1_ARATH Phosphoserine aminotransferase 1, chloroplastic OS=Arabidopsis thaliana GN=PSAT1 PE=1 SV=1
FBP+VCS/FBP-VCS	likely.up	0.328	0.00413034	7.01	0.019	3	3	inferred	---	----	Q94BR2	Q94BR2|Q94BR2_ARATH Aluminum induced protein with YGL and LRDR motifs OS=Arabidopsis thaliana GN=AILP1 PE=2 SV=1
FBP+VCS/FBP-VCS	likely.down	-0.324	0.00380762	6.46	0.019	3	4	inferred	---	----	Q9SR70	Q9SR70|FK164_ARATH Peptidyl-prolyl cis-trans isomerase FKBP16-4, chloroplastic OS=Arabidopsis thaliana GN=FKBP16-4 PE=1 SV=1
FBP+VCS/FBP-VCS	likely.down	-0.323	0.00353697	6	0.019	3	3	inferred	---	----	P34791	P34791|CP20C_ARATH Peptidyl-prolyl cis-trans isomerase CYP20-3, chloroplastic OS=Arabidopsis thaliana GN=CYP20-3 PE=1 SV=1
FBP+VCS/FBP-VCS	likely.down	-0.312	0.00417382	7.08	0.019	3	4	unresolved	---	----	Q94F20;Q9LYE7	Q94F20|Q94F20_ARATH At5g25460 OS=Arabidopsis thaliana GN=DGR2 PE=2 SV=1
FBP+VCS/FBP-VCS	likely.down	-0.31	0.00355549	6.03	0.019	3	4	inferred	---	----	Q9FVR9	Q9FVR9|Q9FVR9_ARATH FAD/NAD(P)-binding oxidoreductase family protein OS=Arabidopsis thaliana GN=At1g57770 PE=2 SV=1
FBP+VCS/FBP-VCS	likely.up	0.301	0.00349085	5.92	0.019	3	4	inferred	---	----	Q9LZ23	Q9LZ23|ACR12_ARATH ACT domain-containing protein ACR12 OS=Arabidopsis thaliana GN=ACR12 PE=2 SV=1
FBP+VCS/FBP-VCS	likely.up	0.294	0.00402033	6.82	0.019	3	4	inferred	---	----	Q9SFU1	Q9SFU1|R13A1_ARATH 60S ribosomal protein L13a-1 OS=Arabidopsis thaliana GN=RPL13AA PE=2 SV=1
FBP+VCS/FBP-VCS	likely.down	-0.281	0.000289997	0.49	0.019	3	19	inferred	---	----	P56757	P56757|ATPA_ARATH ATP synthase subunit alpha, chloroplastic OS=Arabidopsis thaliana GN=atpA PE=1 SV=1
FBP+VCS/FBP-VCS	likely.up	0.28	0.00431808	7.32	0.019	3	3	inferred	---	----	P49688	P49688|RS23_ARATH 40S ribosomal protein S2-3 OS=Arabidopsis thaliana GN=RPS2C PE=1 SV=2
FBP+VCS/FBP-VCS	likely.up	0.275	0.00415208	7.04	0.019	3	3	unresolved	---	----	Q06611;Q39196	Q06611|PIP12_ARATH Aquaporin PIP1-2 OS=Arabidopsis thaliana GN=PIP1-2 PE=1 SV=1
FBP+VCS/FBP-VCS	likely.down	-0.27	0.00412757	7	0.019	3	4	inferred	---	----	Q42523	Q42523|MCCA_ARATH Methylcrotonoyl-CoA carboxylase subunit alpha, mitochondrial OS=Arabidopsis thaliana GN=MCCA PE=1 SV=2
FBP+VCS/FBP-VCS	likely.up	0.266	0.00417382	7.08	0.019	3	4	inferred	---	----	Q8LGC6	Q8LGC6|NACA5_ARATH Nascent polypeptide-associated complex subunit alpha-like protein 5 OS=Arabidopsis thaliana GN=At1g33040 PE=2 SV=2
FBP+VCS/FBP-VCS	likely.up	0.263	0.00395825	6.71	0.019	3	5	inferred	---	----	Q9SA34	Q9SA34|IMDH2_ARATH Inosine-5'-monophosphate dehydrogenase 2 OS=Arabidopsis thaliana GN=At1g16350 PE=1 SV=1
FBP+VCS/FBP-VCS	likely.up	0.263	0.00468281	7.94	0.019	3	6	inferred	---	----	Q9LFG3	Q9LFG3|Q9LFG3_ARATH Tetratricopeptide repeat (TPR)-like superfamily protein OS=Arabidopsis thaliana GN=F4P12_260 PE=4 SV=1
FBP+VCS/FBP-VCS	likely.down	-0.262	0.00404247	6.86	0.019	3	4	inferred	---	----	P56767	P56767|PSAB_ARATH Photosystem I P700 chlorophyll a apoprotein A2 OS=Arabidopsis thaliana GN=psaB PE=3 SV=1
FBP+VCS/FBP-VCS	likely.up	0.26	0.00357401	6.06	0.019	3	5	inferred	---	----	Q9SXE9	Q9SXE9|Q9SXE9_ARATH At1g62480/T3P18_4 OS=Arabidopsis thaliana GN=At1g62480 PE=1 SV=1
FBP+VCS/FBP-VCS	likely.down	-0.256	0.00389788	6.61	0.019	3	5	inferred	---	----	Q9FEC1	Q9FEC1|OHP2_ARATH Light-harvesting complex-like protein OHP2, chloroplastic OS=Arabidopsis thaliana GN=OHP2 PE=2 SV=1
FBP+VCS/FBP-VCS	likely.down	-0.254	0.00463403	7.86	0.019	3	5	inferred	---	----	P52032	P52032|GPX1_ARATH Phospholipid hydroperoxide glutathione peroxidase 1, chloroplastic OS=Arabidopsis thaliana GN=GPX1 PE=2 SV=2
FBP+VCS/FBP-VCS	likely.up	0.245	0.00359253	6.09	0.019	3	6	inferred	---	----	Q940P8	Q940P8|TCPB_ARATH T-complex protein 1 subunit beta OS=Arabidopsis thaliana GN=CCT2 PE=1 SV=1
FBP+VCS/FBP-VCS	likely.up	0.245	0.00415208	7.04	0.019	3	5	inferred	---	----	Q5XF82	Q5XF82|JAL11_ARATH Jacalin-related lectin 11 OS=Arabidopsis thaliana GN=JAL11 PE=2 SV=1
FBP+VCS/FBP-VCS	likely.up	0.245	0.00424435	7.2	0.019	3	5	inferred	---	----	Q9LMK7	Q9LMK7|RBP1A_ARATH Ran-binding protein 1 homolog a OS=Arabidopsis thaliana GN=RANBP1A PE=1 SV=1
FBP+VCS/FBP-VCS	likely.up	0.236	0.00457132	7.75	0.019	3	8	inferred	---	----	O23593	O23593|RGGB_ARATH RGG repeats nuclear RNA binding protein B OS=Arabidopsis thaliana GN=RGGB PE=1 SV=1
FBP+VCS/FBP-VCS	likely.up	0.231	0.00431102	7.31	0.019	3	6	inferred	---	----	Q9C827	Q9C827|COB22_ARATH Coatomer subunit beta'-2 OS=Arabidopsis thaliana GN=At1g52360 PE=1 SV=1
FBP+VCS/FBP-VCS	likely.down	-0.219	0.00395825	6.71	0.019	3	5	inferred	---	----	Q96520	Q96520|PER12_ARATH Peroxidase 12 OS=Arabidopsis thaliana GN=PER12 PE=1 SV=1
FBP+VCS/FBP-VCS	likely.up	0.217	0.00434081	7.36	0.019	3	7	inferred	---	----	Q9M0A7	Q9M0A7|GGP1_ARATH Gamma-glutamyl peptidase 1 OS=Arabidopsis thaliana GN=GGP1 PE=1 SV=1
FBP+VCS/FBP-VCS	likely.up	0.212	0.00349085	5.92	0.019	3	7	inferred	---	----	Q9ZPF5	Q9ZPF5|ARGI2_ARATH Arginase 2, mitochondrial OS=Arabidopsis thaliana GN=ARGAH2 PE=2 SV=1
FBP+VCS/FBP-VCS	likely.up	0.208	0.00404073	6.85	0.019	3	6	inferred	---	----	Q9SMU8	Q9SMU8|PER34_ARATH Peroxidase 34 OS=Arabidopsis thaliana GN=PER34 PE=1 SV=1
FBP+VCS/FBP-VCS	likely.down	-0.205	0.00402075	6.82	0.019	3	6	inferred	---	----	Q9MAP3	Q9MAP3|RK11_ARATH 50S ribosomal protein L11, chloroplastic OS=Arabidopsis thaliana GN=RPL11 PE=2 SV=1
FBP+VCS/FBP-VCS	likely.down	-0.201	0.00417012	7.07	0.019	3	9	inferred	---	----	P56798	P56798|RR3_ARATH 30S ribosomal protein S3, chloroplastic OS=Arabidopsis thaliana GN=rps3 PE=3 SV=1
FBP+VCS/FBP-VCS	likely.down	-0.199	0.00419556	7.12	0.019	3	7	inferred	---	----	Q03250	Q03250|RBG7_ARATH Glycine-rich RNA-binding protein 7 OS=Arabidopsis thaliana GN=RBG7 PE=1 SV=1
FBP+VCS/FBP-VCS	likely.up	0.191	0.00387747	6.58	0.019	3	9	inferred	---	----	O04151	O04151|CALR1_ARATH Calreticulin-1 OS=Arabidopsis thaliana GN=CRT1 PE=1 SV=1
FBP+VCS/FBP-VCS	likely.down	-0.178	0.00424435	7.2	0.019	3	10	inferred	---	----	P27521	P27521|CA4_ARATH Chlorophyll a-b binding protein 4, chloroplastic OS=Arabidopsis thaliana GN=LHCA4 PE=1 SV=1
FBP+VCS/FBP-VCS	likely.up	0.177	0.00457132	7.75	0.019	3	9	inferred	---	----	Q9C5Z3	Q9C5Z3|EIF3E_ARATH Eukaryotic translation initiation factor 3 subunit E OS=Arabidopsis thaliana GN=TIF3E1 PE=1 SV=1
FBP+VCS/FBP-VCS	likely.up	0.17	0.00463403	7.86	0.019	3	9	inferred	---	----	Q8RXD9	Q8RXD9|DPE2_ARATH 4-alpha-glucanotransferase DPE2 OS=Arabidopsis thaliana GN=DPE2 PE=1 SV=1
FBP+VCS/FBP-VCS	likely.down	-0.167	0.00404073	6.85	0.019	3	10	inferred	---	----	O04603	O04603|RK5_ARATH 50S ribosomal protein L5, chloroplastic OS=Arabidopsis thaliana GN=RPL5 PE=2 SV=1
FBP+VCS/FBP-VCS	likely.up	0.167	0.00357401	6.06	0.019	3	12	unresolved	---	----	Q94A40;Q9SJT9	Q94A40|COPA1_ARATH Coatomer subunit alpha-1 OS=Arabidopsis thaliana GN=At1g62020 PE=2 SV=2
FBP+VCS/FBP-VCS	likely.down	-0.164	0.00454751	7.71	0.019	3	11	inferred	---	----	P42737-2	P42737-2|BCA2_ARATH Isoform 2 of Beta carbonic anhydrase 2, chloroplastic OS=Arabidopsis thaliana GN=BCA2
FBP+VCS/FBP-VCS	likely.up	0.157	0.00402075	6.82	0.019	3	13	inferred	---	----	Q38882	Q38882|PLDA1_ARATH Phospholipase D alpha 1 OS=Arabidopsis thaliana GN=PLDALPHA1 PE=1 SV=2
FBP+VCS/FBP-VCS	likely.up	0.151	0.00457132	7.75	0.019	3	12	inferred	---	----	O65390	O65390|APA1_ARATH Aspartic proteinase A1 OS=Arabidopsis thaliana GN=APA1 PE=1 SV=1
FBP+VCS/FBP-VCS	likely.down	-0.149	0.00436354	7.4	0.019	3	11	inferred	---	----	Q42029	Q42029|PSBP1_ARATH Oxygen-evolving enhancer protein 2-1, chloroplastic OS=Arabidopsis thaliana GN=PSBP1 PE=1 SV=2
FBP+VCS/FBP-VCS	likely.up	0.148	0.00406374	6.89	0.019	3	14	inferred	---	----	F4ISU2	F4ISU2|F4ISU2_ARATH Early endosome antigen OS=Arabidopsis thaliana GN=At2g32240 PE=1 SV=1
FBP+VCS/FBP-VCS	likely.up	0.148	0.00419556	7.12	0.019	3	13	inferred	---	----	Q93ZN9	Q93ZN9|DAPAT_ARATH LL-diaminopimelate aminotransferase, chloroplastic OS=Arabidopsis thaliana GN=DAP PE=1 SV=1
FBP+VCS/FBP-VCS	likely.up	0.147	0.00383992	6.51	0.019	3	14	inferred	---	----	Q9LF98	Q9LF98|ALFC8_ARATH Fructose-bisphosphate aldolase 8, cytosolic OS=Arabidopsis thaliana GN=FBA8 PE=1 SV=1
FBP+VCS/FBP-VCS	likely.down	-0.138	0.00395825	6.71	0.019	3	14	inferred	---	----	Q9SMT7	Q9SMT7|4CLLA_ARATH Oxalate--CoA ligase OS=Arabidopsis thaliana GN=AAE3 PE=1 SV=1
FBP+VCS/FBP-VCS	likely.up	0.126	0.00389788	6.61	0.019	3	20	unresolved	---	----	F4HQD4;Q9S7C0	F4HQD4|HSP7P_ARATH Heat shock 70 kDa protein 15 OS=Arabidopsis thaliana GN=HSP70-15 PE=1 SV=1
FBP+VCS/FBP-VCS	likely.down	-0.122	0.00352721	5.98	0.019	3	18	inferred	---	----	Q9SA52	Q9SA52|CP41B_ARATH Chloroplast stem-loop binding protein of 41 kDa b, chloroplastic OS=Arabidopsis thaliana GN=CSP41B PE=1 SV=1
FBP+VCS/FBP-VCS	likely.up	0.101	0.00354539	6.01	0.019	3	31	inferred	---	----	P21238	P21238|CPNA1_ARATH Chaperonin 60 subunit alpha 1, chloroplastic OS=Arabidopsis thaliana GN=CPN60A1 PE=1 SV=2
FBP+VCS/FBP-VCS	likely.down	-0.647	0.00448827	7.61	0.02	3	1	inferred	---	----	rev_Q6AWX4	Q6AWX4|Q6AWX4_ARATH reversed At1g51930 OS=Arabidopsis thaliana GN=At1g51930 PE=2 SV=1
FBP+VCS/FBP-VCS	likely.down	-0.571	0.0045237	7.67	0.02	3	1	inferred	---	----	Q9LUU7	Q9LUU7|P2C43_ARATH Probable protein phosphatase 2C 43 OS=Arabidopsis thaliana GN=At3g17250 PE=2 SV=1
FBP+VCS/FBP-VCS	likely.up	0.554	0.00471417	8	0.02	3	1	inferred	---	----	F4IA73	F4IA73|GSTUL_ARATH Glutathione S-transferase U21 OS=Arabidopsis thaliana GN=GSTU21 PE=3 SV=1
FBP+VCS/FBP-VCS	likely.down	-0.553	0.00487167	8.26	0.02	3	1	inferred	---	----	O80763	O80763|NRX1_ARATH Probable nucleoredoxin 1 OS=Arabidopsis thaliana GN=At1g60420 PE=1 SV=1
FBP+VCS/FBP-VCS	likely.up	0.545	0.00479988	8.14	0.02	3	1	inferred	---	----	P25701	P25701|ACP2_ARATH Acyl carrier protein 2, chloroplastic OS=Arabidopsis thaliana GN=ACP2 PE=1 SV=2
FBP+VCS/FBP-VCS	likely.up	0.523	0.00502618	8.52	0.02	3	1	inferred	---	----	Q9SHR7	Q9SHR7|CB21_ARATH Chlorophyll a-b binding protein 2.1, chloroplastic OS=Arabidopsis thaliana GN=LHCB2.1 PE=1 SV=1
FBP+VCS/FBP-VCS	likely.down	-0.513	0.00454751	7.71	0.02	3	1	inferred	---	----	O65369	O65369|O65369_ARATH At1g12090/T28K15.14 OS=Arabidopsis thaliana GN=ELP PE=2 SV=1
FBP+VCS/FBP-VCS	likely.down	-0.506	5.99994e-05	0.1	0.02	3	14	inferred	---	----	P56777	P56777|PSBB_ARATH Photosystem II CP47 reaction center protein OS=Arabidopsis thaliana GN=psbB PE=1 SV=1
FBP+VCS/FBP-VCS	likely.up	0.477	0.000149999	0.25	0.02	3	9	inferred	---	----	O48917	O48917|SQD1_ARATH UDP-sulfoquinovose synthase, chloroplastic OS=Arabidopsis thaliana GN=SQD1 PE=1 SV=1
FBP+VCS/FBP-VCS	likely.down	-0.402	0.00448827	7.61	0.02	3	2	inferred	---	----	A0A1I9LQB3	A0A1I9LQB3|A0A1I9LQB3_ARATH Carbonic anhydrase OS=Arabidopsis thaliana GN=CA1 PE=1 SV=1
FBP+VCS/FBP-VCS	likely.up	0.387	0.0050525	8.57	0.02	3	2	inferred	---	----	Q9SUT5	Q9SUT5|SGT1B_ARATH Protein SGT1 homolog B OS=Arabidopsis thaliana GN=SGT1B PE=1 SV=1
FBP+VCS/FBP-VCS	likely.up	0.378	0.00457132	7.75	0.02	3	2	inferred	---	----	O23515	O23515|RL151_ARATH 60S ribosomal protein L15-1 OS=Arabidopsis thaliana GN=RPL15A PE=2 SV=1
FBP+VCS/FBP-VCS	likely.down	-0.376	0.00475598	8.07	0.02	3	2	inferred	---	----	Q9LXJ0	Q9LXJ0|FTZ22_ARATH Cell division protein FtsZ homolog 2-2, chloroplastic OS=Arabidopsis thaliana GN=FTSZ2-2 PE=1 SV=1
FBP+VCS/FBP-VCS	likely.down	-0.361	0.000139999	0.24	0.02	3	16	unresolved	---	----	Q39102;Q9FH02	Q39102|FTSH1_ARATH ATP-dependent zinc metalloprotease FTSH 1, chloroplastic OS=Arabidopsis thaliana GN=FTSH1 PE=1 SV=2
FBP+VCS/FBP-VCS	likely.down	-0.334	0.00474988	8.06	0.02	3	3	inferred	---	----	O22914	O22914|CP121_ARATH Calvin cycle protein CP12-1, chloroplastic OS=Arabidopsis thaliana GN=CP12-1 PE=1 SV=1
FBP+VCS/FBP-VCS	likely.up	0.244	0.00489731	8.31	0.02	3	5	inferred	---	----	P31168	P31168|COR47_ARATH Dehydrin COR47 OS=Arabidopsis thaliana GN=COR47 PE=1 SV=2
FBP+VCS/FBP-VCS	likely.down	-0.243	0.0050525	8.57	0.02	3	5	inferred	---	----	Q9LXA8	Q9LXA8|BXL6_ARATH Probable beta-D-xylosidase 6 OS=Arabidopsis thaliana GN=BXL6 PE=2 SV=1
FBP+VCS/FBP-VCS	likely.down	-0.242	0.005135	8.71	0.02	3	5	inferred	---	----	O22870	O22870|FK163_ARATH Peptidyl-prolyl cis-trans isomerase FKBP16-3, chloroplastic OS=Arabidopsis thaliana GN=FKBP16-3 PE=1 SV=2
FBP+VCS/FBP-VCS	likely.up	0.241	0.00492295	8.35	0.02	3	7	inferred	---	----	O04487	O04487|EF1G1_ARATH Probable elongation factor 1-gamma 1 OS=Arabidopsis thaliana GN=At1g09640 PE=1 SV=1
FBP+VCS/FBP-VCS	likely.down	-0.237	0.00507881	8.61	0.02	3	5	inferred	---	----	Q9SEH3	Q9SEH3|RAD2C_ARATH Ras-related protein RABD2c OS=Arabidopsis thaliana GN=RABD2C PE=1 SV=1
FBP+VCS/FBP-VCS	likely.down	-0.234	0.00487167	8.26	0.02	3	4	inferred	---	----	Q96291	Q96291|BAS1A_ARATH 2-Cys peroxiredoxin BAS1, chloroplastic OS=Arabidopsis thaliana GN=BAS1 PE=1 SV=2
FBP+VCS/FBP-VCS	likely.up	0.226	0.00444176	7.53	0.02	3	6	inferred	---	----	Q9FWA3	Q9FWA3|6GPD3_ARATH 6-phosphogluconate dehydrogenase, decarboxylating 3 OS=Arabidopsis thaliana GN=At3g02360 PE=2 SV=1
FBP+VCS/FBP-VCS	likely.up	0.216	0.00475598	8.07	0.02	3	6	inferred	---	----	Q42560	Q42560|ACO1_ARATH Aconitate hydratase 1 OS=Arabidopsis thaliana GN=ACO1 PE=1 SV=2
FBP+VCS/FBP-VCS	likely.up	0.212	0.000279997	0.47	0.02	3	28	unresolved	---	----	Q0WLB5;Q0WNJ6	Q0WLB5|CLAH2_ARATH Clathrin heavy chain 2 OS=Arabidopsis thaliana GN=CHC2 PE=1 SV=1
FBP+VCS/FBP-VCS	likely.down	-0.198	0.00446501	7.57	0.02	3	6	inferred	---	----	O82299	O82299|O82299_ARATH Putative chloroplast RNA binding protein OS=Arabidopsis thaliana GN=At2g35410 PE=1 SV=1
FBP+VCS/FBP-VCS	likely.down	-0.181	0.0044999	7.63	0.02	3	9	inferred	---	----	O22609	O22609|DEGP1_ARATH Protease Do-like 1, chloroplastic OS=Arabidopsis thaliana GN=DEGP1 PE=1 SV=2
FBP+VCS/FBP-VCS	likely.up	0.18	0.00507881	8.61	0.02	3	9	unresolved	---	----	P57106;P93819	P57106|MDHC2_ARATH Malate dehydrogenase 2, cytoplasmic OS=Arabidopsis thaliana GN=MDH2 PE=1 SV=1
FBP+VCS/FBP-VCS	likely.up	0.174	0.0045237	7.67	0.02	3	9	inferred	---	----	Q9SF16	Q9SF16|TCPH_ARATH T-complex protein 1 subunit eta OS=Arabidopsis thaliana GN=CCT7 PE=1 SV=1
FBP+VCS/FBP-VCS	likely.up	0.174	0.005135	8.71	0.02	3	9	inferred	---	----	Q8VZG7	Q8VZG7|TSN1_ARATH Ribonuclease TUDOR 1 OS=Arabidopsis thaliana GN=TSN1 PE=1 SV=1
FBP+VCS/FBP-VCS	likely.down	-0.172	0.00453478	7.69	0.02	3	10	inferred	---	----	Q9S7Y7	Q9S7Y7|XYL1_ARATH Alpha-xylosidase 1 OS=Arabidopsis thaliana GN=XYL1 PE=1 SV=1
FBP+VCS/FBP-VCS	likely.up	0.146	0.00487488	8.27	0.02	3	13	inferred	---	----	Q9SR37	Q9SR37|BGL23_ARATH Beta-glucosidase 23 OS=Arabidopsis thaliana GN=BGLU23 PE=1 SV=1
FBP+VCS/FBP-VCS	likely.up	0.139	0.00463403	7.86	0.02	3	15	inferred	---	----	Q9LDZ0	Q9LDZ0|HSP7J_ARATH Heat shock 70 kDa protein 10, mitochondrial OS=Arabidopsis thaliana GN=HSP70-10 PE=1 SV=1
FBP+VCS/FBP-VCS	likely.up	0.136	0.00444176	7.53	0.02	3	13	unresolved	---	----	C0Z361;P21240;Q9LJE4	C0Z361|CPNB3_ARATH Chaperonin 60 subunit beta 3, chloroplastic OS=Arabidopsis thaliana GN=CPN60B3 PE=1 SV=1
FBP+VCS/FBP-VCS	likely.up	2.464	9.9999e-05	0.17	0.021	3	1	inferred	---	----	Q9FR44	Q9FR44|PEAM1_ARATH Phosphoethanolamine N-methyltransferase 1 OS=Arabidopsis thaliana GN=NMT1 PE=1 SV=1
FBP+VCS/FBP-VCS	likely.up	1.712	0.00596856	10.12	0.021	1	1	inferred	---	----	Q94JU3	Q94JU3|CSN7_ARATH COP9 signalosome complex subunit 7 OS=Arabidopsis thaliana GN=CSN7 PE=1 SV=1
FBP+VCS/FBP-VCS	likely.down	-1.249	0.00532418	9.03	0.021	2	1	inferred	---	----	Q9T0J6	Q9T0J6|DUS3L_ARATH tRNA-dihydrouridine(47) synthase [NAD(P)(+)]-like OS=Arabidopsis thaliana GN=At4g38890 PE=1 SV=2
FBP+VCS/FBP-VCS	likely.up	0.548	0.00581801	9.87	0.021	3	1	inferred	---	----	O22788	O22788|PXG3_ARATH Probable peroxygenase 3 OS=Arabidopsis thaliana GN=PXG3 PE=1 SV=1
FBP+VCS/FBP-VCS	likely.up	0.54	0.00536096	9.09	0.021	3	1	unresolved	---	----	Q9SIL6;Q9ZNT7	Q9SIL6|PHB6_ARATH Prohibitin-6, mitochondrial OS=Arabidopsis thaliana GN=PHB6 PE=1 SV=1
FBP+VCS/FBP-VCS	likely.down	-0.532	0.00557127	9.45	0.021	3	1	inferred	---	----	rev_Q9C6Z1	Q9C6Z1|NCED5_ARATH reversed Probable 9-cis-epoxycarotenoid dioxygenase NCED5, chloroplastic OS=Arabidopsis thaliana GN=NCED5 PE=1 SV=1
FBP+VCS/FBP-VCS	likely.up	0.532	0.00599981	10.18	0.021	3	1	unresolved	---	----	Q94K07;Q9ZUP3	Q94K07|NAP1C_ARATH Nucleosome assembly protein 1;3 OS=Arabidopsis thaliana GN=NAP1;3 PE=1 SV=1
FBP+VCS/FBP-VCS	likely.up	0.528	0.00548556	9.3	0.021	3	1	inferred	---	----	Q9SF85	Q9SF85|ADK1_ARATH Adenosine kinase 1 OS=Arabidopsis thaliana GN=ADK1 PE=1 SV=1
FBP+VCS/FBP-VCS	likely.up	0.527	0.00536096	9.09	0.021	3	1	inferred	---	----	Q9FI44	Q9FI44|SDAF2_ARATH Succinate dehydrogenase assembly factor 2, mitochondrial OS=Arabidopsis thaliana GN=SDHAF2 PE=1 SV=1
FBP+VCS/FBP-VCS	likely.down	-0.52	0.00547207	9.28	0.021	3	1	inferred	---	----	Q9LS97	Q9LS97|Q9LS97_ARATH AT3G18790 protein OS=Arabidopsis thaliana GN=At3g18790 PE=2 SV=1
FBP+VCS/FBP-VCS	likely.up	0.517	0.00533319	9.05	0.021	3	1	inferred	---	----	Q8VZT0	Q8VZT0|NLAL1_ARATH Putative H/ACA ribonucleoprotein complex subunit 1-like protein 1 OS=Arabidopsis thaliana GN=At3g03920 PE=2 SV=1
FBP+VCS/FBP-VCS	likely.up	0.515	0.00570571	9.68	0.021	3	1	inferred	---	----	Q93VM8	Q93VM8|COPT5_ARATH Copper transporter 5 OS=Arabidopsis thaliana GN=COPT5 PE=1 SV=1
FBP+VCS/FBP-VCS	likely.up	0.514	0.0057271	9.71	0.021	3	1	inferred	---	----	F4KIB2	F4KIB2|TMN8_ARATH Transmembrane 9 superfamily member 8 OS=Arabidopsis thaliana GN=TMN8 PE=2 SV=1
FBP+VCS/FBP-VCS	likely.up	0.512	0.00581801	9.87	0.021	3	1	unresolved	---	----	Q94K07;Q9SZI2	Q94K07|NAP1C_ARATH Nucleosome assembly protein 1;3 OS=Arabidopsis thaliana GN=NAP1;3 PE=1 SV=1
FBP+VCS/FBP-VCS	likely.down	-0.508	0.00561748	9.53	0.021	3	1	inferred	---	----	F4IAG2	F4IAG2|SSY3_ARATH Starch synthase 3, chloroplastic/amyloplastic OS=Arabidopsis thaliana GN=SS3 PE=1 SV=1
FBP+VCS/FBP-VCS	likely.down	-0.507	0.00593731	10.07	0.021	3	1	inferred	---	----	Q9FYC4	Q9FYC4|FAMT_ARATH Farnesoic acid carboxyl-O-methyltransferase OS=Arabidopsis thaliana GN=FAMT PE=1 SV=1
FBP+VCS/FBP-VCS	likely.down	-0.503	0.00544429	9.23	0.021	3	1	inferred	---	----	O82221	O82221|RUXG_ARATH Probable small nuclear ribonucleoprotein G OS=Arabidopsis thaliana GN=At2g23930 PE=3 SV=1
FBP+VCS/FBP-VCS	likely.down	-0.488	0.000279997	0.47	0.021	3	7	inferred	---	----	P81760	P81760|TL17_ARATH Thylakoid lumenal 17.4 kDa protein, chloroplastic OS=Arabidopsis thaliana GN=TL17 PE=1 SV=2
FBP+VCS/FBP-VCS	likely.down	-0.485	0.000239998	0.41	0.021	3	7	inferred	---	----	B3H5S2	B3H5S2|B3H5S2_ARATH Ribulose bisphosphate carboxylase small chain OS=Arabidopsis thaliana GN=RBCS3B PE=3 SV=1
FBP+VCS/FBP-VCS	likely.up	0.47	0.000259997	0.44	0.021	3	14	inferred	---	----	Q9LSB4	Q9LSB4|NAI2_ARATH TSA1-like protein OS=Arabidopsis thaliana GN=NAI2 PE=1 SV=1
FBP+VCS/FBP-VCS	likely.down	-0.466	0.0056763	9.63	0.021	3	1	inferred	---	----	F4JLV7	F4JLV7|F4JLV7_ARATH Bifunctional inhibitor/lipid-transfer protein/seed storage 2S albumin superfamily protein OS=Arabidopsis thaliana GN=At4g22505 PE=4 SV=1
FBP+VCS/FBP-VCS	likely.down	-0.446	0.00596856	10.12	0.021	3	2	inferred	---	----	P56756	P56756|NDHK_ARATH NAD(P)H-quinone oxidoreductase subunit K, chloroplastic OS=Arabidopsis thaliana GN=ndhK PE=3 SV=1
FBP+VCS/FBP-VCS	likely.down	-0.444	0.000199998	0.34	0.021	3	11	inferred	---	----	P25819	P25819|CATA2_ARATH Catalase-2 OS=Arabidopsis thaliana GN=CAT2 PE=1 SV=3
FBP+VCS/FBP-VCS	likely.up	0.383	0.00533319	9.05	0.021	3	2	inferred	---	----	Q9FG67	Q9FG67|MAM1_ARATH Methylthioalkylmalate synthase 1, chloroplastic OS=Arabidopsis thaliana GN=MAM1 PE=1 SV=1
FBP+VCS/FBP-VCS	likely.down	-0.365	0.00527013	8.94	0.021	3	2	inferred	---	----	rev_F4ISU2	F4ISU2|F4ISU2_ARATH reversed Early endosome antigen OS=Arabidopsis thaliana GN=At2g32240 PE=1 SV=1
FBP+VCS/FBP-VCS	likely.up	0.365	0.00573513	9.73	0.021	3	2	inferred	---	----	Q94K85	Q94K85|CATB3_ARATH Cathepsin B-like protease 3 OS=Arabidopsis thaliana GN=CATHB3 PE=1 SV=1
FBP+VCS/FBP-VCS	likely.down	-0.364	0.00593731	10.07	0.021	3	2	inferred	---	----	Q9FY71	Q9FY71|EXOL4_ARATH Protein EXORDIUM-like 4 OS=Arabidopsis thaliana GN=EXL4 PE=2 SV=1
FBP+VCS/FBP-VCS	likely.up	0.36	0.0056763	9.63	0.021	3	2	unresolved	---	----	Q8LB02;Q8LBZ7	Q8LB02|SDHB2_ARATH Succinate dehydrogenase [ubiquinone] iron-sulfur subunit 2, mitochondrial OS=Arabidopsis thaliana GN=SDH2-2 PE=1 SV=2
FBP+VCS/FBP-VCS	likely.down	-0.337	0.00548556	9.3	0.021	3	2	inferred	---	----	Q9SVG4	Q9SVG4|RETOL_ARATH Berberine bridge enzyme-like 19 OS=Arabidopsis thaliana GN=At4g20830 PE=1 SV=2
FBP+VCS/FBP-VCS	likely.down	-0.326	0.000249998	0.42	0.021	3	15	inferred	---	----	Q01908	Q01908|ATPG1_ARATH ATP synthase gamma chain 1, chloroplastic OS=Arabidopsis thaliana GN=ATPC1 PE=1 SV=1
FBP+VCS/FBP-VCS	likely.down	-0.324	0.00558807	9.48	0.021	3	2	inferred	---	----	Q9S831	Q9S831|PSAE1_ARATH Photosystem I reaction center subunit IV A, chloroplastic OS=Arabidopsis thaliana GN=PSAE1 PE=1 SV=1
FBP+VCS/FBP-VCS	likely.down	-0.299	0.00521608	8.85	0.021	3	3	inferred	---	----	Q9FL87	Q9FL87|CRR7_ARATH Protein CHLORORESPIRATORY REDUCTION 7, chloroplastic OS=Arabidopsis thaliana GN=CRR7 PE=2 SV=1
FBP+VCS/FBP-VCS	likely.down	-0.299	0.00590891	10.02	0.021	3	3	inferred	---	----	Q94FY7	Q94FY7|TOCC_ARATH Tocopherol cyclase, chloroplastic OS=Arabidopsis thaliana GN=VTE1 PE=1 SV=1
FBP+VCS/FBP-VCS	likely.down	-0.289	0.00564689	9.58	0.021	3	3	inferred	---	----	Q84VQ4	Q84VQ4|NDHU_ARATH NAD(P)H-quinone oxidoreductase subunit U, chloroplastic OS=Arabidopsis thaliana GN=ndhU PE=1 SV=1
FBP+VCS/FBP-VCS	likely.down	-0.285	0.00559984	9.5	0.021	3	4	inferred	---	----	O64835	O64835|O64835_ARATH At2g23670/F26B6.32 OS=Arabidopsis thaliana GN=YCF37 PE=2 SV=1
FBP+VCS/FBP-VCS	likely.up	0.281	0.00521608	8.85	0.021	3	3	inferred	---	----	O80950	O80950|JAL22_ARATH Jacalin-related lectin 22 OS=Arabidopsis thaliana GN=JAL22 PE=1 SV=1
FBP+VCS/FBP-VCS	likely.up	0.281	0.00581801	9.87	0.021	3	3	inferred	---	----	Q96254	Q96254|GDI1_ARATH Guanosine nucleotide diphosphate dissociation inhibitor 1 OS=Arabidopsis thaliana GN=GDI1 PE=1 SV=1
FBP+VCS/FBP-VCS	likely.down	-0.274	0.000269997	0.46	0.021	3	11	inferred	---	----	Q9ZP05	Q9ZP05|MDHX2_ARATH Malate dehydrogenase 2, peroxisomal OS=Arabidopsis thaliana GN=PMDH2 PE=1 SV=1
FBP+VCS/FBP-VCS	likely.down	-0.262	0.00570571	9.68	0.021	3	4	inferred	---	----	Q93XW5	Q93XW5|NSP5_ARATH Nitrile-specifier protein 5 OS=Arabidopsis thaliana GN=NSP5 PE=2 SV=1
FBP+VCS/FBP-VCS	likely.up	0.262	0.0057271	9.71	0.021	3	4	inferred	---	----	O80840	O80840|PMM_ARATH Phosphomannomutase OS=Arabidopsis thaliana GN=PMM PE=1 SV=1
FBP+VCS/FBP-VCS	likely.down	-0.261	0.00581801	9.87	0.021	3	4	inferred	---	----	Q9FJP3	Q9FJP3|RK29_ARATH 50S ribosomal protein L29, chloroplastic OS=Arabidopsis thaliana GN=RPL29 PE=1 SV=1
FBP+VCS/FBP-VCS	likely.down	-0.259	0.00590607	10.02	0.021	3	4	inferred	---	----	Q7Y208	Q7Y208|GPDL1_ARATH Glycerophosphodiester phosphodiesterase GDPDL1 OS=Arabidopsis thaliana GN=GDPDL1 PE=1 SV=2
FBP+VCS/FBP-VCS	likely.down	-0.256	0.00541652	9.19	0.021	3	4	inferred	---	----	P46644	P46644|AAT3_ARATH Aspartate aminotransferase 3, chloroplastic OS=Arabidopsis thaliana GN=ASP3 PE=1 SV=1
FBP+VCS/FBP-VCS	likely.down	-0.252	0.0057271	9.71	0.021	3	4	inferred	---	----	P16180	P16180|RR17_ARATH 30S ribosomal protein S17, chloroplastic OS=Arabidopsis thaliana GN=RPS17 PE=1 SV=1
FBP+VCS/FBP-VCS	likely.down	-0.239	0.00581801	9.87	0.021	3	4	inferred	---	----	Q9SUI4	Q9SUI4|PSAL_ARATH Photosystem I reaction center subunit XI, chloroplastic OS=Arabidopsis thaliana GN=PSAL PE=1 SV=2
FBP+VCS/FBP-VCS	likely.down	-0.236	0.00557127	9.45	0.021	3	4	inferred	---	----	Q9ZR03	Q9ZR03|UCRIA_ARATH Cytochrome b6-f complex iron-sulfur subunit, chloroplastic OS=Arabidopsis thaliana GN=petC PE=1 SV=1
FBP+VCS/FBP-VCS	likely.up	0.226	0.00558807	9.48	0.021	3	6	unresolved	---	----	O04499;Q9M9K1	O04499|PMG1_ARATH 2,3-bisphosphoglycerate-independent phosphoglycerate mutase 1 OS=Arabidopsis thaliana GN=PGM1 PE=2 SV=3
FBP+VCS/FBP-VCS	likely.down	-0.217	0.00581801	9.87	0.021	3	5	inferred	---	----	P51412	P51412|RK21_ARATH 50S ribosomal protein L21, chloroplastic OS=Arabidopsis thaliana GN=RPL21 PE=2 SV=1
FBP+VCS/FBP-VCS	likely.up	0.202	0.0057877	9.82	0.021	3	6	inferred	---	----	P93033	P93033|FUM1_ARATH Fumarate hydratase 1, mitochondrial OS=Arabidopsis thaliana GN=FUM1 PE=1 SV=2
FBP+VCS/FBP-VCS	likely.up	0.182	0.00590607	10.02	0.021	3	7	inferred	---	----	Q93Y35	Q93Y35|PSMD6_ARATH 26S proteasome non-ATPase regulatory subunit 6 homolog OS=Arabidopsis thaliana GN=RPN7 PE=1 SV=1
FBP+VCS/FBP-VCS	likely.down	-0.18	0.00542842	9.21	0.021	3	7	inferred	---	----	Q9FH02	Q9FH02|FTSH5_ARATH ATP-dependent zinc metalloprotease FTSH 5, chloroplastic OS=Arabidopsis thaliana GN=FTSH5 PE=1 SV=1
FBP+VCS/FBP-VCS	likely.down	-0.172	0.00561748	9.53	0.021	3	8	inferred	---	----	Q9SEU8	Q9SEU8|TRXM2_ARATH Thioredoxin M2, chloroplastic OS=Arabidopsis thaliana GN=At4g03520 PE=1 SV=2
FBP+VCS/FBP-VCS	likely.up	0.166	0.00559984	9.5	0.021	3	9	inferred	---	----	P46643	P46643|AAT1_ARATH Aspartate aminotransferase, mitochondrial OS=Arabidopsis thaliana GN=ASP1 PE=1 SV=1
FBP+VCS/FBP-VCS	likely.up	0.127	0.00536096	9.09	0.021	3	13	unresolved	---	----	P41376;P41377	P41376|IF4A1_ARATH Eukaryotic initiation factor 4A-1 OS=Arabidopsis thaliana GN=TIF4A-1 PE=1 SV=1
FBP+VCS/FBP-VCS	likely.down	-0.53	0.00651702	11.05	0.022	3	1	inferred	---	----	P56799	P56799|RR4_ARATH 30S ribosomal protein S4, chloroplastic OS=Arabidopsis thaliana GN=rps4 PE=3 SV=1
FBP+VCS/FBP-VCS	likely.up	0.529	0.00619335	10.5	0.022	3	1	inferred	---	----	O04130	O04130|SERA2_ARATH D-3-phosphoglycerate dehydrogenase 2, chloroplastic OS=Arabidopsis thaliana GN=PGDH2 PE=1 SV=2
FBP+VCS/FBP-VCS	likely.down	-0.517	0.0065515	11.11	0.022	3	1	inferred	---	----	Q8L7W8	Q8L7W8|FUCO2_ARATH Alpha-L-fucosidase 2 OS=Arabidopsis thaliana GN=FUC95A PE=1 SV=1
FBP+VCS/FBP-VCS	likely.up	0.512	0.00606231	10.28	0.022	3	1	inferred	---	----	Q9SIP7	Q9SIP7|RS31_ARATH 40S ribosomal protein S3-1 OS=Arabidopsis thaliana GN=RPS3A PE=1 SV=1
FBP+VCS/FBP-VCS	likely.down	-0.51	0.0065515	11.11	0.022	3	1	inferred	---	----	Q56X76	Q56X76|RH39_ARATH DEAD-box ATP-dependent RNA helicase 39 OS=Arabidopsis thaliana GN=RH39 PE=2 SV=2
FBP+VCS/FBP-VCS	likely.down	-0.503	0.00672391	11.4	0.022	3	1	unresolved	---	----	P49078;Q9LV77	P49078|ASNS1_ARATH Asparagine synthetase [glutamine-hydrolyzing] 1 OS=Arabidopsis thaliana GN=ASN1 PE=2 SV=2
FBP+VCS/FBP-VCS	likely.up	0.503	0.00636645	10.8	0.022	3	1	inferred	---	----	P19456	P19456|PMA2_ARATH ATPase 2, plasma membrane-type OS=Arabidopsis thaliana GN=AHA2 PE=1 SV=2
FBP+VCS/FBP-VCS	likely.down	-0.474	0.00612883	10.39	0.022	3	1	inferred	---	----	A8MRQ5	A8MRQ5|A8MRQ5_ARATH Bifunctional inhibitor/lipid-transfer protein/seed storage 2S albumin superfamily protein OS=Arabidopsis thaliana GN=At4g22485 PE=4 SV=2
FBP+VCS/FBP-VCS	likely.down	-0.465	0.000139999	0.24	0.022	3	11	inferred	---	----	P56778	P56778|PSBC_ARATH Photosystem II CP43 reaction center protein OS=Arabidopsis thaliana GN=psbC PE=1 SV=3
FBP+VCS/FBP-VCS	likely.up	0.445	0.00616109	10.45	0.022	3	1	unresolved	---	----	Q9CAT7;Q9SMW7	Q9CAT7|BTF3L_ARATH Nascent polypeptide-associated complex subunit beta OS=Arabidopsis thaliana GN=At1g73230 PE=2 SV=1
FBP+VCS/FBP-VCS	likely.down	-0.364	0.00625786	10.61	0.022	3	2	inferred	---	----	Q9S9N6	Q9S9N6|PNSB1_ARATH Photosynthetic NDH subunit of subcomplex B 1, chloroplastic OS=Arabidopsis thaliana GN=PNSB1 PE=2 SV=1
FBP+VCS/FBP-VCS	likely.up	0.351	0.00639979	10.85	0.022	3	2	unresolved	---	----	P35510;P45724	P35510|PAL1_ARATH Phenylalanine ammonia-lyase 1 OS=Arabidopsis thaliana GN=PAL1 PE=1 SV=3
FBP+VCS/FBP-VCS	likely.down	-0.349	0.00658598	11.17	0.022	3	2	inferred	---	----	Q9C9C0	Q9C9C0|SPPA1_ARATH Serine protease SPPA, chloroplastic OS=Arabidopsis thaliana GN=SPPA PE=2 SV=1
FBP+VCS/FBP-VCS	likely.up	0.349	0.00622561	10.56	0.022	3	2	inferred	---	----	P32069	P32069|TRPX_ARATH Anthranilate synthase alpha subunit 2, chloroplastic OS=Arabidopsis thaliana GN=ASA2 PE=2 SV=1
FBP+VCS/FBP-VCS	likely.up	0.348	0.00612883	10.39	0.022	3	2	inferred	---	----	Q84QC1	Q84QC1|GCT23_ARATH Gamma-glutamylcyclotransferase 2-3 OS=Arabidopsis thaliana GN=GGCT2;3 PE=1 SV=1
FBP+VCS/FBP-VCS	likely.up	0.343	0.00612883	10.39	0.022	3	2	inferred	---	----	Q9LVH6	Q9LVH6|Q9LVH6_ARATH Aldose 1-epimerase OS=Arabidopsis thaliana GN=At3g17940 PE=3 SV=1
FBP+VCS/FBP-VCS	likely.down	-0.329	0.00609658	10.34	0.022	3	3	inferred	---	----	Q9SZ11	Q9SZ11|GPDL3_ARATH Glycerophosphodiester phosphodiesterase GDPDL3 OS=Arabidopsis thaliana GN=GDPDL3 PE=1 SV=3
FBP+VCS/FBP-VCS	likely.up	0.31	0.00622561	10.56	0.022	3	3	inferred	---	----	Q06611	Q06611|PIP12_ARATH Aquaporin PIP1-2 OS=Arabidopsis thaliana GN=PIP1-2 PE=1 SV=1
FBP+VCS/FBP-VCS	likely.down	-0.309	0.00651702	11.05	0.022	3	3	inferred	---	----	Q84W56	Q84W56|Q84W56_ARATH RNA-metabolising metallo-beta-lactamase family protein OS=Arabidopsis thaliana GN=emb2746 PE=1 SV=1
FBP+VCS/FBP-VCS	likely.down	-0.28	0.00629979	10.68	0.022	3	3	inferred	---	----	P56802	P56802|RR11_ARATH 30S ribosomal protein S11, chloroplastic OS=Arabidopsis thaliana GN=rps11 PE=3 SV=1
FBP+VCS/FBP-VCS	likely.up	0.253	0.00633312	10.74	0.022	3	4	inferred	---	----	P20649	P20649|PMA1_ARATH ATPase 1, plasma membrane-type OS=Arabidopsis thaliana GN=AHA1 PE=1 SV=3
FBP+VCS/FBP-VCS	likely.down	-0.249	0.00609356	10.33	0.022	3	4	inferred	---	----	Q9SGZ5	Q9SGZ5|BXL7_ARATH Probable beta-D-xylosidase 7 OS=Arabidopsis thaliana GN=BXL7 PE=2 SV=2
FBP+VCS/FBP-VCS	likely.up	0.239	0.0065515	11.11	0.022	3	5	inferred	---	----	Q9FKA5	Q9FKA5|Y5957_ARATH Uncharacterized protein At5g39570 OS=Arabidopsis thaliana GN=At5g39570 PE=1 SV=1
FBP+VCS/FBP-VCS	likely.down	-0.235	0.00603106	10.23	0.022	3	5	inferred	---	----	Q9LPW0	Q9LPW0|G3PA2_ARATH Glyceraldehyde-3-phosphate dehydrogenase GAPA2, chloroplastic OS=Arabidopsis thaliana GN=GAPA2 PE=2 SV=1
FBP+VCS/FBP-VCS	likely.down	-0.229	0.00668942	11.35	0.022	3	7	inferred	---	----	Q9LKR8	Q9LKR8|RAF1_ARATH Rubisco accumulation factor 1.1, chloroplastic OS=Arabidopsis thaliana GN=RAF1.1 PE=1 SV=1
FBP+VCS/FBP-VCS	likely.up	0.223	0.00646645	10.97	0.022	3	4	inferred	---	----	Q8LBK6	Q8LBK6|GRS15_ARATH Monothiol glutaredoxin-S15, mitochondrial OS=Arabidopsis thaliana GN=GRXS15 PE=1 SV=2
FBP+VCS/FBP-VCS	likely.up	0.193	0.00629012	10.67	0.022	3	6	unresolved	---	----	B9DGT7;P29511	B9DGT7|TBA2_ARATH Tubulin alpha-2 chain OS=Arabidopsis thaliana GN=TUBA2 PE=2 SV=2
FBP+VCS/FBP-VCS	likely.up	0.178	0.00609658	10.34	0.022	3	7	inferred	---	----	Q9C5Z1	Q9C5Z1|EIF3B_ARATH Eukaryotic translation initiation factor 3 subunit B OS=Arabidopsis thaliana GN=TIF3B1 PE=1 SV=1
FBP+VCS/FBP-VCS	likely.up	0.173	0.00633312	10.74	0.022	3	10	inferred	---	----	Q9LV21	Q9LV21|TCPD_ARATH T-complex protein 1 subunit delta OS=Arabidopsis thaliana GN=CCT4 PE=1 SV=1
FBP+VCS/FBP-VCS	likely.up	0.171	0.00646645	10.97	0.022	3	7	inferred	---	----	Q39230	Q39230|SYSC_ARATH Serine--tRNA ligase, cytoplasmic OS=Arabidopsis thaliana GN=At5g27470 PE=2 SV=1
FBP+VCS/FBP-VCS	likely.down	-0.161	0.00622561	10.56	0.022	3	8	inferred	---	----	O82291	O82291|PAP3_ARATH Probable plastid-lipid-associated protein 3, chloroplastic OS=Arabidopsis thaliana GN=PAP3 PE=1 SV=1
FBP+VCS/FBP-VCS	likely.up	0.145	0.00599981	10.18	0.022	3	11	inferred	---	----	O65719	O65719|HSP7C_ARATH Heat shock 70 kDa protein 3 OS=Arabidopsis thaliana GN=HSP70-3 PE=1 SV=1
FBP+VCS/FBP-VCS	likely.up	0.143	0.00622561	10.56	0.022	3	10	inferred	---	----	P49209	P49209|RL91_ARATH 60S ribosomal protein L9-1 OS=Arabidopsis thaliana GN=RPL9B PE=1 SV=3
FBP+VCS/FBP-VCS	likely.down	-0.134	0.00609356	10.33	0.022	3	15	inferred	---	----	Q9LW85	Q9LW85|MFP1_ARATH MAR-binding filament-like protein 1 OS=Arabidopsis thaliana GN=MFP1 PE=2 SV=2
FBP+VCS/FBP-VCS	likely.down	-0.482	0.0068569	11.63	0.023	3	1	inferred	---	----	rev_Q8L7I1	Q8L7I1|Y4193_ARATH reversed Uncharacterized protein At4g10930 OS=Arabidopsis thaliana GN=At4g10930 PE=2 SV=1
FBP+VCS/FBP-VCS	likely.down	-0.459	0.00696404	11.81	0.023	3	1	inferred	---	----	rev_Q9SSS5	Q9SSS5|CX5BL_ARATH reversed Putative cytochrome c oxidase subunit 5b-like OS=Arabidopsis thaliana GN=At1g52710 PE=3 SV=2
FBP+VCS/FBP-VCS	likely.up	0.444	0.00707381	12	0.023	3	1	unresolved	---	----	Q06611;Q39196;Q8LAA6	Q06611|PIP12_ARATH Aquaporin PIP1-2 OS=Arabidopsis thaliana GN=PIP1-2 PE=1 SV=1
FBP+VCS/FBP-VCS	likely.down	-0.342	0.00672391	11.4	0.023	3	2	inferred	---	----	F4JSP1	F4JSP1|F4JSP1_ARATH NAD(P)-binding Rossmann-fold superfamily protein OS=Arabidopsis thaliana GN=At4g31530 PE=1 SV=1
FBP+VCS/FBP-VCS	likely.up	0.317	0.00703678	11.93	0.023	3	2	inferred	---	----	Q41963	Q41963|TIP12_ARATH Aquaporin TIP1-2 OS=Arabidopsis thaliana GN=TIP1-2 PE=1 SV=2
FBP+VCS/FBP-VCS	likely.up	0.286	0.00703678	11.93	0.023	3	3	inferred	---	----	Q9LSP5	Q9LSP5|Q9LSP5_ARATH AT3g17020/K14A17_14 OS=Arabidopsis thaliana GN=At3g17020 PE=2 SV=1
FBP+VCS/FBP-VCS	likely.down	-0.267	3.99996e-05	0.07	0.023	3	37	inferred	---	----	P19366	P19366|ATPB_ARATH ATP synthase subunit beta, chloroplastic OS=Arabidopsis thaliana GN=atpB PE=1 SV=2
FBP+VCS/FBP-VCS	likely.up	0.252	0.000239998	0.41	0.023	3	24	unresolved	---	----	P51818;P55737	P51818|HS903_ARATH Heat shock protein 90-3 OS=Arabidopsis thaliana GN=HSP90-3 PE=1 SV=2
FBP+VCS/FBP-VCS	likely.up	0.246	0.00703678	11.93	0.023	3	3	inferred	---	----	Q9M060	Q9M060|IF62_ARATH Eukaryotic translation initiation factor 6-2 OS=Arabidopsis thaliana GN=EIF6-2 PE=2 SV=1
FBP+VCS/FBP-VCS	likely.down	-0.245	0.00707118	11.99	0.023	3	4	inferred	---	----	Q38867	Q38867|CP19C_ARATH Peptidyl-prolyl cis-trans isomerase CYP19-3 OS=Arabidopsis thaliana GN=CYP19-3 PE=2 SV=2
FBP+VCS/FBP-VCS	likely.up	0.222	0.00717832	12.17	0.023	3	5	inferred	---	----	Q9XEE2	Q9XEE2|ANXD2_ARATH Annexin D2 OS=Arabidopsis thaliana GN=ANN2 PE=1 SV=1
FBP+VCS/FBP-VCS	likely.down	-0.219	0.00679287	11.52	0.023	3	6	inferred	---	----	Q94K97	Q94K97|Q94K97_ARATH 30S ribosomal protein OS=Arabidopsis thaliana GN=At5g24490 PE=1 SV=1
FBP+VCS/FBP-VCS	likely.down	-0.194	0.00675839	11.46	0.023	3	5	inferred	---	----	Q9C5D0	Q9C5D0|CBSX2_ARATH CBS domain-containing protein CBSX2, chloroplastic OS=Arabidopsis thaliana GN=CBSX2 PE=1 SV=1
FBP+VCS/FBP-VCS	likely.down	-0.161	0.00714788	12.12	0.023	3	10	inferred	---	----	Q8VZ57	Q8VZ57|Q8VZ57_ARATH Alpha/beta-Hydrolases superfamily protein OS=Arabidopsis thaliana GN=At1g52510 PE=2 SV=1
FBP+VCS/FBP-VCS	likely.up	0.157	0.00714788	12.12	0.023	3	8	inferred	---	----	P83291	P83291|NB5R2_ARATH NADH-cytochrome b5 reductase-like protein OS=Arabidopsis thaliana GN=CBR2 PE=1 SV=2
FBP+VCS/FBP-VCS	likely.down	-0.145	0.0068569	11.63	0.023	3	11	inferred	---	----	Q944I4	Q944I4|GLYK_ARATH D-glycerate 3-kinase, chloroplastic OS=Arabidopsis thaliana GN=GLYK PE=1 SV=2
FBP+VCS/FBP-VCS	likely.up	1.54	0.000239998	0.41	0.024	3	1	inferred	---	----	O24520	O24520|HBL1_ARATH Non-symbiotic hemoglobin 1 OS=Arabidopsis thaliana GN=AHB1 PE=1 SV=1
FBP+VCS/FBP-VCS	likely.down	-1.032	0.00787968	13.36	0.024	2	1	inferred	---	----	P22954	P22954|MD37D_ARATH Probable mediator of RNA polymerase II transcription subunit 37c OS=Arabidopsis thaliana GN=MED37D PE=1 SV=2
FBP+VCS/FBP-VCS	likely.down	-0.608	0.00749971	12.72	0.024	2	1	inferred	---	----	Q9LV56	Q9LV56|Q9LV56_ARATH Uncharacterized protein At3g24506 OS=Arabidopsis thaliana GN=At3g24506 PE=2 SV=1
FBP+VCS/FBP-VCS	likely.up	0.495	0.00757663	12.85	0.024	3	1	inferred	---	----	P93046	P93046|XTH31_ARATH Xyloglucan endotransglucosylase/hydrolase protein 31 OS=Arabidopsis thaliana GN=XTH31 PE=1 SV=2
FBP+VCS/FBP-VCS	likely.up	0.486	0.00775969	13.16	0.024	3	1	inferred	---	----	O82782	O82782|HIS3_ARATH 1-(5-phosphoribosyl)-5-[(5-phosphoribosylamino)methylideneamino] imidazole-4-carboxamide isomerase, chloroplastic OS=Arabidopsis thaliana GN=HISN3 PE=2 SV=1
FBP+VCS/FBP-VCS	likely.down	-0.483	0.00746125	12.65	0.024	3	1	inferred	---	----	Q940X9	Q940X9|LRP1A_ARATH La-related protein 1A OS=Arabidopsis thaliana GN=LARP1A PE=1 SV=1
FBP+VCS/FBP-VCS	likely.up	0.478	0.00791634	13.43	0.024	3	1	inferred	---	----	P49294	P49294|HEM12_ARATH Glutamyl-tRNA reductase 2, chloroplastic OS=Arabidopsis thaliana GN=HEMA2 PE=2 SV=2
FBP+VCS/FBP-VCS	likely.down	-0.473	0.0075597	12.82	0.024	3	1	inferred	---	----	F4IAX0	F4IAX0|F4IAX0_ARATH Amine oxidase OS=Arabidopsis thaliana GN=At1g31690 PE=3 SV=1
FBP+VCS/FBP-VCS	likely.up	0.467	0.0075597	12.82	0.024	3	1	unresolved	---	----	P23686;Q9LUT2	P23686|METK1_ARATH S-adenosylmethionine synthase 1 OS=Arabidopsis thaliana GN=SAM1 PE=1 SV=2
FBP+VCS/FBP-VCS	likely.down	-0.466	0.00742279	12.59	0.024	3	1	inferred	---	----	Q9M7Z1	Q9M7Z1|ODB2_ARATH Lipoamide acyltransferase component of branched-chain alpha-keto acid dehydrogenase complex, mitochondrial OS=Arabidopsis thaliana GN=BCE2 PE=1 SV=1
FBP+VCS/FBP-VCS	likely.down	-0.461	0.00753817	12.78	0.024	3	1	inferred	---	----	Q9LRL2	Q9LRL2|CRR25_ARATH Putative cysteine-rich repeat secretory protein 25 OS=Arabidopsis thaliana GN=CRRSP25 PE=5 SV=2
FBP+VCS/FBP-VCS	likely.up	0.45	0.007958	13.5	0.024	3	1	unresolved	---	----	Q94K07;Q9SZI2;Q9ZUP3	Q94K07|NAP1C_ARATH Nucleosome assembly protein 1;3 OS=Arabidopsis thaliana GN=NAP1;3 PE=1 SV=1
FBP+VCS/FBP-VCS	likely.down	-0.445	0.00742279	12.59	0.024	3	1	inferred	---	----	Q058N4	Q058N4|MRS2B_ARATH Magnesium transporter MRS2-11, chloroplastic OS=Arabidopsis thaliana GN=MRS2-11 PE=1 SV=1
FBP+VCS/FBP-VCS	likely.up	0.422	0.00787467	13.36	0.024	3	1	unresolved	---	----	Q9LIB2;Q9SD76	Q9LIB2|PHS1_ARATH Alpha-glucan phosphorylase 1 OS=Arabidopsis thaliana GN=PHS1 PE=1 SV=1
FBP+VCS/FBP-VCS	likely.up	0.405	0.00804133	13.64	0.024	3	2	inferred	---	----	Q9LHL7	Q9LHL7|Q9LHL7_ARATH Aha1 domain-containing protein OS=Arabidopsis thaliana GN=T21B14.13 PE=1 SV=1
FBP+VCS/FBP-VCS	likely.up	0.384	0.00791634	13.43	0.024	3	1	unresolved	---	----	Q9SE50;Q9SR37	Q9SE50|BGL18_ARATH Beta-D-glucopyranosyl abscisate beta-glucosidase OS=Arabidopsis thaliana GN=BGLU18 PE=1 SV=2
FBP+VCS/FBP-VCS	likely.up	0.34	0.00763969	12.96	0.024	3	2	inferred	---	----	Q9ZS91	Q9ZS91|MSRB5_ARATH Peptide methionine sulfoxide reductase B5 OS=Arabidopsis thaliana GN=MSRB5 PE=1 SV=1
FBP+VCS/FBP-VCS	likely.down	-0.329	0.0075997	12.89	0.024	3	2	inferred	---	----	O23006	O23006|LYM2_ARATH LysM domain-containing GPI-anchored protein 2 OS=Arabidopsis thaliana GN=LYM2 PE=1 SV=1
FBP+VCS/FBP-VCS	likely.up	0.319	0.00787467	13.36	0.024	3	2	inferred	---	----	F4HQD4	F4HQD4|HSP7P_ARATH Heat shock 70 kDa protein 15 OS=Arabidopsis thaliana GN=HSP70-15 PE=1 SV=1
FBP+VCS/FBP-VCS	likely.down	-0.313	0.00787968	13.36	0.024	3	2	inferred	---	----	Q9XFH9	Q9XFH9|TRXF2_ARATH Thioredoxin F2, chloroplastic OS=Arabidopsis thaliana GN=At5g16400 PE=2 SV=1
FBP+VCS/FBP-VCS	likely.up	0.311	0.007958	13.5	0.024	3	2	inferred	---	----	Q9LIA8	Q9LIA8|UGDH2_ARATH UDP-glucose 6-dehydrogenase 2 OS=Arabidopsis thaliana GN=UGD2 PE=1 SV=1
FBP+VCS/FBP-VCS	likely.down	-0.298	0.00730741	12.39	0.024	3	2	unresolved	---	----	Q9S714;Q9S831	Q9S714|PSAE2_ARATH Photosystem I reaction center subunit IV B, chloroplastic OS=Arabidopsis thaliana GN=PSAE2 PE=2 SV=1
FBP+VCS/FBP-VCS	likely.up	0.283	0.00746125	12.65	0.024	3	3	inferred	---	----	O23193	O23193|CBSX1_ARATH CBS domain-containing protein CBSX1, chloroplastic OS=Arabidopsis thaliana GN=CBSX1 PE=1 SV=2
FBP+VCS/FBP-VCS	likely.down	-0.279	0.00804133	13.64	0.024	3	4	unresolved	---	----	P25856;P25857;Q9LPW0	P25856|G3PA1_ARATH Glyceraldehyde-3-phosphate dehydrogenase GAPA1, chloroplastic OS=Arabidopsis thaliana GN=GAPA1 PE=1 SV=3
FBP+VCS/FBP-VCS	likely.up	0.261	0.00783969	13.3	0.024	3	4	inferred	---	----	Q949W8	Q949W8|Q949W8_ARATH Putative xylulose kinase OS=Arabidopsis thaliana GN=XK-2 PE=2 SV=1
FBP+VCS/FBP-VCS	likely.down	-0.25	0.0075597	12.82	0.024	3	3	inferred	---	----	Q93VK7	Q93VK7|Q93VK7_ARATH AT5g14910/F2G14_30 OS=Arabidopsis thaliana GN=At5g14910 PE=2 SV=1
FBP+VCS/FBP-VCS	likely.up	0.238	0.00753817	12.78	0.024	3	5	inferred	---	----	F4JMJ1	F4JMJ1|HSP7R_ARATH Heat shock 70 kDa protein 17 OS=Arabidopsis thaliana GN=HSP70-17 PE=2 SV=1
FBP+VCS/FBP-VCS	likely.up	0.204	0.00775969	13.16	0.024	3	5	unresolved	---	----	P27323;P51818;P55737	P27323|HS901_ARATH Heat shock protein 90-1 OS=Arabidopsis thaliana GN=HSP90-1 PE=1 SV=3
FBP+VCS/FBP-VCS	likely.up	0.194	0.00791634	13.43	0.024	3	5	inferred	---	----	P41376	P41376|IF4A1_ARATH Eukaryotic initiation factor 4A-1 OS=Arabidopsis thaliana GN=TIF4A-1 PE=1 SV=1
FBP+VCS/FBP-VCS	likely.up	0.189	0.00734587	12.46	0.024	3	6	inferred	---	----	Q5M729	Q5M729|ODP23_ARATH Dihydrolipoyllysine-residue acetyltransferase component 3 of pyruvate dehydrogenase complex, mitochondrial OS=Arabidopsis thaliana GN=At1g54220 PE=1 SV=1
FBP+VCS/FBP-VCS	likely.down	-0.183	0.00726895	12.33	0.024	3	7	inferred	---	----	O65202	O65202|ACOX1_ARATH Peroxisomal acyl-coenzyme A oxidase 1 OS=Arabidopsis thaliana GN=ACX1 PE=1 SV=1
FBP+VCS/FBP-VCS	likely.down	-0.178	0.00803968	13.64	0.024	3	5	inferred	---	----	P57752	P57752|ACBP6_ARATH Acyl-CoA-binding domain-containing protein 6 OS=Arabidopsis thaliana GN=ACBP6 PE=1 SV=1
FBP+VCS/FBP-VCS	likely.up	0.167	0.00799967	13.57	0.024	3	7	unresolved	---	----	Q9FJA6;Q9M339;Q9SIP7	Q9FJA6|RS33_ARATH 40S ribosomal protein S3-3 OS=Arabidopsis thaliana GN=RPS3C PE=1 SV=1
FBP+VCS/FBP-VCS	likely.up	0.165	0.00787467	13.36	0.024	3	10	inferred	---	----	Q9SAR5	Q9SAR5|AKR2A_ARATH Ankyrin repeat domain-containing protein 2A OS=Arabidopsis thaliana GN=AKR2A PE=1 SV=2
FBP+VCS/FBP-VCS	likely.up	0.162	0.0075597	12.82	0.024	3	8	inferred	---	----	P48347	P48347|14310_ARATH 14-3-3-like protein GF14 epsilon OS=Arabidopsis thaliana GN=GRF10 PE=1 SV=1
FBP+VCS/FBP-VCS	likely.up	0.162	0.00771969	13.09	0.024	3	8	inferred	---	----	Q9LXG1	Q9LXG1|RS91_ARATH 40S ribosomal protein S9-1 OS=Arabidopsis thaliana GN=RPS9B PE=1 SV=1
FBP+VCS/FBP-VCS	likely.up	0.147	0.00771969	13.09	0.024	3	13	inferred	---	----	Q9SPK5	Q9SPK5|FTHS_ARATH Formate--tetrahydrofolate ligase OS=Arabidopsis thaliana GN=THFS PE=2 SV=1
FBP+VCS/FBP-VCS	likely.down	-0.143	0.0075597	12.82	0.024	3	12	inferred	---	----	Q8H0U5	Q8H0U5|TIC62_ARATH Protein TIC 62, chloroplastic OS=Arabidopsis thaliana GN=TIC62 PE=1 SV=1
FBP+VCS/FBP-VCS	likely.up	0.137	0.00787968	13.36	0.024	3	11	inferred	---	----	Q0WW26	Q0WW26|COPG_ARATH Coatomer subunit gamma OS=Arabidopsis thaliana GN=At4g34450 PE=1 SV=2
FBP+VCS/FBP-VCS	likely.down	-0.119	0.00767969	13.02	0.024	3	16	inferred	---	----	O22886	O22886|DCUP2_ARATH Uroporphyrinogen decarboxylase 2, chloroplastic OS=Arabidopsis thaliana GN=HEME2 PE=2 SV=1
FBP+VCS/FBP-VCS	likely.up	0.084	0.00804133	13.64	0.024	3	27	inferred	---	----	O23654	O23654|VATA_ARATH V-type proton ATPase catalytic subunit A OS=Arabidopsis thaliana GN=VHA-A PE=1 SV=1
FBP+VCS/FBP-VCS	likely.down	-3.941	2.99997e-05	0.05	0.025	3	1	inferred	---	----	O24616	O24616|PSA7B_ARATH Proteasome subunit alpha type-7-B OS=Arabidopsis thaliana GN=PAD2 PE=1 SV=2
FBP+VCS/FBP-VCS	likely.down	-1.344	0.00859052	14.57	0.025	1	1	inferred	---	----	Q9SRE0	Q9SRE0|5FCLL_ARATH 5-formyltetrahydrofolate cyclo-ligase-like protein COG0212 OS=Arabidopsis thaliana GN=COG0212 PE=2 SV=1
FBP+VCS/FBP-VCS	likely.up	0.967	0.00821703	13.94	0.025	2	1	inferred	---	----	Q9FFN4	Q9FFN4|BGAL6_ARATH Beta-galactosidase 6 OS=Arabidopsis thaliana GN=BGAL6 PE=2 SV=1
FBP+VCS/FBP-VCS	likely.up	0.488	0.00816633	13.85	0.025	3	1	inferred	---	----	Q8H0Z0	Q8H0Z0|Q8H0Z0_ARATH Protein kinase superfamily protein OS=Arabidopsis thaliana GN=At2g32850 PE=2 SV=1
FBP+VCS/FBP-VCS	likely.up	0.48	0.00872688	14.8	0.025	3	1	inferred	---	----	Q9SE33	Q9SE33|RAR1_ARATH Cysteine and histidine-rich domain-containing protein RAR1 OS=Arabidopsis thaliana GN=RAR1 PE=1 SV=1
FBP+VCS/FBP-VCS	likely.up	0.477	0.00872688	14.8	0.025	3	1	inferred	---	----	P56764	P56764|RPOC2_ARATH DNA-directed RNA polymerase subunit beta'' OS=Arabidopsis thaliana GN=rpoC2 PE=3 SV=1
FBP+VCS/FBP-VCS	likely.down	-0.468	0.00843442	14.3	0.025	3	1	inferred	---	----	Q9SEI3	Q9SEI3|PS10A_ARATH 26S proteasome regulatory subunit 10B homolog A OS=Arabidopsis thaliana GN=RPT4A PE=1 SV=1
FBP+VCS/FBP-VCS	likely.down	-0.466	0.00826051	14.01	0.025	3	1	inferred	---	----	rev_Q9SA76	Q9SA76|PPR64_ARATH reversed Pentatricopeptide repeat-containing protein At1g30610, chloroplastic OS=Arabidopsis thaliana GN=EMB2279 PE=3 SV=1
FBP+VCS/FBP-VCS	likely.down	-0.449	0.00843442	14.3	0.025	3	1	inferred	---	----	P61845	P61845|RK23_ARATH 50S ribosomal protein L23, chloroplastic OS=Arabidopsis thaliana GN=rpl23-A PE=3 SV=1
FBP+VCS/FBP-VCS	likely.down	-0.444	0.00863597	14.65	0.025	3	1	inferred	---	----	Q9LVM2	Q9LVM2|NDHN_ARATH NAD(P)H-quinone oxidoreductase subunit N, chloroplastic OS=Arabidopsis thaliana GN=ndhN PE=2 SV=1
FBP+VCS/FBP-VCS	likely.up	0.362	0.00872688	14.8	0.025	3	1	inferred	---	----	P51818	P51818|HS903_ARATH Heat shock protein 90-3 OS=Arabidopsis thaliana GN=HSP90-3 PE=1 SV=2
FBP+VCS/FBP-VCS	likely.up	0.361	0.00859052	14.57	0.025	3	2	inferred	---	----	Q9SYM5	Q9SYM5|RHM1_ARATH Trifunctional UDP-glucose 4,6-dehydratase/UDP-4-keto-6-deoxy-D-glucose 3,5-epimerase/UDP-4-keto-L-rhamnose-reductase RHM1 OS=Arabidopsis thaliana GN=RHM1 PE=1 SV=1
FBP+VCS/FBP-VCS	likely.down	-0.33	0.00830399	14.08	0.025	3	2	inferred	---	----	Q8RUW5	Q8RUW5|SCP8_ARATH Serine carboxypeptidase-like 8 OS=Arabidopsis thaliana GN=SCPL8 PE=1 SV=2
FBP+VCS/FBP-VCS	likely.down	-0.329	0.00787467	13.36	0.025	3	2	inferred	---	----	O48717	O48717|O48717_ARATH At2g26500 OS=Arabidopsis thaliana GN=At2g26500 PE=2 SV=1
FBP+VCS/FBP-VCS	likely.up	0.304	0.00826051	14.01	0.025	3	2	inferred	---	----	Q8L953	Q8L953|RS273_ARATH 40S ribosomal protein S27-3 OS=Arabidopsis thaliana GN=RPS27D PE=2 SV=2
FBP+VCS/FBP-VCS	likely.up	0.3	0.00830399	14.08	0.025	3	2	inferred	---	----	Q29Q26	Q29Q26|AKR2B_ARATH Ankyrin repeat domain-containing protein 2B OS=Arabidopsis thaliana GN=AKR2B PE=1 SV=1
FBP+VCS/FBP-VCS	likely.down	-0.295	0.00839094	14.23	0.025	3	2	unresolved	---	----	O22126;Q9LZX4	O22126|FLA8_ARATH Fasciclin-like arabinogalactan protein 8 OS=Arabidopsis thaliana GN=FLA8 PE=1 SV=1
FBP+VCS/FBP-VCS	likely.up	0.28	0.00852137	14.45	0.025	3	3	inferred	---	----	Q9FRL8	Q9FRL8|DHAR2_ARATH Glutathione S-transferase DHAR2 OS=Arabidopsis thaliana GN=DHAR2 PE=1 SV=1
FBP+VCS/FBP-VCS	likely.up	0.266	0.00863597	14.65	0.025	3	4	inferred	---	----	Q9SKU1	Q9SKU1|CLC1_ARATH Clathrin light chain 1 OS=Arabidopsis thaliana GN=At2g20760 PE=2 SV=1
FBP+VCS/FBP-VCS	likely.up	0.246	0.00820799	13.92	0.025	3	2	unresolved	---	----	P17562;P23686;Q9LUT2	P17562|METK2_ARATH S-adenosylmethionine synthase 2 OS=Arabidopsis thaliana GN=SAM2 PE=1 SV=1
FBP+VCS/FBP-VCS	likely.down	-0.23	0.00821703	13.94	0.025	3	5	inferred	---	----	Q8H124	Q8H124|Y2446_ARATH Uncharacterized protein At2g34460, chloroplastic OS=Arabidopsis thaliana GN=At2g34460 PE=1 SV=1
FBP+VCS/FBP-VCS	likely.up	0.229	0.00868142	14.72	0.025	3	5	inferred	---	----	Q9LZS3	Q9LZS3|GLGB2_ARATH 1,4-alpha-glucan-branching enzyme 2-2, chloroplastic/amyloplastic OS=Arabidopsis thaliana GN=SBE2.2 PE=1 SV=1
FBP+VCS/FBP-VCS	likely.down	-0.208	0.00881778	14.95	0.025	3	5	inferred	---	----	P56792	P56792|RK14_ARATH 50S ribosomal protein L14, chloroplastic OS=Arabidopsis thaliana GN=rpl14 PE=3 SV=1
FBP+VCS/FBP-VCS	likely.up	0.19	0.00869527	14.75	0.025	3	6	inferred	---	----	Q8LBI1	Q8LBI1|RL51_ARATH 60S ribosomal protein L5-1 OS=Arabidopsis thaliana GN=ATL5 PE=1 SV=2
FBP+VCS/FBP-VCS	likely.up	0.189	0.00886323	15.03	0.025	3	8	inferred	---	----	Q9FJD4	Q9FJD4|IMB1_ARATH Importin subunit beta-1 OS=Arabidopsis thaliana GN=KPNB1 PE=1 SV=1
FBP+VCS/FBP-VCS	likely.up	0.176	0.00872688	14.8	0.025	3	6	inferred	---	----	Q9SJV2	Q9SJV2|Q9SJV2_ARATH NAD(P)-linked oxidoreductase superfamily protein OS=Arabidopsis thaliana GN=At2g21250 PE=2 SV=1
FBP+VCS/FBP-VCS	likely.up	0.174	0.00830399	14.08	0.025	3	7	inferred	---	----	Q8L611	Q8L611|SC31B_ARATH Protein transport protein SEC31 homolog B OS=Arabidopsis thaliana GN=SEC31B PE=1 SV=1
FBP+VCS/FBP-VCS	likely.up	0.168	0.00877233	14.88	0.025	3	9	inferred	---	----	Q96327	Q96327|EBP1_ARATH ERBB-3 BINDING PROTEIN 1 OS=Arabidopsis thaliana GN=EBP1 PE=1 SV=1
FBP+VCS/FBP-VCS	likely.down	-0.163	0.00881778	14.95	0.025	3	7	inferred	---	----	Q41932	Q41932|PSBQ2_ARATH Oxygen-evolving enhancer protein 3-2, chloroplastic OS=Arabidopsis thaliana GN=PSBQ2 PE=1 SV=2
FBP+VCS/FBP-VCS	likely.up	0.154	0.00877233	14.88	0.025	3	11	inferred	---	----	F4JKH6	F4JKH6|TSS_ARATH Protein TSS OS=Arabidopsis thaliana GN=TSS PE=1 SV=1
FBP+VCS/FBP-VCS	likely.down	-0.148	0.00843442	14.3	0.025	3	8	inferred	---	----	Q9S841	Q9S841|PSBO2_ARATH Oxygen-evolving enhancer protein 1-2, chloroplastic OS=Arabidopsis thaliana GN=PSBO2 PE=1 SV=1
FBP+VCS/FBP-VCS	likely.up	0.139	0.00872688	14.8	0.025	3	10	inferred	---	----	P93028	P93028|UBE11_ARATH Ubiquitin-activating enzyme E1 1 OS=Arabidopsis thaliana GN=UBA1 PE=1 SV=1
FBP+VCS/FBP-VCS	likely.up	0.585	0.00914242	15.51	0.026	2	1	inferred	---	----	F4HVV6	F4HVV6|F4HVV6_ARATH Transcription regulator OS=Arabidopsis thaliana GN=At1g02080 PE=4 SV=1
FBP+VCS/FBP-VCS	likely.up	0.464	0.00954952	16.2	0.026	3	1	inferred	---	----	Q9ZVJ5	Q9ZVJ5|SGGP_ARATH Haloacid dehalogenase-like hydrolase domain-containing protein Sgpp OS=Arabidopsis thaliana GN=SGPP PE=1 SV=2
FBP+VCS/FBP-VCS	likely.up	0.401	0.00909481	15.42	0.026	3	1	inferred	---	----	P59232	P59232|R27AB_ARATH Ubiquitin-40S ribosomal protein S27a-2 OS=Arabidopsis thaliana GN=RPS27AB PE=2 SV=2
FBP+VCS/FBP-VCS	likely.down	-0.397	0.00944953	16.03	0.026	3	1	inferred	---	----	Q9STG6	Q9STG6|DUT_ARATH Deoxyuridine 5'-triphosphate nucleotidohydrolase OS=Arabidopsis thaliana GN=DUT PE=1 SV=1
FBP+VCS/FBP-VCS	likely.up	0.354	0.00904719	15.34	0.026	3	1	unresolved	---	----	Q38929;Q42553	Q38929|IDI1_ARATH Isopentenyl-diphosphate Delta-isomerase I, chloroplastic OS=Arabidopsis thaliana GN=IPP1 PE=2 SV=3
FBP+VCS/FBP-VCS	likely.up	0.328	0.00909481	15.42	0.026	3	2	inferred	---	----	Q94AT1	Q94AT1|P2C76_ARATH Probable protein phosphatase 2C 76 OS=Arabidopsis thaliana GN=At5g53140 PE=2 SV=1
FBP+VCS/FBP-VCS	likely.up	0.32	0.00899957	15.26	0.026	3	2	inferred	---	----	Q9FXB0	Q9FXB0|Q9FXB0_ARATH At1g56580/F25P12_18 OS=Arabidopsis thaliana GN=SMALLER WITH VARIABLE BRANCHES PE=2 SV=1
FBP+VCS/FBP-VCS	likely.up	0.319	0.00933289	15.83	0.026	3	2	inferred	---	----	Q9SIZ2	Q9SIZ2|IF2AH_ARATH Eukaryotic translation initiation factor 2 subunit alpha homolog OS=Arabidopsis thaliana GN=At2g40290 PE=1 SV=2
FBP+VCS/FBP-VCS	likely.up	0.242	0.00914242	15.51	0.026	3	5	inferred	---	----	P31166-2	P31166-2|APT1_ARATH Isoform 2 of Adenine phosphoribosyltransferase 1, chloroplastic OS=Arabidopsis thaliana GN=APT1
FBP+VCS/FBP-VCS	likely.down	-0.238	0.00909481	15.42	0.026	3	3	inferred	---	----	Q9C5R8	Q9C5R8|BAS1B_ARATH 2-Cys peroxiredoxin BAS1-like, chloroplastic OS=Arabidopsis thaliana GN=At5g06290 PE=2 SV=3
FBP+VCS/FBP-VCS	likely.up	0.224	0.00909481	15.42	0.026	3	4	inferred	---	----	P21216	P21216|IPYR2_ARATH Soluble inorganic pyrophosphatase 2 OS=Arabidopsis thaliana GN=PPA2 PE=2 SV=2
FBP+VCS/FBP-VCS	likely.up	0.214	0.00890869	15.11	0.026	3	4	unresolved	---	----	P42825;Q94AW8	P42825|DNAJ2_ARATH Chaperone protein dnaJ 2 OS=Arabidopsis thaliana GN=ATJ2 PE=1 SV=2
FBP+VCS/FBP-VCS	likely.up	0.185	0.00949953	16.11	0.026	3	5	inferred	---	----	Q9SMN0	Q9SMN0|CXE12_ARATH Probable carboxylesterase 12 OS=Arabidopsis thaliana GN=CXE12 PE=1 SV=1
FBP+VCS/FBP-VCS	likely.up	0.162	0.00949953	16.11	0.026	3	8	inferred	---	----	O24457	O24457|ODPA3_ARATH Pyruvate dehydrogenase E1 component subunit alpha-3, chloroplastic OS=Arabidopsis thaliana GN=PDH-E1 ALPHA PE=2 SV=1
FBP+VCS/FBP-VCS	likely.down	-0.156	0.0090905	15.42	0.026	3	8	inferred	---	----	Q8GWP4	Q8GWP4|Q8GWP4_ARATH At2g21530 OS=Arabidopsis thaliana GN=At2g21530 PE=1 SV=1
FBP+VCS/FBP-VCS	likely.up	0.153	0.00928527	15.75	0.026	3	8	unresolved	---	----	P54887;P54888	P54887|P5CS1_ARATH Delta-1-pyrroline-5-carboxylate synthase A OS=Arabidopsis thaliana GN=P5CSA PE=1 SV=1
FBP+VCS/FBP-VCS	likely.up	0.134	0.00949953	16.11	0.026	3	10	inferred	---	----	Q9SJ12	Q9SJ12|ATP7_ARATH Probable ATP synthase 24 kDa subunit, mitochondrial OS=Arabidopsis thaliana GN=At2g21870 PE=1 SV=1
FBP+VCS/FBP-VCS	likely.down	-0.109	0.00938051	15.91	0.026	3	14	inferred	---	----	P46283	P46283|S17P_ARATH Sedoheptulose-1,7-bisphosphatase, chloroplastic OS=Arabidopsis thaliana GN=At3g55800 PE=2 SV=1
FBP+VCS/FBP-VCS	likely.down	-0.441	0.0102626	17.41	0.027	3	1	inferred	---	----	Q8RWI0	Q8RWI0|Q8RWI0_ARATH Myelin-associated oligodendrocyte basic protein OS=Arabidopsis thaliana GN=At1g54520 PE=1 SV=1
FBP+VCS/FBP-VCS	likely.down	-0.435	0.00947574	16.07	0.027	3	1	inferred	---	----	Q39102	Q39102|FTSH1_ARATH ATP-dependent zinc metalloprotease FTSH 1, chloroplastic OS=Arabidopsis thaliana GN=FTSH1 PE=1 SV=2
FBP+VCS/FBP-VCS	likely.down	-0.432	0.0101574	17.23	0.027	3	1	inferred	---	----	Q8GYM1	Q8GYM1|GSTUM_ARATH Glutathione S-transferase U22 OS=Arabidopsis thaliana GN=GSTU22 PE=1 SV=1
FBP+VCS/FBP-VCS	likely.up	0.425	0.00964952	16.37	0.027	3	1	unresolved	---	----	P93832;Q9SA14	P93832|LEU32_ARATH 3-isopropylmalate dehydrogenase 2, chloroplastic OS=Arabidopsis thaliana GN=IMDH2 PE=1 SV=1
FBP+VCS/FBP-VCS	likely.up	0.415	0.00954952	16.2	0.027	3	1	inferred	---	----	Q8VYJ7	Q8VYJ7|CLPB4_ARATH Chaperone protein ClpB4, mitochondrial OS=Arabidopsis thaliana GN=CLPB4 PE=2 SV=1
FBP+VCS/FBP-VCS	likely.down	-0.411	0.0099995	16.96	0.027	3	1	inferred	---	----	Q9XFS7	Q9XFS7|NLTP5_ARATH Non-specific lipid-transfer protein 5 OS=Arabidopsis thaliana GN=LTP5 PE=1 SV=1
FBP+VCS/FBP-VCS	likely.down	-0.352	0.0101574	17.23	0.027	3	1	inferred	---	----	Q9SYE2	Q9SYE2|Q9SYE2_ARATH At1g51400/F5D21_10 OS=Arabidopsis thaliana GN=F11M15.26 PE=2 SV=1
FBP+VCS/FBP-VCS	likely.down	-0.306	0.00994684	16.87	0.027	3	2	inferred	---	----	Q42044	Q42044|Q42044_ARATH At2g45180 OS=Arabidopsis thaliana GN=At2g45180 PE=2 SV=2
FBP+VCS/FBP-VCS	likely.down	-0.305	0.00974951	16.54	0.027	3	2	inferred	---	----	P56791	P56791|RK2_ARATH 50S ribosomal protein L2, chloroplastic OS=Arabidopsis thaliana GN=rpl2-A PE=3 SV=1
FBP+VCS/FBP-VCS	likely.up	0.305	0.00994684	16.87	0.027	3	2	inferred	---	----	A8MS32	A8MS32|A8MS32_ARATH AT5G64130 protein OS=Arabidopsis thaliana GN=MHJ24.11 PE=1 SV=1
FBP+VCS/FBP-VCS	likely.down	-0.275	0.00949953	16.11	0.027	3	3	inferred	---	----	Q9ZVA1	Q9ZVA1|EP1L1_ARATH EP1-like glycoprotein 1 OS=Arabidopsis thaliana GN=At1g78820 PE=2 SV=1
FBP+VCS/FBP-VCS	likely.up	0.275	0.00974951	16.54	0.027	3	2	unresolved	---	----	P53492;P53496	P53492|ACT7_ARATH Actin-7 OS=Arabidopsis thaliana GN=ACT7 PE=1 SV=1
FBP+VCS/FBP-VCS	likely.down	-0.242	0.00969952	16.45	0.027	3	3	inferred	---	----	Q9FM65	Q9FM65|FLA1_ARATH Fasciclin-like arabinogalactan protein 1 OS=Arabidopsis thaliana GN=FLA1 PE=1 SV=1
FBP+VCS/FBP-VCS	likely.up	0.236	0.00964952	16.37	0.027	3	3	unresolved	---	----	O23593;Q9LVT8	O23593|RGGB_ARATH RGG repeats nuclear RNA binding protein B OS=Arabidopsis thaliana GN=RGGB PE=1 SV=1
FBP+VCS/FBP-VCS	likely.up	0.231	0.0101047	17.14	0.027	3	4	inferred	---	----	Q94BT9	Q94BT9|ATOX1_ARATH Copper transport protein ATX1 OS=Arabidopsis thaliana GN=ATX1 PE=1 SV=2
FBP+VCS/FBP-VCS	likely.up	0.217	0.00964952	16.37	0.027	3	5	inferred	---	----	Q9T0A4	Q9T0A4|NDHS_ARATH NAD(P)H-quinone oxidoreductase subunit S, chloroplastic OS=Arabidopsis thaliana GN=ndhS PE=1 SV=1
FBP+VCS/FBP-VCS	likely.down	-0.21	0.00989951	16.79	0.027	3	5	inferred	---	----	Q9LR64	Q9LR64|PB27A_ARATH Photosystem II repair protein PSB27-H1, chloroplastic OS=Arabidopsis thaliana GN=PSB27-1 PE=1 SV=1
FBP+VCS/FBP-VCS	likely.up	0.204	0.0101574	17.23	0.027	3	4	inferred	---	----	P17094	P17094|RL31_ARATH 60S ribosomal protein L3-1 OS=Arabidopsis thaliana GN=ARP1 PE=1 SV=5
FBP+VCS/FBP-VCS	likely.up	0.201	0.00999947	16.96	0.027	3	5	inferred	---	----	O65655	O65655|O65655_ARATH SAP domain-containing protein OS=Arabidopsis thaliana GN=At4g39680 PE=1 SV=1
FBP+VCS/FBP-VCS	likely.down	-0.189	0.01021	17.32	0.027	3	5	inferred	---	----	F4JRN8	F4JRN8|F4JRN8_ARATH NAD(P)-binding Rossmann-fold superfamily protein OS=Arabidopsis thaliana GN=At4g18810 PE=4 SV=1
FBP+VCS/FBP-VCS	likely.up	0.189	0.01021	17.32	0.027	3	5	unresolved	---	----	Q9LFW1;Q9SRT9	Q9LFW1|RGP2_ARATH UDP-arabinopyranose mutase 2 OS=Arabidopsis thaliana GN=RGP2 PE=1 SV=1
FBP+VCS/FBP-VCS	likely.up	0.188	0.0101047	17.14	0.027	3	5	inferred	---	----	P53492	P53492|ACT7_ARATH Actin-7 OS=Arabidopsis thaliana GN=ACT7 PE=1 SV=1
FBP+VCS/FBP-VCS	likely.up	0.183	0.00999947	16.96	0.027	3	6	inferred	---	----	Q9XEX2	Q9XEX2|PRX2B_ARATH Peroxiredoxin-2B OS=Arabidopsis thaliana GN=PRXIIB PE=1 SV=1
FBP+VCS/FBP-VCS	likely.up	0.171	0.00999947	16.96	0.027	3	7	inferred	---	----	Q9FLX7	Q9FLX7|NDUA5_ARATH Probable NADH dehydrogenase [ubiquinone] 1 alpha subcomplex subunit 5, mitochondrial OS=Arabidopsis thaliana GN=At5g52840 PE=1 SV=1
FBP+VCS/FBP-VCS	likely.down	-0.137	0.0101047	17.14	0.027	3	14	inferred	---	----	Q9FFC7	Q9FFC7|SYAP_ARATH Alanine--tRNA ligase, chloroplastic/mitochondrial OS=Arabidopsis thaliana GN=EMB86 PE=1 SV=2
FBP+VCS/FBP-VCS	likely.up	0.455	0.0107216	18.18	0.028	3	1	inferred	---	----	Q9FGH3	Q9FGH3|Q9FGH3_ARATH Cinnamoyl-CoA reductase-like protein OS=Arabidopsis thaliana GN=MQJ2.6 PE=2 SV=1
FBP+VCS/FBP-VCS	likely.down	-0.451	0.0104994	17.81	0.028	3	1	inferred	---	----	P60129	P60129|PSBL_ARATH Photosystem II reaction center protein L OS=Arabidopsis thaliana GN=psbL PE=1 SV=1
FBP+VCS/FBP-VCS	likely.up	0.436	0.010555	17.9	0.028	3	1	inferred	---	----	Q93XY1	Q93XY1|Q93XY1_ARATH At5g53620 OS=Arabidopsis thaliana GN=MNC6.16 PE=1 SV=1
FBP+VCS/FBP-VCS	likely.down	-0.433	0.0107216	18.18	0.028	3	1	inferred	---	----	Q9ZRA2	Q9ZRA2|HGD_ARATH Homogentisate 1,2-dioxygenase OS=Arabidopsis thaliana GN=HGO PE=2 SV=2
FBP+VCS/FBP-VCS	likely.down	-0.397	0.0106105	18	0.028	3	1	unresolved	---	----	Q7Y208;Q9SZ11	Q7Y208|GPDL1_ARATH Glycerophosphodiester phosphodiesterase GDPDL1 OS=Arabidopsis thaliana GN=GDPDL1 PE=1 SV=2
FBP+VCS/FBP-VCS	likely.up	0.294	0.0107772	18.28	0.028	3	2	inferred	---	----	Q8LBU2	Q8LBU2|GPX8_ARATH Probable glutathione peroxidase 8 OS=Arabidopsis thaliana GN=GPX8 PE=2 SV=1
FBP+VCS/FBP-VCS	likely.up	0.255	0.0108327	18.37	0.028	3	2	unresolved	---	----	O24653;Q96254	O24653|GDI2_ARATH Guanosine nucleotide diphosphate dissociation inhibitor 2 OS=Arabidopsis thaliana GN=GDI2 PE=2 SV=1
FBP+VCS/FBP-VCS	likely.up	0.222	0.0103152	17.49	0.028	3	4	inferred	---	----	P42801	P42801|INO1_ARATH Inositol-3-phosphate synthase isozyme 1 OS=Arabidopsis thaliana GN=IPS1 PE=1 SV=3
FBP+VCS/FBP-VCS	likely.up	0.187	0.0104731	17.76	0.028	3	8	unresolved	---	----	Q94KE3;Q9SJQ0	Q94KE3|Q94KE3_ARATH Pyruvate kinase OS=Arabidopsis thaliana GN=At3g52990 PE=2 SV=1
FBP+VCS/FBP-VCS	likely.up	0.145	0.0107772	18.28	0.028	3	9	inferred	---	----	Q8VYV7	Q8VYV7|DHQS_ARATH 3-dehydroquinate synthase, chloroplastic OS=Arabidopsis thaliana GN=DHQS PE=1 SV=1
FBP+VCS/FBP-VCS	likely.up	0.095	0.0104994	17.81	0.028	3	25	inferred	---	----	Q9SD76	Q9SD76|PHS2_ARATH Alpha-glucan phosphorylase 2, cytosolic OS=Arabidopsis thaliana GN=PHS2 PE=1 SV=1
FBP+VCS/FBP-VCS	likely.down	-1.217	0.0116464	19.75	0.029	1	1	inferred	---	----	Q84XU2	Q84XU2|PPP5_ARATH Serine/threonine-protein phosphatase 5 OS=Arabidopsis thaliana GN=PAPP5 PE=1 SV=1
FBP+VCS/FBP-VCS	likely.up	0.429	0.0115287	19.55	0.029	3	1	unresolved	---	----	Q9FXB0;Q9ZPZ4	Q9FXB0|Q9FXB0_ARATH At1g56580/F25P12_18 OS=Arabidopsis thaliana GN=SMALLER WITH VARIABLE BRANCHES PE=2 SV=1
FBP+VCS/FBP-VCS	likely.up	0.428	0.0112935	19.15	0.029	3	1	inferred	---	----	Q04613	Q04613|MI25_ARATH ATP synthase protein MI25 OS=Arabidopsis thaliana GN=AtMg00640 PE=1 SV=2
FBP+VCS/FBP-VCS	likely.down	-0.423	0.0114699	19.45	0.029	3	1	inferred	---	----	Q8RX72	Q8RX72|AMPL3_ARATH Leucine aminopeptidase 3, chloroplastic OS=Arabidopsis thaliana GN=LAP3 PE=2 SV=1
FBP+VCS/FBP-VCS	likely.down	-0.381	0.0115287	19.55	0.029	3	1	inferred	---	----	F4IQG2	F4IQG2|AATP2_ARATH AAA-ATPase At2g18190 OS=Arabidopsis thaliana GN=At2g18190 PE=2 SV=1
FBP+VCS/FBP-VCS	likely.up	0.371	0.0112346	19.05	0.029	3	2	inferred	---	----	O82179	O82179|GCSH2_ARATH Glycine cleavage system H protein 2, mitochondrial OS=Arabidopsis thaliana GN=GDH2 PE=2 SV=1
FBP+VCS/FBP-VCS	likely.up	0.335	0.0113523	19.25	0.029	3	2	inferred	---	----	Q9SK74	Q9SK74|C3H21_ARATH Zinc finger CCCH domain-containing protein 21 OS=Arabidopsis thaliana GN=At2g20280 PE=4 SV=1
FBP+VCS/FBP-VCS	likely.up	0.315	0.0111758	18.95	0.029	3	2	inferred	---	----	Q9LY15	Q9LY15|MSRA2_ARATH Peptide methionine sulfoxide reductase A2 OS=Arabidopsis thaliana GN=MRSA2 PE=1 SV=1
FBP+VCS/FBP-VCS	likely.down	-0.31	0.0115287	19.55	0.029	3	2	inferred	---	----	O80439	O80439|RR31_ARATH 30S ribosomal protein S31, chloroplastic OS=Arabidopsis thaliana GN=RPS31 PE=1 SV=1
FBP+VCS/FBP-VCS	likely.up	0.254	0.0111105	18.84	0.029	3	3	unresolved	---	----	Q6ICZ8;Q9LHG9	Q6ICZ8|NACA3_ARATH Nascent polypeptide-associated complex subunit alpha-like protein 3 OS=Arabidopsis thaliana GN=At5g13850 PE=1 SV=1
FBP+VCS/FBP-VCS	likely.down	-0.221	0.0115287	19.55	0.029	3	5	inferred	---	----	Q9LS40	Q9LS40|ASPG1_ARATH Protein ASPARTIC PROTEASE IN GUARD CELL 1 OS=Arabidopsis thaliana GN=ASPG1 PE=1 SV=1
FBP+VCS/FBP-VCS	likely.up	0.219	0.0114111	19.35	0.029	3	4	inferred	---	----	Q56YW9	Q56YW9|TBB2_ARATH Tubulin beta-2 chain OS=Arabidopsis thaliana GN=TUBB2 PE=2 SV=2
FBP+VCS/FBP-VCS	likely.down	-0.216	0.0111758	18.95	0.029	3	5	inferred	---	----	P42732	P42732|RR13_ARATH 30S ribosomal protein S13, chloroplastic OS=Arabidopsis thaliana GN=RPS13 PE=2 SV=1
FBP+VCS/FBP-VCS	likely.down	-0.205	0.0113523	19.25	0.029	3	5	inferred	---	----	F4HQH8	F4HQH8|F4HQH8_ARATH RNA-binding (RRM/RBD/RNP motifs) family protein OS=Arabidopsis thaliana GN=At1g01080 PE=4 SV=1
FBP+VCS/FBP-VCS	likely.down	-0.189	0.0116464	19.75	0.029	3	6	inferred	---	----	Q43349	Q43349|CP29A_ARATH 29 kDa ribonucleoprotein, chloroplastic OS=Arabidopsis thaliana GN=CP29A PE=2 SV=2
FBP+VCS/FBP-VCS	likely.down	-0.186	0.0115287	19.55	0.029	3	4	unresolved	---	----	Q9S7J7;Q9SHR7;Q9XF87	Q9S7J7|CB22_ARATH Chlorophyll a-b binding protein 2.2, chloroplastic OS=Arabidopsis thaliana GN=LHCB2.2 PE=1 SV=1
FBP+VCS/FBP-VCS	likely.up	0.186	0.0109438	18.56	0.029	3	6	inferred	---	----	Q9S7W4	Q9S7W4|Q9S7W4_ARATH At3g07720/F17A17_6 OS=Arabidopsis thaliana GN=F17A17.6 PE=2 SV=1
FBP+VCS/FBP-VCS	likely.up	0.177	0.0114111	19.35	0.029	3	5	inferred	---	----	Q9C5Z2	Q9C5Z2|EIF3H_ARATH Eukaryotic translation initiation factor 3 subunit H OS=Arabidopsis thaliana GN=TIF3H1 PE=1 SV=2
FBP+VCS/FBP-VCS	likely.up	0.164	0.0109994	18.65	0.029	3	6	inferred	---	----	Q8LAS8	Q8LAS8|SFGH_ARATH S-formylglutathione hydrolase OS=Arabidopsis thaliana GN=SFGH PE=1 SV=2
FBP+VCS/FBP-VCS	likely.down	-0.152	0.0114699	19.45	0.029	3	8	inferred	---	----	Q9C9I7	Q9C9I7|Q9C9I7_ARATH Rieske (2Fe-2S) domain-containing protein OS=Arabidopsis thaliana GN=PSB33 PE=2 SV=1
FBP+VCS/FBP-VCS	likely.down	-0.147	0.0114111	19.35	0.029	3	7	inferred	---	----	Q38946	Q38946|DHE2_ARATH Glutamate dehydrogenase 2 OS=Arabidopsis thaliana GN=GDH2 PE=1 SV=1
FBP+VCS/FBP-VCS	likely.up	0.129	0.0113523	19.25	0.029	3	11	inferred	---	----	Q9LD55	Q9LD55|EIF3A_ARATH Eukaryotic translation initiation factor 3 subunit A OS=Arabidopsis thaliana GN=TIF3A1 PE=1 SV=1
FBP+VCS/FBP-VCS	likely.up	0.126	0.0111758	18.95	0.029	3	11	inferred	---	----	Q9SIV2	Q9SIV2|PSD2A_ARATH 26S proteasome non-ATPase regulatory subunit 2 homolog A OS=Arabidopsis thaliana GN=RPN1A PE=1 SV=2
FBP+VCS/FBP-VCS	likely.down	-0.092	0.0108883	18.47	0.029	3	19	inferred	---	----	Q5GM68	Q5GM68|CAPP2_ARATH Phosphoenolpyruvate carboxylase 2 OS=Arabidopsis thaliana GN=PPC2 PE=1 SV=2
FBP+VCS/FBP-VCS	likely.down	-0.087	0.0108942	18.48	0.029	3	20	inferred	---	----	Q94B78	Q94B78|GCSP1_ARATH Glycine dehydrogenase (decarboxylating) 1, mitochondrial OS=Arabidopsis thaliana GN=GLDP1 PE=1 SV=2
FBP+VCS/FBP-VCS	likely.up	0.455	0.0118228	20.05	0.03	3	1	inferred	---	----	Q8W4F3	Q8W4F3|SYQ_ARATH Glutamine--tRNA ligase, cytoplasmic OS=Arabidopsis thaliana GN=OVA9 PE=2 SV=1
FBP+VCS/FBP-VCS	likely.up	0.453	0.0118118	20.03	0.03	3	1	inferred	---	----	Q9LW09	Q9LW09|DRL22_ARATH Putative disease resistance protein At3g15700 OS=Arabidopsis thaliana GN=At3g15700 PE=3 SV=1
FBP+VCS/FBP-VCS	likely.up	0.429	0.0117052	19.85	0.03	3	1	inferred	---	----	Q9SJQ0	Q9SJQ0|Q9SJQ0_ARATH Pyruvate kinase OS=Arabidopsis thaliana GN=At2g36580 PE=1 SV=2
FBP+VCS/FBP-VCS	likely.down	-0.398	0.0116464	19.75	0.03	3	1	inferred	---	----	P56805	P56805|RR15_ARATH 30S ribosomal protein S15, chloroplastic OS=Arabidopsis thaliana GN=rps15 PE=3 SV=1
FBP+VCS/FBP-VCS	likely.up	0.387	0.0118743	20.14	0.03	3	1	inferred	---	----	rev_F4JVY8	F4JVY8|F4JVY8_ARATH reversed Lysine-ketoglutarate reductase/saccharopine dehydrogenase bifunctional enzyme OS=Arabidopsis thaliana GN=LKR PE=4 SV=1
FBP+VCS/FBP-VCS	likely.down	-0.377	0.0118118	20.03	0.03	3	1	unresolved	---	----	P25819;Q42547;Q96528	P25819|CATA2_ARATH Catalase-2 OS=Arabidopsis thaliana GN=CAT2 PE=1 SV=3
FBP+VCS/FBP-VCS	likely.up	0.376	0.0122492	20.77	0.03	3	1	inferred	---	----	P0DH97	P0DH97|CALM2_ARATH Calmodulin-2 OS=Arabidopsis thaliana GN=CAM2 PE=1 SV=1
FBP+VCS/FBP-VCS	likely.down	-0.373	0.0121242	20.56	0.03	3	1	inferred	---	----	Q9FX45	Q9FX45|ORRM6_ARATH Organelle RRM domain-containing protein 6, chloroplastic OS=Arabidopsis thaliana GN=ORRM6 PE=1 SV=1
FBP+VCS/FBP-VCS	likely.up	0.33	0.0120617	20.46	0.03	3	2	inferred	---	----	Q9M0S5	Q9M0S5|ISOA3_ARATH Isoamylase 3, chloroplastic OS=Arabidopsis thaliana GN=ISA3 PE=1 SV=2
FBP+VCS/FBP-VCS	likely.up	0.233	0.0119368	20.24	0.03	3	3	unresolved	---	----	Q9SRG3;Q9XI01	Q9SRG3|PDI12_ARATH Protein disulfide isomerase-like 1-2 OS=Arabidopsis thaliana GN=PDIL1-2 PE=2 SV=1
FBP+VCS/FBP-VCS	likely.up	0.218	0.0124367	21.09	0.03	3	3	inferred	---	----	Q94A94	Q94A94|DCDA2_ARATH Diaminopimelate decarboxylase 2, chloroplastic OS=Arabidopsis thaliana GN=LYSA2 PE=1 SV=1
FBP+VCS/FBP-VCS	likely.up	0.217	0.0119368	20.24	0.03	3	4	inferred	---	----	P49077	P49077|PYRB_ARATH Aspartate carbamoyltransferase, chloroplastic OS=Arabidopsis thaliana GN=PYRB PE=2 SV=2
FBP+VCS/FBP-VCS	likely.up	0.201	0.0118743	20.14	0.03	3	5	inferred	---	----	Q9C9C5	Q9C9C5|RL63_ARATH 60S ribosomal protein L6-3 OS=Arabidopsis thaliana GN=RPL6C PE=2 SV=1
FBP+VCS/FBP-VCS	likely.up	0.189	0.0122492	20.77	0.03	3	4	inferred	---	----	Q9M5K2	Q9M5K2|DLDH2_ARATH Dihydrolipoyl dehydrogenase 2, mitochondrial OS=Arabidopsis thaliana GN=LPD2 PE=1 SV=1
FBP+VCS/FBP-VCS	likely.down	-0.184	0.0119368	20.24	0.03	3	3	unresolved	---	----	B3H5S2;P10796	B3H5S2|B3H5S2_ARATH Ribulose bisphosphate carboxylase small chain OS=Arabidopsis thaliana GN=RBCS3B PE=3 SV=1
FBP+VCS/FBP-VCS	likely.up	0.175	0.0121242	20.56	0.03	3	6	unresolved	---	----	Q8L7N0;Q9M888	Q8L7N0|TCPZB_ARATH T-complex protein 1 subunit zeta 2 OS=Arabidopsis thaliana GN=CCT6B PE=1 SV=1
FBP+VCS/FBP-VCS	likely.down	-0.16	0.0122492	20.77	0.03	3	7	inferred	---	----	O48737	O48737|TRXM1_ARATH Thioredoxin M1, chloroplastic OS=Arabidopsis thaliana GN=At1g03680 PE=2 SV=1
FBP+VCS/FBP-VCS	likely.up	0.142	0.0119368	20.24	0.03	3	7	inferred	---	----	Q9SZY1	Q9SZY1|NACA4_ARATH Nascent polypeptide-associated complex subunit alpha-like protein 4 OS=Arabidopsis thaliana GN=At4g10480 PE=1 SV=1
FBP+VCS/FBP-VCS	likely.up	0.14	0.0123117	20.88	0.03	3	6	unresolved	---	----	B9DGT7;B9DHQ0;P11139;P29511	B9DGT7|TBA2_ARATH Tubulin alpha-2 chain OS=Arabidopsis thaliana GN=TUBA2 PE=2 SV=2
FBP+VCS/FBP-VCS	likely.up	0.138	0.0123117	20.88	0.03	3	9	unresolved	---	----	P57751;Q9M9P3	P57751|UGPA1_ARATH UTP--glucose-1-phosphate uridylyltransferase 1 OS=Arabidopsis thaliana GN=UGP1 PE=2 SV=1
FBP+VCS/FBP-VCS	likely.up	0.08	0.0120617	20.46	0.03	3	27	inferred	---	----	Q8S9L5	Q8S9L5|TIG_ARATH Trigger factor-like protein TIG, Chloroplastic OS=Arabidopsis thaliana GN=TIG PE=1 SV=1
FBP+VCS/FBP-VCS	likely.down	-0.42	0.0127325	21.59	0.031	3	1	inferred	---	----	P56793	P56793|RK16_ARATH 50S ribosomal protein L16, chloroplastic OS=Arabidopsis thaliana GN=rpl16 PE=3 SV=1
FBP+VCS/FBP-VCS	likely.down	-0.37	0.0125325	21.26	0.031	3	1	inferred	---	----	Q6NPF9	Q6NPF9|TRXY1_ARATH Thioredoxin Y1, chloroplastic OS=Arabidopsis thaliana GN=At1g76760 PE=2 SV=1
FBP+VCS/FBP-VCS	likely.up	0.326	0.0126242	21.41	0.031	3	1	unresolved	---	----	Q8LCW9;Q8LEQ0	Q8LCW9|RLA11_ARATH 60S acidic ribosomal protein P1-1 OS=Arabidopsis thaliana GN=RPP1A PE=3 SV=2
FBP+VCS/FBP-VCS	likely.down	-0.259	0.0125325	21.26	0.031	3	2	unresolved	---	----	Q41932;Q9XFT3-2	Q41932|PSBQ2_ARATH Oxygen-evolving enhancer protein 3-2, chloroplastic OS=Arabidopsis thaliana GN=PSBQ2 PE=1 SV=2
FBP+VCS/FBP-VCS	likely.down	-0.24	0.0129325	21.93	0.031	3	3	inferred	---	----	Q9FLI7	Q9FLI7|NEET_ARATH CDGSH iron-sulfur domain-containing protein NEET OS=Arabidopsis thaliana GN=NEET PE=1 SV=1
FBP+VCS/FBP-VCS	likely.up	0.231	0.0124367	21.09	0.031	3	3	unresolved	---	----	Q93VT9;Q93W22	Q93VT9|RL101_ARATH 60S ribosomal protein L10-1 OS=Arabidopsis thaliana GN=RPL10A PE=1 SV=1
FBP+VCS/FBP-VCS	likely.up	0.226	0.0128658	21.82	0.031	3	3	inferred	---	----	Q9M4B5	Q9M4B5|PFD4_ARATH Probable prefoldin subunit 4 OS=Arabidopsis thaliana GN=AIP3 PE=1 SV=3
FBP+VCS/FBP-VCS	likely.up	0.211	0.0129325	21.93	0.031	3	3	unresolved	---	----	P93832;Q9FMT1;Q9SA14	P93832|LEU32_ARATH 3-isopropylmalate dehydrogenase 2, chloroplastic OS=Arabidopsis thaliana GN=IMDH2 PE=1 SV=1
FBP+VCS/FBP-VCS	likely.down	-0.111	0.0127325	21.59	0.031	3	13	inferred	---	----	Q9ZRW8	Q9ZRW8|GSTUJ_ARATH Glutathione S-transferase U19 OS=Arabidopsis thaliana GN=GSTU19 PE=1 SV=1
FBP+VCS/FBP-VCS	likely.up	0.094	0.0127325	21.59	0.031	3	18	inferred	---	----	P92947	P92947|MDAR_ARATH Monodehydroascorbate reductase, chloroplastic/mitochondrial OS=Arabidopsis thaliana GN=MDAR5 PE=1 SV=3
FBP+VCS/FBP-VCS	likely.up	0.756	0.0134276	22.77	0.032	1	1	inferred	---	----	Q0WMN5	Q0WMN5|Y3913_ARATH Uncharacterized protein At3g49140 OS=Arabidopsis thaliana GN=At3g49140 PE=1 SV=2
FBP+VCS/FBP-VCS	likely.down	-0.355	0.0132658	22.5	0.032	3	1	inferred	---	----	P56808	P56808|RR19_ARATH 30S ribosomal protein S19, chloroplastic OS=Arabidopsis thaliana GN=rps19 PE=3 SV=1
FBP+VCS/FBP-VCS	likely.up	0.305	0.0134658	22.84	0.032	3	2	inferred	---	----	Q9SAJ6	Q9SAJ6|G3PP1_ARATH Glyceraldehyde-3-phosphate dehydrogenase GAPCP1, chloroplastic OS=Arabidopsis thaliana GN=GAPCP1 PE=1 SV=1
FBP+VCS/FBP-VCS	likely.up	0.271	0.0135991	23.06	0.032	3	2	inferred	---	----	Q8W108	Q8W108|MTND3_ARATH 1,2-dihydroxy-3-keto-5-methylthiopentene dioxygenase 3 OS=Arabidopsis thaliana GN=ARD3 PE=2 SV=1
FBP+VCS/FBP-VCS	likely.down	-0.27	0.0135705	23.02	0.032	3	2	inferred	---	----	Q9ASX5	Q9ASX5|Y5520_ARATH Uncharacterized aarF domain-containing protein kinase At5g05200, chloroplastic OS=Arabidopsis thaliana GN=At5g05200 PE=1 SV=1
FBP+VCS/FBP-VCS	likely.up	0.264	0.0136419	23.14	0.032	3	2	unresolved	---	----	P41376;P41377;Q94A52	P41376|IF4A1_ARATH Eukaryotic initiation factor 4A-1 OS=Arabidopsis thaliana GN=TIF4A-1 PE=1 SV=1
FBP+VCS/FBP-VCS	likely.up	0.223	0.0137133	23.26	0.032	3	4	unresolved	---	----	P17562;P23686;Q9LUT2;Q9SJL8	P17562|METK2_ARATH S-adenosylmethionine synthase 2 OS=Arabidopsis thaliana GN=SAM2 PE=1 SV=1
FBP+VCS/FBP-VCS	likely.up	0.196	0.0131991	22.39	0.032	3	4	inferred	---	----	Q9LPR4	Q9LPR4|LEU11_ARATH 2-isopropylmalate synthase 1, chloroplastic OS=Arabidopsis thaliana GN=IPMS1 PE=1 SV=2
FBP+VCS/FBP-VCS	likely.up	0.193	0.0136419	23.14	0.032	3	3	inferred	---	----	P56772	P56772|CLPP1_ARATH Chloroplastic ATP-dependent Clp protease proteolytic subunit 1 OS=Arabidopsis thaliana GN=clpP1 PE=1 SV=2
FBP+VCS/FBP-VCS	likely.up	0.178	0.0134276	22.77	0.032	3	6	inferred	---	----	Q9ZPH2	Q9ZPH2|GRS17_ARATH Monothiol glutaredoxin-S17 OS=Arabidopsis thaliana GN=GRXS17 PE=1 SV=1
FBP+VCS/FBP-VCS	likely.down	-0.164	0.0135705	23.02	0.032	3	7	inferred	---	----	Q940J8	Q940J8|PAE7_ARATH Pectin acetylesterase 7 OS=Arabidopsis thaliana GN=PAE7 PE=2 SV=1
FBP+VCS/FBP-VCS	likely.up	0.161	0.0133991	22.72	0.032	3	6	inferred	---	----	Q9FGT8	Q9FGT8|TIL_ARATH Temperature-induced lipocalin-1 OS=Arabidopsis thaliana GN=TIL PE=1 SV=1
FBP+VCS/FBP-VCS	likely.up	0.152	0.0131991	22.39	0.032	3	5	inferred	---	----	P93819	P93819|MDHC1_ARATH Malate dehydrogenase 1, cytoplasmic OS=Arabidopsis thaliana GN=MDH1 PE=1 SV=2
FBP+VCS/FBP-VCS	likely.down	-0.136	0.0137324	23.29	0.032	3	11	inferred	---	----	Q8VZ10	Q8VZ10|SOQ1_ARATH Protein SUPPRESSOR OF QUENCHING 1, chloroplastic OS=Arabidopsis thaliana GN=SOQ1 PE=1 SV=1
FBP+VCS/FBP-VCS	likely.up	0.13	0.0136419	23.14	0.032	3	9	inferred	---	----	O82514	O82514|KAD4_ARATH Adenylate kinase 4 OS=Arabidopsis thaliana GN=ADK1 PE=1 SV=2
FBP+VCS/FBP-VCS	likely.up	0.128	0.0133324	22.61	0.032	3	9	inferred	---	----	F4JHJ0	F4JHJ0|F4JHJ0_ARATH HSP20-like chaperones superfamily protein OS=Arabidopsis thaliana GN=At4g02450 PE=1 SV=1
FBP+VCS/FBP-VCS	likely.up	0.115	0.0133991	22.72	0.032	3	10	unresolved	---	----	P29197;Q8L7B5	P29197|CH60A_ARATH Chaperonin CPN60, mitochondrial OS=Arabidopsis thaliana GN=CPN60 PE=1 SV=2
FBP+VCS/FBP-VCS	likely.down	-0.114	0.0136419	23.14	0.032	3	13	inferred	---	----	Q93WJ8	Q93WJ8|MDAR2_ARATH Monodehydroascorbate reductase 2 OS=Arabidopsis thaliana GN=MDAR2 PE=1 SV=1
FBP+VCS/FBP-VCS	likely.down	-0.093	0.0134276	22.77	0.032	3	18	inferred	---	----	Q1WIQ6	Q1WIQ6|GAPN_ARATH NADP-dependent glyceraldehyde-3-phosphate dehydrogenase OS=Arabidopsis thaliana GN=ALDH11A3 PE=1 SV=2
FBP+VCS/FBP-VCS	likely.up	0.093	0.0137133	23.26	0.032	3	20	inferred	---	----	F4JVN6	F4JVN6|TPPII_ARATH Tripeptidyl-peptidase 2 OS=Arabidopsis thaliana GN=TPP2 PE=1 SV=1
FBP+VCS/FBP-VCS	likely.down	-0.085	0.0132658	22.5	0.032	3	19	inferred	---	----	P17745	P17745|EFTU_ARATH Elongation factor Tu, chloroplastic OS=Arabidopsis thaliana GN=TUFA PE=1 SV=1
FBP+VCS/FBP-VCS	likely.up	0.417	0.013999	23.74	0.033	3	1	inferred	---	----	Q9M292	Q9M292|Q9M292_ARATH Nicalin OS=Arabidopsis thaliana GN=T22K7_10 PE=2 SV=1
FBP+VCS/FBP-VCS	likely.up	0.364	0.0138562	23.5	0.033	3	2	inferred	---	----	P42804	P42804|HEM11_ARATH Glutamyl-tRNA reductase 1, chloroplastic OS=Arabidopsis thaliana GN=HEMA1 PE=1 SV=2
FBP+VCS/FBP-VCS	likely.down	-0.263	0.0140704	23.86	0.033	3	2	inferred	---	----	Q9SW33	Q9SW33|TL1Y_ARATH Thylakoid lumenal 17.9 kDa protein, chloroplastic OS=Arabidopsis thaliana GN=At4g24930 PE=1 SV=1
FBP+VCS/FBP-VCS	likely.down	-0.257	0.0142847	24.23	0.033	3	2	inferred	---	----	P56774	P56774|PETD_ARATH Cytochrome b6-f complex subunit 4 OS=Arabidopsis thaliana GN=petD PE=3 SV=1
FBP+VCS/FBP-VCS	likely.up	0.241	0.014499	24.59	0.033	3	3	inferred	---	----	Q8L8Y0	Q8L8Y0|RS21_ARATH 40S ribosomal protein S2-1 OS=Arabidopsis thaliana GN=RPS2A PE=2 SV=2
FBP+VCS/FBP-VCS	likely.up	0.227	0.0144604	24.52	0.033	3	3	inferred	---	----	Q9C505	Q9C505|IF5A3_ARATH Eukaryotic translation initiation factor 5A-3 OS=Arabidopsis thaliana GN=ELF5A-3 PE=2 SV=1
FBP+VCS/FBP-VCS	likely.down	-0.206	0.0139991	23.74	0.033	3	4	inferred	---	----	Q9LV33	Q9LV33|BGL44_ARATH Beta-glucosidase 44 OS=Arabidopsis thaliana GN=BGLU44 PE=2 SV=1
FBP+VCS/FBP-VCS	likely.down	-0.193	0.0142847	24.23	0.033	3	4	inferred	---	----	Q8GYJ9	Q8GYJ9|Q8GYJ9_ARATH HISTIDINE TRIAD NUCLEOTIDE-BINDING 2 OS=Arabidopsis thaliana GN=HINT 2 PE=2 SV=1
FBP+VCS/FBP-VCS	likely.up	0.181	0.0145373	24.66	0.033	3	4	inferred	---	----	Q43291	Q43291|RL211_ARATH 60S ribosomal protein L21-1 OS=Arabidopsis thaliana GN=RPL21A PE=2 SV=2
FBP+VCS/FBP-VCS	likely.up	0.179	0.0141418	23.98	0.033	3	5	unresolved	---	----	O04151;Q38858	O04151|CALR1_ARATH Calreticulin-1 OS=Arabidopsis thaliana GN=CRT1 PE=1 SV=1
FBP+VCS/FBP-VCS	likely.up	0.145	0.0142133	24.11	0.033	3	8	inferred	---	----	Q9CAT7	Q9CAT7|BTF3L_ARATH Nascent polypeptide-associated complex subunit beta OS=Arabidopsis thaliana GN=At1g73230 PE=2 SV=1
FBP+VCS/FBP-VCS	likely.up	0.139	0.0144275	24.47	0.033	3	8	unresolved	---	----	A8MS68;F4JLP5	A8MS68|PLPD1_ARATH Dihydrolipoyl dehydrogenase 1, chloroplastic OS=Arabidopsis thaliana GN=LPD1 PE=2 SV=1
FBP+VCS/FBP-VCS	likely.up	0.123	0.013999	23.74	0.033	3	13	inferred	---	----	P29197	P29197|CH60A_ARATH Chaperonin CPN60, mitochondrial OS=Arabidopsis thaliana GN=CPN60 PE=1 SV=2
FBP+VCS/FBP-VCS	likely.down	-0.119	0.0144275	24.47	0.033	3	10	inferred	---	----	Q9S7E4	Q9S7E4|FDH_ARATH Formate dehydrogenase, chloroplastic/mitochondrial OS=Arabidopsis thaliana GN=FDH1 PE=1 SV=1
FBP+VCS/FBP-VCS	likely.down	-0.99	1.99998e-05	0.03	0.034	3	8	inferred	---	----	Q9FGY1	Q9FGY1|BXL1_ARATH Beta-D-xylosidase 1 OS=Arabidopsis thaliana GN=BXL1 PE=1 SV=1
FBP+VCS/FBP-VCS	likely.up	0.954	0.0150758	25.57	0.034	1	1	inferred	---	----	O80948	O80948|JAL23_ARATH Jacalin-related lectin 23 OS=Arabidopsis thaliana GN=JAL23 PE=1 SV=1
FBP+VCS/FBP-VCS	likely.down	-0.579	0.0149988	25.44	0.034	3	1	inferred	---	----	Q9C554	Q9C554|EXPA1_ARATH Expansin-A1 OS=Arabidopsis thaliana GN=EXPA1 PE=2 SV=1
FBP+VCS/FBP-VCS	likely.down	-0.489	0.014845	25.18	0.034	2	1	inferred	---	----	F4I9G7	F4I9G7|F4I9G7_ARATH TLR4 regulator/MIR-interacting MSAP protein OS=Arabidopsis thaliana GN=At1g42480 PE=4 SV=1
FBP+VCS/FBP-VCS	likely.up	0.432	0.0153065	25.96	0.034	3	1	inferred	---	----	Q9C7X5	Q9C7X5|NAS4_ARATH Probable nicotianamine synthase 4 OS=Arabidopsis thaliana GN=NAS4 PE=2 SV=1
FBP+VCS/FBP-VCS	likely.down	-0.413	0.0154603	26.22	0.034	3	1	inferred	---	----	Q9FXJ2	Q9FXJ2|GDL7_ARATH GDSL esterase/lipase At1g28580 OS=Arabidopsis thaliana GN=At1g28580 PE=2 SV=1
FBP+VCS/FBP-VCS	likely.up	0.383	0.0149988	25.44	0.034	3	1	inferred	---	----	Q8RX71	Q8RX71|BAG4_ARATH BAG family molecular chaperone regulator 4 OS=Arabidopsis thaliana GN=BAG4 PE=1 SV=1
FBP+VCS/FBP-VCS	likely.down	-0.368	0.0146912	24.92	0.034	3	1	unresolved	---	----	Q9FFH6;Q9ZWA8	Q9FFH6|FLA13_ARATH Fasciclin-like arabinogalactan protein 13 OS=Arabidopsis thaliana GN=FLA13 PE=1 SV=1
FBP+VCS/FBP-VCS	likely.down	-0.361	0.014845	25.18	0.034	3	1	inferred	---	----	Q9SUI7	Q9SUI7|PSAH1_ARATH Photosystem I reaction center subunit VI-1, chloroplastic OS=Arabidopsis thaliana GN=PSAH1 PE=2 SV=1
FBP+VCS/FBP-VCS	likely.down	-0.307	0.0146912	24.92	0.034	3	2	inferred	---	----	Q9SJA6	Q9SJA6|RZ22A_ARATH Serine/arginine-rich splicing factor RSZ22A OS=Arabidopsis thaliana GN=RSZ22A PE=1 SV=1
FBP+VCS/FBP-VCS	likely.down	-0.287	0.0151527	25.7	0.034	3	2	inferred	---	----	Q9SLV3	Q9SLV3|Q9SLV3_ARATH At1g58270/F19C14_8 OS=Arabidopsis thaliana GN=ZW9 PE=2 SV=1
FBP+VCS/FBP-VCS	likely.down	-0.28	0.0146912	24.92	0.034	3	2	inferred	---	----	P94078	P94078|MANA1_ARATH Alpha-mannosidase At3g26720 OS=Arabidopsis thaliana GN=At3g26720 PE=1 SV=1
FBP+VCS/FBP-VCS	likely.down	-0.264	0.0150758	25.57	0.034	3	2	inferred	---	----	Q9LVV5	Q9LVV5|TL15B_ARATH Thylakoid lumenal 15.0 kDa protein 2, chloroplastic OS=Arabidopsis thaliana GN=At5g52970 PE=1 SV=2
FBP+VCS/FBP-VCS	likely.up	0.26	0.0153065	25.96	0.034	3	3	inferred	---	----	O23647	O23647|GLGB1_ARATH 1,4-alpha-glucan-branching enzyme 2-1, chloroplastic/amyloplastic OS=Arabidopsis thaliana GN=SBE2.1 PE=1 SV=1
FBP+VCS/FBP-VCS	likely.down	-0.233	0.014845	25.18	0.034	3	3	inferred	---	----	P49243	P49243|FABH_ARATH 3-oxoacyl-[acyl-carrier-protein] synthase III, chloroplastic OS=Arabidopsis thaliana GN=At1g62640 PE=2 SV=2
FBP+VCS/FBP-VCS	likely.up	0.2	0.0146143	24.79	0.034	3	4	inferred	---	----	Q9FEA2	Q9FEA2|SYEM_ARATH Glutamate--tRNA ligase, chloroplastic/mitochondrial OS=Arabidopsis thaliana GN=OVA3 PE=1 SV=1
FBP+VCS/FBP-VCS	likely.up	0.194	0.0152296	25.83	0.034	3	4	inferred	---	----	Q9SPE6	Q9SPE6|SNAA2_ARATH Alpha-soluble NSF attachment protein 2 OS=Arabidopsis thaliana GN=ASNAP2 PE=1 SV=1
FBP+VCS/FBP-VCS	likely.down	-0.181	0.0151527	25.7	0.034	3	5	inferred	---	----	Q9SSL0	Q9SSL0|Q9SSL0_ARATH At1g70820 OS=Arabidopsis thaliana GN=At1g70820 PE=2 SV=1
FBP+VCS/FBP-VCS	likely.down	-0.173	0.0152296	25.83	0.034	3	4	inferred	---	----	O82230	O82230|EBFC2_ARATH Nucleoid-associated protein At2g24020, chloroplastic OS=Arabidopsis thaliana GN=At2g24020 PE=2 SV=2
FBP+VCS/FBP-VCS	likely.down	-0.17	0.0146912	24.92	0.034	3	5	inferred	---	----	Q9ZUX0	Q9ZUX0|Q9ZUX0_ARATH At2g27680/F15K20.22 OS=Arabidopsis thaliana GN=At2g27680 PE=2 SV=1
FBP+VCS/FBP-VCS	likely.up	0.17	0.0147132	24.95	0.034	3	5	inferred	---	----	Q9LX65	Q9LX65|VATH_ARATH V-type proton ATPase subunit H OS=Arabidopsis thaliana GN=VHA-H PE=1 SV=1
FBP+VCS/FBP-VCS	likely.up	0.161	0.0147132	24.95	0.034	3	5	inferred	---	----	P21276	P21276|SODF1_ARATH Superoxide dismutase [Fe] 1, chloroplastic OS=Arabidopsis thaliana GN=FSD1 PE=1 SV=4
FBP+VCS/FBP-VCS	likely.up	0.16	0.0152296	25.83	0.034	3	6	inferred	---	----	P49572	P49572|TRPC_ARATH Indole-3-glycerol phosphate synthase, chloroplastic OS=Arabidopsis thaliana GN=IGPS PE=1 SV=2
FBP+VCS/FBP-VCS	likely.up	0.159	0.0154603	26.22	0.034	3	6	inferred	---	----	Q8H0V3	Q8H0V3|LGUL_ARATH Lactoylglutathione lyase OS=Arabidopsis thaliana GN=At1g08110 PE=2 SV=1
FBP+VCS/FBP-VCS	likely.up	0.147	0.0151527	25.7	0.034	3	6	inferred	---	----	Q42522	Q42522|GSA2_ARATH Glutamate-1-semialdehyde 2,1-aminomutase 2, chloroplastic OS=Arabidopsis thaliana GN=GSA2 PE=2 SV=2
FBP+VCS/FBP-VCS	likely.up	0.094	0.0149988	25.44	0.034	3	17	inferred	---	----	Q9LFA3	Q9LFA3|MDAR1_ARATH Monodehydroascorbate reductase 1, peroxisomal OS=Arabidopsis thaliana GN=MDAR1 PE=1 SV=1
FBP+VCS/FBP-VCS	likely.up	0.396	0.0161653	27.42	0.035	3	1	inferred	---	----	Q9SD80	Q9SD80|TOM5_ARATH Mitochondrial import receptor subunit TOM5 homolog OS=Arabidopsis thaliana GN=TOM5 PE=1 SV=3
FBP+VCS/FBP-VCS	likely.up	0.389	0.016332	27.7	0.035	3	1	unresolved	---	----	Q9LQ04;Q9SYM5	Q9LQ04|RMLCD_ARATH Bifunctional dTDP-4-dehydrorhamnose 3,5-epimerase/dTDP-4-dehydrorhamnose reductase OS=Arabidopsis thaliana GN=NRS/ER PE=1 SV=1
FBP+VCS/FBP-VCS	likely.down	-0.372	0.0159153	26.99	0.035	3	1	inferred	---	----	Q9SZ77	Q9SZ77|SEC1B_ARATH Protein transport Sec1b OS=Arabidopsis thaliana GN=SEC1B PE=2 SV=3
FBP+VCS/FBP-VCS	likely.down	-0.359	0.0157487	26.71	0.035	3	1	inferred	---	----	Q9SN73	Q9SN73|Q9SN73_ARATH DnaJ/Hsp40 cysteine-rich domain superfamily protein OS=Arabidopsis thaliana GN=F1P2.200 PE=2 SV=1
FBP+VCS/FBP-VCS	likely.down	-0.286	0.0155373	26.35	0.035	3	2	inferred	---	----	P27140	P27140|BCA1_ARATH Beta carbonic anhydrase 1, chloroplastic OS=Arabidopsis thaliana GN=BCA1 PE=1 SV=2
FBP+VCS/FBP-VCS	likely.down	-0.28	0.0157487	26.71	0.035	3	2	inferred	---	----	Q9LEY1	Q9LEY1|SCP35_ARATH Serine carboxypeptidase-like 35 OS=Arabidopsis thaliana GN=SCPL35 PE=2 SV=1
FBP+VCS/FBP-VCS	likely.down	-0.272	0.0156142	26.48	0.035	3	2	inferred	---	----	Q9FK88	Q9FK88|INVE_ARATH Alkaline/neutral invertase E, chloroplastic OS=Arabidopsis thaliana GN=INVE PE=1 SV=1
FBP+VCS/FBP-VCS	likely.down	-0.265	0.0162486	27.56	0.035	3	2	inferred	---	----	Q9S7N7	Q9S7N7|PSAG_ARATH Photosystem I reaction center subunit V, chloroplastic OS=Arabidopsis thaliana GN=PSAG PE=1 SV=1
FBP+VCS/FBP-VCS	likely.down	-0.244	0.0157487	26.71	0.035	3	2	unresolved	---	----	Q93Z53;Q9FLW9	Q93Z53|PKP3_ARATH Plastidial pyruvate kinase 3, chloroplastic OS=Arabidopsis thaliana GN=PKP3 PE=1 SV=1
FBP+VCS/FBP-VCS	likely.down	-0.242	0.0159987	27.13	0.035	3	3	inferred	---	----	A0A1P8BG25	A0A1P8BG25|A0A1P8BG25_ARATH Glycosyl hydrolase family protein OS=Arabidopsis thaliana GN=At5g20950 PE=1 SV=1
FBP+VCS/FBP-VCS	likely.up	0.228	0.0156911	26.61	0.035	3	3	unresolved	---	----	Q9LF98;Q9SJQ9	Q9LF98|ALFC8_ARATH Fructose-bisphosphate aldolase 8, cytosolic OS=Arabidopsis thaliana GN=FBA8 PE=1 SV=1
FBP+VCS/FBP-VCS	likely.down	-0.224	0.016082	27.28	0.035	3	2	inferred	---	----	Q9SX68	Q9SX68|RK18_ARATH 50S ribosomal protein L18, chloroplastic OS=Arabidopsis thaliana GN=RPL18 PE=2 SV=1
FBP+VCS/FBP-VCS	likely.down	-0.216	0.0157487	26.71	0.035	3	4	inferred	---	----	Q9LT69	Q9LT69|SERA3_ARATH D-3-phosphoglycerate dehydrogenase 3, chloroplastic OS=Arabidopsis thaliana GN=PGDH3 PE=1 SV=1
FBP+VCS/FBP-VCS	likely.down	-0.208	0.0159987	27.13	0.035	3	3	inferred	---	----	Q84WT8	Q84WT8|CYT4_ARATH Cysteine proteinase inhibitor 4 OS=Arabidopsis thaliana GN=CYS4 PE=3 SV=2
FBP+VCS/FBP-VCS	likely.up	0.197	0.0157487	26.71	0.035	3	3	inferred	---	----	Q9S9P1	Q9S9P1|RS121_ARATH 40S ribosomal protein S12-1 OS=Arabidopsis thaliana GN=RPS12A PE=2 SV=1
FBP+VCS/FBP-VCS	likely.up	0.169	0.0156654	26.57	0.035	3	6	inferred	---	----	F4J6A1	F4J6A1|F4J6A1_ARATH Eukaryotic translation initiation factor 3 subunit G OS=Arabidopsis thaliana GN=EIF3G1 PE=3 SV=1
FBP+VCS/FBP-VCS	likely.up	0.159	0.0156142	26.48	0.035	3	5	inferred	---	----	Q9CAV0	Q9CAV0|RS3A1_ARATH 40S ribosomal protein S3a-1 OS=Arabidopsis thaliana GN=RPS3AA PE=1 SV=3
FBP+VCS/FBP-VCS	likely.up	0.142	0.0162486	27.56	0.035	3	8	inferred	---	----	Q94K05	Q94K05|TCPQ_ARATH T-complex protein 1 subunit theta OS=Arabidopsis thaliana GN=CCT8 PE=1 SV=1
FBP+VCS/FBP-VCS	likely.up	0.141	0.0161653	27.42	0.035	3	8	inferred	---	----	Q84WV1	Q84WV1|TCPG_ARATH T-complex protein 1 subunit gamma OS=Arabidopsis thaliana GN=CCT3 PE=1 SV=1
FBP+VCS/FBP-VCS	likely.down	-0.139	0.0154603	26.22	0.035	3	7	inferred	---	----	Q94B60	Q94B60|CLPP4_ARATH ATP-dependent Clp protease proteolytic subunit 4, chloroplastic OS=Arabidopsis thaliana GN=CLPP4 PE=1 SV=1
FBP+VCS/FBP-VCS	likely.up	0.095	0.0156654	26.57	0.035	3	15	inferred	---	----	Q9M5K3	Q9M5K3|DLDH1_ARATH Dihydrolipoyl dehydrogenase 1, mitochondrial OS=Arabidopsis thaliana GN=LPD1 PE=1 SV=2
FBP+VCS/FBP-VCS	likely.up	0.521	0.0173621	29.45	0.036	3	1	inferred	---	----	Q9FNK4	Q9FNK4|OAT_ARATH Ornithine aminotransferase, mitochondrial OS=Arabidopsis thaliana GN=DELTA-OAT PE=1 SV=1
FBP+VCS/FBP-VCS	likely.down	-0.37	0.017453	29.6	0.036	3	1	inferred	---	----	F4KG14	F4KG14|F4KG14_ARATH Guanylate-binding family protein OS=Arabidopsis thaliana GN=MCL19.12 PE=4 SV=1
FBP+VCS/FBP-VCS	likely.up	0.366	0.0168319	28.55	0.036	3	1	inferred	---	----	Q9LY82	Q9LY82|GLAK2_ARATH Probable glucuronokinase 2 OS=Arabidopsis thaliana GN=GLCAK2 PE=2 SV=1
FBP+VCS/FBP-VCS	likely.down	-0.356	0.016582	28.12	0.036	3	1	inferred	---	----	Q9LYR2	Q9LYR2|UCRI2_ARATH Cytochrome b-c1 complex subunit Rieske-2, mitochondrial OS=Arabidopsis thaliana GN=UCR1-2 PE=1 SV=1
FBP+VCS/FBP-VCS	likely.down	-0.355	0.0171652	29.11	0.036	3	1	inferred	---	----	Q9SK82	Q9SK82|U85A1_ARATH UDP-glycosyltransferase 85A1 OS=Arabidopsis thaliana GN=UGT85A1 PE=2 SV=1
FBP+VCS/FBP-VCS	likely.up	0.352	0.0170894	28.98	0.036	3	1	inferred	---	----	Q9SVZ6	Q9SVZ6|RLA31_ARATH 60S acidic ribosomal protein P3-1 OS=Arabidopsis thaliana GN=RPP3A PE=3 SV=1
FBP+VCS/FBP-VCS	likely.up	0.33	0.0167486	28.41	0.036	3	1	unresolved	---	----	P31168;P42763	P31168|COR47_ARATH Dehydrin COR47 OS=Arabidopsis thaliana GN=COR47 PE=1 SV=2
FBP+VCS/FBP-VCS	likely.down	-0.316	0.0170819	28.97	0.036	3	1	inferred	---	----	Q8L4A7	Q8L4A7|PSA2B_ARATH Proteasome subunit alpha type-2-B OS=Arabidopsis thaliana GN=PAB2 PE=1 SV=1
FBP+VCS/FBP-VCS	likely.down	-0.295	0.0171652	29.11	0.036	3	2	inferred	---	----	Q9SF29	Q9SF29|SYP71_ARATH Syntaxin-71 OS=Arabidopsis thaliana GN=SYP71 PE=1 SV=1
FBP+VCS/FBP-VCS	likely.up	0.282	0.0168319	28.55	0.036	3	2	unresolved	---	----	Q39242;Q39243	Q39242|TRXB2_ARATH Thioredoxin reductase 2 OS=Arabidopsis thaliana GN=NTR2 PE=2 SV=2
FBP+VCS/FBP-VCS	likely.down	-0.258	0.016582	28.12	0.036	3	2	inferred	---	----	Q0WPT7	Q0WPT7|Y2104_ARATH Uncharacterized methyltransferase At2g41040, chloroplastic OS=Arabidopsis thaliana GN=At2g41040 PE=1 SV=1
FBP+VCS/FBP-VCS	likely.down	-0.256	0.0173621	29.45	0.036	3	2	inferred	---	----	Q8W0Y8	Q8W0Y8|PSB28_ARATH Photosystem II reaction center PSB28 protein, chloroplastic OS=Arabidopsis thaliana GN=PSB28 PE=2 SV=1
FBP+VCS/FBP-VCS	likely.up	0.256	0.0167486	28.41	0.036	3	2	inferred	---	----	P43082	P43082|HEVL_ARATH Hevein-like preproprotein OS=Arabidopsis thaliana GN=HEL PE=1 SV=1
FBP+VCS/FBP-VCS	likely.up	0.182	0.0164153	27.84	0.036	3	4	inferred	---	----	Q9FFT4	Q9FFT4|PDC2_ARATH Pyruvate decarboxylase 2 OS=Arabidopsis thaliana GN=PDC2 PE=2 SV=1
FBP+VCS/FBP-VCS	likely.down	-0.176	0.016582	28.12	0.036	3	6	inferred	---	----	Q9XI36	Q9XI36|MBD10_ARATH Methyl-CpG-binding domain-containing protein 10 OS=Arabidopsis thaliana GN=MBD10 PE=1 SV=1
FBP+VCS/FBP-VCS	likely.up	0.175	0.0172712	29.29	0.036	3	5	inferred	---	----	O64490	O64490|O64490_ARATH Eukaryotic translation initiation factor 2 gamma subunit OS=Arabidopsis thaliana GN=EIF2 GAMMA PE=2 SV=1
FBP+VCS/FBP-VCS	likely.up	0.171	0.0172712	29.29	0.036	3	5	inferred	---	----	Q9LFG2	Q9LFG2|DAPF_ARATH Diaminopimelate epimerase, chloroplastic OS=Arabidopsis thaliana GN=DAPF PE=1 SV=1
FBP+VCS/FBP-VCS	likely.up	0.166	0.0169153	28.69	0.036	3	5	unresolved	---	----	Q9M5K2;Q9M5K3	Q9M5K2|DLDH2_ARATH Dihydrolipoyl dehydrogenase 2, mitochondrial OS=Arabidopsis thaliana GN=LPD2 PE=1 SV=1
FBP+VCS/FBP-VCS	likely.up	0.161	0.0167486	28.41	0.036	3	5	inferred	---	----	Q9FMT1	Q9FMT1|LEU33_ARATH 3-isopropylmalate dehydrogenase 3, chloroplastic OS=Arabidopsis thaliana GN=IMDH3 PE=1 SV=1
FBP+VCS/FBP-VCS	likely.up	0.161	0.017453	29.6	0.036	3	7	inferred	---	----	P34795	P34795|G6PI_ARATH Glucose-6-phosphate isomerase, cytosolic OS=Arabidopsis thaliana GN=PGIC PE=1 SV=1
FBP+VCS/FBP-VCS	likely.up	0.155	0.0169153	28.69	0.036	3	6	inferred	---	----	Q02166	Q02166|TRPD_ARATH Anthranilate phosphoribosyltransferase, chloroplastic OS=Arabidopsis thaliana GN=PAT1 PE=2 SV=1
FBP+VCS/FBP-VCS	likely.up	0.144	0.0168319	28.55	0.036	3	8	inferred	---	----	Q8RWN9	Q8RWN9|ODP22_ARATH Dihydrolipoyllysine-residue acetyltransferase component 2 of pyruvate dehydrogenase complex, mitochondrial OS=Arabidopsis thaliana GN=At3g13930 PE=1 SV=2
FBP+VCS/FBP-VCS	likely.up	0.143	0.0164153	27.84	0.036	3	7	unresolved	---	----	Q9C550;Q9LPR4	Q9C550|LEU12_ARATH 2-isopropylmalate synthase 2, chloroplastic OS=Arabidopsis thaliana GN=IPMS2 PE=1 SV=1
FBP+VCS/FBP-VCS	likely.up	0.11	0.0164986	27.98	0.036	3	13	inferred	---	----	Q9SRV5	Q9SRV5|METE2_ARATH 5-methyltetrahydropteroyltriglutamate--homocysteine methyltransferase 2 OS=Arabidopsis thaliana GN=MS2 PE=1 SV=1
FBP+VCS/FBP-VCS	likely.up	0.102	0.0173621	29.45	0.036	3	13	inferred	---	----	Q9FGI6	Q9FGI6|NDUS1_ARATH NADH dehydrogenase [ubiquinone] iron-sulfur protein 1, mitochondrial OS=Arabidopsis thaliana GN=EMB1467 PE=1 SV=2
FBP+VCS/FBP-VCS	likely.up	0.093	0.0170894	28.98	0.036	3	16	unresolved	---	----	Q8W4E2;Q9SZN1	Q8W4E2|VATB3_ARATH V-type proton ATPase subunit B3 OS=Arabidopsis thaliana GN=VHA-B3 PE=2 SV=1
FBP+VCS/FBP-VCS	likely.up	0.566	0.0176348	29.91	0.037	3	1	inferred	---	----	Q39173	Q39173|P2_ARATH NADP-dependent alkenal double bond reductase P2 OS=Arabidopsis thaliana GN=P2 PE=2 SV=2
FBP+VCS/FBP-VCS	likely.up	0.357	0.0178166	30.22	0.037	3	1	inferred	---	----	Q9M352	Q9M352|RL362_ARATH 60S ribosomal protein L36-2 OS=Arabidopsis thaliana GN=RPL36B PE=3 SV=1
FBP+VCS/FBP-VCS	likely.down	-0.26	0.017453	29.6	0.037	3	2	inferred	---	----	F4K6X0	F4K6X0|F4K6X0_ARATH DUF3148 family protein OS=Arabidopsis thaliana GN=CRR42 PE=4 SV=2
FBP+VCS/FBP-VCS	likely.down	-0.244	0.0173319	29.39	0.037	3	2	inferred	---	----	Q9LX13	Q9LX13|Q9LX13_ARATH (3R)-hydroxymyristoyl-[acyl carrier protein] dehydratase-like protein OS=Arabidopsis thaliana GN=At5g10160 PE=2 SV=1
FBP+VCS/FBP-VCS	likely.up	0.24	0.0173621	29.45	0.037	3	2	inferred	---	----	Q9S7I3	Q9S7I3|NLTP2_ARATH Non-specific lipid-transfer protein 2 OS=Arabidopsis thaliana GN=LTP2 PE=3 SV=1
FBP+VCS/FBP-VCS	likely.up	0.213	0.0177257	30.06	0.037	3	3	inferred	---	----	P25858	P25858|G3PC1_ARATH Glyceraldehyde-3-phosphate dehydrogenase GAPC1, cytosolic OS=Arabidopsis thaliana GN=GAPC1 PE=1 SV=2
FBP+VCS/FBP-VCS	likely.down	-0.21	0.0178166	30.22	0.037	3	3	inferred	---	----	Q43727	Q43727|G6PD1_ARATH Glucose-6-phosphate 1-dehydrogenase 1, chloroplastic OS=Arabidopsis thaliana GN=APG1 PE=2 SV=2
FBP+VCS/FBP-VCS	likely.down	-0.206	0.0181802	30.83	0.037	3	3	inferred	---	----	Q9SU40	Q9SU40|SKU5_ARATH Monocopper oxidase-like protein SKU5 OS=Arabidopsis thaliana GN=SKU5 PE=1 SV=1
FBP+VCS/FBP-VCS	likely.down	-0.199	0.0175439	29.75	0.037	3	5	inferred	---	----	Q9FLW9	Q9FLW9|PKP2_ARATH Plastidial pyruvate kinase 2 OS=Arabidopsis thaliana GN=PKP2 PE=1 SV=1
FBP+VCS/FBP-VCS	likely.up	0.179	0.0176348	29.91	0.037	3	4	inferred	---	----	Q94JY3	Q94JY3|Q94JY3_ARATH Alpha/beta-Hydrolases superfamily protein OS=Arabidopsis thaliana GN=MDB19.5 PE=2 SV=1
FBP+VCS/FBP-VCS	likely.up	0.178	0.0172712	29.29	0.037	3	5	inferred	---	----	P17597	P17597|ILVB_ARATH Acetolactate synthase, chloroplastic OS=Arabidopsis thaliana GN=ALS PE=1 SV=1
FBP+VCS/FBP-VCS	likely.up	0.176	0.0180893	30.68	0.037	3	4	inferred	---	----	O81146	O81146|PSA6A_ARATH Proteasome subunit alpha type-6-A OS=Arabidopsis thaliana GN=PAA1 PE=1 SV=2
FBP+VCS/FBP-VCS	likely.up	0.169	0.0175439	29.75	0.037	3	5	inferred	---	----	P41127	P41127|RL131_ARATH 60S ribosomal protein L13-1 OS=Arabidopsis thaliana GN=RPL13B PE=1 SV=1
FBP+VCS/FBP-VCS	likely.up	0.159	0.0177257	30.06	0.037	3	5	inferred	---	----	Q9CAD1	Q9CAD1|Q9CAD1_ARATH At1g63660 OS=Arabidopsis thaliana GN=At1g63660 PE=2 SV=1
FBP+VCS/FBP-VCS	likely.up	0.15	0.0178166	30.22	0.037	3	5	inferred	---	----	Q0WLB5	Q0WLB5|CLAH2_ARATH Clathrin heavy chain 2 OS=Arabidopsis thaliana GN=CHC2 PE=1 SV=1
FBP+VCS/FBP-VCS	likely.down	-0.103	0.0176652	29.96	0.037	3	15	inferred	---	----	Q9SCY0	Q9SCY0|PGMP_ARATH Phosphoglucomutase, chloroplastic OS=Arabidopsis thaliana GN=PGMP PE=1 SV=2
FBP+VCS/FBP-VCS	likely.down	-0.344	0.0187981	31.88	0.038	3	1	inferred	---	----	Q9ZQX4	Q9ZQX4|VATF_ARATH V-type proton ATPase subunit F OS=Arabidopsis thaliana GN=VHA-F PE=2 SV=1
FBP+VCS/FBP-VCS	likely.up	0.339	0.0188981	32.05	0.038	3	1	unresolved	---	----	Q9LW15;Q9SSB8	Q9LW15|CX5B1_ARATH Cytochrome c oxidase subunit 5b-1, mitochondrial OS=Arabidopsis thaliana GN=COX5B-1 PE=1 SV=1
FBP+VCS/FBP-VCS	likely.down	-0.337	0.0189981	32.22	0.038	3	1	inferred	---	----	rev_A8MS20	A8MS20|FB350_ARATH reversed F-box protein At2g43440 OS=Arabidopsis thaliana GN=At2g43440 PE=2 SV=1
FBP+VCS/FBP-VCS	likely.up	0.279	0.0187981	31.88	0.038	3	2	inferred	---	----	O49627	O49627|ISU1_ARATH Iron-sulfur cluster assembly protein 1 OS=Arabidopsis thaliana GN=ISU1 PE=2 SV=1
FBP+VCS/FBP-VCS	likely.up	0.26	0.0189983	32.22	0.038	3	2	unresolved	---	----	F4HS99;F4JKH6	F4HS99|F4HS99_ARATH Tetratricopeptide repeat (TPR)-like superfamily protein OS=Arabidopsis thaliana GN=At1g01320 PE=1 SV=1
FBP+VCS/FBP-VCS	likely.up	0.257	0.0182711	30.99	0.038	3	2	inferred	---	----	Q9LXM8	Q9LXM8|RLA24_ARATH 60S acidic ribosomal protein P2-4 OS=Arabidopsis thaliana GN=RPP2D PE=3 SV=1
FBP+VCS/FBP-VCS	likely.down	-0.245	0.0187256	31.76	0.038	3	2	inferred	---	----	P47924	P47924|RIBA1_ARATH Bifunctional riboflavin biosynthesis protein RIBA 1, chloroplastic OS=Arabidopsis thaliana GN=RIBA1 PE=1 SV=2
FBP+VCS/FBP-VCS	likely.up	0.201	0.0189074	32.07	0.038	3	3	inferred	---	----	Q94AW8	Q94AW8|DNAJ3_ARATH Chaperone protein dnaJ 3 OS=Arabidopsis thaliana GN=ATJ3 PE=1 SV=2
FBP+VCS/FBP-VCS	likely.down	-0.181	0.018362	31.14	0.038	3	6	inferred	---	----	Q8H0W0	Q8H0W0|LPA3_ARATH Protein LOW PSII ACCUMULATION 3, chloroplastic OS=Arabidopsis thaliana GN=LPA3 PE=1 SV=1
FBP+VCS/FBP-VCS	likely.up	0.174	0.0190981	32.39	0.038	3	5	inferred	---	----	O81148	O81148|PSA4A_ARATH Proteasome subunit alpha type-4-A OS=Arabidopsis thaliana GN=PAC1 PE=1 SV=1
FBP+VCS/FBP-VCS	likely.up	0.145	0.0184529	31.3	0.038	3	7	inferred	---	----	Q9LMS7	Q9LMS7|Q9LMS7_ARATH T10F20.8 protein OS=Arabidopsis thaliana GN=At1g18070 PE=1 SV=1
FBP+VCS/FBP-VCS	likely.down	-0.132	0.0185438	31.45	0.038	3	6	inferred	---	----	Q9FNC4	Q9FNC4|Q9FNC4_ARATH HAD superfamily, subfamily IIIB acid phosphatase OS=Arabidopsis thaliana GN=MRH10.13 PE=2 SV=1
FBP+VCS/FBP-VCS	likely.down	-0.126	0.0184529	31.3	0.038	3	7	inferred	---	----	A0A1I9LNC0	A0A1I9LNC0|A0A1I9LNC0_ARATH Copper chaperone OS=Arabidopsis thaliana GN=CCH PE=4 SV=1
FBP+VCS/FBP-VCS	likely.up	0.115	0.0184529	31.3	0.038	3	9	inferred	---	----	Q9SMX3	Q9SMX3|VDAC3_ARATH Mitochondrial outer membrane protein porin 3 OS=Arabidopsis thaliana GN=VDAC3 PE=1 SV=3
FBP+VCS/FBP-VCS	likely.down	-0.537	0.019698	33.41	0.039	3	1	inferred	---	----	O78310	O78310|SODC2_ARATH Superoxide dismutase [Cu-Zn] 2, chloroplastic OS=Arabidopsis thaliana GN=CSD2 PE=1 SV=2
FBP+VCS/FBP-VCS	likely.down	-0.484	0.0192981	32.73	0.039	3	1	inferred	---	----	Q1PDW5	Q1PDW5|FTSH6_ARATH ATP-dependent zinc metalloprotease FTSH 6, chloroplastic OS=Arabidopsis thaliana GN=FTSH6 PE=2 SV=1
FBP+VCS/FBP-VCS	likely.down	-0.398	0.0191981	32.56	0.039	3	1	inferred	---	----	Q9S7Z3	Q9S7Z3|PCS1_ARATH Glutathione gamma-glutamylcysteinyltransferase 1 OS=Arabidopsis thaliana GN=PCS1 PE=1 SV=1
FBP+VCS/FBP-VCS	likely.up	0.38	0.019598	33.24	0.039	3	1	inferred	---	----	Q9M1H3	Q9M1H3|AB4F_ARATH ABC transporter F family member 4 OS=Arabidopsis thaliana GN=ABCF4 PE=2 SV=1
FBP+VCS/FBP-VCS	likely.up	0.379	0.0193981	32.9	0.039	3	1	inferred	---	----	Q39196	Q39196|PIP14_ARATH Probable aquaporin PIP1-4 OS=Arabidopsis thaliana GN=PIP1.4 PE=1 SV=1
FBP+VCS/FBP-VCS	likely.down	-0.376	0.019798	33.58	0.039	3	1	inferred	---	----	F4J5I0	F4J5I0|F4J5I0_ARATH SIT4 phosphatase-associated family protein OS=Arabidopsis thaliana GN=At3g45190 PE=1 SV=1
FBP+VCS/FBP-VCS	likely.up	0.363	0.0192981	32.73	0.039	3	1	unresolved	---	----	Q9LYT7;Q9ZW84;Q9ZW85	Q9LYT7|LEUD2_ARATH 3-isopropylmalate dehydratase small subunit 2 OS=Arabidopsis thaliana GN=IPMI1 PE=1 SV=1
FBP+VCS/FBP-VCS	likely.down	-0.35	0.0193981	32.9	0.039	3	1	inferred	---	----	Q9SVJ4	Q9SVJ4|GUN22_ARATH Endoglucanase 22 OS=Arabidopsis thaliana GN=GH9B16 PE=3 SV=1
FBP+VCS/FBP-VCS	likely.up	0.35	0.0190981	32.39	0.039	3	1	unresolved	---	----	P42643;P42644;P42645;P46077;P48347;P48348;P48349;Q01525;Q96299;Q96300	P42643|14331_ARATH 14-3-3-like protein GF14 chi OS=Arabidopsis thaliana GN=GRF1 PE=1 SV=3
FBP+VCS/FBP-VCS	likely.down	-0.346	0.0189981	32.22	0.039	3	1	inferred	---	----	Q8RX86	Q8RX86|AGAL2_ARATH Alpha-galactosidase 2 OS=Arabidopsis thaliana GN=AGAL2 PE=1 SV=1
FBP+VCS/FBP-VCS	likely.down	-0.331	0.0194981	33.07	0.039	3	1	inferred	---	----	rev_B3H4X2	B3H4X2|B3H4X2_ARATH reversed Uncharacterized protein OS=Arabidopsis thaliana GN=At1g61090 PE=4 SV=1
FBP+VCS/FBP-VCS	likely.down	-0.315	0.019698	33.41	0.039	3	1	unresolved	---	----	O49629;O81439	O49629|PAP2_ARATH Probable plastid-lipid-associated protein 2, chloroplastic OS=Arabidopsis thaliana GN=PAP2 PE=1 SV=1
FBP+VCS/FBP-VCS	likely.down	-0.307	0.019998	33.92	0.039	3	1	unresolved	---	----	P37702;Q9C5C2	P37702|BGL38_ARATH Myrosinase 1 OS=Arabidopsis thaliana GN=TGG1 PE=1 SV=1
FBP+VCS/FBP-VCS	likely.down	-0.265	0.0190981	32.39	0.039	3	2	inferred	---	----	Q8L5Y8	Q8L5Y8|Q8L5Y8_ARATH Thioredoxin superfamily protein OS=Arabidopsis thaliana GN=At5g65840 PE=1 SV=1
FBP+VCS/FBP-VCS	likely.up	0.248	0.0193981	32.9	0.039	3	2	unresolved	---	----	O23324;Q9LIK9	O23324|APS3_ARATH ATP-sulfurylase 3, chloroplastic OS=Arabidopsis thaliana GN=APS3 PE=1 SV=1
FBP+VCS/FBP-VCS	likely.down	-0.226	0.0194981	33.07	0.039	3	2	inferred	---	----	Q9S714	Q9S714|PSAE2_ARATH Photosystem I reaction center subunit IV B, chloroplastic OS=Arabidopsis thaliana GN=PSAE2 PE=2 SV=1
FBP+VCS/FBP-VCS	likely.up	0.214	0.0190981	32.39	0.039	3	3	inferred	---	----	Q8LPS6	Q8LPS6|PPR3_ARATH Pentatricopeptide repeat-containing protein At1g02150 OS=Arabidopsis thaliana GN=At1g02150 PE=2 SV=2
FBP+VCS/FBP-VCS	likely.down	-0.198	0.0191981	32.56	0.039	3	3	inferred	---	----	P00761	P00761|TRYP_PIG Trypsin OS=Sus scrofa PE=1 SV=1
FBP+VCS/FBP-VCS	likely.up	0.191	0.019998	33.92	0.039	3	4	unresolved	---	----	O81742;Q9SUS3	O81742|APBLC_ARATH Beta-adaptin-like protein C OS=Arabidopsis thaliana GN=BETAC-AD PE=1 SV=2
FBP+VCS/FBP-VCS	likely.up	0.185	0.0194981	33.07	0.039	3	2	unresolved	---	----	P42643;P46077;Q01525	P42643|14331_ARATH 14-3-3-like protein GF14 chi OS=Arabidopsis thaliana GN=GRF1 PE=1 SV=3
FBP+VCS/FBP-VCS	likely.up	0.179	0.019698	33.41	0.039	3	4	inferred	---	----	Q9LZH9	Q9LZH9|RL7A2_ARATH 60S ribosomal protein L7a-2 OS=Arabidopsis thaliana GN=RPL7AB PE=2 SV=1
FBP+VCS/FBP-VCS	likely.up	0.177	0.0192981	32.73	0.039	3	5	inferred	---	----	O04209	O04209|CLC2_ARATH Clathrin light chain 2 OS=Arabidopsis thaliana GN=CLC2 PE=1 SV=1
FBP+VCS/FBP-VCS	likely.down	-0.15	0.019898	33.75	0.039	3	5	inferred	---	----	Q9SVD1	Q9SVD1|Q9SVD1_ARATH At3g52500 OS=Arabidopsis thaliana GN=F22O6_120 PE=2 SV=1
FBP+VCS/FBP-VCS	likely.down	-0.122	0.020098	34.09	0.039	3	7	inferred	---	----	Q9LSQ5	Q9LSQ5|FQR1_ARATH NAD(P)H dehydrogenase (quinone) FQR1 OS=Arabidopsis thaliana GN=FQR1 PE=1 SV=1
FBP+VCS/FBP-VCS	likely.up	0.115	0.0192981	32.73	0.039	3	9	inferred	---	----	Q9LYR4	Q9LYR4|Q9LYR4_ARATH Aldolase-type TIM barrel family protein OS=Arabidopsis thaliana GN=TRA2 PE=2 SV=1
FBP+VCS/FBP-VCS	likely.up	0.114	0.0194981	33.07	0.039	3	11	inferred	---	----	P55217	P55217|CGS1_ARATH Cystathionine gamma-synthase 1, chloroplastic OS=Arabidopsis thaliana GN=CGS1 PE=1 SV=3
FBP+VCS/FBP-VCS	likely.down	-0.109	0.019898	33.75	0.039	3	12	inferred	---	----	Q9MA79	Q9MA79|F16P2_ARATH Fructose-1,6-bisphosphatase, cytosolic OS=Arabidopsis thaliana GN=CYFBP PE=1 SV=1
FBP+VCS/FBP-VCS	likely.down	-0.494	0.0205979	34.93	0.04	3	1	unresolved	---	----	Q3E902;Q9M337	Q3E902|RS212_ARATH 40S ribosomal protein S21-2 OS=Arabidopsis thaliana GN=RPS21C PE=1 SV=2
FBP+VCS/FBP-VCS	likely.up	0.349	0.020298	34.43	0.04	3	1	inferred	---	----	Q9C550	Q9C550|LEU12_ARATH 2-isopropylmalate synthase 2, chloroplastic OS=Arabidopsis thaliana GN=IPMS2 PE=1 SV=1
FBP+VCS/FBP-VCS	likely.up	0.302	0.020498	34.76	0.04	3	1	inferred	---	----	Q9S7C0	Q9S7C0|HSP7O_ARATH Heat shock 70 kDa protein 14 OS=Arabidopsis thaliana GN=HSP70-14 PE=1 SV=1
FBP+VCS/FBP-VCS	likely.up	0.255	0.0207755	35.24	0.04	3	3	unresolved	---	----	F4II66;Q38884	F4II66|F4II66_ARATH Eukaryotic translation initiation factor 3 subunit I OS=Arabidopsis thaliana GN=At2g46290 PE=3 SV=1
FBP+VCS/FBP-VCS	likely.down	-0.216	0.0207755	35.24	0.04	3	2	inferred	---	----	O23138	O23138|CYC1_ARATH Cytochrome c-1 OS=Arabidopsis thaliana GN=CYTC-1 PE=1 SV=1
FBP+VCS/FBP-VCS	likely.up	0.17	0.0207755	35.24	0.04	3	4	inferred	---	----	P42644	P42644|14333_ARATH 14-3-3-like protein GF14 psi OS=Arabidopsis thaliana GN=GRF3 PE=1 SV=2
FBP+VCS/FBP-VCS	likely.down	-0.158	0.020398	34.59	0.04	3	5	inferred	---	----	P56753	P56753|NDHH_ARATH NAD(P)H-quinone oxidoreductase subunit H, chloroplastic OS=Arabidopsis thaliana GN=ndhH PE=1 SV=1
FBP+VCS/FBP-VCS	likely.down	-0.153	0.0205979	34.93	0.04	3	7	inferred	---	----	O80585	O80585|MTHR2_ARATH Methylenetetrahydrofolate reductase 2 OS=Arabidopsis thaliana GN=MTHFR2 PE=1 SV=2
FBP+VCS/FBP-VCS	likely.up	0.135	0.020298	34.43	0.04	3	8	inferred	---	----	F4JL11	F4JL11|IMPA2_ARATH Importin subunit alpha-2 OS=Arabidopsis thaliana GN=IMPA2 PE=1 SV=1
FBP+VCS/FBP-VCS	likely.down	-0.893	0.0215532	36.55	0.041	1	1	inferred	---	----	Q8L5Y0	Q8L5Y0|Q8L5Y0_ARATH Uncharacterized protein At4g36630 OS=Arabidopsis thaliana GN=EMB2754 PE=2 SV=1
FBP+VCS/FBP-VCS	likely.up	0.359	0.0216643	36.74	0.041	3	1	inferred	---	----	A8MQN7	A8MQN7|A8MQN7_ARATH Threonine-tRNA ligase 2 OS=Arabidopsis thaliana GN=At3g57320 PE=4 SV=2
FBP+VCS/FBP-VCS	likely.up	0.309	0.0209977	35.61	0.041	3	1	inferred	---	----	Q9LW15	Q9LW15|CX5B1_ARATH Cytochrome c oxidase subunit 5b-1, mitochondrial OS=Arabidopsis thaliana GN=COX5B-1 PE=1 SV=1
FBP+VCS/FBP-VCS	likely.down	-0.276	0.0215532	36.55	0.041	3	2	inferred	---	----	Q8RXX5	Q8RXX5|RK192_ARATH 50S ribosomal protein L19-2, chloroplastic OS=Arabidopsis thaliana GN=At5g47190 PE=2 SV=1
FBP+VCS/FBP-VCS	likely.up	0.248	0.0212199	35.99	0.041	3	2	inferred	---	----	Q9LXZ4	Q9LXZ4|Q9LXZ4_ARATH GroES-like zinc-binding alcohol dehydrogenase family protein OS=Arabidopsis thaliana GN=T5P19_110 PE=2 SV=1
FBP+VCS/FBP-VCS	likely.up	0.226	0.0212199	35.99	0.041	3	2	inferred	---	----	Q93XX8	Q93XX8|NOP10_ARATH H/ACA ribonucleoprotein complex subunit 3-like protein OS=Arabidopsis thaliana GN=At2g20490 PE=3 SV=2
FBP+VCS/FBP-VCS	likely.up	0.208	0.0209977	35.61	0.041	3	2	unresolved	---	----	P48006;Q9SI20	P48006|EF1D1_ARATH Elongation factor 1-delta 1 OS=Arabidopsis thaliana GN=At1g30230 PE=1 SV=2
FBP+VCS/FBP-VCS	likely.up	0.14	0.0211088	35.8	0.041	3	9	inferred	---	----	Q6ZY51	Q6ZY51|PWD_ARATH Phosphoglucan, water dikinase, chloroplastic OS=Arabidopsis thaliana GN=GWD3 PE=1 SV=1
FBP+VCS/FBP-VCS	likely.up	0.136	0.0212199	35.99	0.041	3	8	inferred	---	----	Q9ZPI1	Q9ZPI1|SYKC_ARATH Lysine--tRNA ligase, cytoplasmic OS=Arabidopsis thaliana GN=At3g11710 PE=1 SV=1
FBP+VCS/FBP-VCS	likely.down	-0.1	0.0214421	36.37	0.041	3	16	inferred	---	----	Q9SYI0	Q9SYI0|SECA1_ARATH Protein translocase subunit SECA1, chloroplastic OS=Arabidopsis thaliana GN=SECA1 PE=1 SV=2
FBP+VCS/FBP-VCS	likely.down	-0.821	0.0217754	36.93	0.042	1	1	inferred	---	----	Q9FHG2	Q9FHG2|RL322_ARATH 60S ribosomal protein L32-2 OS=Arabidopsis thaliana GN=RPL32B PE=2 SV=1
FBP+VCS/FBP-VCS	likely.up	0.319	0.0223309	37.87	0.042	3	1	inferred	---	----	Q9M1G8	Q9M1G8|DJ1F_ARATH DJ-1 protein homolog F OS=Arabidopsis thaliana GN=DJ1F PE=1 SV=1
FBP+VCS/FBP-VCS	likely.up	0.316	0.0221087	37.5	0.042	3	1	unresolved	---	----	P68209;Q8LAD2	P68209|SUCA1_ARATH Succinate--CoA ligase [ADP-forming] subunit alpha-1, mitochondrial OS=Arabidopsis thaliana GN=At5g08300 PE=1 SV=1
FBP+VCS/FBP-VCS	likely.up	0.258	0.0222198	37.68	0.042	3	2	inferred	---	----	P93009	P93009|CUTA_ARATH Protein CutA, chloroplastic OS=Arabidopsis thaliana GN=CUTA PE=1 SV=1
FBP+VCS/FBP-VCS	likely.up	0.231	0.0216643	36.74	0.042	3	2	inferred	---	----	P49637	P49637|R27A3_ARATH 60S ribosomal protein L27a-3 OS=Arabidopsis thaliana GN=RPL27AC PE=2 SV=2
FBP+VCS/FBP-VCS	likely.down	-0.198	0.0216643	36.74	0.042	3	4	inferred	---	----	P25873	P25873|RK15_ARATH 50S ribosomal protein L15, chloroplastic OS=Arabidopsis thaliana GN=RPL15 PE=1 SV=2
FBP+VCS/FBP-VCS	likely.up	0.196	0.0217754	36.93	0.042	3	4	inferred	---	----	Q84L30	Q84L30|RD23D_ARATH Ubiquitin receptor RAD23d OS=Arabidopsis thaliana GN=RAD23D PE=1 SV=2
FBP+VCS/FBP-VCS	likely.down	-0.17	0.0217754	36.93	0.042	3	4	inferred	---	----	O80504	O80504|CH102_ARATH 10 kDa chaperonin 2, chloroplastic OS=Arabidopsis thaliana GN=CPN10-2 PE=2 SV=1
FBP+VCS/FBP-VCS	likely.down	-0.163	0.0219976	37.31	0.042	3	4	inferred	---	----	Q9STT3	Q9STT3|Q9STT3_ARATH Aldose 1-epimerase OS=Arabidopsis thaliana GN=T23J7.130 PE=2 SV=1
FBP+VCS/FBP-VCS	likely.up	0.161	0.0221087	37.5	0.042	3	4	unresolved	---	----	P32961;P32962	P32961|NRL1_ARATH Nitrilase 1 OS=Arabidopsis thaliana GN=NIT1 PE=1 SV=2
FBP+VCS/FBP-VCS	likely.up	0.152	0.022442	38.06	0.042	3	5	inferred	---	----	Q9LQK7	Q9LQK7|AB7I_ARATH Protein ABCI7, chloroplastic OS=Arabidopsis thaliana GN=ABCI7 PE=1 SV=1
FBP+VCS/FBP-VCS	likely.up	0.082	0.0218865	37.12	0.042	3	19	inferred	---	----	P25696	P25696|ENO2_ARATH Bifunctional enolase 2/transcriptional activator OS=Arabidopsis thaliana GN=ENO2 PE=1 SV=1
FBP+VCS/FBP-VCS	likely.up	0.378	0.0226641	38.44	0.043	3	1	inferred	---	----	Q43295	Q43295|APK1_ARATH Adenylyl-sulfate kinase 1, chloroplastic OS=Arabidopsis thaliana GN=APK1 PE=1 SV=1
FBP+VCS/FBP-VCS	likely.down	-0.332	0.0228863	38.82	0.043	3	1	inferred	---	----	Q9SXA1	Q9SXA1|P4KA1_ARATH Phosphatidylinositol 4-kinase alpha 1 OS=Arabidopsis thaliana GN=PI4KA1 PE=1 SV=2
FBP+VCS/FBP-VCS	likely.up	0.323	0.0229974	39	0.043	3	1	unresolved	---	----	O22832;Q9LF04;Q9M879	O22832|STAD7_ARATH Stearoyl-[acyl-carrier-protein] 9-desaturase 7, chloroplastic OS=Arabidopsis thaliana GN=FAB2 PE=1 SV=1
FBP+VCS/FBP-VCS	likely.up	0.131	0.0227752	38.63	0.043	3	7	inferred	---	----	Q8H0X6-2	Q8H0X6-2|CYT6_ARATH Isoform 2 of Cysteine proteinase inhibitor 6 OS=Arabidopsis thaliana GN=CYS6
FBP+VCS/FBP-VCS	likely.down	-0.116	0.0228863	38.82	0.043	3	9	inferred	---	----	Q9XI55	Q9XI55|Q9XI55_ARATH F9L1.8 protein OS=Arabidopsis thaliana GN=At1g15140 PE=2 SV=1
FBP+VCS/FBP-VCS	likely.up	0.112	0.0227752	38.63	0.043	3	10	inferred	---	----	Q9LUT2	Q9LUT2|METK4_ARATH S-adenosylmethionine synthase 4 OS=Arabidopsis thaliana GN=METK4 PE=1 SV=1
FBP+VCS/FBP-VCS	likely.down	-0.564	0.0233721	39.64	0.044	2	1	inferred	---	----	Q8VYB5	Q8VYB5|AMSH1_ARATH AMSH-like ubiquitin thioesterase 1 OS=Arabidopsis thaliana GN=AMSH1 PE=2 SV=1
FBP+VCS/FBP-VCS	likely.down	-0.326	0.023747	40.27	0.044	3	1	inferred	---	----	Q9M099	Q9M099|SCP24_ARATH Serine carboxypeptidase 24 OS=Arabidopsis thaliana GN=SCPL24 PE=1 SV=1
FBP+VCS/FBP-VCS	likely.down	-0.306	0.023622	40.06	0.044	3	1	unresolved	---	----	Q8W4Q1;Q949P3	Q8W4Q1|Q8W4Q1_ARATH At4g35360/F23E12_80 OS=Arabidopsis thaliana GN=At4g35360 PE=1 SV=1
FBP+VCS/FBP-VCS	likely.down	-0.234	0.0234418	39.76	0.044	3	2	inferred	---	----	P29402	P29402|CALX1_ARATH Calnexin homolog 1 OS=Arabidopsis thaliana GN=CNX1 PE=1 SV=1
FBP+VCS/FBP-VCS	likely.down	-0.173	0.023747	40.27	0.044	3	4	inferred	---	----	Q39099	Q39099|XTH4_ARATH Xyloglucan endotransglucosylase/hydrolase protein 4 OS=Arabidopsis thaliana GN=XTH4 PE=1 SV=1
FBP+VCS/FBP-VCS	likely.up	0.159	0.023622	40.06	0.044	3	3	unresolved	---	----	P30184;Q944P7	P30184|AMPL1_ARATH Leucine aminopeptidase 1 OS=Arabidopsis thaliana GN=LAP1 PE=1 SV=1
FBP+VCS/FBP-VCS	likely.down	-0.141	0.023747	40.27	0.044	3	6	inferred	---	----	Q8LPJ3	Q8LPJ3|MANA2_ARATH Probable alpha-mannosidase At5g13980 OS=Arabidopsis thaliana GN=At5g13980 PE=2 SV=1
FBP+VCS/FBP-VCS	likely.down	-0.101	0.0234971	39.85	0.044	3	14	inferred	---	----	F4J9K9	F4J9K9|F4J9K9_ARATH Neurofilament protein-like protein OS=Arabidopsis thaliana GN=At3g05900 PE=1 SV=1
FBP+VCS/FBP-VCS	likely.down	-0.096	0.0232196	39.38	0.044	3	12	inferred	---	----	Q9SLA8	Q9SLA8|FABI_ARATH Enoyl-[acyl-carrier-protein] reductase [NADH], chloroplastic OS=Arabidopsis thaliana GN=MOD1 PE=1 SV=1
FBP+VCS/FBP-VCS	likely.down	-0.085	0.023872	40.49	0.044	3	22	inferred	---	----	Q96242	Q96242|CP74A_ARATH Allene oxide synthase, chloroplastic OS=Arabidopsis thaliana GN=CYP74A PE=1 SV=3
FBP+VCS/FBP-VCS	likely.down	-0.368	0.024372	41.33	0.045	3	1	inferred	---	----	Q9SV64	Q9SV64|FATA2_ARATH Oleoyl-acyl carrier protein thioesterase 2, chloroplastic OS=Arabidopsis thaliana GN=FATA2 PE=2 SV=1
FBP+VCS/FBP-VCS	likely.up	0.292	0.024372	41.33	0.045	3	1	inferred	---	----	Q9C9C9	Q9C9C9|SOT18_ARATH Cytosolic sulfotransferase 18 OS=Arabidopsis thaliana GN=SOT18 PE=1 SV=1
FBP+VCS/FBP-VCS	likely.up	0.283	0.023997	40.7	0.045	3	1	inferred	---	----	Q9LSE4	Q9LSE4|CCB1_ARATH Protein COFACTOR ASSEMBLY OF COMPLEX C SUBUNIT B CCB1, chloroplastic OS=Arabidopsis thaliana GN=CCB1 PE=1 SV=1
FBP+VCS/FBP-VCS	likely.down	-0.251	0.024372	41.33	0.045	3	2	inferred	---	----	O03982	O03982|HIP39_ARATH Heavy metal-associated isoprenylated plant protein 39 OS=Arabidopsis thaliana GN=HIPP39 PE=2 SV=1
FBP+VCS/FBP-VCS	likely.up	0.244	0.024372	41.33	0.045	3	2	inferred	---	----	Q9ZW35	Q9ZW35|PCNA2_ARATH Proliferating cell nuclear antigen 2 OS=Arabidopsis thaliana GN=PCNA2 PE=1 SV=1
FBP+VCS/FBP-VCS	likely.down	-0.237	0.0247469	41.97	0.045	3	2	inferred	---	----	Q9LTR8	Q9LTR8|Q9LTR8_ARATH At5g57040 OS=Arabidopsis thaliana GN=MHM17.18 PE=2 SV=1
FBP+VCS/FBP-VCS	likely.down	-0.184	0.023997	40.7	0.045	3	3	inferred	---	----	P56766	P56766|PSAA_ARATH Photosystem I P700 chlorophyll a apoprotein A1 OS=Arabidopsis thaliana GN=psaA PE=2 SV=1
FBP+VCS/FBP-VCS	likely.up	0.167	0.024122	40.91	0.045	3	4	inferred	---	----	Q9C6B3	Q9C6B3|GCA2_ARATH Gamma carbonic anhydrase 2, mitochondrial OS=Arabidopsis thaliana GN=GAMMACA2 PE=1 SV=1
FBP+VCS/FBP-VCS	likely.down	-0.149	0.0246219	41.76	0.045	3	5	inferred	---	----	Q9LT39	Q9LT39|Q9LT39_ARATH Leucine-rich repeat (LRR) family protein OS=Arabidopsis thaliana GN=At3g20820 PE=2 SV=1
FBP+VCS/FBP-VCS	likely.up	0.139	0.024247	41.12	0.045	3	5	inferred	---	----	Q03251	Q03251|RBG8_ARATH Glycine-rich RNA-binding protein 8 OS=Arabidopsis thaliana GN=RBG8 PE=1 SV=1
FBP+VCS/FBP-VCS	likely.down	-0.118	0.024247	41.12	0.045	3	10	inferred	---	----	Q8LAP6	Q8LAP6|PAP12_ARATH Probable plastid-lipid-associated protein 12, chloroplastic OS=Arabidopsis thaliana GN=PAP12 PE=1 SV=1
FBP+VCS/FBP-VCS	likely.up	0.115	0.024122	40.91	0.045	3	10	inferred	---	----	Q8W4A0	Q8W4A0|Q8W4A0_ARATH Eukaryotic translation initiation factor 3 subunit M OS=Arabidopsis thaliana GN=F14P3.15 PE=1 SV=1
FBP+VCS/FBP-VCS	likely.down	-0.092	0.024247	41.12	0.045	3	15	inferred	---	----	Q9FKW6	Q9FKW6|FNRL1_ARATH Ferredoxin--NADP reductase, leaf isozyme 1, chloroplastic OS=Arabidopsis thaliana GN=LFNR1 PE=1 SV=1
FBP+VCS/FBP-VCS	likely.down	-0.333	0.0251219	42.61	0.046	3	1	inferred	---	----	Q3EAF8	Q3EAF8|PP294_ARATH Pentatricopeptide repeat-containing protein At3g62540, mitochondrial OS=Arabidopsis thaliana GN=At3g62540 PE=2 SV=1
FBP+VCS/FBP-VCS	likely.up	0.31	0.0252468	42.82	0.046	3	1	unresolved	---	----	P32961;P46010	P32961|NRL1_ARATH Nitrilase 1 OS=Arabidopsis thaliana GN=NIT1 PE=1 SV=2
FBP+VCS/FBP-VCS	likely.down	-0.293	0.0254968	43.24	0.046	3	1	unresolved	---	----	P46422;Q96266	P46422|GSTF2_ARATH Glutathione S-transferase F2 OS=Arabidopsis thaliana GN=GSTF2 PE=1 SV=3
FBP+VCS/FBP-VCS	likely.down	-0.258	0.0251219	42.61	0.046	3	2	inferred	---	----	Q9LSA3	Q9LSA3|RL303_ARATH 60S ribosomal protein L30-3 OS=Arabidopsis thaliana GN=RPL30C PE=3 SV=1
FBP+VCS/FBP-VCS	likely.up	0.131	0.0253718	43.03	0.046	3	7	inferred	---	----	O82762	O82762|O82762_ARATH F17H15.1/F17H15.1 OS=Arabidopsis thaliana GN=At2g25970 PE=1 SV=1
FBP+VCS/FBP-VCS	likely.up	0.085	0.0248719	42.18	0.046	3	16	inferred	---	----	O50008	O50008|METE1_ARATH 5-methyltetrahydropteroyltriglutamate--homocysteine methyltransferase 1 OS=Arabidopsis thaliana GN=MS1 PE=1 SV=1
FBP+VCS/FBP-VCS	likely.up	0.33	0.0257468	43.67	0.047	3	1	inferred	---	----	F4IYK3	F4IYK3|F4IYK3_ARATH ARM repeat superfamily protein OS=Arabidopsis thaliana GN=At3g08943 PE=1 SV=2
FBP+VCS/FBP-VCS	likely.down	-0.328	0.0256218	43.45	0.047	3	1	inferred	---	----	Q9FE54	Q9FE54|Q9FE54_ARATH At1g16880 OS=Arabidopsis thaliana GN=F6I1.15 PE=2 SV=1
FBP+VCS/FBP-VCS	likely.up	0.277	0.0261217	44.3	0.047	3	1	unresolved	---	----	P29514;P29516	P29514|TBB6_ARATH Tubulin beta-6 chain OS=Arabidopsis thaliana GN=TUBB6 PE=2 SV=1
FBP+VCS/FBP-VCS	likely.down	-0.224	0.0261217	44.3	0.047	3	2	inferred	---	----	Q570C8	Q570C8|THIK5_ARATH 3-ketoacyl-CoA thiolase 5, peroxisomal OS=Arabidopsis thaliana GN=KAT5 PE=1 SV=2
FBP+VCS/FBP-VCS	likely.up	0.146	0.0257468	43.67	0.047	3	5	inferred	---	----	Q9SXJ7	Q9SXJ7|CLPC2_ARATH Chaperone protein ClpC2, chloroplastic OS=Arabidopsis thaliana GN=CLPC2 PE=1 SV=1
FBP+VCS/FBP-VCS	likely.up	0.743	0.0266217	45.15	0.048	1	1	unresolved	---	----	O48741;P21218	O48741|PORC_ARATH Protochlorophyllide reductase C, chloroplastic OS=Arabidopsis thaliana GN=PORC PE=1 SV=1
FBP+VCS/FBP-VCS	likely.down	-0.349	0.0269961	45.79	0.048	3	1	inferred	---	----	Q8LC95	Q8LC95|ENL3_ARATH Early nodulin-like protein 3 OS=Arabidopsis thaliana GN=At5g25090 PE=1 SV=2
FBP+VCS/FBP-VCS	likely.up	0.332	0.0269961	45.79	0.048	3	1	inferred	---	----	F4I3B3	F4I3B3|RB47A_ARATH Polyadenylate-binding protein RBP47A OS=Arabidopsis thaliana GN=RBP47A PE=2 SV=1
FBP+VCS/FBP-VCS	likely.up	0.321	0.0265676	45.06	0.048	3	1	unresolved	---	----	O80948;O80950	O80948|JAL23_ARATH Jacalin-related lectin 23 OS=Arabidopsis thaliana GN=JAL23 PE=1 SV=1
FBP+VCS/FBP-VCS	likely.up	0.281	0.027139	46.03	0.048	3	1	unresolved	---	----	P48006;Q84WM9;Q9SCX3;Q9SI20	P48006|EF1D1_ARATH Elongation factor 1-delta 1 OS=Arabidopsis thaliana GN=At1g30230 PE=1 SV=2
FBP+VCS/FBP-VCS	likely.up	0.195	0.0267467	45.36	0.048	3	2	inferred	---	----	Q9LDB4	Q9LDB4|NLTP6_ARATH Non-specific lipid-transfer protein 6 OS=Arabidopsis thaliana GN=LTP6 PE=3 SV=1
FBP+VCS/FBP-VCS	likely.up	0.183	0.027139	46.03	0.048	3	3	inferred	---	----	O22791	O22791|O22791_ARATH Putative RNA-binding protein OS=Arabidopsis thaliana GN=At2g33410 PE=2 SV=1
FBP+VCS/FBP-VCS	likely.down	-0.176	0.0269961	45.79	0.048	3	4	inferred	---	----	O48721	O48721|HEM4_ARATH Uroporphyrinogen-III synthase, chloroplastic OS=Arabidopsis thaliana GN=UROS PE=2 SV=2
FBP+VCS/FBP-VCS	likely.down	-0.132	0.0268533	45.54	0.048	3	6	inferred	---	----	Q8RU07	Q8RU07|Q8RU07_ARATH EMBRYO DEFECTIVE 3147 OS=Arabidopsis thaliana GN=EMB3147 PE=2 SV=1
FBP+VCS/FBP-VCS	likely.down	-0.13	0.0264967	44.94	0.048	3	6	inferred	---	----	Q9LU85	Q9LU85|PAP4_ARATH Probable plastid-lipid-associated protein 4, chloroplastic OS=Arabidopsis thaliana GN=PAP4 PE=1 SV=1
FBP+VCS/FBP-VCS	likely.down	-1.269	0.0269961	45.79	0.049	3	1	inferred	---	----	F4JW79	F4JW79|RDM3_ARATH Protein RNA-directed DNA methylation 3 OS=Arabidopsis thaliana GN=RDM3 PE=1 SV=1
FBP+VCS/FBP-VCS	likely.up	0.435	0.027139	46.03	0.049	3	1	inferred	---	----	Q9LPG6	Q9LPG6|RHM2_ARATH Trifunctional UDP-glucose 4,6-dehydratase/UDP-4-keto-6-deoxy-D-glucose 3,5-epimerase/UDP-4-keto-L-rhamnose-reductase RHM2 OS=Arabidopsis thaliana GN=RHM2 PE=1 SV=1
FBP+VCS/FBP-VCS	likely.down	-0.333	0.0272818	46.27	0.049	3	1	inferred	---	----	P93285	P93285|COX2_ARATH Cytochrome c oxidase subunit 2 OS=Arabidopsis thaliana GN=COX2 PE=1 SV=2
FBP+VCS/FBP-VCS	likely.down	-0.323	0.0269961	45.79	0.049	3	1	unresolved	---	----	O23628;Q9C944	O23628|H2AV1_ARATH Histone H2A variant 1 OS=Arabidopsis thaliana GN=H2AV PE=1 SV=1
FBP+VCS/FBP-VCS	likely.down	-0.312	0.0272818	46.27	0.049	3	1	inferred	---	----	Q9SGH4	Q9SGH4|PNSL3_ARATH Photosynthetic NDH subunit of lumenal location 3, chloroplastic OS=Arabidopsis thaliana GN=PNSL3 PE=1 SV=1
FBP+VCS/FBP-VCS	likely.up	0.288	0.0278532	47.24	0.049	3	1	unresolved	---	----	F4JL11;Q96321	F4JL11|IMPA2_ARATH Importin subunit alpha-2 OS=Arabidopsis thaliana GN=IMPA2 PE=1 SV=1
FBP+VCS/FBP-VCS	likely.down	-0.279	0.0275675	46.75	0.049	3	1	inferred	---	----	Q9M5J9	Q9M5J9|PGIP1_ARATH Polygalacturonase inhibitor 1 OS=Arabidopsis thaliana GN=PGIP1 PE=1 SV=1
FBP+VCS/FBP-VCS	likely.up	0.234	0.0269961	45.79	0.049	3	2	inferred	---	----	O49313	O49313|NDADB_ARATH NADH dehydrogenase [ubiquinone] 1 alpha subcomplex subunit 13-B OS=Arabidopsis thaliana GN=At2g33220 PE=2 SV=1
FBP+VCS/FBP-VCS	likely.up	0.234	0.0278532	47.24	0.049	3	3	unresolved	---	----	Q9FM01;Q9LF33;Q9LIA8	Q9FM01|UGDH4_ARATH UDP-glucose 6-dehydrogenase 4 OS=Arabidopsis thaliana GN=UGD4 PE=1 SV=1
FBP+VCS/FBP-VCS	likely.up	0.222	0.0275675	46.75	0.049	3	2	inferred	---	----	Q9SHP0	Q9SHP0|SERB2_ARATH Phosphoserine aminotransferase 2, chloroplastic OS=Arabidopsis thaliana GN=PSAT2 PE=1 SV=1
FBP+VCS/FBP-VCS	likely.down	-0.189	0.0272818	46.27	0.049	3	4	inferred	---	----	Q38900	Q38900|CP19A_ARATH Peptidyl-prolyl cis-trans isomerase CYP19-1 OS=Arabidopsis thaliana GN=CYP19-1 PE=1 SV=1
FBP+VCS/FBP-VCS	likely.up	0.179	0.0278532	47.24	0.049	3	3	unresolved	---	----	F4JFN3;Q9SIF2	F4JFN3|HS906_ARATH Heat shock protein 90-6, mitochondrial OS=Arabidopsis thaliana GN=HSP90-6 PE=2 SV=1
FBP+VCS/FBP-VCS	likely.up	0.166	0.027996	47.48	0.049	3	3	inferred	---	----	Q39255	Q39255|SKP1A_ARATH SKP1-like protein 1A OS=Arabidopsis thaliana GN=SKP1A PE=1 SV=1
FBP+VCS/FBP-VCS	likely.up	0.128	0.027139	46.03	0.049	3	7	inferred	---	----	Q9FIB6	Q9FIB6|PS12A_ARATH 26S proteasome non-ATPase regulatory subunit 12 homolog A OS=Arabidopsis thaliana GN=RPN5A PE=1 SV=1
FBP+VCS/FBP-VCS	likely.down	-0.103	0.0275675	46.75	0.049	3	12	inferred	---	----	Q9LF46	Q9LF46|HACL_ARATH 2-hydroxyacyl-CoA lyase OS=Arabidopsis thaliana GN=HACL PE=1 SV=1
FBP+VCS/FBP-VCS	likely.up	0.284	0.0284245	48.21	0.05	3	1	inferred	---	----	P56794	P56794|RK20_ARATH 50S ribosomal protein L20, chloroplastic OS=Arabidopsis thaliana GN=rpl20 PE=3 SV=1
FBP+VCS/FBP-VCS	likely.up	0.243	0.0282817	47.97	0.05	3	2	inferred	---	----	Q9LS03	Q9LS03|AOC1_ARATH Allene oxide cyclase 1, chloroplastic OS=Arabidopsis thaliana GN=AOC1 PE=1 SV=1
FBP+VCS/FBP-VCS	likely.up	0.18	0.0285673	48.45	0.05	3	3	inferred	---	----	Q9LV09	Q9LV09|BOB1_ARATH Protein BOBBER 1 OS=Arabidopsis thaliana GN=BOB1 PE=1 SV=1
FBP+VCS/FBP-VCS	likely.up	0.17	0.0284245	48.21	0.05	3	4	inferred	---	----	Q680A5	Q680A5|KPRS4_ARATH Ribose-phosphate pyrophosphokinase 4 OS=Arabidopsis thaliana GN=PRS4 PE=1 SV=2
FBP+VCS/FBP-VCS	likely.down	-0.167	0.0287102	48.69	0.05	3	3	inferred	---	----	Q8LDL0	Q8LDL0|HHL1_ARATH Protein HHL1, chloroplastic OS=Arabidopsis thaliana GN=HHL1 PE=1 SV=1
FBP+VCS/FBP-VCS	likely.down	-0.164	0.0281388	47.72	0.05	3	4	inferred	---	----	Q8RWR9	Q8RWR9|Q8RWR9_ARATH Uncharacterized protein At5g42070 OS=Arabidopsis thaliana GN=MJC20.18 PE=2 SV=1
FBP+VCS/FBP-VCS	likely.down	-0.129	0.028853	48.93	0.05	3	7	inferred	---	----	Q8VZ23	Q8VZ23|Q8VZ23_ARATH NAD(P)-linked oxidoreductase superfamily protein OS=Arabidopsis thaliana GN=At1g04420 PE=2 SV=1
FBP+VCS/FBP-VCS	putative.down	-0.416	0.0289959	49.18	0.051	2	1	inferred	---	----	Q8VZ74	Q8VZ74|ERA_ARATH GTPase ERA-like, chloroplastic OS=Arabidopsis thaliana GN=At5g66470 PE=2 SV=1
FBP+VCS/FBP-VCS	putative.up	0.341	0.0292815	49.66	0.051	3	1	inferred	---	----	P46010	P46010|NRL3_ARATH Nitrilase 3 OS=Arabidopsis thaliana GN=NIT3 PE=1 SV=1
FBP+VCS/FBP-VCS	putative.down	-0.323	0.028853	48.93	0.051	3	1	unresolved	---	----	P29515;P29516	P29515|TBB7_ARATH Tubulin beta-7 chain OS=Arabidopsis thaliana GN=TUBB7 PE=2 SV=1
FBP+VCS/FBP-VCS	putative.up	0.307	0.02971	50.39	0.051	3	1	inferred	---	----	O48549	O48549|RS61_ARATH 40S ribosomal protein S6-1 OS=Arabidopsis thaliana GN=RPS6A PE=1 SV=2
FBP+VCS/FBP-VCS	putative.down	-0.306	0.0289959	49.18	0.051	3	1	inferred	---	----	O65449	O65449|O65449_ARATH At4g22010 OS=Arabidopsis thaliana GN=sks4 PE=1 SV=1
FBP+VCS/FBP-VCS	putative.up	0.303	0.0295672	50.15	0.051	3	2	inferred	---	----	Q9SFB3	Q9SFB3|ATAB2_ARATH Protein TAB2 homolog, chloroplastic OS=Arabidopsis thaliana GN=ATAB2 PE=2 SV=1
FBP+VCS/FBP-VCS	putative.down	-0.301	0.028853	48.93	0.051	3	1	inferred	---	----	rev_Q3E9H1	Q3E9H1|FB259_ARATH reversed Putative F-box protein At5g16285 OS=Arabidopsis thaliana GN=At5g16285 PE=4 SV=1
FBP+VCS/FBP-VCS	putative.up	0.273	0.02971	50.39	0.051	3	1	inferred	---	----	Q9FMV1	Q9FMV1|GCAL1_ARATH Gamma carbonic anhydrase-like 1, mitochondrial OS=Arabidopsis thaliana GN=GAMMACAL1 PE=1 SV=1
FBP+VCS/FBP-VCS	putative.down	-0.218	0.0292815	49.66	0.051	3	3	inferred	---	----	P25855	P25855|GCSH1_ARATH Glycine cleavage system H protein 1, mitochondrial OS=Arabidopsis thaliana GN=GDH1 PE=1 SV=1
FBP+VCS/FBP-VCS	putative.up	0.175	0.0294244	49.9	0.051	3	3	unresolved	---	----	P31167;P40941	P31167|ADT1_ARATH ADP,ATP carrier protein 1, mitochondrial OS=Arabidopsis thaliana GN=AAC1 PE=1 SV=2
FBP+VCS/FBP-VCS	putative.up	0.169	0.0295672	50.15	0.051	3	4	unresolved	---	----	P93033;Q9FI53	P93033|FUM1_ARATH Fumarate hydratase 1, mitochondrial OS=Arabidopsis thaliana GN=FUM1 PE=1 SV=2
FBP+VCS/FBP-VCS	putative.up	0.119	0.0292815	49.66	0.051	3	10	inferred	---	----	Q9ZU25	Q9ZU25|MPPA1_ARATH Probable mitochondrial-processing peptidase subunit alpha-1, mitochondrial OS=Arabidopsis thaliana GN=At1g51980 PE=1 SV=1
FBP+VCS/FBP-VCS	putative.down	-0.104	0.0294244	49.9	0.051	3	12	inferred	---	----	Q9LY66	Q9LY66|RK1_ARATH 50S ribosomal protein L1, chloroplastic OS=Arabidopsis thaliana GN=RPL1 PE=1 SV=1
FBP+VCS/FBP-VCS	putative.down	-0.38	0.0298529	50.63	0.052	3	1	unresolved	---	----	Q9SJ44;Q9SVD7	Q9SJ44|UEV1C_ARATH Ubiquitin-conjugating enzyme E2 variant 1C OS=Arabidopsis thaliana GN=UEV1C PE=1 SV=1
FBP+VCS/FBP-VCS	putative.down	-0.289	0.0305671	51.84	0.052	3	1	inferred	---	----	Q9LK61	Q9LK61|RR10_ARATH 30S ribosomal protein S10, chloroplastic OS=Arabidopsis thaliana GN=RPS10 PE=2 SV=1
FBP+VCS/FBP-VCS	putative.up	0.215	0.0304242	51.6	0.052	3	2	inferred	---	----	Q9LJE2	Q9LJE2|SYKM_ARATH Lysine--tRNA ligase, chloroplastic/mitochondrial OS=Arabidopsis thaliana GN=OVA5 PE=2 SV=1
FBP+VCS/FBP-VCS	putative.down	-0.166	0.0302814	51.36	0.052	3	3	inferred	---	----	P82715	P82715|PPD5_ARATH PsbP domain-containing protein 5, chloroplastic OS=Arabidopsis thaliana GN=PPD5 PE=1 SV=3
FBP+VCS/FBP-VCS	putative.up	0.159	0.0304242	51.6	0.052	3	4	inferred	---	----	Q96321	Q96321|IMPA1_ARATH Importin subunit alpha-1 OS=Arabidopsis thaliana GN=IMPA1 PE=1 SV=2
FBP+VCS/FBP-VCS	putative.down	-0.125	0.0305671	51.84	0.052	3	5	unresolved	---	----	Q944G9;Q9SJU4	Q944G9|ALFP2_ARATH Fructose-bisphosphate aldolase 2, chloroplastic OS=Arabidopsis thaliana GN=FBA2 PE=1 SV=2
FBP+VCS/FBP-VCS	putative.up	0.119	0.0302814	51.36	0.052	3	7	inferred	---	----	Q56YU0	Q56YU0|AL2C4_ARATH Aldehyde dehydrogenase family 2 member C4 OS=Arabidopsis thaliana GN=ALDH2C4 PE=1 SV=2
FBP+VCS/FBP-VCS	putative.up	0.116	0.0301386	51.11	0.052	3	8	inferred	---	----	O04630	O04630|SYTM1_ARATH Threonine--tRNA ligase, mitochondrial 1 OS=Arabidopsis thaliana GN=THRRS PE=1 SV=3
FBP+VCS/FBP-VCS	putative.down	-0.32	0.0307099	52.08	0.053	3	1	inferred	---	----	F4KAK0	F4KAK0|F4KAK0_ARATH Tautomerase/MIF superfamily protein OS=Arabidopsis thaliana GN=MUL3.12 PE=4 SV=1
FBP+VCS/FBP-VCS	putative.down	-0.156	0.0309948	52.57	0.053	3	4	inferred	---	----	P93025	P93025|PHOT2_ARATH Phototropin-2 OS=Arabidopsis thaliana GN=PHOT2 PE=1 SV=2
FBP+VCS/FBP-VCS	putative.down	-0.124	0.0311615	52.85	0.053	3	8	inferred	---	----	Q9LX99	Q9LX99|KN14A_ARATH Kinesin-like protein KIN-14A OS=Arabidopsis thaliana GN=KIN14A PE=1 SV=1
FBP+VCS/FBP-VCS	putative.down	-0.345	0.0317098	53.78	0.054	3	1	inferred	---	----	Q9M0R2	Q9M0R2|PATL5_ARATH Patellin-5 OS=Arabidopsis thaliana GN=PATL5 PE=1 SV=2
FBP+VCS/FBP-VCS	putative.up	0.266	0.0319947	54.26	0.054	3	1	inferred	---	----	Q42340	Q42340|RS163_ARATH 40S ribosomal protein S16-3 OS=Arabidopsis thaliana GN=RPS16C PE=2 SV=1
FBP+VCS/FBP-VCS	putative.up	0.227	0.0319947	54.26	0.054	3	2	inferred	---	----	Q9FNR1	Q9FNR1|RBG3_ARATH Glycine-rich RNA-binding protein 3, mitochondrial OS=Arabidopsis thaliana GN=RBG3 PE=1 SV=1
FBP+VCS/FBP-VCS	putative.down	-0.211	0.0316614	53.7	0.054	3	2	inferred	---	----	Q9LYF8	Q9LYF8|Q9LYF8_ARATH Alpha-glucosidase 1 OS=Arabidopsis thaliana GN=At5g11720 PE=2 SV=1
FBP+VCS/FBP-VCS	putative.down	-0.179	0.0319947	54.26	0.054	3	3	inferred	---	----	Q42589	Q42589|NLTP1_ARATH Non-specific lipid-transfer protein 1 OS=Arabidopsis thaliana GN=LTP1 PE=2 SV=1
FBP+VCS/FBP-VCS	putative.up	0.172	0.0314948	53.42	0.054	3	3	unresolved	---	----	P17562;P23686	P17562|METK2_ARATH S-adenosylmethionine synthase 2 OS=Arabidopsis thaliana GN=SAM2 PE=1 SV=1
FBP+VCS/FBP-VCS	putative.up	0.12	0.0314948	53.42	0.054	3	9	inferred	---	----	P46309	P46309|GSH1_ARATH Glutamate--cysteine ligase, chloroplastic OS=Arabidopsis thaliana GN=GSH1 PE=1 SV=2
FBP+VCS/FBP-VCS	putative.down	-0.502	0.0326612	55.39	0.055	2	1	inferred	---	----	Q9LNN2	Q9LNN2|LECT3_ARATH Lectin-like protein At1g53070 OS=Arabidopsis thaliana GN=At1g53070 PE=2 SV=1
FBP+VCS/FBP-VCS	putative.up	0.267	0.0323279	54.83	0.055	3	1	inferred	---	----	Q9FI53	Q9FI53|FUM2_ARATH Fumarate hydratase 2, chloroplastic OS=Arabidopsis thaliana GN=FUM2 PE=2 SV=1
FBP+VCS/FBP-VCS	putative.up	0.241	0.0326612	55.39	0.055	3	2	inferred	---	----	Q9LHE5	Q9LHE5|TO401_ARATH Mitochondrial import receptor subunit TOM40-1 OS=Arabidopsis thaliana GN=TOM40-1 PE=1 SV=3
FBP+VCS/FBP-VCS	putative.down	-0.232	0.0328279	55.68	0.055	3	2	inferred	---	----	Q9S720	Q9S720|PPD3_ARATH PsbP domain-containing protein 3, chloroplastic OS=Arabidopsis thaliana GN=PPD3 PE=1 SV=2
FBP+VCS/FBP-VCS	putative.up	0.195	0.0326612	55.39	0.055	3	2	inferred	---	----	Q9ZNT7	Q9ZNT7|PHB2_ARATH Prohibitin-2, mitochondrial OS=Arabidopsis thaliana GN=PHB2 PE=1 SV=1
FBP+VCS/FBP-VCS	putative.up	0.183	0.0326612	55.39	0.055	3	3	inferred	---	----	Q9LZX6	Q9LZX6|DAPA1_ARATH 4-hydroxy-tetrahydrodipicolinate synthase 1, chloroplastic OS=Arabidopsis thaliana GN=DHDPS1 PE=2 SV=2
FBP+VCS/FBP-VCS	putative.up	0.179	0.0323279	54.83	0.055	3	3	inferred	---	----	Q84J81	Q84J81|Q84J81_ARATH Fes1A OS=Arabidopsis thaliana GN=Fes1A PE=2 SV=1
FBP+VCS/FBP-VCS	putative.up	0.147	0.0328279	55.68	0.055	3	5	inferred	---	----	Q42546	Q42546|DPNP1_ARATH SAL1 phosphatase OS=Arabidopsis thaliana GN=SAL1 PE=1 SV=1
FBP+VCS/FBP-VCS	putative.up	0.103	0.0327096	55.48	0.055	3	8	unresolved	---	----	O65719;P22953;P22954;Q9LHA8	O65719|HSP7C_ARATH Heat shock 70 kDa protein 3 OS=Arabidopsis thaliana GN=HSP70-3 PE=1 SV=1
FBP+VCS/FBP-VCS	putative.down	-0.098	0.0321613	54.55	0.055	3	10	inferred	---	----	Q9FJ95	Q9FJ95|DHSO_ARATH Sorbitol dehydrogenase OS=Arabidopsis thaliana GN=SDH PE=1 SV=1
FBP+VCS/FBP-VCS	putative.down	-0.389	0.0336611	57.09	0.056	2	1	unresolved	---	----	Q9LHT0;Q9ZW13;Q9ZW19	Q9LHT0|TRNHF_ARATH Tropinone reductase homolog At5g06060 OS=Arabidopsis thaliana GN=At5g06060 PE=2 SV=1
FBP+VCS/FBP-VCS	putative.down	-0.301	0.0331611	56.24	0.056	3	1	inferred	---	----	F4JQ90	F4JQ90|F4JQ90_ARATH FGGY family of carbohydrate kinase OS=Arabidopsis thaliana GN=At4g30310 PE=1 SV=1
FBP+VCS/FBP-VCS	putative.up	0.261	0.0338277	57.37	0.056	3	1	unresolved	---	----	O04130;O49485	O04130|SERA2_ARATH D-3-phosphoglycerate dehydrogenase 2, chloroplastic OS=Arabidopsis thaliana GN=PGDH2 PE=1 SV=2
FBP+VCS/FBP-VCS	putative.down	-0.252	0.0336611	57.09	0.056	3	2	inferred	---	----	O04848	O04848|H2AXA_ARATH Probable histone H2AXa OS=Arabidopsis thaliana GN=At1g08880 PE=1 SV=1
FBP+VCS/FBP-VCS	putative.up	0.249	0.0338277	57.37	0.056	3	2	inferred	---	----	F4HSW0	F4HSW0|F4HSW0_ARATH Phosphoribosylformylglycinamidine synthase OS=Arabidopsis thaliana GN=At1g27385 PE=4 SV=1
FBP+VCS/FBP-VCS	putative.down	-0.225	0.0333278	56.52	0.056	3	2	unresolved	---	----	F4IT21;Q9M1Y7	F4IT21|F4IT21_ARATH Uncharacterized protein OS=Arabidopsis thaliana GN=At2g43945 PE=4 SV=1
FBP+VCS/FBP-VCS	putative.down	-0.173	0.0338277	57.37	0.056	3	3	inferred	---	----	Q9SJ81	Q9SJ81|FLA7_ARATH Fasciclin-like arabinogalactan protein 7 OS=Arabidopsis thaliana GN=FLA7 PE=1 SV=1
FBP+VCS/FBP-VCS	putative.up	0.161	0.0338277	57.37	0.056	3	4	inferred	---	----	P41088	P41088|CFI1_ARATH Chalcone--flavonone isomerase 1 OS=Arabidopsis thaliana GN=CHI1 PE=1 SV=2
FBP+VCS/FBP-VCS	putative.down	-0.159	0.0333278	56.52	0.056	3	4	inferred	---	----	Q9M3C6	Q9M3C6|PSA3C_ARATH Photosystem I assembly factor PSA3, chloroplastic OS=Arabidopsis thaliana GN=PSA3 PE=1 SV=1
FBP+VCS/FBP-VCS	putative.up	0.329	0.0338277	57.37	0.057	3	1	inferred	---	----	Q9C8D8	Q9C8D8|Q9C8D8_ARATH Eukaryotic translation initiation factor 3 subunit J OS=Arabidopsis thaliana GN=At1g66070 PE=2 SV=1
FBP+VCS/FBP-VCS	putative.up	0.316	0.0344943	58.5	0.057	3	1	inferred	---	----	Q94JX5	Q94JX5|WLIM1_ARATH LIM domain-containing protein WLIM1 OS=Arabidopsis thaliana GN=WLIM1 PE=1 SV=1
FBP+VCS/FBP-VCS	putative.down	-0.315	0.034161	57.94	0.057	3	1	inferred	---	----	Q9FJ41	Q9FJ41|GDL85_ARATH GDSL esterase/lipase At5g45950 OS=Arabidopsis thaliana GN=At5g45950 PE=2 SV=1
FBP+VCS/FBP-VCS	putative.down	-0.297	0.0346609	58.78	0.057	3	1	inferred	---	----	Q94IB8	Q94IB8|LCB1_ARATH Long chain base biosynthesis protein 1 OS=Arabidopsis thaliana GN=LCB1 PE=1 SV=1
FBP+VCS/FBP-VCS	putative.up	0.295	0.0344943	58.5	0.057	3	1	inferred	---	----	Q8L466	Q8L466|Q8L466_ARATH At1g24050/T23E23_11 OS=Arabidopsis thaliana GN=At1g24050 PE=1 SV=1
FBP+VCS/FBP-VCS	putative.down	-0.291	0.0346609	58.78	0.057	3	1	inferred	---	----	Q9M0E0	Q9M0E0|R15A5_ARATH 40S ribosomal protein S15a-5 OS=Arabidopsis thaliana GN=RPS15AE PE=2 SV=1
FBP+VCS/FBP-VCS	putative.up	0.278	0.0348275	59.07	0.057	3	1	inferred	---	----	Q9M888	Q9M888|TCPZA_ARATH T-complex protein 1 subunit zeta 1 OS=Arabidopsis thaliana GN=CCT6A PE=1 SV=1
FBP+VCS/FBP-VCS	putative.up	0.262	0.0344943	58.5	0.057	3	1	unresolved	---	----	B9DGT7;P11139;P29511	B9DGT7|TBA2_ARATH Tubulin alpha-2 chain OS=Arabidopsis thaliana GN=TUBA2 PE=2 SV=2
FBP+VCS/FBP-VCS	putative.up	0.257	0.0344943	58.5	0.057	3	1	inferred	---	----	Q6ICZ8	Q6ICZ8|NACA3_ARATH Nascent polypeptide-associated complex subunit alpha-like protein 3 OS=Arabidopsis thaliana GN=At5g13850 PE=1 SV=1
FBP+VCS/FBP-VCS	putative.up	0.252	0.0349942	59.35	0.057	3	1	inferred	---	----	Q9SK22	Q9SK22|RS161_ARATH 40S ribosomal protein S16-1 OS=Arabidopsis thaliana GN=RPS16A PE=2 SV=1
FBP+VCS/FBP-VCS	putative.up	0.233	0.0348275	59.07	0.057	3	2	inferred	---	----	Q9SZA3	Q9SZA3|EIF3K_ARATH Eukaryotic translation initiation factor 3 subunit K OS=Arabidopsis thaliana GN=TIF3K1 PE=2 SV=1
FBP+VCS/FBP-VCS	putative.up	0.206	0.0344943	58.5	0.057	3	2	unresolved	---	----	Q8VZ19;Q9LSA3	Q8VZ19|RL302_ARATH 60S ribosomal protein L30-2 OS=Arabidopsis thaliana GN=RPL30B PE=3 SV=1
FBP+VCS/FBP-VCS	putative.up	0.179	0.0348275	59.07	0.057	3	3	inferred	---	----	Q8RYE9	Q8RYE9|GPPL3_ARATH Haloacid dehalogenase-like hydrolase domain-containing protein At2g33255 OS=Arabidopsis thaliana GN=At2g33255 PE=1 SV=1
FBP+VCS/FBP-VCS	putative.down	-0.178	0.0348275	59.07	0.057	3	3	inferred	---	----	P48349	P48349|14336_ARATH 14-3-3-like protein GF14 lambda OS=Arabidopsis thaliana GN=GRF6 PE=1 SV=1
FBP+VCS/FBP-VCS	putative.down	-0.106	0.0346609	58.78	0.057	3	9	inferred	---	----	Q56WD9	Q56WD9|THIK2_ARATH 3-ketoacyl-CoA thiolase 2, peroxisomal OS=Arabidopsis thaliana GN=PED1 PE=1 SV=2
FBP+VCS/FBP-VCS	putative.up	0.101	0.034161	57.94	0.057	3	11	inferred	---	----	Q9C8P0	Q9C8P0|ODP25_ARATH Dihydrolipoyllysine-residue acetyltransferase component 5 of pyruvate dehydrogenase complex, chloroplastic OS=Arabidopsis thaliana GN=EMB3003 PE=2 SV=1
FBP+VCS/FBP-VCS	putative.up	0.097	0.0339943	57.65	0.057	3	10	unresolved	---	----	Q9SV20;Q9SV21	Q9SV20|COPB2_ARATH Coatomer subunit beta-2 OS=Arabidopsis thaliana GN=At4g31490 PE=2 SV=2
FBP+VCS/FBP-VCS	putative.up	0.09	0.0343276	58.22	0.057	3	12	inferred	---	----	F4I7I0	F4I7I0|ALAT1_ARATH Alanine aminotransferase 1, mitochondrial OS=Arabidopsis thaliana GN=ALAAT1 PE=1 SV=1
FBP+VCS/FBP-VCS	putative.up	0.337	0.0353274	59.92	0.058	3	1	inferred	---	----	Q9ZQ26	Q9ZQ26|Q9ZQ26_ARATH AT2G24420 protein OS=Arabidopsis thaliana GN=At2g24420 PE=2 SV=2
FBP+VCS/FBP-VCS	putative.up	0.307	0.0358274	60.76	0.058	3	1	inferred	---	----	Q8S9J1	Q8S9J1|PPOCM_ARATH Protoporphyrinogen oxidase 2, chloroplastic/mitochondrial OS=Arabidopsis thaliana GN=PPOX2 PE=1 SV=1
FBP+VCS/FBP-VCS	putative.down	-0.255	0.0353274	59.92	0.058	3	1	inferred	---	----	Q93Z53	Q93Z53|PKP3_ARATH Plastidial pyruvate kinase 3, chloroplastic OS=Arabidopsis thaliana GN=PKP3 PE=1 SV=1
FBP+VCS/FBP-VCS	putative.up	0.2	0.0351608	59.63	0.058	3	2	unresolved	---	----	Q9LFJ8;Q9S9P6	Q9LFJ8|U78D2_ARATH UDP-glycosyltransferase 78D2 OS=Arabidopsis thaliana GN=UGT78D2 PE=2 SV=1
FBP+VCS/FBP-VCS	putative.up	0.103	0.0354941	60.2	0.058	3	9	inferred	---	----	O22173	O22173|PABP4_ARATH Polyadenylate-binding protein 4 OS=Arabidopsis thaliana GN=PAB4 PE=1 SV=1
FBP+VCS/FBP-VCS	putative.down	-0.207	0.0363273	61.61	0.059	3	2	inferred	---	----	Q9LM40	Q9LM40|Q9LM40_ARATH AT1g18060/T10F20.23 OS=Arabidopsis thaliana GN=At1g18060 PE=2 SV=1
FBP+VCS/FBP-VCS	putative.down	-0.183	0.035994	61.05	0.059	3	2	unresolved	---	----	Q9SUI6;Q9SUI7	Q9SUI6|PSAH2_ARATH Photosystem I reaction center subunit VI-2, chloroplastic OS=Arabidopsis thaliana GN=PSAH2 PE=2 SV=1
FBP+VCS/FBP-VCS	putative.up	0.176	0.0361606	61.33	0.059	3	4	inferred	---	----	Q9M8L4	Q9M8L4|GLPK_ARATH Glycerol kinase OS=Arabidopsis thaliana GN=GLPK PE=1 SV=1
FBP+VCS/FBP-VCS	putative.down	-0.158	0.0363273	61.61	0.059	3	3	inferred	---	----	O49453	O49453|Y4844_ARATH Uncharacterized protein At4g28440 OS=Arabidopsis thaliana GN=At4g28440 PE=1 SV=1
FBP+VCS/FBP-VCS	putative.up	0.316	0.0369938	62.74	0.06	3	1	unresolved	---	----	Q9FM01;Q9LF33;Q9LIA8;Q9MAB5	Q9FM01|UGDH4_ARATH UDP-glucose 6-dehydrogenase 4 OS=Arabidopsis thaliana GN=UGD4 PE=1 SV=1
FBP+VCS/FBP-VCS	putative.down	-0.302	0.0369926	62.74	0.06	3	1	inferred	---	----	O22960	O22960|TBL37_ARATH Protein trichome birefringence-like 37 OS=Arabidopsis thaliana GN=TBL37 PE=2 SV=2
FBP+VCS/FBP-VCS	putative.down	-0.26	0.0371926	63.08	0.06	3	1	unresolved	---	----	O80983;Q8W585	O80983|FTSH4_ARATH ATP-dependent zinc metalloprotease FTSH 4, mitochondrial OS=Arabidopsis thaliana GN=FTSH4 PE=1 SV=2
FBP+VCS/FBP-VCS	putative.down	-0.197	0.0371605	63.02	0.06	3	2	inferred	---	----	Q8W1B3	Q8W1B3|Q8W1B3_ARATH At4g21445 OS=Arabidopsis thaliana GN=PRIP PE=2 SV=1
FBP+VCS/FBP-VCS	putative.down	-0.179	0.0373925	63.42	0.06	3	3	inferred	---	----	Q9LZP9	Q9LZP9|CP122_ARATH Calvin cycle protein CP12-2, chloroplastic OS=Arabidopsis thaliana GN=CP12-2 PE=1 SV=1
FBP+VCS/FBP-VCS	putative.down	-0.313	0.0379924	64.44	0.061	3	1	inferred	---	----	F4KAS6	F4KAS6|F4KAS6_ARATH GroES-like zinc-binding alcohol dehydrogenase family protein OS=Arabidopsis thaliana GN=MBK5.9 PE=4 SV=1
FBP+VCS/FBP-VCS	putative.up	0.306	0.0383923	65.11	0.061	3	1	inferred	---	----	Q9SHJ8	Q9SHJ8|HIBC8_ARATH 3-hydroxyisobutyryl-CoA hydrolase-like protein 5 OS=Arabidopsis thaliana GN=At1g06550 PE=1 SV=2
FBP+VCS/FBP-VCS	putative.down	-0.287	0.0375925	63.76	0.061	3	1	inferred	---	----	Q8L5Z1	Q8L5Z1|GDL17_ARATH GDSL esterase/lipase At1g33811 OS=Arabidopsis thaliana GN=At1g33811 PE=2 SV=1
FBP+VCS/FBP-VCS	putative.up	0.268	0.0383923	65.11	0.061	3	1	unresolved	---	----	Q9LNU4;Q9LQR8	Q9LNU4|PSD3A_ARATH 26S proteasome non-ATPase regulatory subunit 3 homolog A OS=Arabidopsis thaliana GN=RPN3A PE=1 SV=3
FBP+VCS/FBP-VCS	putative.down	-0.264	0.0379937	64.44	0.061	3	1	inferred	---	----	Q8LFL5	Q8LFL5|Q8LFL5_ARATH At1g49975 OS=Arabidopsis thaliana GN=At1g49975 PE=2 SV=1
FBP+VCS/FBP-VCS	putative.down	-0.244	0.0375925	63.76	0.061	3	1	inferred	---	----	P62095	P62095|PSBF_ARATH Cytochrome b559 subunit beta OS=Arabidopsis thaliana GN=psbF PE=1 SV=1
FBP+VCS/FBP-VCS	putative.down	-0.225	0.0374938	63.59	0.061	3	2	inferred	---	----	Q9M2Z4	Q9M2Z4|MSBP2_ARATH Membrane steroid-binding protein 2 OS=Arabidopsis thaliana GN=MSBP2 PE=1 SV=1
FBP+VCS/FBP-VCS	putative.up	0.214	0.0383923	65.11	0.061	3	2	unresolved	---	----	O23247;Q9C713	O23247|SYRM_ARATH Arginine--tRNA ligase, chloroplastic/mitochondrial OS=Arabidopsis thaliana GN=EMB1027 PE=1 SV=1
FBP+VCS/FBP-VCS	putative.up	0.17	0.0383923	65.11	0.061	3	3	inferred	---	----	Q9S9P6	Q9S9P6|U78D1_ARATH UDP-glycosyltransferase 78D1 OS=Arabidopsis thaliana GN=UGT78D1 PE=1 SV=1
FBP+VCS/FBP-VCS	putative.up	0.165	0.0379924	64.44	0.061	3	3	unresolved	---	----	Q944H0;Q9FR44	Q944H0|PEAM2_ARATH Phosphomethylethanolamine N-methyltransferase OS=Arabidopsis thaliana GN=NMT2 PE=2 SV=2
FBP+VCS/FBP-VCS	putative.up	0.159	0.0379924	64.44	0.061	3	5	inferred	---	----	Q9SEI4	Q9SEI4|PRS6B_ARATH 26S proteasome regulatory subunit 6B homolog OS=Arabidopsis thaliana GN=RPT3 PE=1 SV=1
FBP+VCS/FBP-VCS	putative.up	0.136	0.0377924	64.1	0.061	3	6	inferred	---	----	O04905	O04905|KCY3_ARATH UMP-CMP kinase 3 OS=Arabidopsis thaliana GN=UMK3 PE=1 SV=1
FBP+VCS/FBP-VCS	putative.down	-0.125	0.0383923	65.11	0.061	3	6	inferred	---	----	O22229	O22229|TRXB3_ARATH NADPH-dependent thioredoxin reductase 3 OS=Arabidopsis thaliana GN=NTRC PE=1 SV=2
FBP+VCS/FBP-VCS	putative.down	-0.068	0.0383269	65	0.061	3	17	inferred	---	----	Q9SZJ5	Q9SZJ5|GLYM1_ARATH Serine hydroxymethyltransferase 1, mitochondrial OS=Arabidopsis thaliana GN=SHM1 PE=1 SV=1
FBP+VCS/FBP-VCS	putative.down	-0.483	0.0391922	66.47	0.062	3	4	unresolved	---	----	Q9ZVS4;Q9ZVS5	Q9ZVS4|Q9ZVS4_ARATH Eukaryotic aspartyl protease family protein OS=Arabidopsis thaliana GN=At1g03220 PE=2 SV=1
FBP+VCS/FBP-VCS	putative.down	-0.436	0.0393921	66.81	0.062	2	1	inferred	---	----	Q94F49	Q94F49|H2A5_ARATH Probable histone H2A.5 OS=Arabidopsis thaliana GN=At5g27670 PE=1 SV=1
FBP+VCS/FBP-VCS	putative.up	0.266	0.039792	67.49	0.062	3	1	inferred	---	----	O04904	O04904|PYRC_ARATH Dihydroorotase, mitochondrial OS=Arabidopsis thaliana GN=PYR4 PE=1 SV=1
FBP+VCS/FBP-VCS	putative.down	-0.26	0.0389922	66.13	0.062	3	1	inferred	---	----	O81208	O81208|OHP1_ARATH Light-harvesting complex-like protein OHP1, chloroplastic OS=Arabidopsis thaliana GN=OHP1 PE=1 SV=1
FBP+VCS/FBP-VCS	putative.up	0.248	0.0387922	65.79	0.062	3	1	inferred	---	----	Q9SUW2	Q9SUW2|APT3_ARATH Adenine phosphoribosyltransferase 3 OS=Arabidopsis thaliana GN=APT3 PE=1 SV=1
FBP+VCS/FBP-VCS	putative.up	0.21	0.0389922	66.13	0.062	3	2	unresolved	---	----	Q9SII8;Q9SII9	Q9SII8|DSK2B_ARATH Ubiquitin domain-containing protein DSK2b OS=Arabidopsis thaliana GN=DSK2B PE=1 SV=1
FBP+VCS/FBP-VCS	putative.up	0.189	0.0393921	66.81	0.062	3	2	unresolved	---	----	Q9FYA6;Q9M401	Q9FYA6|BCAT5_ARATH Branched-chain-amino-acid aminotransferase 5, chloroplastic OS=Arabidopsis thaliana GN=BCAT5 PE=1 SV=1
FBP+VCS/FBP-VCS	putative.down	-0.171	0.0387922	65.79	0.062	3	3	inferred	---	----	P56797	P56797|RR2_ARATH 30S ribosomal protein S2, chloroplastic OS=Arabidopsis thaliana GN=rps2 PE=3 SV=1
FBP+VCS/FBP-VCS	putative.up	0.158	0.0389922	66.13	0.062	3	4	inferred	---	----	Q9LS25	Q9LS25|PP420_ARATH Pentatricopeptide repeat-containing protein At5g46580, chloroplastic OS=Arabidopsis thaliana GN=At5g46580 PE=2 SV=1
FBP+VCS/FBP-VCS	putative.up	0.157	0.0393921	66.81	0.062	3	3	inferred	---	----	Q9SYP2	Q9SYP2|PFPA1_ARATH Pyrophosphate--fructose 6-phosphate 1-phosphotransferase subunit alpha 1 OS=Arabidopsis thaliana GN=PFP-ALPHA1 PE=2 SV=1
FBP+VCS/FBP-VCS	putative.up	0.151	0.0391922	66.47	0.062	3	4	inferred	---	----	Q8VZC3	Q8VZC3|AL121_ARATH Delta-1-pyrroline-5-carboxylate dehydrogenase 12A1, mitochondrial OS=Arabidopsis thaliana GN=ALDH12A1 PE=2 SV=1
FBP+VCS/FBP-VCS	putative.down	-0.149	0.0387922	65.79	0.062	3	4	inferred	---	----	Q00218	Q00218|AROG_ARATH Phospho-2-dehydro-3-deoxyheptonate aldolase 2, chloroplastic OS=Arabidopsis thaliana GN=DHS2 PE=2 SV=2
FBP+VCS/FBP-VCS	putative.down	-0.137	0.0389922	66.13	0.062	3	6	inferred	---	----	Q8LDU4	Q8LDU4|RCCR_ARATH Red chlorophyll catabolite reductase, chloroplastic OS=Arabidopsis thaliana GN=RCCR PE=1 SV=2
FBP+VCS/FBP-VCS	putative.down	-0.077	0.0387922	65.79	0.062	3	14	inferred	---	----	P25697	P25697|KPPR_ARATH Phosphoribulokinase, chloroplastic OS=Arabidopsis thaliana GN=At1g32060 PE=2 SV=1
FBP+VCS/FBP-VCS	putative.down	-0.075	0.0389922	66.13	0.062	3	14	inferred	---	----	Q9SN86	Q9SN86|MDHP_ARATH Malate dehydrogenase, chloroplastic OS=Arabidopsis thaliana GN=At3g47520 PE=1 SV=1
FBP+VCS/FBP-VCS	putative.up	0.072	0.039792	67.49	0.062	3	15	inferred	---	----	Q05758	Q05758|ILV5_ARATH Ketol-acid reductoisomerase, chloroplastic OS=Arabidopsis thaliana GN=At3g58610 PE=1 SV=2
FBP+VCS/FBP-VCS	putative.up	0.358	0.0407918	69.18	0.063	3	1	inferred	---	----	Q9SU35	Q9SU35|ERLL1_ARATH pEARLI1-like lipid transfer protein 1 OS=Arabidopsis thaliana GN=AZI1 PE=1 SV=1
FBP+VCS/FBP-VCS	putative.up	0.312	0.040192	68.17	0.063	3	1	inferred	---	----	Q9CAI1	Q9CAI1|DRG2_ARATH Developmentally-regulated G-protein 2 OS=Arabidopsis thaliana GN=DRG2 PE=2 SV=1
FBP+VCS/FBP-VCS	putative.down	-0.279	0.040192	68.17	0.063	3	1	unresolved	---	----	P28186;Q9SEH3	P28186|RAE1C_ARATH Ras-related protein RABE1c OS=Arabidopsis thaliana GN=RABE1C PE=1 SV=1
FBP+VCS/FBP-VCS	putative.down	-0.271	0.039992	67.83	0.063	3	1	unresolved	---	----	O82399;Q9ZP05	O82399|MDHX1_ARATH Malate dehydrogenase 1, peroxisomal OS=Arabidopsis thaliana GN=PMDH1 PE=1 SV=1
FBP+VCS/FBP-VCS	putative.up	0.193	0.040192	68.17	0.063	3	3	inferred	---	----	Q9FFD2	Q9FFD2|RGP5_ARATH Probable UDP-arabinopyranose mutase 5 OS=Arabidopsis thaliana GN=RGP5 PE=1 SV=1
FBP+VCS/FBP-VCS	putative.up	0.168	0.0407918	69.18	0.063	3	3	inferred	---	----	Q9M892	Q9M892|Q9M892_ARATH AT3g02480/F16B3_11 OS=Arabidopsis thaliana GN=At3g02480 PE=2 SV=1
FBP+VCS/FBP-VCS	putative.up	0.159	0.039792	67.49	0.063	3	4	inferred	---	----	F4J9A0	F4J9A0|F4J9A0_ARATH Nodulin/glutamine synthase-like protein OS=Arabidopsis thaliana GN=NodGS PE=1 SV=1
FBP+VCS/FBP-VCS	putative.up	0.129	0.040192	68.17	0.063	3	7	inferred	---	----	Q9LNB6	Q9LNB6|HSOP1_ARATH Hsp70-Hsp90 organizing protein 1 OS=Arabidopsis thaliana GN=HOP1 PE=2 SV=1
FBP+VCS/FBP-VCS	putative.down	-0.125	0.0409918	69.52	0.063	3	6	inferred	---	----	Q9M158	Q9M158|STR4_ARATH Rhodanese-like domain-containing protein 4, chloroplastic OS=Arabidopsis thaliana GN=STR4 PE=1 SV=2
FBP+VCS/FBP-VCS	putative.down	-0.099	0.039992	67.83	0.063	3	7	inferred	---	----	O80448	O80448|PDX11_ARATH Pyridoxal 5'-phosphate synthase subunit PDX1.1 OS=Arabidopsis thaliana GN=PDX11 PE=1 SV=1
FBP+VCS/FBP-VCS	putative.down	-0.402	0.0409918	69.52	0.064	2	1	inferred	---	----	O80565	O80565|OEP37_ARATH Outer envelope pore protein 37, chloroplastic OS=Arabidopsis thaliana GN=OEP37 PE=2 SV=2
FBP+VCS/FBP-VCS	putative.up	0.295	0.0413917	70.2	0.064	3	1	inferred	---	----	Q9ZW33	Q9ZW33|TIM10_ARATH Mitochondrial import inner membrane translocase subunit TIM10 OS=Arabidopsis thaliana GN=TIM10 PE=1 SV=1
FBP+VCS/FBP-VCS	putative.down	-0.279	0.0409918	69.52	0.064	3	1	inferred	---	----	Q9SG80	Q9SG80|ASD1_ARATH Alpha-L-arabinofuranosidase 1 OS=Arabidopsis thaliana GN=ASD1 PE=1 SV=1
FBP+VCS/FBP-VCS	putative.down	-0.247	0.0415917	70.54	0.064	3	1	inferred	---	----	Q9SL15	Q9SL15|GRP3_ARATH Glycine-rich protein 3 OS=Arabidopsis thaliana GN=GRP3 PE=1 SV=1
FBP+VCS/FBP-VCS	putative.up	0.231	0.0415917	70.54	0.064	3	1	unresolved	---	----	P22953;P22954;Q9LHA8	P22953|MD37E_ARATH Probable mediator of RNA polymerase II transcription subunit 37e OS=Arabidopsis thaliana GN=MED37E PE=1 SV=3
FBP+VCS/FBP-VCS	putative.down	-0.215	0.0415917	70.54	0.064	3	2	inferred	---	----	Q9SYL9	Q9SYL9|RK13_ARATH 50S ribosomal protein L13, chloroplastic OS=Arabidopsis thaliana GN=RPL13 PE=2 SV=1
FBP+VCS/FBP-VCS	putative.down	-0.206	0.0417916	70.88	0.064	3	2	inferred	---	----	A0A1P8ATZ7	A0A1P8ATZ7|A0A1P8ATZ7_ARATH Thioredoxin superfamily protein OS=Arabidopsis thaliana GN=At1g21350 PE=4 SV=1
FBP+VCS/FBP-VCS	putative.up	0.172	0.0415917	70.54	0.064	3	3	unresolved	---	----	Q8LC68;Q9CA59	Q8LC68|NRP2_ARATH NAP1-related protein 2 OS=Arabidopsis thaliana GN=NRP2 PE=1 SV=2
FBP+VCS/FBP-VCS	putative.up	0.171	0.0417916	70.88	0.064	3	3	inferred	---	----	Q8GUN2	Q8GUN2|HINT1_ARATH Adenylylsulfatase HINT1 OS=Arabidopsis thaliana GN=HINT1 PE=1 SV=1
FBP+VCS/FBP-VCS	putative.up	0.148	0.0407918	69.18	0.064	3	4	inferred	---	----	P55034	P55034|PSMD4_ARATH 26S proteasome non-ATPase regulatory subunit 4 homolog OS=Arabidopsis thaliana GN=RPN10 PE=1 SV=1
FBP+VCS/FBP-VCS	putative.down	-0.147	0.0407918	69.18	0.064	3	3	inferred	---	----	P34790	P34790|CP18C_ARATH Peptidyl-prolyl cis-trans isomerase CYP18-3 OS=Arabidopsis thaliana GN=CYP18-3 PE=1 SV=1
FBP+VCS/FBP-VCS	putative.up	0.124	0.0415917	70.54	0.064	3	5	inferred	---	----	A0A1P8B667	A0A1P8B667|A0A1P8B667_ARATH Aminopeptidase P1 OS=Arabidopsis thaliana GN=APP1 PE=1 SV=1
FBP+VCS/FBP-VCS	putative.up	0.092	0.0409918	69.52	0.064	3	9	inferred	---	----	Q9LIN0	Q9LIN0|Q9LIN0_ARATH Major latex protein, putative OS=Arabidopsis thaliana GN=At3g26450 PE=1 SV=1
FBP+VCS/FBP-VCS	putative.down	-0.285	0.0421916	71.56	0.065	3	1	inferred	---	----	Q94KD3	Q94KD3|VP52A_ARATH Vacuolar protein sorting-associated protein 52 A OS=Arabidopsis thaliana GN=VPS52 PE=1 SV=1
FBP+VCS/FBP-VCS	putative.down	-0.285	0.0427914	72.57	0.065	3	1	inferred	---	----	Q8L7A9	Q8L7A9|AP4E_ARATH AP-4 complex subunit epsilon OS=Arabidopsis thaliana GN=At1g31730 PE=1 SV=1
FBP+VCS/FBP-VCS	putative.up	0.228	0.0419916	71.22	0.065	3	2	inferred	---	----	Q93VK5	Q93VK5|LUT5_ARATH Protein LUTEIN DEFICIENT 5, chloroplastic OS=Arabidopsis thaliana GN=CYP97A3 PE=1 SV=1
FBP+VCS/FBP-VCS	putative.up	0.186	0.0427914	72.57	0.065	3	2	inferred	---	----	O04663	O04663|IF4E4_ARATH Eukaryotic translation initiation factor isoform 4E OS=Arabidopsis thaliana GN=EIF(ISO)4E PE=1 SV=2
FBP+VCS/FBP-VCS	putative.up	0.104	0.0423915	71.9	0.065	3	9	inferred	---	----	Q8L7B5	Q8L7B5|CH60B_ARATH Chaperonin CPN60-like 1, mitochondrial OS=Arabidopsis thaliana GN=At2g33210 PE=1 SV=1
FBP+VCS/FBP-VCS	putative.down	-0.09	0.0423915	71.9	0.065	3	9	inferred	---	----	P23321	P23321|PSBO1_ARATH Oxygen-evolving enhancer protein 1-1, chloroplastic OS=Arabidopsis thaliana GN=PSBO1 PE=1 SV=2
FBP+VCS/FBP-VCS	putative.down	-0.063	0.0425915	72.24	0.065	3	21	inferred	---	----	Q8RWV0	Q8RWV0|TKTC1_ARATH Transketolase-1, chloroplastic OS=Arabidopsis thaliana GN=TKL-1 PE=1 SV=1
FBP+VCS/FBP-VCS	putative.down	-0.296	0.0431914	73.25	0.066	3	1	inferred	---	----	P56763	P56763|RPOC1_ARATH DNA-directed RNA polymerase subunit beta' OS=Arabidopsis thaliana GN=rpoC1 PE=3 SV=1
FBP+VCS/FBP-VCS	putative.down	-0.291	0.0435913	73.93	0.066	3	1	inferred	---	----	Q8GUP0	Q8GUP0|Q8GUP0_ARATH Tetratricopeptide repeat (TPR)-containing protein OS=Arabidopsis thaliana GN=At1g17680 PE=2 SV=1
FBP+VCS/FBP-VCS	putative.down	-0.268	0.0433913	73.59	0.066	3	1	inferred	---	----	rev_A0A1P8B2K7	A0A1P8B2K7|A0A1P8B2K7_ARATH reversed Transmembrane protein OS=Arabidopsis thaliana GN=At2g34530 PE=4 SV=1
FBP+VCS/FBP-VCS	putative.up	0.195	0.0429914	72.91	0.066	3	2	inferred	---	----	Q9SI20	Q9SI20|EF1D2_ARATH Elongation factor 1-delta 2 OS=Arabidopsis thaliana GN=At2g18110 PE=1 SV=1
FBP+VCS/FBP-VCS	putative.down	-0.184	0.0433913	73.59	0.066	3	2	inferred	---	----	Q9LVQ8	Q9LVQ8|P2C80_ARATH Probable protein phosphatase 2C 80 OS=Arabidopsis thaliana GN=At5g66720 PE=2 SV=1
FBP+VCS/FBP-VCS	putative.down	-0.168	0.0429914	72.91	0.066	3	2	unresolved	---	----	Q9ZVA1;Q9ZVA2	Q9ZVA1|EP1L1_ARATH EP1-like glycoprotein 1 OS=Arabidopsis thaliana GN=At1g78820 PE=2 SV=1
FBP+VCS/FBP-VCS	putative.up	0.155	0.0433913	73.59	0.066	3	3	inferred	---	----	P68209	P68209|SUCA1_ARATH Succinate--CoA ligase [ADP-forming] subunit alpha-1, mitochondrial OS=Arabidopsis thaliana GN=At5g08300 PE=1 SV=1
FBP+VCS/FBP-VCS	putative.up	0.153	0.0433913	73.59	0.066	3	4	inferred	---	----	Q06588	Q06588|ACCO4_ARATH 1-aminocyclopropane-1-carboxylate oxidase 4 OS=Arabidopsis thaliana GN=ACO4 PE=1 SV=2
FBP+VCS/FBP-VCS	putative.up	0.103	0.0435913	73.93	0.066	3	9	inferred	---	----	Q38814	Q38814|THI4_ARATH Thiamine thiazole synthase, chloroplastic OS=Arabidopsis thaliana GN=THI1 PE=1 SV=1
FBP+VCS/FBP-VCS	putative.up	0.304	0.0441912	74.95	0.067	3	1	inferred	---	----	Q8RXQ4	Q8RXQ4|Q8RXQ4_ARATH Transducin family protein / WD-40 repeat family protein OS=Arabidopsis thaliana GN=At1g71840 PE=2 SV=1
FBP+VCS/FBP-VCS	putative.up	0.267	0.0439912	74.61	0.067	3	1	inferred	---	----	Q67Z52	Q67Z52|TBCB_ARATH Tubulin-folding cofactor B OS=Arabidopsis thaliana GN=TFCB PE=1 SV=1
FBP+VCS/FBP-VCS	putative.up	0.25	0.0441912	74.95	0.067	3	1	unresolved	---	----	P93832;Q9FMT1	P93832|LEU32_ARATH 3-isopropylmalate dehydrogenase 2, chloroplastic OS=Arabidopsis thaliana GN=IMDH2 PE=1 SV=1
FBP+VCS/FBP-VCS	putative.down	-0.244	0.0441912	74.95	0.067	3	1	unresolved	---	----	Q56WD9;Q8LF48	Q56WD9|THIK2_ARATH 3-ketoacyl-CoA thiolase 2, peroxisomal OS=Arabidopsis thaliana GN=PED1 PE=1 SV=2
FBP+VCS/FBP-VCS	putative.down	-0.169	0.0441912	74.95	0.067	3	2	unresolved	---	----	B9DHQ0;P11139	B9DHQ0|TBA5_ARATH Tubulin alpha-5 chain OS=Arabidopsis thaliana GN=TUBA5 PE=1 SV=2
FBP+VCS/FBP-VCS	putative.down	-0.153	0.0439912	74.61	0.067	3	3	inferred	---	----	Q9LK36	Q9LK36|SAHH2_ARATH Adenosylhomocysteinase 2 OS=Arabidopsis thaliana GN=SAHH2 PE=2 SV=1
FBP+VCS/FBP-VCS	putative.up	0.606	0.0459908	78	0.068	1	1	inferred	---	----	Q9FH05	Q9FH05|SCP42_ARATH Serine carboxypeptidase-like 42 OS=Arabidopsis thaliana GN=SCPL42 PE=2 SV=1
FBP+VCS/FBP-VCS	putative.down	-0.272	0.0453909	76.98	0.068	3	1	inferred	---	----	rev_Q8S8K8	Q8S8K8|Q8S8K8_ARATH reversed Expressed protein OS=Arabidopsis thaliana GN=At2g25625 PE=2 SV=1
FBP+VCS/FBP-VCS	putative.down	-0.27	0.0453909	76.98	0.068	3	1	inferred	---	----	Q9SUY2	Q9SUY2|Q9SUY2_ARATH AT3g52230/F4F15_340 OS=Arabidopsis thaliana GN=F4F15.340 PE=1 SV=1
FBP+VCS/FBP-VCS	putative.down	-0.233	0.0457908	77.66	0.068	3	2	inferred	---	----	Q9C7F7	Q9C7F7|LTPG1_ARATH Non-specific lipid transfer protein GPI-anchored 1 OS=Arabidopsis thaliana GN=LTPG1 PE=1 SV=1
FBP+VCS/FBP-VCS	putative.down	-0.15	0.0457386	77.57	0.068	3	3	unresolved	---	----	Q8LPJ5;Q9SRZ6	Q8LPJ5|ICDHP_ARATH Isocitrate dehydrogenase [NADP], chloroplastic/mitochondrial OS=Arabidopsis thaliana GN=At5g14590 PE=1 SV=1
FBP+VCS/FBP-VCS	putative.down	-0.401	0.0455909	77.32	0.069	2	1	inferred	---	----	Q9LTT8	Q9LTT8|VCS_ARATH Enhancer of mRNA-decapping protein 4 OS=Arabidopsis thaliana GN=VCS PE=1 SV=1
FBP+VCS/FBP-VCS	putative.up	0.319	0.0459885	78	0.069	3	1	inferred	---	----	P50287	P50287|ASPGA_ARATH Isoaspartyl peptidase/L-asparaginase 1 OS=Arabidopsis thaliana GN=At5g08100 PE=1 SV=2
FBP+VCS/FBP-VCS	putative.down	-0.309	0.0457386	77.57	0.069	3	1	inferred	---	----	Q8L540	Q8L540|LTO1_ARATH Thiol-disulfide oxidoreductase LTO1 OS=Arabidopsis thaliana GN=LTO1 PE=1 SV=1
FBP+VCS/FBP-VCS	putative.up	0.29	0.0462384	78.42	0.069	3	1	inferred	---	----	Q38885	Q38885|SCY1_ARATH Preprotein translocase subunit SCY1, chloroplastic OS=Arabidopsis thaliana GN=SCY1 PE=1 SV=2
FBP+VCS/FBP-VCS	putative.up	0.279	0.0457386	77.57	0.069	3	1	inferred	---	----	Q9M8S8	Q9M8S8|VTC4_ARATH Inositol-phosphate phosphatase OS=Arabidopsis thaliana GN=VTC4 PE=1 SV=1
FBP+VCS/FBP-VCS	putative.up	0.271	0.0469883	79.69	0.069	3	1	unresolved	---	----	F4I3B3;Q9SX80	F4I3B3|RB47A_ARATH Polyadenylate-binding protein RBP47A OS=Arabidopsis thaliana GN=RBP47A PE=2 SV=1
FBP+VCS/FBP-VCS	putative.down	-0.262	0.0457386	77.57	0.069	3	1	inferred	---	----	Q9LVI9	Q9LVI9|DPYD_ARATH Dihydropyrimidine dehydrogenase (NADP(+)), chloroplastic OS=Arabidopsis thaliana GN=PYD1 PE=1 SV=1
FBP+VCS/FBP-VCS	putative.down	-0.262	0.0467383	79.27	0.069	3	1	inferred	---	----	Q9M9T1	Q9M9T1|Q9M9T1_ARATH F14L17.7 protein OS=Arabidopsis thaliana GN=At1g14310 PE=4 SV=1
FBP+VCS/FBP-VCS	putative.down	-0.262	0.0469883	79.69	0.069	3	1	inferred	---	----	O24658	O24658|CHI59_ARATH Endochitinase At2g43590 OS=Arabidopsis thaliana GN=At2g43590 PE=2 SV=1
FBP+VCS/FBP-VCS	putative.up	0.262	0.0459885	78	0.069	3	1	unresolved	---	----	Q9FKC0;Q9LRX8;Q9SFU1	Q9FKC0|R13A4_ARATH 60S ribosomal protein L13a-4 OS=Arabidopsis thaliana GN=RPL13AD PE=2 SV=1
FBP+VCS/FBP-VCS	putative.up	0.237	0.0462384	78.42	0.069	3	1	inferred	---	----	Q9SCM3	Q9SCM3|RS24_ARATH 40S ribosomal protein S2-4 OS=Arabidopsis thaliana GN=RPS2D PE=2 SV=1
FBP+VCS/FBP-VCS	putative.up	0.211	0.0459885	78	0.069	3	2	inferred	---	----	Q8GWE0	Q8GWE0|PP314_ARATH Pentatricopeptide repeat-containing protein At4g16390, chloroplastic OS=Arabidopsis thaliana GN=P67 PE=1 SV=3
FBP+VCS/FBP-VCS	putative.up	0.206	0.0465907	79.02	0.069	3	2	unresolved	---	----	P42645;Q96300	P42645|14335_ARATH 14-3-3-like protein GF14 upsilon OS=Arabidopsis thaliana GN=GRF5 PE=1 SV=2
FBP+VCS/FBP-VCS	putative.down	-0.205	0.0467383	79.27	0.069	3	2	inferred	---	----	F4JGR5	F4JGR5|PFPB2_ARATH Pyrophosphate--fructose 6-phosphate 1-phosphotransferase subunit beta 2 OS=Arabidopsis thaliana GN=PFP-BETA2 PE=3 SV=1
FBP+VCS/FBP-VCS	putative.down	-0.193	0.0457386	77.57	0.069	3	2	inferred	---	----	P29517	P29517|TBB9_ARATH Tubulin beta-9 chain OS=Arabidopsis thaliana GN=TUBB9 PE=1 SV=1
FBP+VCS/FBP-VCS	putative.up	0.144	0.0471906	80.04	0.069	3	3	inferred	---	----	O23095	O23095|RLA12_ARATH 60S acidic ribosomal protein P1-2 OS=Arabidopsis thaliana GN=RPP1B PE=1 SV=2
FBP+VCS/FBP-VCS	putative.down	-0.126	0.0462384	78.42	0.069	3	5	inferred	---	----	Q9LK47	Q9LK47|Q9LK47_ARATH At3g23700/MYM9_3 OS=Arabidopsis thaliana GN=At3g23700 PE=2 SV=1
FBP+VCS/FBP-VCS	putative.down	-0.121	0.0462384	78.42	0.069	3	5	inferred	---	----	Q9SK50	Q9SK50|TIC55_ARATH Protein TIC 55, chloroplastic OS=Arabidopsis thaliana GN=TIC55 PE=1 SV=1
FBP+VCS/FBP-VCS	putative.up	0.117	0.0464884	78.84	0.069	3	7	inferred	---	----	F4JLM5	F4JLM5|SYIC_ARATH Isoleucine--tRNA ligase, cytoplasmic OS=Arabidopsis thaliana GN=At4g10320 PE=2 SV=1
FBP+VCS/FBP-VCS	putative.up	0.117	0.0469883	79.69	0.069	3	6	inferred	---	----	Q9SK39	Q9SK39|SBP3_ARATH Probable steroid-binding protein 3 OS=Arabidopsis thaliana GN=MP3 PE=1 SV=1
FBP+VCS/FBP-VCS	putative.up	0.111	0.0464884	78.84	0.069	3	6	inferred	---	----	Q9LUV2	Q9LUV2|POP3_ARATH Stress-response A/B barrel domain-containing protein HS1 OS=Arabidopsis thaliana GN=HS1 PE=1 SV=1
FBP+VCS/FBP-VCS	putative.down	-0.077	0.0459885	78	0.069	3	14	inferred	---	----	Q94BS2	Q94BS2|MET1_ARATH Protein MET1, chloroplastic OS=Arabidopsis thaliana GN=MET1 PE=1 SV=1
FBP+VCS/FBP-VCS	putative.up	0.281	0.047988	81.39	0.07	3	1	inferred	---	----	Q8LGG8	Q8LGG8|USPAL_ARATH Universal stress protein A-like protein OS=Arabidopsis thaliana GN=At3g01520 PE=1 SV=2
FBP+VCS/FBP-VCS	putative.up	0.255	0.0477381	80.96	0.07	3	1	inferred	---	----	Q944A2	Q944A2|Q944A2_ARATH Alba DNA/RNA-binding protein OS=Arabidopsis thaliana GN=At1g20220 PE=1 SV=1
FBP+VCS/FBP-VCS	putative.up	0.141	0.0477904	81.05	0.07	3	4	unresolved	---	----	Q42340;Q9SK22	Q42340|RS163_ARATH 40S ribosomal protein S16-3 OS=Arabidopsis thaliana GN=RPS16C PE=2 SV=1
FBP+VCS/FBP-VCS	putative.up	0.128	0.047988	81.39	0.07	3	5	inferred	---	----	O48782	O48782|HMOX1_ARATH Heme oxygenase 1, chloroplastic OS=Arabidopsis thaliana GN=HO1 PE=1 SV=2
FBP+VCS/FBP-VCS	putative.up	0.105	0.047988	81.39	0.07	3	6	inferred	---	----	Q9SMW7	Q9SMW7|BTF3_ARATH Basic transcription factor 3 OS=Arabidopsis thaliana GN=BTF3 PE=1 SV=1
FBP+VCS/FBP-VCS	putative.down	-0.082	0.0479904	81.39	0.07	3	10	unresolved	---	----	P50318;Q9LD57	P50318|PGKH2_ARATH Phosphoglycerate kinase 2, chloroplastic OS=Arabidopsis thaliana GN=At1g56190 PE=1 SV=3
FBP+VCS/FBP-VCS	putative.up	0.619	0.0482379	81.81	0.071	1	1	inferred	---	----	Q9SS89	Q9SS89|Q9SS89_ARATH At3g01660 OS=Arabidopsis thaliana GN=At3g01660 PE=2 SV=1
FBP+VCS/FBP-VCS	putative.up	0.303	0.0487378	82.66	0.071	3	1	inferred	---	----	Q93XY7	Q93XY7|Q93XY7_ARATH Antitermination NusB domain-containing protein OS=Arabidopsis thaliana GN=M3E9.200 PE=2 SV=1
FBP+VCS/FBP-VCS	putative.down	-0.272	0.0487378	82.66	0.071	3	1	inferred	---	----	Q8RXS1	Q8RXS1|PNSB4_ARATH Photosynthetic NDH subunit of subcomplex B 4, chloroplastic OS=Arabidopsis thaliana GN=PNSB4 PE=2 SV=1
FBP+VCS/FBP-VCS	putative.down	-0.228	0.0489878	83.08	0.071	3	1	inferred	---	----	P42699	P42699|PLAS2_ARATH Plastocyanin major isoform, chloroplastic OS=Arabidopsis thaliana GN=DRT112 PE=1 SV=2
FBP+VCS/FBP-VCS	putative.up	0.088	0.0484879	82.24	0.071	3	10	inferred	---	----	Q9M8M7	Q9M8M7|ARGD_ARATH Acetylornithine aminotransferase, chloroplastic/mitochondrial OS=Arabidopsis thaliana GN=WIN1 PE=1 SV=1
FBP+VCS/FBP-VCS	putative.down	-0.074	0.0487378	82.66	0.071	3	14	inferred	---	----	Q9LR75	Q9LR75|HEM61_ARATH Coproporphyrinogen-III oxidase 1, chloroplastic OS=Arabidopsis thaliana GN=CPX1 PE=2 SV=1
FBP+VCS/FBP-VCS	putative.up	0.549	0.0492377	83.51	0.072	1	1	unresolved	---	----	Q38821;Q39247	Q38821|2ABA_ARATH Serine/threonine protein phosphatase 2A 55 kDa regulatory subunit B alpha isoform OS=Arabidopsis thaliana GN=PP2AB1 PE=1 SV=2
FBP+VCS/FBP-VCS	putative.up	0.251	0.0497376	84.35	0.072	3	1	inferred	---	----	Q9FZ48	Q9FZ48|UBC36_ARATH Ubiquitin-conjugating enzyme E2 36 OS=Arabidopsis thaliana GN=UBC36 PE=1 SV=1
FBP+VCS/FBP-VCS	putative.up	0.233	0.0492377	83.51	0.072	3	1	unresolved	---	----	Q9M339;Q9SIP7	Q9M339|RS32_ARATH 40S ribosomal protein S3-2 OS=Arabidopsis thaliana GN=RPS3B PE=1 SV=1
FBP+VCS/FBP-VCS	putative.up	0.205	0.0499875	84.78	0.072	3	2	unresolved	---	----	Q8GUN7;Q8RY94	Q8GUN7|Q8GUN7_ARATH Adenylosuccinate lyase OS=Arabidopsis thaliana GN=At1g36280 PE=2 SV=1
FBP+VCS/FBP-VCS	putative.down	-0.174	0.0497376	84.35	0.072	3	2	inferred	---	----	P56780	P56780|PSBH_ARATH Photosystem II reaction center protein H OS=Arabidopsis thaliana GN=psbH PE=1 SV=2
FBP+VCS/FBP-VCS	putative.up	0.141	0.0497376	84.35	0.072	3	3	unresolved	---	----	O24616;P30186	O24616|PSA7B_ARATH Proteasome subunit alpha type-7-B OS=Arabidopsis thaliana GN=PAD2 PE=1 SV=2
FBP+VCS/FBP-VCS	putative.down	-0.257	0.0504874	85.63	0.073	3	1	inferred	---	----	Q9SK02	Q9SK02|RA51B_ARATH DNA repair protein RAD51 homolog 2 OS=Arabidopsis thaliana GN=RAD51B PE=2 SV=2
FBP+VCS/FBP-VCS	putative.up	0.164	0.0504874	85.63	0.073	3	3	unresolved	---	----	Q9C9K3;Q9SYP2	Q9C9K3|PFPA2_ARATH Pyrophosphate--fructose 6-phosphate 1-phosphotransferase subunit alpha 2 OS=Arabidopsis thaliana GN=PFP-ALPHA2 PE=2 SV=1
FBP+VCS/FBP-VCS	putative.down	-0.14	0.0502374	85.2	0.073	3	5	inferred	---	----	Q56Y11	Q56Y11|DDPS2_ARATH Dehydrodolichyl diphosphate synthase 2 OS=Arabidopsis thaliana GN=At5g58770 PE=2 SV=2
FBP+VCS/FBP-VCS	putative.up	0.302	0.0509873	86.47	0.074	3	1	inferred	---	----	Q9ZVD0	Q9ZVD0|SRRT_ARATH Serrate RNA effector molecule OS=Arabidopsis thaliana GN=SE PE=1 SV=2
FBP+VCS/FBP-VCS	putative.down	-0.223	0.0514871	87.32	0.074	3	1	inferred	---	----	O23628	O23628|H2AV1_ARATH Histone H2A variant 1 OS=Arabidopsis thaliana GN=H2AV PE=1 SV=1
FBP+VCS/FBP-VCS	putative.down	-0.16	0.0514871	87.32	0.074	3	3	inferred	---	----	Q94C59	Q94C59|PATL4_ARATH Patellin-4 OS=Arabidopsis thaliana GN=PATL4 PE=1 SV=2
FBP+VCS/FBP-VCS	putative.down	-0.158	0.0512372	86.9	0.074	3	3	inferred	---	----	Q43314	Q43314|DHE1_ARATH Glutamate dehydrogenase 1 OS=Arabidopsis thaliana GN=GDH1 PE=2 SV=1
FBP+VCS/FBP-VCS	putative.up	0.112	0.0517371	87.75	0.074	3	6	inferred	---	----	P48523	P48523|CADH4_ARATH Cinnamyl alcohol dehydrogenase 4 OS=Arabidopsis thaliana GN=CAD4 PE=1 SV=1
FBP+VCS/FBP-VCS	putative.up	0.086	0.0514871	87.32	0.074	3	9	inferred	---	----	O23255	O23255|SAHH1_ARATH Adenosylhomocysteinase 1 OS=Arabidopsis thaliana GN=SAHH1 PE=1 SV=1
FBP+VCS/FBP-VCS	putative.down	-0.078	0.0514871	87.32	0.074	3	13	inferred	---	----	Q9LYG3	Q9LYG3|MAOP2_ARATH NADP-dependent malic enzyme 2 OS=Arabidopsis thaliana GN=NADP-ME2 PE=1 SV=1
FBP+VCS/FBP-VCS	putative.up	0.373	0.0524869	89.02	0.075	3	1	inferred	---	----	Q9S9N9	Q9S9N9|CCR1_ARATH Cinnamoyl-CoA reductase 1 OS=Arabidopsis thaliana GN=CCR1 PE=1 SV=1
FBP+VCS/FBP-VCS	putative.up	0.168	0.051987	88.17	0.075	3	3	inferred	---	----	Q8GZ29	Q8GZ29|Q8GZ29_ARATH At5g13370 OS=Arabidopsis thaliana GN=At5g13370 PE=2 SV=1
FBP+VCS/FBP-VCS	putative.down	-0.128	0.0524869	89.02	0.075	3	6	inferred	---	----	Q9FT97	Q9FT97|AGAL1_ARATH Alpha-galactosidase 1 OS=Arabidopsis thaliana GN=AGAL1 PE=2 SV=1
FBP+VCS/FBP-VCS	putative.down	-0.314	0.0534866	90.71	0.076	3	1	inferred	---	----	Q9LLC1	Q9LLC1|BCCP2_ARATH Biotin carboxyl carrier protein of acetyl-CoA carboxylase 2, chloroplastic OS=Arabidopsis thaliana GN=BCCP2 PE=1 SV=1
FBP+VCS/FBP-VCS	putative.down	-0.223	0.0527368	89.44	0.076	3	1	inferred	---	----	Q9SD78	Q9SD78|Q9SD78_ARATH Furry OS=Arabidopsis thaliana GN=F13G24.260 PE=2 SV=1
FBP+VCS/FBP-VCS	putative.up	0.4	0.0534866	90.71	0.077	2	1	inferred	---	----	Q9LXS6	Q9LXS6|CISY2_ARATH Citrate synthase 2, peroxisomal OS=Arabidopsis thaliana GN=CSY2 PE=2 SV=1
FBP+VCS/FBP-VCS	putative.down	-0.236	0.0537366	91.14	0.077	3	1	inferred	---	----	Q9SJ03	Q9SJ03|Q9SJ03_ARATH Expressed protein OS=Arabidopsis thaliana GN=At2g21960 PE=2 SV=2
FBP+VCS/FBP-VCS	putative.down	-0.193	0.0539865	91.56	0.077	3	2	inferred	---	----	Q9FL44	Q9FL44|MPH1_ARATH Protein MAINTENANCE OF PSII UNDER HIGH LIGHT 1 OS=Arabidopsis thaliana GN=MPH1 PE=1 SV=1
FBP+VCS/FBP-VCS	putative.up	0.189	0.0537366	91.14	0.077	3	2	inferred	---	----	A0A1P8BB34	A0A1P8BB34|A0A1P8BB34_ARATH ARM repeat superfamily protein OS=Arabidopsis thaliana GN=At5g36230 PE=4 SV=1
FBP+VCS/FBP-VCS	putative.up	0.184	0.0539865	91.56	0.077	3	2	inferred	---	----	Q9FM97	Q9FM97|Q9FM97_ARATH Pyruvate kinase OS=Arabidopsis thaliana GN=MCD7.8 PE=2 SV=1
FBP+VCS/FBP-VCS	putative.up	0.181	0.0542364	91.99	0.077	3	2	inferred	---	----	Q94AH9	Q94AH9|MD36A_ARATH Mediator of RNA polymerase II transcription subunit 36a OS=Arabidopsis thaliana GN=MED36A PE=1 SV=2
FBP+VCS/FBP-VCS	putative.down	-0.119	0.0539865	91.56	0.077	3	5	inferred	---	----	O48646	O48646|GPX6_ARATH Probable phospholipid hydroperoxide glutathione peroxidase 6, mitochondrial OS=Arabidopsis thaliana GN=GPX6 PE=2 SV=2
FBP+VCS/FBP-VCS	putative.up	0.105	0.0544864	92.41	0.077	3	8	inferred	---	----	Q96529	Q96529|PURA_ARATH Adenylosuccinate synthetase, chloroplastic OS=Arabidopsis thaliana GN=PURA PE=1 SV=1
FBP+VCS/FBP-VCS	putative.up	0.071	0.0537366	91.14	0.077	3	18	inferred	---	----	Q42290	Q42290|MPPB_ARATH Probable mitochondrial-processing peptidase subunit beta, mitochondrial OS=Arabidopsis thaliana GN=At3g02090 PE=1 SV=2
FBP+VCS/FBP-VCS	putative.down	-0.07	0.0544864	92.41	0.077	3	18	inferred	---	----	Q39161	Q39161|NIR_ARATH Ferredoxin--nitrite reductase, chloroplastic OS=Arabidopsis thaliana GN=NIR1 PE=1 SV=1
FBP+VCS/FBP-VCS	putative.up	0.294	0.0552362	93.68	0.078	3	1	inferred	---	----	F4J8C6	F4J8C6|VIP1L_ARATH Inositol hexakisphosphate and diphosphoinositol-pentakisphosphate kinase VIP1 OS=Arabidopsis thaliana GN=VIP1 PE=1 SV=1
FBP+VCS/FBP-VCS	putative.up	0.251	0.0547363	92.83	0.078	3	1	inferred	---	----	P93303	P93303|YMF19_ARATH ATP synthase protein YMF19 OS=Arabidopsis thaliana GN=YMF19 PE=1 SV=1
FBP+VCS/FBP-VCS	putative.down	-0.159	0.0554861	94.1	0.078	3	2	unresolved	---	----	O04922;P52032	O04922|GPX2_ARATH Probable glutathione peroxidase 2 OS=Arabidopsis thaliana GN=GPX2 PE=1 SV=1
FBP+VCS/FBP-VCS	putative.up	0.132	0.0549863	93.26	0.078	3	3	unresolved	---	----	P42791;Q940B0	P42791|RL182_ARATH 60S ribosomal protein L18-2 OS=Arabidopsis thaliana GN=RPL18B PE=1 SV=2
FBP+VCS/FBP-VCS	putative.up	0.12	0.0554861	94.1	0.078	3	5	inferred	---	----	Q0WNJ6	Q0WNJ6|CLAH1_ARATH Clathrin heavy chain 1 OS=Arabidopsis thaliana GN=CHC1 PE=1 SV=1
FBP+VCS/FBP-VCS	putative.up	0.113	0.0549863	93.26	0.078	3	5	inferred	---	----	Q9C514	Q9C514|RS71_ARATH 40S ribosomal protein S7-1 OS=Arabidopsis thaliana GN=RPS7A PE=2 SV=1
FBP+VCS/FBP-VCS	putative.down	-0.368	0.0562359	95.38	0.079	2	1	inferred	---	----	Q9FFQ7	Q9FFQ7|FACT_ARATH Fatty alcohol:caffeoyl-CoA acyltransferase OS=Arabidopsis thaliana GN=FACT PE=2 SV=1
FBP+VCS/FBP-VCS	putative.up	0.185	0.0562359	95.38	0.079	3	2	inferred	---	----	Q93V56	Q93V56|IPYR1_ARATH Soluble inorganic pyrophosphatase 1 OS=Arabidopsis thaliana GN=PPA1 PE=1 SV=1
FBP+VCS/FBP-VCS	putative.up	0.18	0.0562359	95.38	0.079	3	2	unresolved	---	----	O80944;Q84TF0	O80944|AKRC8_ARATH Aldo-keto reductase family 4 member C8 OS=Arabidopsis thaliana GN=AKR4C8 PE=1 SV=2
FBP+VCS/FBP-VCS	putative.down	-0.149	0.0557361	94.53	0.079	3	2	unresolved	---	----	Q944G9;Q9SJU4;Q9ZU52	Q944G9|ALFP2_ARATH Fructose-bisphosphate aldolase 2, chloroplastic OS=Arabidopsis thaliana GN=FBA2 PE=1 SV=2
FBP+VCS/FBP-VCS	putative.up	0.272	0.0574856	97.5	0.08	3	1	inferred	---	----	Q9LV93	Q9LV93|AB5F_ARATH ABC transporter F family member 5 OS=Arabidopsis thaliana GN=ABCF5 PE=2 SV=1
FBP+VCS/FBP-VCS	putative.up	0.244	0.0569858	96.65	0.08	3	1	inferred	---	----	P94014	P94014|GL21_ARATH Germin-like protein subfamily 2 member 1 OS=Arabidopsis thaliana GN=GLP4 PE=2 SV=2
FBP+VCS/FBP-VCS	putative.down	-0.187	0.0574856	97.5	0.08	3	2	inferred	---	----	Q9ZUJ3	Q9ZUJ3|Q9ZUJ3_ARATH AT1G60000 protein OS=Arabidopsis thaliana GN=At1g60000 PE=2 SV=1
FBP+VCS/FBP-VCS	putative.up	0.136	0.0572357	97.07	0.08	3	3	inferred	---	----	P51419	P51419|RL273_ARATH 60S ribosomal protein L27-3 OS=Arabidopsis thaliana GN=RPL27C PE=2 SV=2
FBP+VCS/FBP-VCS	putative.down	-0.132	0.0567358	96.22	0.08	3	5	inferred	---	----	Q9M2P7	Q9M2P7|PAP9_ARATH Probable plastid-lipid-associated protein 9, chloroplastic OS=Arabidopsis thaliana GN=PAP9 PE=1 SV=1
FBP+VCS/FBP-VCS	putative.down	-0.114	0.0572357	97.07	0.08	3	5	inferred	---	----	Q9C8L4	Q9C8L4|ETHE1_ARATH Persulfide dioxygenase ETHE1 homolog, mitochondrial OS=Arabidopsis thaliana GN=GLY3 PE=1 SV=3
FBP+VCS/FBP-VCS	putative.up	0.289	0.0574856	97.5	0.081	3	1	unresolved	---	----	Q9SSS7;Q9XI22	Q9SSS7|Q9SSS7_ARATH AT1G52730 protein OS=Arabidopsis thaliana GN=At1g52730 PE=2 SV=1
FBP+VCS/FBP-VCS	putative.down	-0.244	0.0582354	98.77	0.081	3	1	inferred	---	----	P45434	P45434|SSRA_ARATH Translocon-associated protein subunit alpha OS=Arabidopsis thaliana GN=At2g21160 PE=2 SV=3
FBP+VCS/FBP-VCS	putative.down	-0.242	0.0584854	99.19	0.081	3	1	inferred	---	----	O22823	O22823|LSM6B_ARATH Sm-like protein LSM36B OS=Arabidopsis thaliana GN=LSM6B PE=1 SV=1
FBP+VCS/FBP-VCS	putative.up	0.217	0.0577356	97.92	0.081	3	1	unresolved	---	----	P50883;Q9LFH5	P50883|RL121_ARATH 60S ribosomal protein L12-1 OS=Arabidopsis thaliana GN=RPL12A PE=2 SV=2
FBP+VCS/FBP-VCS	putative.up	0.213	0.0574856	97.5	0.081	3	1	inferred	---	----	Q9LLR6	Q9LLR6|NLTP4_ARATH Non-specific lipid-transfer protein 4 OS=Arabidopsis thaliana GN=LTP4 PE=3 SV=1
FBP+VCS/FBP-VCS	putative.down	-0.211	0.0584854	99.19	0.081	3	2	inferred	---	----	Q9FNM5	Q9FNM5|GUFP_ARATH Translation factor GUF1 homolog, chloroplastic OS=Arabidopsis thaliana GN=At5g08650 PE=1 SV=2
FBP+VCS/FBP-VCS	putative.up	0.21	0.0577356	97.92	0.081	3	2	inferred	---	----	A0A1P8B7H4	A0A1P8B7H4|A0A1P8B7H4_ARATH NAD(P)-binding Rossmann-fold superfamily protein OS=Arabidopsis thaliana GN=At4g20750 PE=3 SV=1
FBP+VCS/FBP-VCS	putative.up	0.207	0.0577356	97.92	0.081	3	2	inferred	---	----	Q9C901	Q9C901|Q9C901_ARATH DNA-binding enhancer protein-like protein OS=Arabidopsis thaliana GN=At3g06610 PE=1 SV=1
FBP+VCS/FBP-VCS	putative.down	-0.193	0.0579855	98.34	0.081	3	2	inferred	---	----	Q42593	Q42593|APXT_ARATH L-ascorbate peroxidase T, chloroplastic OS=Arabidopsis thaliana GN=APXT PE=2 SV=2
FBP+VCS/FBP-VCS	putative.up	0.266	0.0592352	100.46	0.082	3	1	inferred	---	----	F4K000	F4K000|F4K000_ARATH Metal-dependent protein hydrolase OS=Arabidopsis thaliana GN=MJC20.7 PE=1 SV=1
FBP+VCS/FBP-VCS	putative.up	0.214	0.0594851	100.89	0.082	3	1	unresolved	---	----	P24636;P29513;P29517	P24636|TBB4_ARATH Tubulin beta-4 chain OS=Arabidopsis thaliana GN=TUBB4 PE=2 SV=2
FBP+VCS/FBP-VCS	putative.up	0.101	0.0592352	100.46	0.082	3	7	inferred	---	----	Q39258	Q39258|VATE1_ARATH V-type proton ATPase subunit E1 OS=Arabidopsis thaliana GN=VHA-E1 PE=1 SV=2
FBP+VCS/FBP-VCS	putative.up	0.07	0.0597351	101.31	0.083	3	14	inferred	---	----	O24456	O24456|GBLPA_ARATH Receptor for activated C kinase 1A OS=Arabidopsis thaliana GN=RACK1A PE=1 SV=2
FBP+VCS/FBP-VCS	putative.up	0.404	0.0609848	103.43	0.084	2	1	inferred	---	----	Q94AM1	Q94AM1|OOPDA_ARATH Organellar oligopeptidase A, chloroplastic/mitochondrial OS=Arabidopsis thaliana GN=OOP PE=1 SV=1
FBP+VCS/FBP-VCS	putative.up	0.368	0.0613129	103.99	0.084	2	1	inferred	---	----	F4K6Y8	F4K6Y8|F4K6Y8_ARATH Homoserine dehydrogenase OS=Arabidopsis thaliana GN=At5g21060 PE=3 SV=1
FBP+VCS/FBP-VCS	putative.down	-0.262	0.0609797	103.42	0.084	3	1	inferred	---	----	O22224	O22224|NP93A_ARATH Nuclear pore complex protein NUP93A OS=Arabidopsis thaliana GN=NUP93A PE=1 SV=2
FBP+VCS/FBP-VCS	putative.down	-0.261	0.0613129	103.99	0.084	3	1	inferred	---	----	Q9SU14	Q9SU14|NUDT7_ARATH Nudix hydrolase 7 OS=Arabidopsis thaliana GN=NUDT7 PE=1 SV=1
FBP+VCS/FBP-VCS	putative.down	-0.26	0.0603132	102.29	0.084	3	1	inferred	---	----	rev_Q9LH98	Q9LH98|Q9LH98_ARATH reversed Transmembrane protein, putative (DUF1216) OS=Arabidopsis thaliana GN=At3g28770 PE=4 SV=1
FBP+VCS/FBP-VCS	putative.down	-0.21	0.0606465	102.86	0.084	3	1	inferred	---	----	Q948K6	Q948K6|RABG1_ARATH Ras-related protein RABG1 OS=Arabidopsis thaliana GN=RABG1 PE=2 SV=1
FBP+VCS/FBP-VCS	putative.down	-0.141	0.0609848	103.43	0.084	3	4	inferred	---	----	O82234	O82234|IF32_ARATH Translation initiation factor IF3-2, chloroplastic OS=Arabidopsis thaliana GN=IF3-2 PE=2 SV=1
FBP+VCS/FBP-VCS	putative.down	-0.132	0.0606465	102.86	0.084	3	3	inferred	---	----	O22860	O22860|RL38_ARATH 60S ribosomal protein L38 OS=Arabidopsis thaliana GN=RPL38A PE=3 SV=1
FBP+VCS/FBP-VCS	putative.down	-0.116	0.0606465	102.86	0.084	3	4	inferred	---	----	Q9ZQ80	Q9ZQ80|NDRP1_ARATH Nodulin-related protein 1 OS=Arabidopsis thaliana GN=NRP1 PE=1 SV=1
FBP+VCS/FBP-VCS	putative.up	0.099	0.0609797	103.42	0.084	3	8	unresolved	---	----	P57691;Q42112	P57691|RLA03_ARATH 60S acidic ribosomal protein P0-3 OS=Arabidopsis thaliana GN=RPP0C PE=1 SV=1
FBP+VCS/FBP-VCS	putative.down	-0.076	0.0609797	103.42	0.084	3	14	inferred	---	----	O80796	O80796|VIPP1_ARATH Membrane-associated protein VIPP1, chloroplastic OS=Arabidopsis thaliana GN=VIPP1 PE=1 SV=1
FBP+VCS/FBP-VCS	putative.down	-0.409	0.0626458	106.25	0.085	2	1	inferred	---	----	A0A1P8B223	A0A1P8B223|A0A1P8B223_ARATH Ureidoglycolate hydrolase OS=Arabidopsis thaliana GN=At2g35820 PE=4 SV=1
FBP+VCS/FBP-VCS	putative.up	0.235	0.0623126	105.68	0.085	3	1	inferred	---	----	Q9LZI4	Q9LZI4|Q9LZI4_ARATH At3g62810 OS=Arabidopsis thaliana GN=F26K9_240 PE=2 SV=1
FBP+VCS/FBP-VCS	putative.up	0.17	0.0623126	105.68	0.085	3	3	inferred	---	----	F4IA48	F4IA48|F4IA48_ARATH N-lysine methyltransferase OS=Arabidopsis thaliana GN=At1g78150 PE=1 SV=1
FBP+VCS/FBP-VCS	putative.down	-0.163	0.0623126	105.68	0.085	3	2	inferred	---	----	Q9FHL4	Q9FHL4|Q9FHL4_ARATH At5g23440 OS=Arabidopsis thaliana GN=FTRA1 PE=2 SV=1
FBP+VCS/FBP-VCS	putative.down	-0.154	0.0623126	105.68	0.085	3	2	inferred	---	----	Q9SV91	Q9SV91|Q9SV91_ARATH At4g10300 OS=Arabidopsis thaliana GN=F24G24.100 PE=2 SV=1
FBP+VCS/FBP-VCS	putative.up	0.15	0.0616461	104.55	0.085	3	3	inferred	---	----	O22769	O22769|NDUV2_ARATH NADH dehydrogenase [ubiquinone] flavoprotein 2, mitochondrial OS=Arabidopsis thaliana GN=At4g02580 PE=1 SV=3
FBP+VCS/FBP-VCS	putative.down	-0.142	0.0619845	105.13	0.085	3	3	inferred	---	----	O23406	O23406|U75D1_ARATH UDP-glycosyltransferase 75D1 OS=Arabidopsis thaliana GN=UGT75D1 PE=2 SV=2
FBP+VCS/FBP-VCS	putative.down	-0.138	0.0623126	105.68	0.085	3	4	inferred	---	----	Q9SIU0	Q9SIU0|MAO1_ARATH NAD-dependent malic enzyme 1, mitochondrial OS=Arabidopsis thaliana GN=NAD-ME1 PE=1 SV=1
FBP+VCS/FBP-VCS	putative.up	0.137	0.0616461	104.55	0.085	3	3	inferred	---	----	Q9LRX8	Q9LRX8|R13A2_ARATH 60S ribosomal protein L13a-2 OS=Arabidopsis thaliana GN=RPL13AB PE=2 SV=1
FBP+VCS/FBP-VCS	putative.up	0.09	0.0619793	105.12	0.085	3	8	inferred	---	----	Q01525	Q01525|14332_ARATH 14-3-3-like protein GF14 omega OS=Arabidopsis thaliana GN=GRF2 PE=2 SV=2
FBP+VCS/FBP-VCS	putative.down	-0.263	0.062979	106.81	0.086	3	1	inferred	---	----	Q9XIF8	Q9XIF8|GSTUG_ARATH Glutathione S-transferase U16 OS=Arabidopsis thaliana GN=GSTU16 PE=2 SV=1
FBP+VCS/FBP-VCS	putative.down	-0.262	0.062979	106.81	0.086	3	1	inferred	---	----	Q8S3U9	Q8S3U9|SEC5A_ARATH Exocyst complex component SEC5A OS=Arabidopsis thaliana GN=SEC5A PE=1 SV=1
FBP+VCS/FBP-VCS	putative.down	-0.184	0.0633122	107.38	0.086	3	3	inferred	---	----	Q9FE18	Q9FE18|Q9FE18_ARATH Peptidyl-prolyl cis-trans isomerase OS=Arabidopsis thaliana GN=At1g26550 PE=2 SV=1
FBP+VCS/FBP-VCS	putative.down	-0.168	0.0633122	107.38	0.086	3	2	inferred	---	----	Q9ZSJ6	Q9ZSJ6|GRP3S_ARATH Glycine-rich protein 3 short isoform OS=Arabidopsis thaliana GN=GRP3S PE=1 SV=2
FBP+VCS/FBP-VCS	putative.down	-0.089	0.0633122	107.38	0.086	3	8	inferred	---	----	Q9LMQ2	Q9LMQ2|Q9LMQ2_ARATH Chlorophyll a-b binding protein, chloroplastic OS=Arabidopsis thaliana GN=CHLOROPHYLL PROTEIN 24 PE=1 SV=1
FBP+VCS/FBP-VCS	putative.up	0.049	0.062979	106.81	0.086	3	34	inferred	---	----	Q9SZD6	Q9SZD6|Q9SZD6_ARATH Elongation factor Ts, mitochondrial OS=Arabidopsis thaliana GN=emb2726 PE=2 SV=1
FBP+VCS/FBP-VCS	putative.up	0.285	0.0643119	109.07	0.087	3	1	inferred	---	----	F4JZW1	F4JZW1|PBL13_ARATH Serine/threonine-protein kinase PBL13 OS=Arabidopsis thaliana GN=PBL13 PE=1 SV=1
FBP+VCS/FBP-VCS	putative.down	-0.253	0.0639787	108.51	0.087	3	1	inferred	---	----	F4JZX8	F4JZX8|F4JZX8_ARATH Crooked neck protein, putative / cell cycle protein OS=Arabidopsis thaliana GN=At5g41770 PE=4 SV=1
FBP+VCS/FBP-VCS	putative.up	0.245	0.0643119	109.07	0.087	3	2	inferred	---	----	F4K1D3	F4K1D3|F4K1D3_ARATH Nucleic acid-binding, OB-fold-like protein OS=Arabidopsis thaliana GN=MXH1.2 PE=3 SV=1
FBP+VCS/FBP-VCS	putative.up	0.223	0.0642339	108.94	0.087	3	2	inferred	---	----	Q9CA59	Q9CA59|NRP1_ARATH NAP1-related protein 1 OS=Arabidopsis thaliana GN=NRP1 PE=1 SV=1
FBP+VCS/FBP-VCS	putative.down	-0.152	0.0643119	109.07	0.087	3	3	inferred	---	----	Q66GR6	Q66GR6|WHY3_ARATH Single-stranded DNA-binding protein WHY3, chloroplastic OS=Arabidopsis thaliana GN=WHY3 PE=1 SV=1
FBP+VCS/FBP-VCS	putative.down	-0.171	0.0649783	110.2	0.088	3	2	inferred	---	----	Q9S829	Q9S829|NDHO_ARATH NAD(P)H-quinone oxidoreductase subunit O, chloroplastic OS=Arabidopsis thaliana GN=ndhO PE=2 SV=1
FBP+VCS/FBP-VCS	putative.down	-0.163	0.0649783	110.2	0.088	3	3	inferred	---	----	Q9SKZ0	Q9SKZ0|Q9SKZ0_ARATH At2g32090/F22D22.16 OS=Arabidopsis thaliana GN=At2g32090 PE=2 SV=2
FBP+VCS/FBP-VCS	putative.up	0.129	0.0653116	110.77	0.088	3	4	inferred	---	----	Q9C522	Q9C522|ACLB1_ARATH ATP-citrate synthase beta chain protein 1 OS=Arabidopsis thaliana GN=ACLB-1 PE=2 SV=1
FBP+VCS/FBP-VCS	putative.up	0.11	0.0656448	111.33	0.088	3	6	inferred	---	----	Q93ZM7	Q93ZM7|CH60C_ARATH Chaperonin CPN60-like 2, mitochondrial OS=Arabidopsis thaliana GN=At3g13860 PE=1 SV=2
FBP+VCS/FBP-VCS	putative.up	0.098	0.0649783	110.2	0.088	3	6	inferred	---	----	P34066	P34066|PSA1A_ARATH Proteasome subunit alpha type-1-A OS=Arabidopsis thaliana GN=PAF1 PE=1 SV=3
FBP+VCS/FBP-VCS	putative.up	0.225	0.0663112	112.46	0.089	3	1	inferred	---	----	Q94A40	Q94A40|COPA1_ARATH Coatomer subunit alpha-1 OS=Arabidopsis thaliana GN=At1g62020 PE=2 SV=2
FBP+VCS/FBP-VCS	putative.up	0.224	0.0669777	113.59	0.089	3	2	inferred	---	----	P38605	P38605|CAS1_ARATH Cycloartenol synthase OS=Arabidopsis thaliana GN=CAS1 PE=1 SV=2
FBP+VCS/FBP-VCS	putative.up	0.183	0.0666445	113.03	0.089	3	2	inferred	---	----	Q9SJ44	Q9SJ44|UEV1C_ARATH Ubiquitin-conjugating enzyme E2 variant 1C OS=Arabidopsis thaliana GN=UEV1C PE=1 SV=1
FBP+VCS/FBP-VCS	putative.up	0.179	0.065978	111.9	0.089	3	2	inferred	---	----	O80575	O80575|RISB_ARATH 6,7-dimethyl-8-ribityllumazine synthase, chloroplastic OS=Arabidopsis thaliana GN=At2g44050 PE=2 SV=1
FBP+VCS/FBP-VCS	putative.down	-0.091	0.0663112	112.46	0.089	3	10	inferred	---	----	P82869	P82869|CYP37_ARATH Peptidyl-prolyl cis-trans isomerase CYP37, chloroplastic OS=Arabidopsis thaliana GN=CYP37 PE=1 SV=3
FBP+VCS/FBP-VCS	putative.up	0.08	0.065978	111.9	0.089	3	10	inferred	---	----	Q9LVT8	Q9LVT8|RGGC_ARATH RGG repeats nuclear RNA binding protein C OS=Arabidopsis thaliana GN=RGGC PE=1 SV=1
FBP+VCS/FBP-VCS	putative.up	0.243	0.0669777	113.59	0.09	3	2	inferred	---	----	O82796	O82796|SERC_ARATH Phosphoserine phosphatase, chloroplastic OS=Arabidopsis thaliana GN=PSP PE=1 SV=2
FBP+VCS/FBP-VCS	putative.up	0.236	0.0669777	113.59	0.09	3	2	inferred	---	----	Q94BV4	Q94BV4|RH6_ARATH DEAD-box ATP-dependent RNA helicase 6 OS=Arabidopsis thaliana GN=RH6 PE=2 SV=2
FBP+VCS/FBP-VCS	putative.up	0.229	0.0679773	115.29	0.09	3	1	inferred	---	----	Q8LA13	Q8LA13|RH11_ARATH DEAD-box ATP-dependent RNA helicase 11 OS=Arabidopsis thaliana GN=RH11 PE=1 SV=1
FBP+VCS/FBP-VCS	putative.down	-0.224	0.0673109	114.16	0.09	3	1	inferred	---	----	rev_A8MQA3	A8MQA3|PP330_ARATH reversed Pentatricopeptide repeat-containing protein At4g21065 OS=Arabidopsis thaliana GN=PCMP-H28 PE=2 SV=2
FBP+VCS/FBP-VCS	putative.up	0.196	0.0669777	113.59	0.09	3	3	inferred	---	----	Q9SZI2	Q9SZI2|NAP1A_ARATH Nucleosome assembly protein 1;1 OS=Arabidopsis thaliana GN=NAP1;1 PE=1 SV=1
FBP+VCS/FBP-VCS	putative.down	-0.179	0.0679773	115.29	0.09	3	2	inferred	---	----	Q9FG31	Q9FG31|LEA46_ARATH Late embryogenesis abundant protein 46 OS=Arabidopsis thaliana GN=LEA46 PE=2 SV=1
FBP+VCS/FBP-VCS	putative.up	0.135	0.0673109	114.16	0.09	3	4	inferred	---	----	Q8W4M5	Q8W4M5|PFPB1_ARATH Pyrophosphate--fructose 6-phosphate 1-phosphotransferase subunit beta 1 OS=Arabidopsis thaliana GN=PFP-BETA1 PE=1 SV=1
FBP+VCS/FBP-VCS	putative.up	0.134	0.0673109	114.16	0.09	3	3	inferred	---	----	Q29Q34	Q29Q34|Q29Q34_ARATH At5g19440 OS=Arabidopsis thaliana GN=At5g19440 PE=2 SV=1
FBP+VCS/FBP-VCS	putative.up	0.124	0.0679773	115.29	0.09	3	3	inferred	---	----	Q9ZUX4	Q9ZUX4|UMP2_ARATH Uncharacterized protein At2g27730, mitochondrial OS=Arabidopsis thaliana GN=At2g27730 PE=1 SV=1
FBP+VCS/FBP-VCS	putative.down	-0.116	0.0676441	114.72	0.09	3	4	inferred	---	----	Q9FF98	Q9FF98|ML3_ARATH MD-2-related lipid-recognition protein 3 OS=Arabidopsis thaliana GN=ML3 PE=1 SV=1
FBP+VCS/FBP-VCS	putative.up	0.275	0.068977	116.99	0.091	3	1	inferred	---	----	Q8L633	Q8L633|RNZ2_ARATH tRNase Z TRZ2, chloroplastic OS=Arabidopsis thaliana GN=TRZ2 PE=2 SV=1
FBP+VCS/FBP-VCS	putative.up	0.248	0.0686438	116.42	0.091	3	1	inferred	---	----	P0DKI3	P0DKI3|TRNH1_ARATH Tropinone reductase homolog At1g07440 OS=Arabidopsis thaliana GN=At1g07440 PE=1 SV=1
FBP+VCS/FBP-VCS	putative.up	0.145	0.068977	116.99	0.091	3	3	inferred	---	----	F4JFN3	F4JFN3|HS906_ARATH Heat shock protein 90-6, mitochondrial OS=Arabidopsis thaliana GN=HSP90-6 PE=2 SV=1
FBP+VCS/FBP-VCS	putative.up	0.087	0.0686438	116.42	0.091	3	8	inferred	---	----	P49204	P49204|RS42_ARATH 40S ribosomal protein S4-2 OS=Arabidopsis thaliana GN=RPS4B PE=2 SV=4
FBP+VCS/FBP-VCS	putative.down	-0.233	0.0693102	117.55	0.092	3	1	inferred	---	----	rev_P46637	P46637|ARGI1_ARATH reversed Arginase 1, mitochondrial OS=Arabidopsis thaliana GN=ARGAH1 PE=1 SV=1
FBP+VCS/FBP-VCS	putative.down	-0.22	0.0696435	118.12	0.092	3	1	inferred	---	----	Q9LHA7	Q9LHA7|PER31_ARATH Peroxidase 31 OS=Arabidopsis thaliana GN=PER31 PE=2 SV=1
FBP+VCS/FBP-VCS	putative.down	-0.195	0.0699767	118.68	0.092	3	1	inferred	---	----	Q9SL05	Q9SL05|PGR5_ARATH Protein PROTON GRADIENT REGULATION 5, chloroplastic OS=Arabidopsis thaliana GN=PGR5 PE=1 SV=1
FBP+VCS/FBP-VCS	putative.down	-0.167	0.0693102	117.55	0.092	3	2	inferred	---	----	Q9M7X9	Q9M7X9|CITRX_ARATH Thioredoxin-like protein CITRX, chloroplastic OS=Arabidopsis thaliana GN=CITRX PE=1 SV=1
FBP+VCS/FBP-VCS	putative.down	-0.167	0.0696435	118.12	0.092	3	2	inferred	---	----	Q9LTV6	Q9LTV6|DECR2_ARATH Peroxisomal 2,4-dienoyl-CoA reductase OS=Arabidopsis thaliana GN=At3g12800 PE=2 SV=1
FBP+VCS/FBP-VCS	putative.up	0.165	0.0696435	118.12	0.092	3	2	unresolved	---	----	P0CJ46;P53492;P53496	P0CJ46|ACT1_ARATH Actin-1 OS=Arabidopsis thaliana GN=ACT1 PE=1 SV=1
FBP+VCS/FBP-VCS	putative.up	0.16	0.0703099	119.25	0.092	3	3	inferred	---	----	Q8H107	Q8H107|ODO2B_ARATH Dihydrolipoyllysine-residue succinyltransferase component of 2-oxoglutarate dehydrogenase complex 2, mitochondrial OS=Arabidopsis thaliana GN=At4g26910 PE=1 SV=2
FBP+VCS/FBP-VCS	putative.up	0.152	0.0703099	119.25	0.092	3	3	inferred	---	----	Q42262	Q42262|RS3A2_ARATH 40S ribosomal protein S3a-2 OS=Arabidopsis thaliana GN=RPS3AB PE=2 SV=3
FBP+VCS/FBP-VCS	putative.up	0.142	0.0703099	119.25	0.092	3	2	unresolved	---	----	Q9S9P1;Q9SKZ3	Q9S9P1|RS121_ARATH 40S ribosomal protein S12-1 OS=Arabidopsis thaliana GN=RPS12A PE=2 SV=1
FBP+VCS/FBP-VCS	putative.up	0.09	0.0696435	118.12	0.092	3	8	unresolved	---	----	Q5GM68;Q9MAH0	Q5GM68|CAPP2_ARATH Phosphoenolpyruvate carboxylase 2 OS=Arabidopsis thaliana GN=PPC2 PE=1 SV=2
FBP+VCS/FBP-VCS	putative.up	0.067	0.0699767	118.68	0.092	3	14	inferred	---	----	Q9LD43	Q9LD43|ACCA_ARATH Acetyl-coenzyme A carboxylase carboxyl transferase subunit alpha, chloroplastic OS=Arabidopsis thaliana GN=CAC3 PE=1 SV=1
FBP+VCS/FBP-VCS	putative.up	0.271	0.0706431	119.81	0.093	3	1	inferred	---	----	Q9FJA6	Q9FJA6|RS33_ARATH 40S ribosomal protein S3-3 OS=Arabidopsis thaliana GN=RPS3C PE=1 SV=1
FBP+VCS/FBP-VCS	putative.up	0.167	0.0713096	120.94	0.093	3	2	unresolved	---	----	F4K455;Q8LCC7	F4K455|F4K455_ARATH Ribosomal protein L7Ae/L30e/S12e/Gadd45 family protein OS=Arabidopsis thaliana GN=At5g20160 PE=4 SV=1
FBP+VCS/FBP-VCS	putative.up	0.149	0.0706431	119.81	0.093	3	3	inferred	---	----	P43333	P43333|RU2A_ARATH U2 small nuclear ribonucleoprotein A' OS=Arabidopsis thaliana GN=At1g09760 PE=2 SV=2
FBP+VCS/FBP-VCS	putative.down	-0.131	0.0709763	120.38	0.093	3	4	inferred	---	----	Q94BU8	Q94BU8|Q94BU8_ARATH AT5g28050/F15F15_120 OS=Arabidopsis thaliana GN=GSDA PE=2 SV=1
FBP+VCS/FBP-VCS	putative.up	0.071	0.0709763	120.38	0.093	3	11	inferred	---	----	Q08682	Q08682|RSSA1_ARATH 40S ribosomal protein Sa-1 OS=Arabidopsis thaliana GN=RPSaA PE=1 SV=3
FBP+VCS/FBP-VCS	putative.down	-0.363	0.0723092	122.64	0.094	2	1	inferred	---	----	rev_F4JRF5	F4JRF5|RLT3_ARATH reversed Homeobox-DDT domain protein RLT3 OS=Arabidopsis thaliana GN=RLT3 PE=3 SV=1
FBP+VCS/FBP-VCS	putative.up	0.202	0.0723092	122.64	0.094	3	1	unresolved	---	----	Q84WM9;Q9SCX3	Q84WM9|EF1B1_ARATH Elongation factor 1-beta 1 OS=Arabidopsis thaliana GN=At5g12110 PE=2 SV=2
FBP+VCS/FBP-VCS	putative.up	0.182	0.0716428	121.51	0.094	3	2	inferred	---	----	Q8RV79	Q8RV79|SOT11_ARATH Cytosolic sulfotransferase 11 OS=Arabidopsis thaliana GN=SOT11 PE=2 SV=1
FBP+VCS/FBP-VCS	putative.down	-0.139	0.0723092	122.64	0.094	3	3	inferred	---	----	Q9LHI0	Q9LHI0|NDUA6_ARATH NADH dehydrogenase [ubiquinone] 1 alpha subcomplex subunit 6 OS=Arabidopsis thaliana GN=At3g12260 PE=2 SV=1
FBP+VCS/FBP-VCS	putative.down	-0.114	0.0723092	122.64	0.094	3	5	inferred	---	----	Q9LU10	Q9LU10|DEGP8_ARATH Protease Do-like 8, chloroplastic OS=Arabidopsis thaliana GN=DEGP8 PE=1 SV=1
FBP+VCS/FBP-VCS	putative.up	0.103	0.071976	122.07	0.094	3	6	inferred	---	----	Q9SV68	Q9SV68|QORH_ARATH Chloroplast envelope quinone oxidoreductase homolog OS=Arabidopsis thaliana GN=CEQORH PE=1 SV=1
FBP+VCS/FBP-VCS	putative.up	0.276	0.0733089	124.33	0.095	3	1	inferred	---	----	F4KFB3	F4KFB3|PTST3_ARATH Protein PTST homolog 3, chloroplastic OS=Arabidopsis thaliana GN=PTST PE=1 SV=1
FBP+VCS/FBP-VCS	putative.up	0.271	0.0729757	123.77	0.095	3	1	inferred	---	----	Q8VZC9	Q8VZC9|VPS25_ARATH Vacuolar protein sorting-associated protein 25 OS=Arabidopsis thaliana GN=VPS25 PE=1 SV=1
FBP+VCS/FBP-VCS	putative.down	-0.244	0.0733089	124.33	0.095	3	1	inferred	---	----	Q9LMI1	Q9LMI1|Q9LMI1_ARATH Ribosomal protein L1p/L10e family OS=Arabidopsis thaliana GN=At1g06380 PE=1 SV=1
FBP+VCS/FBP-VCS	putative.down	-0.208	0.0729757	123.77	0.095	3	1	inferred	---	----	Q944B0	Q944B0|FK161_ARATH Peptidyl-prolyl cis-trans isomerase FKBP16-1, chloroplastic OS=Arabidopsis thaliana GN=FKBP16-1 PE=2 SV=1
FBP+VCS/FBP-VCS	putative.down	-0.188	0.0733089	124.33	0.095	3	2	inferred	---	----	Q7XA63	Q7XA63|Q7XA63_ARATH At5g19860 OS=Arabidopsis thaliana GN=At5g19860 PE=2 SV=1
FBP+VCS/FBP-VCS	putative.up	0.178	0.0733089	124.33	0.095	3	3	inferred	---	----	Q94KD0	Q94KD0|TA15B_ARATH Transcription initiation factor TFIID subunit 15b OS=Arabidopsis thaliana GN=TAF15B PE=1 SV=1
FBP+VCS/FBP-VCS	putative.down	-0.113	0.0733089	124.33	0.095	3	4	inferred	---	----	Q9FFC0	Q9FFC0|H2B10_ARATH Histone H2B.10 OS=Arabidopsis thaliana GN=At5g22880 PE=1 SV=3
FBP+VCS/FBP-VCS	putative.down	-0.109	0.0736421	124.9	0.095	3	6	inferred	---	----	Q9S850	Q9S850|SUOX_ARATH Sulfite oxidase OS=Arabidopsis thaliana GN=SOX PE=1 SV=1
FBP+VCS/FBP-VCS	putative.up	0.102	0.0736421	124.9	0.095	3	6	inferred	---	----	O49562	O49562|PDRP1_ARATH Pyruvate, phosphate dikinase regulatory protein 1, chloroplastic OS=Arabidopsis thaliana GN=RP1 PE=1 SV=1
FBP+VCS/FBP-VCS	putative.down	-0.209	0.0753082	127.72	0.097	3	1	unresolved	---	----	O80860;Q1PDW5;Q8W585	O80860|FTSH2_ARATH ATP-dependent zinc metalloprotease FTSH 2, chloroplastic OS=Arabidopsis thaliana GN=FTSH2 PE=1 SV=1
FBP+VCS/FBP-VCS	putative.up	0.123	0.0753082	127.72	0.097	3	4	inferred	---	----	P41377	P41377|IF4A2_ARATH Eukaryotic initiation factor 4A-2 OS=Arabidopsis thaliana GN=TIF4A-2 PE=1 SV=1
FBP+VCS/FBP-VCS	putative.up	0.113	0.0759747	128.85	0.098	3	5	inferred	---	----	Q9LTF2	Q9LTF2|RS103_ARATH 40S ribosomal protein S10-3 OS=Arabidopsis thaliana GN=RPS10C PE=2 SV=2
FBP+VCS/FBP-VCS	putative.down	-0.254	0.0766411	129.98	0.099	3	1	inferred	---	----	O81296	O81296|O81296_ARATH AT4g02370 protein OS=Arabidopsis thaliana GN=At4g02370 PE=2 SV=1
FBP+VCS/FBP-VCS	putative.down	-0.192	0.0769743	130.55	0.099	3	1	unresolved	---	----	Q39041;Q43348	Q39041|INVA4_ARATH Acid beta-fructofuranosidase 4, vacuolar OS=Arabidopsis thaliana GN=BFRUCT4 PE=1 SV=2
FBP+VCS/FBP-VCS	putative.up	0.189	0.0766411	129.98	0.099	3	2	inferred	---	----	Q9SII9	Q9SII9|DSK2A_ARATH Ubiquitin domain-containing protein DSK2a OS=Arabidopsis thaliana GN=DSK2A PE=1 SV=2
FBP+VCS/FBP-VCS	putative.up	0.181	0.0766411	129.98	0.099	3	2	inferred	---	----	Q93W34	Q93W34|RP45C_ARATH Polyadenylate-binding protein RBP45C OS=Arabidopsis thaliana GN=RBP45C PE=2 SV=1
FBP+VCS/FBP-VCS	putative.up	0.159	0.0769743	130.55	0.099	3	2	unresolved	---	----	Q9LUT2;Q9SJL8	Q9LUT2|METK4_ARATH S-adenosylmethionine synthase 4 OS=Arabidopsis thaliana GN=METK4 PE=1 SV=1
FBP+VCS/FBP-VCS	putative.up	0.085	0.0773076	131.11	0.099	3	9	inferred	---	----	Q9SJL8	Q9SJL8|METK3_ARATH S-adenosylmethionine synthase 3 OS=Arabidopsis thaliana GN=METK3 PE=1 SV=1
FBP+VCS/FBP-VCS	putative.down	-0.189	0.0776408	131.68	0.1	3	1	inferred	---	----	rev_A0A1P8AQ94	A0A1P8AQ94|A0A1P8AQ94_ARATH reversed Protein kinase superfamily protein OS=Arabidopsis thaliana GN=IBS1 PE=4 SV=1
FBP+VCS/FBP-VCS	putative.down	-0.064	0.0783072	132.81	0.1	3	17	inferred	---	----	Q9FN48	Q9FN48|CAS_ARATH Calcium sensing receptor, chloroplastic OS=Arabidopsis thaliana GN=CAS PE=1 SV=1
FBP+VCS/FBP-VCS	putative.up	0.184	0.0789737	133.94	0.101	3	1	unresolved	---	----	O65398;Q8W593	O65398|GLX1_ARATH Lactoylglutathione lyase GLX1 OS=Arabidopsis thaliana GN=GLX1 PE=1 SV=1
FBP+VCS/FBP-VCS	putative.down	-0.2	0.0793069	134.5	0.102	3	2	inferred	---	----	Q94AG1	Q94AG1|Q94AG1_ARATH At3g07470/F21O3_18 OS=Arabidopsis thaliana GN=At3g07470 PE=2 SV=1
FBP+VCS/FBP-VCS	putative.up	0.237	0.0803066	136.2	0.103	3	1	inferred	---	----	Q0WW84	Q0WW84|RB47B_ARATH Polyadenylate-binding protein RBP47B OS=Arabidopsis thaliana GN=RBP47B PE=2 SV=1
FBP+VCS/FBP-VCS	putative.down	-0.211	0.080973	137.33	0.103	3	1	inferred	---	----	rev_F4J139	F4J139|F4J139_ARATH reversed ARM repeat superfamily protein OS=Arabidopsis thaliana GN=At3g03440 PE=4 SV=1
FBP+VCS/FBP-VCS	putative.down	-0.21	0.0806398	136.77	0.103	3	1	inferred	---	----	P62126	P62126|RR12_ARATH 30S ribosomal protein S12, chloroplastic OS=Arabidopsis thaliana GN=rps12-A PE=2 SV=2
FBP+VCS/FBP-VCS	putative.up	0.173	0.080973	137.33	0.103	3	2	inferred	---	----	Q42351	Q42351|RL341_ARATH 60S ribosomal protein L34-1 OS=Arabidopsis thaliana GN=RPL34A PE=2 SV=1
FBP+VCS/FBP-VCS	putative.down	-0.132	0.0803066	136.2	0.103	3	3	inferred	---	----	P61841	P61841|RR7_ARATH 30S ribosomal protein S7, chloroplastic OS=Arabidopsis thaliana GN=rps7-A PE=1 SV=1
FBP+VCS/FBP-VCS	putative.down	-0.11	0.0803066	136.2	0.103	3	5	inferred	---	----	Q9T0K5	Q9T0K5|LRX3_ARATH Leucine-rich repeat extensin-like protein 3 OS=Arabidopsis thaliana GN=LRX3 PE=1 SV=1
FBP+VCS/FBP-VCS	putative.up	0.108	0.0813062	137.9	0.103	3	4	inferred	---	----	Q42418	Q42418|PROF2_ARATH Profilin-2 OS=Arabidopsis thaliana GN=PRO2 PE=2 SV=1
FBP+VCS/FBP-VCS	putative.up	0.221	0.0823059	139.59	0.104	3	1	unresolved	---	----	Q8LC83;Q9SS17	Q8LC83|RS242_ARATH 40S ribosomal protein S24-2 OS=Arabidopsis thaliana GN=RPS24B PE=2 SV=2
FBP+VCS/FBP-VCS	putative.up	0.148	0.0823059	139.59	0.104	3	3	inferred	---	----	P32068	P32068|TRPE_ARATH Anthranilate synthase alpha subunit 1, chloroplastic OS=Arabidopsis thaliana GN=ASA1 PE=1 SV=1
FBP+VCS/FBP-VCS	putative.up	0.112	0.0816395	138.46	0.104	3	4	inferred	---	----	Q9SX77	Q9SX77|SDH5_ARATH Succinate dehydrogenase subunit 5, mitochondrial OS=Arabidopsis thaliana GN=SDH5 PE=1 SV=1
FBP+VCS/FBP-VCS	putative.up	0.096	0.0813062	137.9	0.104	3	7	inferred	---	----	Q940V1	Q940V1|Q940V1_ARATH AT4g39960/T5J17_130 OS=Arabidopsis thaliana GN=DJA5 PE=2 SV=1
FBP+VCS/FBP-VCS	putative.up	0.078	0.0819727	139.03	0.104	3	10	inferred	---	----	Q94A28	Q94A28|ACO2M_ARATH Aconitate hydratase 2, mitochondrial OS=Arabidopsis thaliana GN=ACO2 PE=1 SV=3
FBP+VCS/FBP-VCS	putative.down	-0.26	0.0829723	140.72	0.105	3	1	inferred	---	----	O22795	O22795|RK28_ARATH 50S ribosomal protein L28, chloroplastic OS=Arabidopsis thaliana GN=RPL28 PE=2 SV=2
FBP+VCS/FBP-VCS	putative.up	0.234	0.0836388	141.85	0.106	3	1	inferred	---	----	Q9SFU0	Q9SFU0|SC24A_ARATH Protein transport protein Sec24-like At3g07100 OS=Arabidopsis thaliana GN=At3g07100 PE=2 SV=2
FBP+VCS/FBP-VCS	putative.up	0.233	0.0836388	141.85	0.106	3	1	inferred	---	----	O48676	O48676|U74B1_ARATH UDP-glycosyltransferase 74B1 OS=Arabidopsis thaliana GN=UGT74B1 PE=1 SV=1
FBP+VCS/FBP-VCS	putative.up	0.217	0.0833056	141.29	0.106	3	1	inferred	---	----	Q9LP45	Q9LP45|PSD11_ARATH 26S proteasome non-ATPase regulatory subunit 11 homolog OS=Arabidopsis thaliana GN=RPN6 PE=1 SV=1
FBP+VCS/FBP-VCS	putative.up	0.127	0.083972	142.42	0.106	3	2	unresolved	---	----	P22953;Q9LHA8	P22953|MD37E_ARATH Probable mediator of RNA polymerase II transcription subunit 37e OS=Arabidopsis thaliana GN=MED37E PE=1 SV=3
FBP+VCS/FBP-VCS	putative.up	0.248	0.0856381	145.24	0.108	3	1	inferred	---	----	O22826	O22826|O22826_ARATH At2g43770 OS=Arabidopsis thaliana GN=At2g43770 PE=2 SV=1
FBP+VCS/FBP-VCS	putative.down	-0.24	0.0856381	145.24	0.108	3	1	inferred	---	----	F4KBJ3	F4KBJ3|F4KBJ3_ARATH Alpha/beta-Hydrolases superfamily protein OS=Arabidopsis thaliana GN=MBB18.5 PE=4 SV=1
FBP+VCS/FBP-VCS	putative.up	0.206	0.0859713	145.81	0.108	3	1	inferred	---	----	Q7DLS1	Q7DLS1|PSB7B_ARATH Proteasome subunit beta type-7-B OS=Arabidopsis thaliana GN=PBB2 PE=1 SV=2
FBP+VCS/FBP-VCS	putative.down	-0.2	0.0853049	144.68	0.108	3	1	inferred	---	----	Q9XIW1	Q9XIW1|XTH5_ARATH Probable xyloglucan endotransglucosylase/hydrolase protein 5 OS=Arabidopsis thaliana GN=XTH5 PE=2 SV=1
FBP+VCS/FBP-VCS	putative.up	0.057	0.0859713	145.81	0.108	3	15	inferred	---	----	O65282	O65282|CH20_ARATH 20 kDa chaperonin, chloroplastic OS=Arabidopsis thaliana GN=CPN20 PE=1 SV=2
FBP+VCS/FBP-VCS	putative.up	0.088	0.0866378	146.94	0.109	3	7	inferred	---	----	Q9LVJ1	Q9LVJ1|SBT14_ARATH Subtilisin-like protease SBT1.4 OS=Arabidopsis thaliana GN=SBT1.4 PE=2 SV=1
FBP+VCS/FBP-VCS	putative.up	0.076	0.0863046	146.37	0.109	3	8	inferred	---	----	Q9SGS4	Q9SGS4|CDSP_ARATH Thioredoxin-like protein CDSP32, chloroplastic OS=Arabidopsis thaliana GN=CDSP32 PE=1 SV=1
FBP+VCS/FBP-VCS	putative.down	-0.253	0.0876375	148.63	0.11	2	1	inferred	---	----	Q84VQ3	Q84VQ3|CIPKQ_ARATH CBL-interacting serine/threonine-protein kinase 26 OS=Arabidopsis thaliana GN=CIPK26 PE=1 SV=2
FBP+VCS/FBP-VCS	putative.down	-0.233	0.0879707	149.2	0.11	3	1	inferred	---	----	Q9CAR7	Q9CAR7|HIR2_ARATH Hypersensitive-induced response protein 2 OS=Arabidopsis thaliana GN=HIR2 PE=1 SV=1
FBP+VCS/FBP-VCS	putative.down	-0.211	0.0879707	149.2	0.11	3	1	inferred	---	----	rev_F4JMB5	F4JMB5|F4JMB5_ARATH reversed Homoserine kinase, putative / HSK OS=Arabidopsis thaliana GN=At4g35295 PE=4 SV=1
FBP+VCS/FBP-VCS	putative.up	0.205	0.0876375	148.63	0.11	3	2	inferred	---	----	F4I6B2	F4I6B2|F4I6B2_ARATH SIT4 phosphatase-associated family protein OS=Arabidopsis thaliana GN=At1g30470 PE=1 SV=1
FBP+VCS/FBP-VCS	putative.down	-0.169	0.0876375	148.63	0.11	3	2	inferred	---	----	P69834	P69834|ISPD_ARATH 2-C-methyl-D-erythritol 4-phosphate cytidylyltransferase, chloroplastic OS=Arabidopsis thaliana GN=ISPD PE=1 SV=1
FBP+VCS/FBP-VCS	putative.down	-0.167	0.0879707	149.2	0.11	3	2	inferred	---	----	P56765	P56765|ACCD_ARATH Acetyl-coenzyme A carboxylase carboxyl transferase subunit beta, chloroplastic OS=Arabidopsis thaliana GN=accD PE=1 SV=2
FBP+VCS/FBP-VCS	putative.up	0.167	0.0879707	149.2	0.11	3	2	inferred	---	----	Q5HZ03	Q5HZ03|Q5HZ03_ARATH At5g55530 OS=Arabidopsis thaliana GN=MTE17.25 PE=1 SV=1
FBP+VCS/FBP-VCS	putative.up	0.143	0.0873042	148.07	0.11	3	2	unresolved	---	----	O49485;Q9LT69	O49485|SERA1_ARATH D-3-phosphoglycerate dehydrogenase 1, chloroplastic OS=Arabidopsis thaliana GN=PGDH1 PE=1 SV=1
FBP+VCS/FBP-VCS	putative.down	-0.13	0.0884558	150.02	0.11	3	3	inferred	---	----	Q9C658	Q9C658|DCP5_ARATH Protein decapping 5 OS=Arabidopsis thaliana GN=DCP5 PE=1 SV=1
FBP+VCS/FBP-VCS	putative.down	-0.121	0.0884558	150.02	0.11	3	3	unresolved	---	----	P34790;Q9SKQ0	P34790|CP18C_ARATH Peptidyl-prolyl cis-trans isomerase CYP18-3 OS=Arabidopsis thaliana GN=CYP18-3 PE=1 SV=1
FBP+VCS/FBP-VCS	putative.down	-0.11	0.0879707	149.2	0.11	3	4	unresolved	---	----	F4I7X1;Q9SGR6	F4I7X1|F4I7X1_ARATH SKU5-similar 6 OS=Arabidopsis thaliana GN=SKS6 PE=4 SV=1
FBP+VCS/FBP-VCS	putative.down	-0.281	0.0894553	151.72	0.111	2	1	inferred	---	----	rev_F4JQE2	F4JQE2|F4JQE2_ARATH reversed FAD/NAD(P)-binding oxidoreductase family protein OS=Arabidopsis thaliana GN=PDE327 PE=4 SV=1
FBP+VCS/FBP-VCS	putative.up	0.185	0.0889555	150.87	0.111	3	1	unresolved	---	----	P48491;Q9SKP6	P48491|TPIS_ARATH Triosephosphate isomerase, cytosolic OS=Arabidopsis thaliana GN=CTIMC PE=1 SV=2
FBP+VCS/FBP-VCS	putative.up	0.352	0.0906365	153.72	0.112	2	1	inferred	---	----	Q42525	Q42525|HXK1_ARATH Hexokinase-1 OS=Arabidopsis thaliana GN=HXK1 PE=1 SV=2
FBP+VCS/FBP-VCS	putative.down	-0.237	0.0904548	153.41	0.112	3	1	inferred	---	----	P46011	P46011|NRL4_ARATH Bifunctional nitrilase/nitrile hydratase NIT4 OS=Arabidopsis thaliana GN=NIT4 PE=1 SV=1
FBP+VCS/FBP-VCS	putative.down	-0.209	0.089955	152.56	0.112	3	1	inferred	---	----	rev_Q9C8N9	Q9C8N9|ARFU_ARATH reversed Putative auxin response factor 21 OS=Arabidopsis thaliana GN=ARF21 PE=3 SV=2
FBP+VCS/FBP-VCS	putative.up	0.193	0.089955	152.56	0.112	3	1	inferred	---	----	Q9CAP4	Q9CAP4|ERF13_ARATH Ethylene-responsive transcription factor ERF013 OS=Arabidopsis thaliana GN=ERF013 PE=2 SV=1
FBP+VCS/FBP-VCS	putative.up	0.177	0.089955	152.56	0.112	3	3	inferred	---	----	Q9SHJ6	Q9SHJ6|PMD2_ARATH Peroxisomal and mitochondrial division factor 2 OS=Arabidopsis thaliana GN=PMD2 PE=1 SV=1
FBP+VCS/FBP-VCS	putative.up	0.14	0.089955	152.56	0.112	3	3	inferred	---	----	Q42553	Q42553|IDI2_ARATH Isopentenyl-diphosphate Delta-isomerase II, chloroplastic OS=Arabidopsis thaliana GN=IPP2 PE=1 SV=1
FBP+VCS/FBP-VCS	putative.up	0.132	0.0909697	154.28	0.112	3	3	inferred	---	----	Q945K7	Q945K7|IDH5_ARATH Isocitrate dehydrogenase [NAD] catalytic subunit 5, mitochondrial OS=Arabidopsis thaliana GN=IDH5 PE=1 SV=1
FBP+VCS/FBP-VCS	putative.up	0.131	0.089955	152.56	0.112	3	4	inferred	---	----	O49160	O49160|EIF3C_ARATH Eukaryotic translation initiation factor 3 subunit C OS=Arabidopsis thaliana GN=TIF3C1 PE=1 SV=2
FBP+VCS/FBP-VCS	putative.down	-0.104	0.0904548	153.41	0.112	3	5	inferred	---	----	O22683	O22683|CYNS_ARATH Cyanate hydratase OS=Arabidopsis thaliana GN=CYN PE=2 SV=1
FBP+VCS/FBP-VCS	putative.up	0.103	0.0909545	154.26	0.112	3	5	inferred	---	----	Q9SGE9	Q9SGE9|SYFB_ARATH Phenylalanine--tRNA ligase beta subunit, cytoplasmic OS=Arabidopsis thaliana GN=At1g72550 PE=2 SV=1
FBP+VCS/FBP-VCS	putative.down	-0.233	0.0914543	155.11	0.113	3	1	inferred	---	----	Q9LIG6	Q9LIG6|NIFU4_ARATH NifU-like protein 4, mitochondrial OS=Arabidopsis thaliana GN=NIFU4 PE=2 SV=1
FBP+VCS/FBP-VCS	putative.down	-0.219	0.0914543	155.11	0.113	3	1	unresolved	---	----	Q8RXZ8;Q9LF99	Q8RXZ8|Q8RXZ8_ARATH Ankyrin repeat 30A-like protein (DUF662) OS=Arabidopsis thaliana GN=ACIP1 PE=1 SV=1
FBP+VCS/FBP-VCS	putative.up	0.216	0.0909545	154.26	0.113	3	1	inferred	---	----	Q9LX31	Q9LX31|GUN4C_ARATH Tetrapyrrole-binding protein, chloroplastic OS=Arabidopsis thaliana GN=GUN4 PE=1 SV=1
FBP+VCS/FBP-VCS	putative.up	0.194	0.0914543	155.11	0.113	3	2	inferred	---	----	Q94AI7	Q94AI7|TPL_ARATH Protein TOPLESS OS=Arabidopsis thaliana GN=TPL PE=1 SV=1
FBP+VCS/FBP-VCS	putative.up	0.143	0.0916361	155.41	0.113	3	2	inferred	---	----	Q9SZN1	Q9SZN1|VATB2_ARATH V-type proton ATPase subunit B2 OS=Arabidopsis thaliana GN=VHA-B2 PE=1 SV=1
FBP+VCS/FBP-VCS	putative.up	0.115	0.091954	155.95	0.113	3	4	inferred	---	----	Q43725	Q43725|CYSKM_ARATH Cysteine synthase, mitochondrial OS=Arabidopsis thaliana GN=OASC PE=1 SV=3
FBP+VCS/FBP-VCS	putative.up	0.097	0.0914543	155.11	0.113	3	6	inferred	---	----	O23715	O23715|PSA3_ARATH Proteasome subunit alpha type-3 OS=Arabidopsis thaliana GN=PAG1 PE=1 SV=2
FBP+VCS/FBP-VCS	putative.down	-0.217	0.0929535	157.65	0.114	3	1	inferred	---	----	Q9M385	Q9M385|RK17_ARATH 50S ribosomal protein L17, chloroplastic OS=Arabidopsis thaliana GN=RPL17 PE=2 SV=1
FBP+VCS/FBP-VCS	putative.up	0.125	0.0929535	157.65	0.114	3	3	inferred	---	----	Q9T074	Q9T074|PCKA_ARATH Phosphoenolpyruvate carboxykinase (ATP) OS=Arabidopsis thaliana GN=PCKA PE=1 SV=1
FBP+VCS/FBP-VCS	putative.up	0.076	0.0924538	156.8	0.114	3	11	inferred	---	----	Q8VZH2	Q8VZH2|APM1_ARATH Aminopeptidase M1 OS=Arabidopsis thaliana GN=APM1 PE=1 SV=1
FBP+VCS/FBP-VCS	putative.down	-0.472	0.0944528	160.19	0.115	1	1	inferred	---	----	Q9SFU7	Q9SFU7|Q9SFU7_ARATH AT3g07170/T1B9_17 OS=Arabidopsis thaliana GN=T1B9.17 PE=2 SV=1
FBP+VCS/FBP-VCS	putative.down	-0.43	0.093953	159.34	0.115	1	1	inferred	---	----	O82263	O82263|O82263_ARATH At2g47960/T9J23.10 OS=Arabidopsis thaliana GN=At2g47960 PE=2 SV=2
FBP+VCS/FBP-VCS	putative.down	-0.215	0.0944528	160.19	0.115	3	1	inferred	---	----	Q8RX73	Q8RX73|DDPS3_ARATH Dehydrodolichyl diphosphate synthase 3 OS=Arabidopsis thaliana GN=At5g58780 PE=2 SV=1
FBP+VCS/FBP-VCS	putative.up	0.21	0.093953	159.34	0.115	3	1	inferred	---	----	Q9ZP16	Q9ZP16|CRK11_ARATH Cysteine-rich receptor-like protein kinase 11 OS=Arabidopsis thaliana GN=CRK11 PE=2 SV=2
FBP+VCS/FBP-VCS	putative.up	0.21	0.0944528	160.19	0.115	3	1	inferred	---	----	P25865	P25865|UBC1_ARATH Ubiquitin-conjugating enzyme E2 1 OS=Arabidopsis thaliana GN=UBC1 PE=1 SV=1
FBP+VCS/FBP-VCS	putative.up	0.168	0.093953	159.34	0.115	3	2	inferred	---	----	O48588	O48588|O48588_ARATH Molybdenum cofactor sulfurase family protein OS=Arabidopsis thaliana GN=T19K24.17 PE=2 SV=1
FBP+VCS/FBP-VCS	putative.up	0.258	0.0944528	160.19	0.116	3	1	inferred	---	----	Q9M156	Q9M156|U72B1_ARATH UDP-glycosyltransferase 72B1 OS=Arabidopsis thaliana GN=UGT72B1 PE=1 SV=1
FBP+VCS/FBP-VCS	putative.up	0.23	0.0949525	161.04	0.116	3	1	inferred	---	----	F4I1E5	F4I1E5|F4I1E5_ARATH MICOS complex subunit Mic10-like protein (DUF543) OS=Arabidopsis thaliana GN=At1g22520 PE=4 SV=1
FBP+VCS/FBP-VCS	putative.up	0.208	0.0954523	161.89	0.116	3	1	inferred	---	----	O23710	O23710|PSB7A_ARATH Proteasome subunit beta type-7-A OS=Arabidopsis thaliana GN=PBB1 PE=1 SV=2
FBP+VCS/FBP-VCS	putative.down	-0.205	0.0949525	161.04	0.116	3	1	inferred	---	----	Q9ZSR7	Q9ZSR7|TPT_ARATH Triose phosphate/phosphate translocator TPT, chloroplastic OS=Arabidopsis thaliana GN=TPT PE=1 SV=1
FBP+VCS/FBP-VCS	putative.down	-0.196	0.095952	162.73	0.116	3	1	inferred	---	----	Q8LAK5	Q8LAK5|Q8LAK5_ARATH At4g30330 OS=Arabidopsis thaliana GN=At4g30330 PE=2 SV=1
FBP+VCS/FBP-VCS	putative.up	0.174	0.095952	162.73	0.116	3	1	unresolved	---	----	P25701;P25702	P25701|ACP2_ARATH Acyl carrier protein 2, chloroplastic OS=Arabidopsis thaliana GN=ACP2 PE=1 SV=2
FBP+VCS/FBP-VCS	putative.up	0.164	0.0949525	161.04	0.116	3	2	inferred	---	----	O81845	O81845|PUMP1_ARATH Mitochondrial uncoupling protein 1 OS=Arabidopsis thaliana GN=PUMP1 PE=1 SV=1
FBP+VCS/FBP-VCS	putative.up	0.137	0.095952	162.73	0.116	3	2	unresolved	---	----	P42644;P42645;Q96300	P42644|14333_ARATH 14-3-3-like protein GF14 psi OS=Arabidopsis thaliana GN=GRF3 PE=1 SV=2
FBP+VCS/FBP-VCS	putative.up	0.128	0.0949525	161.04	0.116	3	3	unresolved	---	----	O48661;Q9ZUB3	O48661|SPD2_ARATH Spermidine synthase 2 OS=Arabidopsis thaliana GN=SPDSYN2 PE=1 SV=2
FBP+VCS/FBP-VCS	putative.up	0.074	0.0949525	161.04	0.116	3	8	unresolved	---	----	P42799;Q42522	P42799|GSA1_ARATH Glutamate-1-semialdehyde 2,1-aminomutase 1, chloroplastic OS=Arabidopsis thaliana GN=GSA1 PE=1 SV=1
FBP+VCS/FBP-VCS	putative.up	0.244	0.0969515	164.43	0.117	3	1	inferred	---	----	Q949P2	Q949P2|COPDA_ARATH Probable cytosolic oligopeptidase A OS=Arabidopsis thaliana GN=CYOP PE=1 SV=1
FBP+VCS/FBP-VCS	putative.up	0.231	0.0969515	164.43	0.117	3	2	inferred	---	----	B9DHK3	B9DHK3|B9DHK3_ARATH AT5G14540 protein OS=Arabidopsis thaliana GN=At5g14540 PE=1 SV=1
FBP+VCS/FBP-VCS	putative.down	-0.218	0.0969515	164.43	0.117	3	2	inferred	---	----	Q9MA55	Q9MA55|ACBP4_ARATH Acyl-CoA-binding domain-containing protein 4 OS=Arabidopsis thaliana GN=ACBP4 PE=1 SV=1
FBP+VCS/FBP-VCS	putative.down	-0.163	0.0974513	165.28	0.117	3	2	inferred	---	----	P52839	P52839|SOT12_ARATH Cytosolic sulfotransferase 12 OS=Arabidopsis thaliana GN=SOT12 PE=1 SV=2
FBP+VCS/FBP-VCS	putative.down	-0.117	0.0974513	165.28	0.117	3	4	inferred	---	----	Q38893	Q38893|ZDS_ARATH Zeta-carotene desaturase, chloroplastic/chromoplastic OS=Arabidopsis thaliana GN=ZDS1 PE=1 SV=3
FBP+VCS/FBP-VCS	putative.up	0.111	0.095952	162.73	0.117	3	3	unresolved	---	----	Q06588;Q41931	Q06588|ACCO4_ARATH 1-aminocyclopropane-1-carboxylate oxidase 4 OS=Arabidopsis thaliana GN=ACO4 PE=1 SV=2
FBP+VCS/FBP-VCS	putative.up	0.072	0.0964518	163.58	0.117	3	15	inferred	---	----	F4KHD5	F4KHD5|F4KHD5_ARATH A-kinase anchor-like protein OS=Arabidopsis thaliana GN=MPO12.160 PE=1 SV=1
FBP+VCS/FBP-VCS	putative.up	0.063	0.0974513	165.28	0.117	3	14	unresolved	---	----	F4JNE0;Q9ASR1	F4JNE0|F4JNE0_ARATH Poly(U)-specific endoribonuclease-B protein OS=Arabidopsis thaliana GN=At4g17100 PE=4 SV=1
FBP+VCS/FBP-VCS	putative.down	-0.06	0.0969515	164.43	0.117	3	15	inferred	---	----	O49006	O49006|PME3_ARATH Pectinesterase/pectinesterase inhibitor 3 OS=Arabidopsis thaliana GN=PME3 PE=1 SV=2
FBP+VCS/FBP-VCS	putative.up	0.256	0.0974513	165.28	0.118	3	1	inferred	---	----	rev_Q9FLM7	Q9FLM7|Q9FLM7_ARATH reversed Gb|AAC33480.1 OS=Arabidopsis thaliana GN=MEE6.9 PE=2 SV=1
FBP+VCS/FBP-VCS	putative.down	-0.241	0.097951	166.12	0.118	3	1	inferred	---	----	O64948	O64948|LONP2_ARATH Lon protease homolog 2, peroxisomal OS=Arabidopsis thaliana GN=LON2 PE=2 SV=1
FBP+VCS/FBP-VCS	putative.down	-0.229	0.097951	166.12	0.118	3	1	inferred	---	----	Q8L763	Q8L763|Q8L763_ARATH Chaperone DnaJ-domain superfamily protein OS=Arabidopsis thaliana GN=DJC72 PE=2 SV=1
FBP+VCS/FBP-VCS	putative.down	-0.191	0.0984508	166.97	0.118	3	1	inferred	---	----	P56807	P56807|RR18_ARATH 30S ribosomal protein S18, chloroplastic OS=Arabidopsis thaliana GN=rps18 PE=3 SV=1
FBP+VCS/FBP-VCS	putative.down	-0.177	0.0984508	166.97	0.118	3	2	inferred	---	----	Q9FZ27	Q9FZ27|GL22_ARATH Germin-like protein subfamily 2 member 2 OS=Arabidopsis thaliana GN=At1g02335 PE=2 SV=1
FBP+VCS/FBP-VCS	putative.down	-0.14	0.0984508	166.97	0.118	3	2	inferred	---	----	Q9ZNT0	Q9ZNT0|VPS4_ARATH Protein SUPPRESSOR OF K(+) TRANSPORT GROWTH DEFECT 1 OS=Arabidopsis thaliana GN=SKD1 PE=1 SV=1
FBP+VCS/FBP-VCS	putative.down	-0.137	0.0989505	167.82	0.118	3	3	inferred	---	----	Q9SIE1	Q9SIE1|PAT_ARATH Bifunctional aspartate aminotransferase and glutamate/aspartate-prephenate aminotransferase OS=Arabidopsis thaliana GN=PAT PE=1 SV=2
FBP+VCS/FBP-VCS	putative.up	0.133	0.0989505	167.82	0.118	3	3	inferred	---	----	F4HYF3	F4HYF3|DCYD1_ARATH Bifunctional D-cysteine desulfhydrase/1-aminocyclopropane-1-carboxylate deaminase, mitochondrial OS=Arabidopsis thaliana GN=DCD PE=1 SV=1
FBP+VCS/FBP-VCS	putative.down	-0.13	0.0974513	165.28	0.118	3	3	inferred	---	----	Q39129	Q39129|STR16_ARATH Thiosulfate sulfurtransferase 16, chloroplastic OS=Arabidopsis thaliana GN=STR16 PE=1 SV=2
FBP+VCS/FBP-VCS	putative.down	-0.112	0.0989505	167.82	0.118	3	3	unresolved	---	----	P04778;Q39142;Q9S7J7;Q9SHR7;Q9XF87	P04778|CB1C_ARATH Chlorophyll a-b binding protein 1, chloroplastic OS=Arabidopsis thaliana GN=LHCB1.3 PE=1 SV=1
FBP+VCS/FBP-VCS	putative.down	-0.097	0.0984508	166.97	0.118	3	6	inferred	---	----	P49690	P49690|RL23_ARATH 60S ribosomal protein L23 OS=Arabidopsis thaliana GN=RPL23A PE=2 SV=3
FBP+VCS/FBP-VCS	putative.up	0.085	0.0984508	166.97	0.118	3	7	inferred	---	----	F4JLP5	F4JLP5|PLPD2_ARATH Dihydrolipoyl dehydrogenase 2, chloroplastic OS=Arabidopsis thaliana GN=LPD2 PE=2 SV=2
FBP+VCS/FBP-VCS	putative.up	0.071	0.097951	166.12	0.118	3	10	inferred	---	----	Q9XF91	Q9XF91|PSBS_ARATH Photosystem II 22 kDa protein, chloroplastic OS=Arabidopsis thaliana GN=PSBS PE=2 SV=1
FBP+VCS/FBP-VCS	putative.down	-0.212	0.0994503	168.67	0.119	3	1	inferred	---	----	Q9C7F0	Q9C7F0|Q9C7F0_ARATH 2-oxoglutarate (2OG) and Fe(II)-dependent oxygenase superfamily protein OS=Arabidopsis thaliana GN=At1g28030 PE=3 SV=1
FBP+VCS/FBP-VCS	putative.down	-0.168	0.09995	169.52	0.119	3	2	inferred	---	----	Q0WRJ7	Q0WRJ7|FK202_ARATH Peptidyl-prolyl cis-trans isomerase FKBP20-2, chloroplastic OS=Arabidopsis thaliana GN=FKBP20-2 PE=1 SV=1
FBP+VCS/FBP-VCS	putative.down	-0.149	0.09995	169.52	0.119	3	2	inferred	---	----	O82790	O82790|O82790_ARATH AT2G45990 protein OS=Arabidopsis thaliana GN=At2g45990 PE=1 SV=1
FBP+VCS/FBP-VCS	putative.up	0.232	0.101949	172.91	0.121	3	1	inferred	---	----	Q38854	Q38854|DXS_ARATH 1-deoxy-D-xylulose-5-phosphate synthase, chloroplastic OS=Arabidopsis thaliana GN=DXS PE=1 SV=2
FBP+VCS/FBP-VCS	putative.up	0.23	0.102449	173.75	0.121	3	1	inferred	---	----	Q9SSB8	Q9SSB8|CX5B2_ARATH Cytochrome c oxidase subunit 5b-2, mitochondrial OS=Arabidopsis thaliana GN=COX5B-2 PE=1 SV=1
FBP+VCS/FBP-VCS	putative.up	0.229	0.101449	172.06	0.121	3	1	inferred	---	----	P49967	P49967|SR543_ARATH Signal recognition particle 54 kDa protein 3 OS=Arabidopsis thaliana GN=SRP-54C PE=2 SV=2
FBP+VCS/FBP-VCS	putative.up	0.2	0.101449	172.06	0.121	3	2	inferred	---	----	Q8VZ50	Q8VZ50|CML14_ARATH Probable calcium-binding protein CML14 OS=Arabidopsis thaliana GN=CML14 PE=2 SV=1
FBP+VCS/FBP-VCS	putative.down	-0.177	0.101949	172.91	0.121	3	1	inferred	---	----	Q9FMC7	Q9FMC7|Q9FMC7_ARATH Nuclear transport factor 2 (NTF2) family protein OS=Arabidopsis thaliana GN=MUK11.15 PE=2 SV=1
FBP+VCS/FBP-VCS	putative.up	0.159	0.102449	173.75	0.121	3	2	inferred	---	----	Q8L475	Q8L475|Q8L475_ARATH Alpha/beta-Hydrolases superfamily protein OS=Arabidopsis thaliana GN=At1g74640 PE=2 SV=1
FBP+VCS/FBP-VCS	putative.down	-0.129	0.102449	173.75	0.121	3	3	inferred	---	----	Q9FMD5	Q9FMD5|TIC40_ARATH Protein TIC 40, chloroplastic OS=Arabidopsis thaliana GN=TIC40 PE=1 SV=1
FBP+VCS/FBP-VCS	putative.up	0.071	0.102449	173.75	0.121	3	10	inferred	---	----	Q93ZT6	Q93ZT6|IF4G1_ARATH Eukaryotic translation initiation factor isoform 4G-1 OS=Arabidopsis thaliana GN=EIF(ISO)4G1 PE=1 SV=1
FBP+VCS/FBP-VCS	putative.down	-0.054	0.101449	172.06	0.121	3	15	inferred	---	----	Q9FI56	Q9FI56|CLPC1_ARATH Chaperone protein ClpC1, chloroplastic OS=Arabidopsis thaliana GN=CLPC1 PE=1 SV=1
FBP+VCS/FBP-VCS	putative.down	-0.214	0.102449	173.75	0.122	3	1	inferred	---	----	A0A1P8B3W0	A0A1P8B3W0|A0A1P8B3W0_ARATH Uveal autoantigen with coiled-coil/ankyrin OS=Arabidopsis thaliana GN=At4g15790 PE=1 SV=1
FBP+VCS/FBP-VCS	putative.up	0.121	0.102949	174.6	0.122	3	3	unresolved	---	----	O81146;O81147	O81146|PSA6A_ARATH Proteasome subunit alpha type-6-A OS=Arabidopsis thaliana GN=PAA1 PE=1 SV=2
FBP+VCS/FBP-VCS	putative.down	-0.108	0.102449	173.75	0.122	3	4	inferred	---	----	O48529	O48529|STR9_ARATH Rhodanese-like domain-containing protein 9, chloroplastic OS=Arabidopsis thaliana GN=STR9 PE=2 SV=1
FBP+VCS/FBP-VCS	putative.up	0.099	0.102949	174.6	0.122	3	7	inferred	---	----	Q9M8D3	Q9M8D3|PUR4_ARATH Probable phosphoribosylformylglycinamidine synthase, chloroplastic/mitochondrial OS=Arabidopsis thaliana GN=At1g74260 PE=2 SV=3
FBP+VCS/FBP-VCS	putative.down	-0.076	0.102949	174.6	0.122	3	9	inferred	---	----	Q9ZVL6	Q9ZVL6|U603_ARATH UPF0603 protein At1g54780, chloroplastic OS=Arabidopsis thaliana GN=At1g54780 PE=1 SV=1
FBP+VCS/FBP-VCS	putative.down	-0.107	0.103948	176.3	0.123	3	4	inferred	---	----	O23403	O23403|PPD1_ARATH PsbP domain-containing protein 1, chloroplastic OS=Arabidopsis thaliana GN=PPD1 PE=1 SV=1
FBP+VCS/FBP-VCS	putative.down	-0.329	0.104948	177.99	0.124	2	1	inferred	---	----	Q8GWQ6	Q8GWQ6|Y6344_ARATH UPF0235 protein At5g63440 OS=Arabidopsis thaliana GN=At5g63440 PE=1 SV=1
FBP+VCS/FBP-VCS	putative.down	-0.212	0.104948	177.99	0.124	3	1	inferred	---	----	Q38896	Q38896|CSP4_ARATH Cold shock domain-containing protein 4 OS=Arabidopsis thaliana GN=CSP4 PE=1 SV=1
FBP+VCS/FBP-VCS	putative.down	-0.111	0.105447	178.84	0.124	3	3	inferred	---	----	F4K9G5	F4K9G5|F4K9G5_ARATH Tautomerase/MIF superfamily protein OS=Arabidopsis thaliana GN=At5g01650 PE=4 SV=1
FBP+VCS/FBP-VCS	putative.up	0.092	0.104948	177.99	0.124	3	6	inferred	---	----	Q9SIB9	Q9SIB9|ACO3M_ARATH Aconitate hydratase 3, mitochondrial OS=Arabidopsis thaliana GN=ACO3 PE=1 SV=2
FBP+VCS/FBP-VCS	putative.down	-0.231	0.106447	180.53	0.125	3	1	unresolved	---	----	P29513;P29514;P29516;Q56YW9	P29513|TBB5_ARATH Tubulin beta-5 chain OS=Arabidopsis thaliana GN=TUBB5 PE=2 SV=1
FBP+VCS/FBP-VCS	putative.up	0.182	0.106947	181.38	0.125	3	1	inferred	---	----	O22899	O22899|PRP43_ARATH Probable pre-mRNA-splicing factor ATP-dependent RNA helicase DEAH3 OS=Arabidopsis thaliana GN=At2g47250 PE=2 SV=1
FBP+VCS/FBP-VCS	putative.down	-0.163	0.106447	180.53	0.125	3	1	unresolved	---	----	Q9LX13;Q9SIE3	Q9LX13|Q9LX13_ARATH (3R)-hydroxymyristoyl-[acyl carrier protein] dehydratase-like protein OS=Arabidopsis thaliana GN=At5g10160 PE=2 SV=1
FBP+VCS/FBP-VCS	putative.down	-0.128	0.106447	180.53	0.125	3	3	inferred	---	----	Q9SIJ8	Q9SIJ8|Q9SIJ8_ARATH Adenine nucleotide alpha hydrolases-like superfamily protein OS=Arabidopsis thaliana GN=RD2 PE=1 SV=2
FBP+VCS/FBP-VCS	putative.down	-0.217	0.107446	182.23	0.126	3	1	inferred	---	----	Q9XH75	Q9XH75|TATB_ARATH Sec-independent protein translocase protein TATB, chloroplastic OS=Arabidopsis thaliana GN=TATB PE=1 SV=1
FBP+VCS/FBP-VCS	putative.up	0.159	0.107946	183.08	0.126	3	2	inferred	---	----	Q38951	Q38951|2AAG_ARATH Serine/threonine-protein phosphatase 2A 65 kDa regulatory subunit A gamma isoform OS=Arabidopsis thaliana GN=PP2AA3 PE=1 SV=2
FBP+VCS/FBP-VCS	putative.down	-0.097	0.107446	182.23	0.126	3	6	inferred	---	----	P11035	P11035|NIA2_ARATH Nitrate reductase [NADH] 2 OS=Arabidopsis thaliana GN=NIA2 PE=1 SV=1
FBP+VCS/FBP-VCS	putative.down	-0.202	0.108446	183.92	0.127	3	1	inferred	---	----	Q38798	Q38798|CALX2_ARATH Calnexin homolog 2 OS=Arabidopsis thaliana GN=At5g07340 PE=2 SV=2
FBP+VCS/FBP-VCS	putative.up	0.19	0.108446	183.92	0.127	3	1	inferred	---	----	Q8W4S4	Q8W4S4|VHAA3_ARATH V-type proton ATPase subunit a3 OS=Arabidopsis thaliana GN=VHA-a3 PE=1 SV=1
FBP+VCS/FBP-VCS	putative.up	0.171	0.108946	184.77	0.127	3	2	unresolved	---	----	Q94AU7;Q9C6B3;Q9FWR5	Q94AU7|GCA3_ARATH Gamma carbonic anhydrase 3, mitochondrial OS=Arabidopsis thaliana GN=GAMMACA3 PE=1 SV=1
FBP+VCS/FBP-VCS	putative.down	-0.164	0.108946	184.77	0.127	3	2	inferred	---	----	O23401	O23401|U84A3_ARATH UDP-glycosyltransferase 84A3 OS=Arabidopsis thaliana GN=UGT84A3 PE=1 SV=1
FBP+VCS/FBP-VCS	putative.up	0.145	0.108946	184.77	0.127	3	2	inferred	---	----	Q9SRX2	Q9SRX2|RL191_ARATH 60S ribosomal protein L19-1 OS=Arabidopsis thaliana GN=RPL19A PE=2 SV=1
FBP+VCS/FBP-VCS	putative.down	-0.133	0.109445	185.62	0.127	3	2	inferred	---	----	Q8LBS4	Q8LBS4|GRS12_ARATH Monothiol glutaredoxin-S12, chloroplastic OS=Arabidopsis thaliana GN=GRXS12 PE=1 SV=2
FBP+VCS/FBP-VCS	putative.up	0.071	0.109445	185.62	0.127	3	8	inferred	---	----	Q9SFH9	Q9SFH9|HEM21_ARATH Delta-aminolevulinic acid dehydratase 1, chloroplastic OS=Arabidopsis thaliana GN=HEMB1 PE=2 SV=1
FBP+VCS/FBP-VCS	putative.down	-0.228	0.109945	186.47	0.128	3	1	inferred	---	----	rev_Q8GYK6	Q8GYK6|Q8GYK6_ARATH reversed Proline-rich family protein OS=Arabidopsis thaliana GN=At2g32840 PE=2 SV=1
FBP+VCS/FBP-VCS	putative.up	0.173	0.109445	185.62	0.128	3	2	inferred	---	----	Q8GRX2	Q8GRX2|Q8GRX2_ARATH Eukaryotic translation initiation factor 3 subunit J OS=Arabidopsis thaliana GN=At5g37475 PE=1 SV=1
FBP+VCS/FBP-VCS	putative.up	0.149	0.109945	186.47	0.128	3	1	inferred	---	----	Q9M9V9	Q9M9V9|TCTP2_ARATH Translationally controlled tumor protein 2 OS=Arabidopsis thaliana GN=TCTP2 PE=1 SV=1
FBP+VCS/FBP-VCS	putative.up	0.125	0.110445	187.31	0.128	3	3	inferred	---	----	A0A1P8BA53	A0A1P8BA53|A0A1P8BA53_ARATH TRAF-like family protein OS=Arabidopsis thaliana GN=At5g26280 PE=4 SV=1
FBP+VCS/FBP-VCS	putative.down	-0.111	0.110445	187.31	0.128	3	4	inferred	---	----	Q9FR37	Q9FR37|AMI1_ARATH Amidase 1 OS=Arabidopsis thaliana GN=AMI1 PE=1 SV=1
FBP+VCS/FBP-VCS	putative.up	0.282	0.111944	189.86	0.129	2	1	inferred	---	----	Q94AH8	Q94AH8|TPS6_ARATH Alpha,alpha-trehalose-phosphate synthase [UDP-forming] 6 OS=Arabidopsis thaliana GN=TPS6 PE=1 SV=2
FBP+VCS/FBP-VCS	putative.down	-0.221	0.111944	189.86	0.129	3	1	inferred	---	----	Q9SZ63	Q9SZ63|NUD14_ARATH Nudix hydrolase 14, chloroplastic OS=Arabidopsis thaliana GN=NUDT14 PE=1 SV=2
FBP+VCS/FBP-VCS	putative.up	0.171	0.110945	188.16	0.129	3	1	unresolved	---	----	Q8VZP3;Q9SJ67	Q8VZP3|Q8VZP3_ARATH Uncharacterized protein At2g35810 OS=Arabidopsis thaliana GN=At2g35810 PE=2 SV=1
FBP+VCS/FBP-VCS	putative.down	-0.15	0.110945	188.16	0.129	3	2	inferred	---	----	F4IRX7	F4IRX7|F4IRX7_ARATH SOUL heme-binding family protein OS=Arabidopsis thaliana GN=SOUL-1 PE=1 SV=2
FBP+VCS/FBP-VCS	putative.down	-0.149	0.111944	189.86	0.129	3	2	inferred	---	----	Q2V2S7	Q2V2S7|NDHM_ARATH NAD(P)H-quinone oxidoreductase subunit M, chloroplastic OS=Arabidopsis thaliana GN=ndhM PE=2 SV=1
FBP+VCS/FBP-VCS	putative.down	-0.135	0.111444	189.01	0.129	3	2	inferred	---	----	Q9S7E9	Q9S7E9|GGT2_ARATH Glutamate--glyoxylate aminotransferase 2 OS=Arabidopsis thaliana GN=GGAT2 PE=1 SV=1
FBP+VCS/FBP-VCS	putative.up	0.073	0.111444	189.01	0.129	3	9	inferred	---	----	Q9LHH7	Q9LHH7|FOLD2_ARATH Bifunctional protein FolD 2 OS=Arabidopsis thaliana GN=FOLD2 PE=2 SV=1
FBP+VCS/FBP-VCS	putative.up	0.045	0.111944	189.86	0.129	3	25	inferred	---	----	P54609	P54609|CD48A_ARATH Cell division control protein 48 homolog A OS=Arabidopsis thaliana GN=CDC48A PE=1 SV=1
FBP+VCS/FBP-VCS	putative.up	0.225	0.113443	192.4	0.13	3	1	inferred	---	----	P56788	P56788|YCF4_ARATH Photosystem I assembly protein Ycf4 OS=Arabidopsis thaliana GN=ycf4 PE=3 SV=1
FBP+VCS/FBP-VCS	putative.down	-0.223	0.111944	189.86	0.13	3	1	inferred	---	----	O64644	O64644|SAP18_ARATH Histone deacetylase complex subunit SAP18 OS=Arabidopsis thaliana GN=At2g45640 PE=1 SV=1
FBP+VCS/FBP-VCS	putative.down	-0.209	0.112944	191.55	0.13	3	7	inferred	---	----	Q9ZUU4	Q9ZUU4|CP29B_ARATH RNA-binding protein CP29B, chloroplastic OS=Arabidopsis thaliana GN=CP29B PE=1 SV=1
FBP+VCS/FBP-VCS	putative.down	-0.204	0.112944	191.55	0.13	3	2	inferred	---	----	A0A1P8BEU1	A0A1P8BEU1|A0A1P8BEU1_ARATH Tagatose-6-phosphate ketose/aldose isomerase, putative (Mog1/PsbP/DUF1795-like photosystem II reaction center PsbP family protein) OS=Arabidopsis thaliana GN=At5g27390 PE=4 SV=1
FBP+VCS/FBP-VCS	putative.up	0.177	0.112944	191.55	0.13	3	1	inferred	---	----	Q9C787	Q9C787|Q9C787_ARATH Uncharacterized protein At1g69510 OS=Arabidopsis thaliana GN=At1g69510 PE=1 SV=1
FBP+VCS/FBP-VCS	putative.down	-0.149	0.113443	192.4	0.13	3	2	unresolved	---	----	O49344;Q42029	O49344|PSBP2_ARATH Putative oxygen-evolving enhancer protein 2-2 OS=Arabidopsis thaliana GN=PSBP2 PE=5 SV=3
FBP+VCS/FBP-VCS	putative.up	0.128	0.112944	191.55	0.13	3	3	inferred	---	----	O80480	O80480|IMPA4_ARATH Importin subunit alpha-4 OS=Arabidopsis thaliana GN=IMPA4 PE=1 SV=1
FBP+VCS/FBP-VCS	putative.up	0.11	0.112944	191.55	0.13	3	3	inferred	---	----	Q38936	Q38936|FK152_ARATH Peptidyl-prolyl cis-trans isomerase FKBP15-2 OS=Arabidopsis thaliana GN=FKBP15-2 PE=2 SV=2
FBP+VCS/FBP-VCS	putative.up	0.294	0.113943	193.25	0.131	3	6	inferred	---	----	O23157	O23157|O23157_ARATH AT4g37300/C7A10_60 OS=Arabidopsis thaliana GN=C7A10.60 PE=1 SV=1
FBP+VCS/FBP-VCS	putative.down	-0.197	0.114443	194.09	0.131	3	1	unresolved	---	----	Q39099;Q9XIW1	Q39099|XTH4_ARATH Xyloglucan endotransglucosylase/hydrolase protein 4 OS=Arabidopsis thaliana GN=XTH4 PE=1 SV=1
FBP+VCS/FBP-VCS	putative.up	0.165	0.114943	194.94	0.131	3	2	inferred	---	----	O04846	O04846|ATCA1_ARATH Alpha carbonic anhydrase 1, chloroplastic OS=Arabidopsis thaliana GN=ACA1 PE=1 SV=2
FBP+VCS/FBP-VCS	putative.down	-0.144	0.114943	194.94	0.131	3	2	inferred	---	----	B9DG73	B9DG73|B9DG73_ARATH AT3G11930 protein OS=Arabidopsis thaliana GN=At3g11930 PE=1 SV=1
FBP+VCS/FBP-VCS	putative.up	0.136	0.113943	193.25	0.131	3	2	inferred	---	----	Q9FV52	Q9FV52|MAP1B_ARATH Methionine aminopeptidase 1B, chloroplastic OS=Arabidopsis thaliana GN=MAP1B PE=2 SV=2
FBP+VCS/FBP-VCS	putative.down	-0.401	0.115442	195.79	0.132	1	1	inferred	---	----	Q9LR53	Q9LR53|Q9LR53_ARATH F21B7.34 OS=Arabidopsis thaliana GN=At1g03740 PE=2 SV=1
FBP+VCS/FBP-VCS	putative.up	0.234	0.115442	195.79	0.132	3	1	inferred	---	----	O04023	O04023|SRC2_ARATH Protein SRC2 homolog OS=Arabidopsis thaliana GN=SRC2 PE=1 SV=1
FBP+VCS/FBP-VCS	putative.up	0.219	0.115442	195.79	0.132	3	1	inferred	---	----	Q6ICX4	Q6ICX4|PTBP3_ARATH Polypyrimidine tract-binding protein homolog 3 OS=Arabidopsis thaliana GN=At1g43190 PE=2 SV=1
FBP+VCS/FBP-VCS	putative.up	0.211	0.115942	196.64	0.132	3	1	inferred	---	----	Q9FHW7	Q9FHW7|SKP1B_ARATH SKP1-like protein 1B OS=Arabidopsis thaliana GN=SKP1B PE=1 SV=1
FBP+VCS/FBP-VCS	putative.up	0.167	0.116442	197.49	0.132	3	1	inferred	---	----	P25702	P25702|ACP3_ARATH Acyl carrier protein 3, chloroplastic OS=Arabidopsis thaliana GN=ACP3 PE=1 SV=2
FBP+VCS/FBP-VCS	putative.down	-0.129	0.114943	194.94	0.132	3	2	inferred	---	----	Q9SUI5	Q9SUI5|PSAK_ARATH Photosystem I reaction center subunit psaK, chloroplastic OS=Arabidopsis thaliana GN=PSAK PE=2 SV=2
FBP+VCS/FBP-VCS	putative.up	0.117	0.116442	197.49	0.132	3	3	inferred	---	----	Q944P7	Q944P7|AMPL2_ARATH Leucine aminopeptidase 2, chloroplastic OS=Arabidopsis thaliana GN=LAP2 PE=2 SV=2
FBP+VCS/FBP-VCS	putative.up	0.112	0.115442	195.79	0.132	3	4	unresolved	---	----	Q8VZG7;Q9FLT0	Q8VZG7|TSN1_ARATH Ribonuclease TUDOR 1 OS=Arabidopsis thaliana GN=TSN1 PE=1 SV=1
FBP+VCS/FBP-VCS	putative.up	0.111	0.114943	194.94	0.132	3	4	inferred	---	----	O22822	O22822|U74F2_ARATH UDP-glycosyltransferase 74F2 OS=Arabidopsis thaliana GN=UGT74F2 PE=1 SV=1
FBP+VCS/FBP-VCS	putative.up	0.1	0.115942	196.64	0.132	3	4	inferred	---	----	Q42112	Q42112|RLA02_ARATH 60S acidic ribosomal protein P0-2 OS=Arabidopsis thaliana GN=RPP0B PE=1 SV=2
FBP+VCS/FBP-VCS	putative.down	-0.093	0.115942	196.64	0.132	3	6	inferred	---	----	Q8L770	Q8L770|CLPR3_ARATH ATP-dependent Clp protease proteolytic subunit-related protein 3, chloroplastic OS=Arabidopsis thaliana GN=CLPR3 PE=1 SV=1
FBP+VCS/FBP-VCS	putative.up	0.095	0.116942	198.33	0.133	3	4	inferred	---	----	O64517	O64517|MCA4_ARATH Metacaspase-4 OS=Arabidopsis thaliana GN=AMC4 PE=1 SV=1
FBP+VCS/FBP-VCS	putative.down	-0.07	0.117441	199.18	0.133	3	8	inferred	---	----	Q9M2W2	Q9M2W2|GSTL2_ARATH Glutathione S-transferase L2, chloroplastic OS=Arabidopsis thaliana GN=GSTL2 PE=2 SV=1
FBP+VCS/FBP-VCS	putative.down	-0.181	0.117941	200.03	0.134	3	1	inferred	---	----	Q8L4B2	Q8L4B2|NFYC9_ARATH Nuclear transcription factor Y subunit C-9 OS=Arabidopsis thaliana GN=NFYC9 PE=1 SV=1
FBP+VCS/FBP-VCS	putative.down	-0.088	0.118441	200.88	0.134	3	5	inferred	---	----	Q9CAK8	Q9CAK8|ISPF_ARATH 2-C-methyl-D-erythritol 2,4-cyclodiphosphate synthase, chloroplastic OS=Arabidopsis thaliana GN=ISPF PE=1 SV=1
FBP+VCS/FBP-VCS	putative.down	-0.178	0.11944	202.57	0.135	3	1	inferred	---	----	Q9SJU9	Q9SJU9|GC1_ARATH Epimerase family protein SDR39U1 homolog, chloroplastic OS=Arabidopsis thaliana GN=GC1 PE=2 SV=2
FBP+VCS/FBP-VCS	putative.up	0.165	0.11994	203.42	0.135	3	2	unresolved	---	----	O81852;Q9SA18	O81852|AKH2_ARATH Bifunctional aspartokinase/homoserine dehydrogenase 2, chloroplastic OS=Arabidopsis thaliana GN=AKHSDH2 PE=1 SV=1
FBP+VCS/FBP-VCS	putative.down	-0.144	0.118941	201.72	0.135	3	3	inferred	---	----	O80574	O80574|DAPB1_ARATH 4-hydroxy-tetrahydrodipicolinate reductase 1, chloroplastic OS=Arabidopsis thaliana GN=DAPB1 PE=1 SV=2
FBP+VCS/FBP-VCS	putative.up	0.133	0.11994	203.42	0.135	3	2	inferred	---	----	P17562	P17562|METK2_ARATH S-adenosylmethionine synthase 2 OS=Arabidopsis thaliana GN=SAM2 PE=1 SV=1
FBP+VCS/FBP-VCS	putative.up	0.112	0.118941	201.72	0.135	3	3	unresolved	---	----	P42798;Q9LX88	P42798|R15A1_ARATH 40S ribosomal protein S15a-1 OS=Arabidopsis thaliana GN=RPS15AA PE=2 SV=2
FBP+VCS/FBP-VCS	putative.up	0.099	0.11994	203.42	0.135	3	5	inferred	---	----	Q9ZPI6	Q9ZPI6|AIM1_ARATH Peroxisomal fatty acid beta-oxidation multifunctional protein AIM1 OS=Arabidopsis thaliana GN=AIM1 PE=1 SV=1
FBP+VCS/FBP-VCS	putative.up	0.085	0.11994	203.42	0.135	3	8	inferred	---	----	P54887	P54887|P5CS1_ARATH Delta-1-pyrroline-5-carboxylate synthase A OS=Arabidopsis thaliana GN=P5CSA PE=1 SV=1
FBP+VCS/FBP-VCS	putative.down	-0.062	0.12044	204.27	0.135	3	12	inferred	---	----	O80934	O80934|Y2766_ARATH Uncharacterized protein At2g37660, chloroplastic OS=Arabidopsis thaliana GN=At2g37660 PE=1 SV=2
FBP+VCS/FBP-VCS	putative.down	-0.132	0.12044	204.27	0.136	3	2	unresolved	---	----	Q9LJR2;Q9LK72	Q9LJR2|LECT2_ARATH Lectin-like protein LEC OS=Arabidopsis thaliana GN=LEC PE=1 SV=1
FBP+VCS/FBP-VCS	putative.up	0.095	0.12044	204.27	0.136	3	5	inferred	---	----	Q84W65	Q84W65|SUFE1_ARATH SufE-like protein 1, chloroplastic/mitochondrial OS=Arabidopsis thaliana GN=SUFE1 PE=1 SV=2
FBP+VCS/FBP-VCS	putative.down	-0.088	0.12094	205.11	0.136	3	6	inferred	---	----	Q9FUZ2	Q9FUZ2|DEF1B_ARATH Peptide deformylase 1B, chloroplastic/mitochondrial OS=Arabidopsis thaliana GN=PDF1B PE=1 SV=2
FBP+VCS/FBP-VCS	putative.up	0.081	0.12094	205.11	0.136	3	10	inferred	---	----	Q9SZX3	Q9SZX3|ASSY_ARATH Argininosuccinate synthase, chloroplastic OS=Arabidopsis thaliana GN=At4g24830 PE=1 SV=3
FBP+VCS/FBP-VCS	putative.up	0.075	0.12094	205.11	0.136	3	9	inferred	---	----	Q9SQT8	Q9SQT8|DHQSD_ARATH Bifunctional 3-dehydroquinate dehydratase/shikimate dehydrogenase, chloroplastic OS=Arabidopsis thaliana GN=EMB3004 PE=1 SV=1
FBP+VCS/FBP-VCS	putative.up	0.067	0.11994	203.42	0.136	3	11	inferred	---	----	P42731	P42731|PABP2_ARATH Polyadenylate-binding protein 2 OS=Arabidopsis thaliana GN=PAB2 PE=1 SV=1
FBP+VCS/FBP-VCS	putative.up	0.226	0.122439	207.66	0.137	3	1	inferred	---	----	P50883	P50883|RL121_ARATH 60S ribosomal protein L12-1 OS=Arabidopsis thaliana GN=RPL12A PE=2 SV=2
FBP+VCS/FBP-VCS	putative.up	0.162	0.122439	207.66	0.137	3	1	unresolved	---	----	O23324;Q43870;Q9LIK9	O23324|APS3_ARATH ATP-sulfurylase 3, chloroplastic OS=Arabidopsis thaliana GN=APS3 PE=1 SV=1
FBP+VCS/FBP-VCS	putative.down	-0.15	0.121939	206.81	0.137	3	2	inferred	---	----	Q8VYW6	Q8VYW6|GAGT1_ARATH Glutathione hydrolase 1 OS=Arabidopsis thaliana GN=GGT1 PE=2 SV=1
FBP+VCS/FBP-VCS	putative.up	0.242	0.123938	210.2	0.138	3	1	inferred	---	----	Q9ZW34	Q9ZW34|ENO3_ARATH Cytosolic enolase 3 OS=Arabidopsis thaliana GN=ENO3 PE=1 SV=1
FBP+VCS/FBP-VCS	putative.up	0.129	0.122939	208.5	0.138	3	3	inferred	---	----	Q8H0U4	Q8H0U4|TNPO1_ARATH Transportin-1 OS=Arabidopsis thaliana GN=TRN1 PE=1 SV=1
FBP+VCS/FBP-VCS	putative.up	0.108	0.123438	209.35	0.138	3	5	inferred	---	----	Q8H0Y1	Q8H0Y1|OP24B_ARATH Outer envelope pore protein 24B, chloroplastic OS=Arabidopsis thaliana GN=OEP24B PE=2 SV=1
FBP+VCS/FBP-VCS	putative.up	0.088	0.123438	209.35	0.138	3	6	inferred	---	----	P52577	P52577|IFRH_ARATH Isoflavone reductase homolog P3 OS=Arabidopsis thaliana GN=At1g75280 PE=2 SV=1
FBP+VCS/FBP-VCS	putative.up	0.082	0.123438	209.35	0.138	3	6	unresolved	---	----	P0CAN7;Q39258	P0CAN7|VATE3_ARATH V-type proton ATPase subunit E3 OS=Arabidopsis thaliana GN=VHA-E3 PE=2 SV=1
FBP+VCS/FBP-VCS	putative.up	0.226	0.124438	211.05	0.139	3	1	inferred	---	----	Q940B0	Q940B0|RL183_ARATH 60S ribosomal protein L18-3 OS=Arabidopsis thaliana GN=RPL18C PE=2 SV=1
FBP+VCS/FBP-VCS	putative.down	-0.123	0.124438	211.05	0.139	3	2	unresolved	---	----	O65581;Q9LF98;Q9SJQ9	O65581|ALFC5_ARATH Fructose-bisphosphate aldolase 5, cytosolic OS=Arabidopsis thaliana GN=FBA5 PE=1 SV=1
FBP+VCS/FBP-VCS	putative.down	-0.217	0.125437	212.74	0.14	3	1	inferred	---	----	Q9SN79	Q9SN79|Q9SN79_ARATH Alpha/beta-Hydrolases superfamily protein OS=Arabidopsis thaliana GN=F1P2.140 PE=2 SV=1
FBP+VCS/FBP-VCS	putative.up	0.205	0.125437	212.74	0.14	3	1	unresolved	---	----	Q9FFE0;Q9M8R9	Q9FFE0|RRAA2_ARATH Putative 4-hydroxy-4-methyl-2-oxoglutarate aldolase 2 OS=Arabidopsis thaliana GN=At5g16450 PE=1 SV=1
FBP+VCS/FBP-VCS	putative.down	-0.112	0.125437	212.74	0.14	3	2	inferred	---	----	P56779	P56779|PSBE_ARATH Cytochrome b559 subunit alpha OS=Arabidopsis thaliana GN=psbE PE=1 SV=4
FBP+VCS/FBP-VCS	putative.up	0.109	0.125437	212.74	0.14	3	4	inferred	---	----	Q38845	Q38845|2AAA_ARATH Serine/threonine-protein phosphatase 2A 65 kDa regulatory subunit A alpha isoform OS=Arabidopsis thaliana GN=PP2AA1 PE=1 SV=1
FBP+VCS/FBP-VCS	putative.up	0.198	0.126437	214.44	0.141	3	1	inferred	---	----	Q9SKS8	Q9SKS8|Q9SKS8_ARATH At2g20920/F5H14.11 OS=Arabidopsis thaliana GN=At2g20920 PE=2 SV=1
FBP+VCS/FBP-VCS	putative.down	-0.153	0.126937	215.28	0.141	3	2	inferred	---	----	P25071	P25071|CML12_ARATH Calmodulin-like protein 12 OS=Arabidopsis thaliana GN=CML12 PE=1 SV=3
FBP+VCS/FBP-VCS	putative.up	0.129	0.126937	215.28	0.141	3	2	unresolved	---	----	Q38900;Q42406	Q38900|CP19A_ARATH Peptidyl-prolyl cis-trans isomerase CYP19-1 OS=Arabidopsis thaliana GN=CYP19-1 PE=1 SV=1
FBP+VCS/FBP-VCS	putative.up	0.121	0.126937	215.28	0.141	3	3	inferred	---	----	C0Z361	C0Z361|CPNB3_ARATH Chaperonin 60 subunit beta 3, chloroplastic OS=Arabidopsis thaliana GN=CPN60B3 PE=1 SV=1
FBP+VCS/FBP-VCS	putative.down	-0.09	0.127436	216.13	0.141	3	5	inferred	---	----	Q94CE4	Q94CE4|BCA4_ARATH Beta carbonic anhydrase 4 OS=Arabidopsis thaliana GN=BCA4 PE=1 SV=1
FBP+VCS/FBP-VCS	putative.up	0.104	0.128436	217.83	0.142	3	4	unresolved	---	----	O04834;Q01474	O04834|SAR1A_ARATH GTP-binding protein SAR1A OS=Arabidopsis thaliana GN=SAR1A PE=2 SV=1
FBP+VCS/FBP-VCS	putative.down	-0.115	0.129435	219.52	0.143	3	3	inferred	---	----	Q96329	Q96329|ACOX4_ARATH Acyl-coenzyme A oxidase 4, peroxisomal OS=Arabidopsis thaliana GN=ACX4 PE=1 SV=1
FBP+VCS/FBP-VCS	putative.up	0.071	0.129435	219.52	0.143	3	9	unresolved	---	----	Q949P2;Q94AM1	Q949P2|COPDA_ARATH Probable cytosolic oligopeptidase A OS=Arabidopsis thaliana GN=CYOP PE=1 SV=1
FBP+VCS/FBP-VCS	putative.up	0.185	0.130435	221.22	0.144	3	1	inferred	---	----	Q9MAT3	Q9MAT3|Q9MAT3_ARATH F13M7.16 protein OS=Arabidopsis thaliana GN=At1g04850 PE=2 SV=1
FBP+VCS/FBP-VCS	putative.down	-0.182	0.129935	220.37	0.144	3	1	unresolved	---	----	P47998;Q9S6Z7;Q9SXS7	P47998|CYSK1_ARATH Cysteine synthase 1 OS=Arabidopsis thaliana GN=OASA1 PE=1 SV=2
FBP+VCS/FBP-VCS	putative.up	0.223	0.131434	222.91	0.145	3	1	inferred	---	----	Q8W455	Q8W455|Q8W455_ARATH Expressed protein OS=Arabidopsis thaliana GN=At2g36835 PE=2 SV=1
FBP+VCS/FBP-VCS	putative.down	-0.145	0.131934	223.76	0.145	3	2	inferred	---	----	Q9FIQ0	Q9FIQ0|AGD9_ARATH Probable ADP-ribosylation factor GTPase-activating protein AGD9 OS=Arabidopsis thaliana GN=AGD9 PE=1 SV=1
FBP+VCS/FBP-VCS	putative.down	-0.125	0.130935	222.06	0.145	3	2	inferred	---	----	Q8LBN7	Q8LBN7|COSA_ARATH Costars family protein At4g33640 OS=Arabidopsis thaliana GN=At4g33640 PE=1 SV=1
FBP+VCS/FBP-VCS	putative.up	0.084	0.131434	222.91	0.145	3	7	unresolved	---	----	Q56WN1;Q8LCE1	Q56WN1|GLN11_ARATH Glutamine synthetase cytosolic isozyme 1-1 OS=Arabidopsis thaliana GN=GLN1-1 PE=1 SV=2
FBP+VCS/FBP-VCS	putative.up	0.066	0.131934	223.76	0.145	3	8	unresolved	---	----	O23708;Q8L4A7	O23708|PSA2A_ARATH Proteasome subunit alpha type-2-A OS=Arabidopsis thaliana GN=PAB1 PE=1 SV=1
FBP+VCS/FBP-VCS	putative.up	0.212	0.133433	226.3	0.146	3	1	inferred	---	----	Q8GYD1	Q8GYD1|PDI51_ARATH Protein disulfide-isomerase 5-1 OS=Arabidopsis thaliana GN=PDIL5-1 PE=2 SV=1
FBP+VCS/FBP-VCS	putative.up	0.203	0.132934	225.46	0.146	3	1	inferred	---	----	O80885	O80885|ARASP_ARATH Membrane metalloprotease ARASP, chloroplastic OS=Arabidopsis thaliana GN=ARASP PE=2 SV=1
FBP+VCS/FBP-VCS	putative.up	0.404	0.133433	226.3	0.147	1	1	inferred	---	----	Q9C4Z6	Q9C4Z6|GPLPB_ARATH Receptor for activated C kinase 1B OS=Arabidopsis thaliana GN=RACK1B PE=1 SV=1
FBP+VCS/FBP-VCS	putative.down	-0.37	0.133933	227.15	0.147	1	1	inferred	---	----	Q8RXT7	Q8RXT7|Q8RXT7_ARATH Myosin-G heavy chain-like protein OS=Arabidopsis thaliana GN=At2g42975 PE=2 SV=1
FBP+VCS/FBP-VCS	putative.up	0.144	0.133433	226.3	0.147	3	2	inferred	---	----	Q940P0	Q940P0|Q940P0_ARATH AT5g03660/F17C15_80 OS=Arabidopsis thaliana GN=At5g03660 PE=1 SV=1
FBP+VCS/FBP-VCS	putative.down	-0.134	0.133433	226.3	0.147	3	2	inferred	---	----	Q0WPR4	Q0WPR4|SCP34_ARATH Serine carboxypeptidase-like 34 OS=Arabidopsis thaliana GN=SCPL34 PE=2 SV=2
FBP+VCS/FBP-VCS	putative.up	0.119	0.134433	228	0.147	3	3	inferred	---	----	O22287	O22287|GMPP1_ARATH Mannose-1-phosphate guanylyltransferase 1 OS=Arabidopsis thaliana GN=CYT1 PE=1 SV=1
FBP+VCS/FBP-VCS	putative.up	0.11	0.134433	228	0.147	3	2	unresolved	---	----	O65719;P22953;P22954;Q39043;Q9LHA8;Q9LKR3	O65719|HSP7C_ARATH Heat shock 70 kDa protein 3 OS=Arabidopsis thaliana GN=HSP70-3 PE=1 SV=1
FBP+VCS/FBP-VCS	putative.down	-0.058	0.134433	228	0.147	3	9	unresolved	---	----	Q94C74;Q9SZJ5	Q94C74|GLYM2_ARATH Serine hydroxymethyltransferase 2, mitochondrial OS=Arabidopsis thaliana GN=SHM2 PE=1 SV=2
FBP+VCS/FBP-VCS	putative.down	-0.188	0.134933	228.85	0.148	3	1	inferred	---	----	Q8RW93	Q8RW93|LBP65_ARATH Putative lipid-binding protein At4g00165 OS=Arabidopsis thaliana GN=At4g00165 PE=2 SV=1
FBP+VCS/FBP-VCS	putative.down	-0.301	0.135932	230.54	0.149	2	1	inferred	---	----	Q04980	Q04980|LTI65_ARATH Low-temperature-induced 65 kDa protein OS=Arabidopsis thaliana GN=LTI65 PE=2 SV=2
FBP+VCS/FBP-VCS	putative.up	0.159	0.136432	231.39	0.149	3	1	inferred	---	----	Q8RWG8	Q8RWG8|RBP1B_ARATH Ran-binding protein 1 homolog b OS=Arabidopsis thaliana GN=RANBP1B PE=1 SV=2
FBP+VCS/FBP-VCS	putative.down	-0.155	0.136932	232.24	0.149	3	1	inferred	---	----	Q9SK27	Q9SK27|ENL1_ARATH Early nodulin-like protein 1 OS=Arabidopsis thaliana GN=At2g25060 PE=1 SV=2
FBP+VCS/FBP-VCS	putative.up	0.138	0.135932	230.54	0.149	3	2	inferred	---	----	Q42134	Q42134|PSA5B_ARATH Proteasome subunit alpha type-5-B OS=Arabidopsis thaliana GN=PAE2 PE=1 SV=2
FBP+VCS/FBP-VCS	putative.up	0.135	0.136432	231.39	0.149	3	3	inferred	---	----	O48773	O48773|PDI23_ARATH Protein disulfide-isomerase 2-3 OS=Arabidopsis thaliana GN=PDIL2-3 PE=2 SV=1
FBP+VCS/FBP-VCS	putative.down	-0.13	0.136432	231.39	0.149	3	2	inferred	---	----	Q8VZS8	Q8VZS8|PYL1_ARATH Abscisic acid receptor PYL1 OS=Arabidopsis thaliana GN=PYL1 PE=1 SV=1
FBP+VCS/FBP-VCS	putative.up	0.06	0.136432	231.39	0.149	3	15	inferred	---	----	Q9FT52	Q9FT52|ATP5H_ARATH ATP synthase subunit d, mitochondrial OS=Arabidopsis thaliana GN=At3g52300 PE=1 SV=3
FBP+VCS/FBP-VCS	putative.down	-0.163	0.137431	233.08	0.15	3	1	inferred	---	----	Q9FIJ2	Q9FIJ2|NDUA2_ARATH NADH dehydrogenase [ubiquinone] 1 alpha subcomplex subunit 2 OS=Arabidopsis thaliana GN=At5g47890 PE=3 SV=1
FBP+VCS/FBP-VCS	putative.down	-0.146	0.137931	233.93	0.15	3	1	inferred	---	----	P34789	P34789|RS282_ARATH 40S ribosomal protein S28-2 OS=Arabidopsis thaliana GN=RPS28C PE=3 SV=1
FBP+VCS/FBP-VCS	putative.up	0.13	0.137431	233.08	0.15	3	3	inferred	---	----	Q9ZUG4	Q9ZUG4|MTNA_ARATH Methylthioribose-1-phosphate isomerase OS=Arabidopsis thaliana GN=At2g05830 PE=1 SV=2
FBP+VCS/FBP-VCS	putative.up	0.213	0.138931	235.63	0.151	3	1	inferred	---	----	Q9SIY7	Q9SIY7|PR1B2_ARATH PRA1 family protein B2 OS=Arabidopsis thaliana GN=PRA1B2 PE=1 SV=1
FBP+VCS/FBP-VCS	putative.up	0.171	0.138931	235.63	0.151	3	2	inferred	---	----	Q84TF0	Q84TF0|AKRCA_ARATH Aldo-keto reductase family 4 member C10 OS=Arabidopsis thaliana GN=AKR4C10 PE=1 SV=1
FBP+VCS/FBP-VCS	putative.down	-0.144	0.13943	236.47	0.151	3	1	unresolved	---	----	O80504;Q9M1C2	O80504|CH102_ARATH 10 kDa chaperonin 2, chloroplastic OS=Arabidopsis thaliana GN=CPN10-2 PE=2 SV=1
FBP+VCS/FBP-VCS	putative.down	-0.137	0.138931	235.63	0.151	3	2	inferred	---	----	Q8VZF1	Q8VZF1|AEE7_ARATH Acetate/butyrate--CoA ligase AAE7, peroxisomal OS=Arabidopsis thaliana GN=AAE7 PE=1 SV=1
FBP+VCS/FBP-VCS	putative.up	0.11	0.13993	237.32	0.151	3	3	inferred	---	----	Q9SJI7	Q9SJI7|PLA20_ARATH Phospholipase A1-IIdelta OS=Arabidopsis thaliana GN=At2g42690 PE=1 SV=1
FBP+VCS/FBP-VCS	putative.down	-0.108	0.138931	235.63	0.151	3	4	inferred	---	----	Q9XIK0	Q9XIK0|PRIN2_ARATH Protein PLASTID REDOX INSENSITIVE 2, chloroplastic OS=Arabidopsis thaliana GN=PRIN2 PE=1 SV=1
FBP+VCS/FBP-VCS	putative.up	0.09	0.138931	235.63	0.151	3	6	inferred	---	----	O82533	O82533|FTZ21_ARATH Cell division protein FtsZ homolog 2-1, chloroplastic OS=Arabidopsis thaliana GN=FTSZ2-1 PE=1 SV=2
FBP+VCS/FBP-VCS	putative.down	-0.238	0.141429	239.86	0.152	2	1	inferred	---	----	Q9XIM6	Q9XIM6|Q9XIM6_ARATH Expressed protein OS=Arabidopsis thaliana GN=At2g15960 PE=1 SV=1
FBP+VCS/FBP-VCS	putative.up	0.196	0.14093	239.02	0.152	3	1	inferred	---	----	Q9ZWJ3	Q9ZWJ3|U85A2_ARATH UDP-glycosyltransferase 85A2 OS=Arabidopsis thaliana GN=UGT85A2 PE=2 SV=1
FBP+VCS/FBP-VCS	putative.up	0.194	0.14043	238.17	0.152	3	2	inferred	---	----	O24412	O24412|PSD7A_ARATH 26S proteasome non-ATPase regulatory subunit 7 homolog A OS=Arabidopsis thaliana GN=RPN8A PE=1 SV=1
FBP+VCS/FBP-VCS	putative.down	-0.186	0.14093	239.02	0.152	3	1	inferred	---	----	Q9C8M2	Q9C8M2|MSRB1_ARATH Peptide methionine sulfoxide reductase B1, chloroplastic OS=Arabidopsis thaliana GN=MSRB1 PE=1 SV=1
FBP+VCS/FBP-VCS	putative.up	0.142	0.14093	239.02	0.152	3	2	inferred	---	----	P49211	P49211|RL321_ARATH 60S ribosomal protein L32-1 OS=Arabidopsis thaliana GN=RPL32A PE=2 SV=2
FBP+VCS/FBP-VCS	putative.down	-0.093	0.141429	239.86	0.152	3	4	inferred	---	----	Q9SR19	Q9SR19|RAF2_ARATH Rubisco accumulation factor 1.2, chloroplastic OS=Arabidopsis thaliana GN=RAF1.2 PE=1 SV=1
FBP+VCS/FBP-VCS	putative.down	-0.253	0.141429	239.86	0.153	2	1	inferred	---	----	rev_Q9FN83	Q9FN83|Q9FN83_ARATH reversed Disease resistance protein (TIR-NBS-LRR class) OS=Arabidopsis thaliana GN=MVA3.30 PE=4 SV=1
FBP+VCS/FBP-VCS	putative.up	0.224	0.142429	241.56	0.153	3	1	inferred	---	----	Q9SJI8	Q9SJI8|MBF1A_ARATH Multiprotein-bridging factor 1a OS=Arabidopsis thaliana GN=MBF1A PE=2 SV=1
FBP+VCS/FBP-VCS	putative.up	0.211	0.141929	240.71	0.153	3	1	inferred	---	----	Q84M92	Q84M92|ARP4_ARATH Actin-related protein 4 OS=Arabidopsis thaliana GN=ARP4 PE=1 SV=1
FBP+VCS/FBP-VCS	putative.down	-0.196	0.142429	241.56	0.153	3	1	inferred	---	----	Q9C666	Q9C666|Q9C666_ARATH Acyl-CoA N-acyltransferases (NAT) superfamily protein OS=Arabidopsis thaliana GN=At1g26220 PE=2 SV=1
FBP+VCS/FBP-VCS	putative.down	-0.11	0.141929	240.71	0.153	3	3	inferred	---	----	Q9STG9	Q9STG9|ASE2_ARATH Amidophosphoribosyltransferase 2, chloroplastic OS=Arabidopsis thaliana GN=ASE2 PE=1 SV=1
FBP+VCS/FBP-VCS	putative.up	0.215	0.143428	243.25	0.154	3	14	inferred	---	----	Q9SDM9	Q9SDM9|JAL28_ARATH Nitrile-specifier protein 1 OS=Arabidopsis thaliana GN=NSP1 PE=1 SV=2
FBP+VCS/FBP-VCS	putative.down	-0.207	0.143428	243.25	0.154	3	1	inferred	---	----	O64843	O64843|CID7_ARATH Polyadenylate-binding protein-interacting protein 7 OS=Arabidopsis thaliana GN=CID7 PE=1 SV=1
FBP+VCS/FBP-VCS	putative.down	-0.178	0.144428	244.95	0.154	3	1	inferred	---	----	A0A1P8AX61	A0A1P8AX61|A0A1P8AX61_ARATH Uncharacterized protein OS=Arabidopsis thaliana GN=At2g01755 PE=4 SV=1
FBP+VCS/FBP-VCS	putative.up	0.134	0.143928	244.1	0.154	3	2	inferred	---	----	Q9ZUF6	Q9ZUF6|SBT18_ARATH Subtilisin-like protease SBT1.8 OS=Arabidopsis thaliana GN=SBT1.8 PE=1 SV=1
FBP+VCS/FBP-VCS	putative.down	-0.113	0.143428	243.25	0.154	3	2	inferred	---	----	P27202	P27202|PSBR_ARATH Photosystem II 10 kDa polypeptide, chloroplastic OS=Arabidopsis thaliana GN=PSBR PE=1 SV=1
FBP+VCS/FBP-VCS	putative.up	0.111	0.143428	243.25	0.154	3	4	inferred	---	----	Q9LQ04	Q9LQ04|RMLCD_ARATH Bifunctional dTDP-4-dehydrorhamnose 3,5-epimerase/dTDP-4-dehydrorhamnose reductase OS=Arabidopsis thaliana GN=NRS/ER PE=1 SV=1
FBP+VCS/FBP-VCS	putative.down	-0.08	0.143928	244.1	0.154	3	6	inferred	---	----	Q42545	Q42545|FTSZ1_ARATH Cell division protein FtsZ homolog 1, chloroplastic OS=Arabidopsis thaliana GN=FTSZ1 PE=1 SV=2
FBP+VCS/FBP-VCS	putative.down	-0.044	0.143428	243.25	0.154	3	26	inferred	---	----	Q9STF2	Q9STF2|PTA16_ARATH Protein plastid transcriptionally active 16, chloroplastic OS=Arabidopsis thaliana GN=PTAC16 PE=1 SV=1
FBP+VCS/FBP-VCS	putative.up	0.165	0.145927	247.49	0.155	3	1	inferred	---	----	Q08112	Q08112|RS151_ARATH 40S ribosomal protein S15-1 OS=Arabidopsis thaliana GN=RPS15A PE=2 SV=1
FBP+VCS/FBP-VCS	putative.down	-0.15	0.145927	247.49	0.155	3	2	inferred	---	----	Q05728	Q05728|PUR5_ARATH Phosphoribosylformylglycinamidine cyclo-ligase, chloroplastic OS=Arabidopsis thaliana GN=PUR5 PE=1 SV=2
FBP+VCS/FBP-VCS	putative.up	0.136	0.144928	245.8	0.155	3	2	inferred	---	----	Q95748	Q95748|NDUS3_ARATH NADH dehydrogenase [ubiquinone] iron-sulfur protein 3 OS=Arabidopsis thaliana GN=NAD9 PE=1 SV=2
FBP+VCS/FBP-VCS	putative.up	0.124	0.145927	247.49	0.155	3	2	unresolved	---	----	Q9FMT1;Q9SA14	Q9FMT1|LEU33_ARATH 3-isopropylmalate dehydrogenase 3, chloroplastic OS=Arabidopsis thaliana GN=IMDH3 PE=1 SV=1
FBP+VCS/FBP-VCS	putative.up	0.123	0.144928	245.8	0.155	3	2	inferred	---	----	Q944L8	Q944L8|Q944L8_ARATH At1g11930/F12F1_20 OS=Arabidopsis thaliana GN=At1g11930 PE=1 SV=1
FBP+VCS/FBP-VCS	putative.up	0.103	0.144928	245.8	0.155	3	3	unresolved	---	----	Q8H107;Q9FLQ4	Q8H107|ODO2B_ARATH Dihydrolipoyllysine-residue succinyltransferase component of 2-oxoglutarate dehydrogenase complex 2, mitochondrial OS=Arabidopsis thaliana GN=At4g26910 PE=1 SV=2
FBP+VCS/FBP-VCS	putative.up	0.098	0.145427	246.64	0.155	3	5	inferred	---	----	F4J1U2	F4J1U2|F4J1U2_ARATH Glutamate NMDA receptor subunit epsilon-1, putative (DUF3598) OS=Arabidopsis thaliana GN=At3g29185 PE=4 SV=1
FBP+VCS/FBP-VCS	putative.up	0.097	0.145927	247.49	0.155	3	2	inferred	---	----	Q8LCW9	Q8LCW9|RLA11_ARATH 60S acidic ribosomal protein P1-1 OS=Arabidopsis thaliana GN=RPP1A PE=3 SV=2
FBP+VCS/FBP-VCS	putative.up	0.091	0.145427	246.64	0.155	3	5	inferred	---	----	Q8LFC0	Q8LFC0|IDH1_ARATH Isocitrate dehydrogenase [NAD] regulatory subunit 1, mitochondrial OS=Arabidopsis thaliana GN=IDH1 PE=1 SV=2
FBP+VCS/FBP-VCS	putative.up	0.064	0.145927	247.49	0.155	3	7	inferred	---	----	Q41931	Q41931|ACCO2_ARATH 1-aminocyclopropane-1-carboxylate oxidase 2 OS=Arabidopsis thaliana GN=ACO2 PE=1 SV=2
FBP+VCS/FBP-VCS	putative.up	0.241	0.146927	249.19	0.156	2	1	inferred	---	----	O23344	O23344|O23344_ARATH Ferredoxin OS=Arabidopsis thaliana GN=dl3485w PE=2 SV=1
FBP+VCS/FBP-VCS	putative.up	0.109	0.147426	250.03	0.156	3	2	unresolved	---	----	P51407;Q9SLF7	P51407|RLA21_ARATH 60S acidic ribosomal protein P2-1 OS=Arabidopsis thaliana GN=RPP2A PE=3 SV=2
FBP+VCS/FBP-VCS	putative.up	0.099	0.146427	248.34	0.156	3	4	unresolved	---	----	P59223;P59224	P59223|RS131_ARATH 40S ribosomal protein S13-1 OS=Arabidopsis thaliana GN=RPS13A PE=2 SV=1
FBP+VCS/FBP-VCS	putative.up	0.085	0.147426	250.03	0.156	3	4	inferred	---	----	P49205	P49205|RS171_ARATH 40S ribosomal protein S17-1 OS=Arabidopsis thaliana GN=RPS17A PE=2 SV=3
FBP+VCS/FBP-VCS	putative.down	-0.07	0.147426	250.03	0.156	3	8	inferred	---	----	Q9SHG8	Q9SHG8|Q9SHG8_ARATH At1g17100 OS=Arabidopsis thaliana GN=AtHBP1 PE=2 SV=1
FBP+VCS/FBP-VCS	putative.down	-0.056	0.147426	250.03	0.156	3	11	inferred	---	----	Q9ZP06	Q9ZP06|MDHM1_ARATH Malate dehydrogenase 1, mitochondrial OS=Arabidopsis thaliana GN=At1g53240 PE=1 SV=1
FBP+VCS/FBP-VCS	putative.up	0.71	0.147926	250.88	0.157	3	1	inferred	---	----	Q9SRY5	Q9SRY5|GSTF7_ARATH Glutathione S-transferase F7 OS=Arabidopsis thaliana GN=GSTF7 PE=2 SV=3
FBP+VCS/FBP-VCS	putative.up	0.125	0.149925	254.27	0.158	3	1	unresolved	---	----	Q8L953;Q9M2F1	Q8L953|RS273_ARATH 40S ribosomal protein S27-3 OS=Arabidopsis thaliana GN=RPS27D PE=2 SV=2
FBP+VCS/FBP-VCS	putative.up	0.104	0.149425	253.43	0.158	3	5	unresolved	---	----	P05466;Q9FVP6	P05466|AROA_ARATH 3-phosphoshikimate 1-carboxyvinyltransferase, chloroplastic OS=Arabidopsis thaliana GN=At2g45300 PE=2 SV=3
FBP+VCS/FBP-VCS	putative.down	-0.103	0.149925	254.27	0.158	3	4	inferred	---	----	Q94AF7	Q94AF7|Q94AF7_ARATH At2g07350/T13E11.12 OS=Arabidopsis thaliana GN=PFD1 PE=2 SV=1
FBP+VCS/FBP-VCS	putative.up	0.219	0.150425	255.12	0.159	3	1	inferred	---	----	F4HVJ0	F4HVJ0|F4HVJ0_ARATH RNA-binding (RRM/RBD/RNP motifs) family protein OS=Arabidopsis thaliana GN=At1g67950 PE=1 SV=1
FBP+VCS/FBP-VCS	putative.up	0.138	0.150425	255.12	0.159	3	2	inferred	---	----	O48593	O48593|SYNO_ARATH Asparagine--tRNA ligase, chloroplastic/mitochondrial OS=Arabidopsis thaliana GN=SYNO PE=2 SV=3
FBP+VCS/FBP-VCS	putative.up	0.137	0.151424	256.82	0.16	3	2	inferred	---	----	Q8LFQ6	Q8LFQ6|GRXC4_ARATH Glutaredoxin-C4 OS=Arabidopsis thaliana GN=GRXC4 PE=2 SV=2
FBP+VCS/FBP-VCS	putative.down	-0.201	0.153923	261.05	0.161	3	1	inferred	---	----	Q9FMA3	Q9FMA3|PEX5_ARATH Peroxisome biogenesis protein 5 OS=Arabidopsis thaliana GN=PEX5 PE=1 SV=1
FBP+VCS/FBP-VCS	putative.up	0.192	0.152924	259.36	0.161	3	1	inferred	---	----	A2RVS4	A2RVS4|AIGLC_ARATH AIG2-like protein C OS=Arabidopsis thaliana GN=AIG2LC PE=1 SV=1
FBP+VCS/FBP-VCS	putative.up	0.145	0.153423	260.21	0.161	3	1	unresolved	---	----	Q9SSK5;Q9SSK7;Q9SSK9	Q9SSK5|MLP43_ARATH MLP-like protein 43 OS=Arabidopsis thaliana GN=MLP43 PE=1 SV=1
FBP+VCS/FBP-VCS	putative.up	0.136	0.153923	261.05	0.161	3	2	inferred	---	----	Q9LW52	Q9LW52|Q9LW52_ARATH Transmembrane protein OS=Arabidopsis thaliana GN=At3g23450 PE=4 SV=1
FBP+VCS/FBP-VCS	putative.down	-0.108	0.152924	259.36	0.161	3	3	inferred	---	----	Q43348	Q43348|INVA3_ARATH Acid beta-fructofuranosidase 3, vacuolar OS=Arabidopsis thaliana GN=BFRUCT3 PE=2 SV=1
FBP+VCS/FBP-VCS	putative.up	0.101	0.153423	260.21	0.161	3	4	inferred	---	----	Q8VYN9	Q8VYN9|PHO32_ARATH Universal stress protein PHOS32 OS=Arabidopsis thaliana GN=PHOS32 PE=1 SV=1
FBP+VCS/FBP-VCS	putative.up	0.087	0.152924	259.36	0.161	3	5	unresolved	---	----	Q949X7;Q94A94	Q949X7|DCDA1_ARATH Diaminopimelate decarboxylase 1, chloroplastic OS=Arabidopsis thaliana GN=LYSA1 PE=1 SV=1
FBP+VCS/FBP-VCS	putative.down	-0.064	0.152924	259.36	0.161	3	10	inferred	---	----	Q8LAH7	Q8LAH7|OPR1_ARATH 12-oxophytodienoate reductase 1 OS=Arabidopsis thaliana GN=OPR1 PE=1 SV=2
FBP+VCS/FBP-VCS	putative.up	1.083	0.154923	262.75	0.162	2	1	inferred	---	----	Q9C8L9	Q9C8L9|Q9C8L9_ARATH At1g53640/F22G10.8 OS=Arabidopsis thaliana GN=F22G10.8 PE=2 SV=1
FBP+VCS/FBP-VCS	putative.up	0.266	0.155422	263.6	0.162	2	1	inferred	---	----	Q9M0G7	Q9M0G7|MIK1_ARATH MDIS1-interacting receptor like kinase 1 OS=Arabidopsis thaliana GN=MIK1 PE=1 SV=1
FBP+VCS/FBP-VCS	putative.down	-0.209	0.153923	261.05	0.162	3	1	inferred	---	----	Q9FUS9	Q9FUS9|GSTUI_ARATH Glutathione S-transferase U18 OS=Arabidopsis thaliana GN=GSTU18 PE=2 SV=1
FBP+VCS/FBP-VCS	putative.down	-0.207	0.155422	263.6	0.162	3	1	inferred	---	----	Q9C8J2	Q9C8J2|NIFU5_ARATH NifU-like protein 5, mitochondrial OS=Arabidopsis thaliana GN=NIFU5 PE=2 SV=1
FBP+VCS/FBP-VCS	putative.up	0.152	0.154423	261.9	0.162	3	1	inferred	---	----	O80626	O80626|RL352_ARATH 60S ribosomal protein L35-2 OS=Arabidopsis thaliana GN=RPL35B PE=2 SV=1
FBP+VCS/FBP-VCS	putative.down	-0.13	0.154923	262.75	0.162	3	2	inferred	---	----	Q9CAI3	Q9CAI3|CADH1_ARATH Probable cinnamyl alcohol dehydrogenase 1 OS=Arabidopsis thaliana GN=CAD1 PE=2 SV=1
FBP+VCS/FBP-VCS	putative.up	0.092	0.154923	262.75	0.162	3	4	inferred	---	----	Q9C7F5	Q9C7F5|NTF2B_ARATH Nuclear transport factor 2B OS=Arabidopsis thaliana GN=NTF2B PE=1 SV=1
FBP+VCS/FBP-VCS	putative.down	-0.079	0.154423	261.9	0.162	3	6	inferred	---	----	Q9FGC7	Q9FGC7|ZEP_ARATH Zeaxanthin epoxidase, chloroplastic OS=Arabidopsis thaliana GN=ZEP PE=1 SV=1
FBP+VCS/FBP-VCS	putative.up	0.26	0.155922	264.44	0.163	2	1	inferred	---	----	Q9M879	Q9M879|STAD5_ARATH Stearoyl-[acyl-carrier-protein] 9-desaturase 5, chloroplastic OS=Arabidopsis thaliana GN=S-ACP-DES5 PE=1 SV=1
FBP+VCS/FBP-VCS	putative.down	-0.228	0.156422	265.29	0.163	3	1	inferred	---	----	Q84WV8	Q84WV8|NPRT2_ARATH Nicotinate phosphoribosyltransferase 2 OS=Arabidopsis thaliana GN=NAPRT2 PE=2 SV=1
FBP+VCS/FBP-VCS	putative.up	0.175	0.156422	265.29	0.163	3	1	inferred	---	----	O80897	O80897|O80897_ARATH At2g32600/T26B15.16 OS=Arabidopsis thaliana GN=At2g32600 PE=2 SV=2
FBP+VCS/FBP-VCS	putative.down	-0.125	0.156922	266.14	0.163	3	2	inferred	---	----	Q6NQG3	Q6NQG3|Q6NQG3_ARATH At1g16790 OS=Arabidopsis thaliana GN=At1g16790 PE=2 SV=1
FBP+VCS/FBP-VCS	putative.up	0.12	0.156922	266.14	0.163	3	2	inferred	---	----	Q9M2F1	Q9M2F1|RS272_ARATH 40S ribosomal protein S27-2 OS=Arabidopsis thaliana GN=RPS27B PE=2 SV=2
FBP+VCS/FBP-VCS	putative.up	0.115	0.156422	265.29	0.163	3	3	inferred	---	----	Q9ZV06	Q9ZV06|NATAL_ARATH Probable acetyltransferase NATA1-like OS=Arabidopsis thaliana GN=At2g39020 PE=2 SV=1
FBP+VCS/FBP-VCS	putative.down	-0.106	0.156422	265.29	0.163	3	3	inferred	---	----	Q9LU64	Q9LU64|SODF2_ARATH Superoxide dismutase [Fe] 2, chloroplastic OS=Arabidopsis thaliana GN=FSD2 PE=1 SV=1
FBP+VCS/FBP-VCS	putative.up	0.088	0.157421	266.99	0.163	3	5	inferred	---	----	Q8L7R2	Q8L7R2|KHSE_ARATH Homoserine kinase OS=Arabidopsis thaliana GN=HSK PE=1 SV=1
FBP+VCS/FBP-VCS	putative.up	0.075	0.155922	264.44	0.163	3	7	inferred	---	----	P21240	P21240|CPNB1_ARATH Chaperonin 60 subunit beta 1, chloroplastic OS=Arabidopsis thaliana GN=CPN60B1 PE=1 SV=3
FBP+VCS/FBP-VCS	putative.down	-0.236	0.158921	269.53	0.164	2	1	inferred	---	----	P46086	P46086|KIME_ARATH Mevalonate kinase OS=Arabidopsis thaliana GN=At5g27450 PE=2 SV=1
FBP+VCS/FBP-VCS	putative.down	-0.166	0.157921	267.83	0.164	3	1	inferred	---	----	rev_Q9XIL9	Q9XIL9|PLRX3_ARATH reversed Pollen-specific leucine-rich repeat extensin-like protein 3 OS=Arabidopsis thaliana GN=PEX3 PE=2 SV=1
FBP+VCS/FBP-VCS	putative.down	-0.139	0.158421	268.68	0.164	3	1	unresolved	---	----	F4INE2;O03042	F4INE2|F4INE2_ARATH Ribulose bisphosphate carboxylase large chain, catalytic domain-containing protein OS=Arabidopsis thaliana GN=At2g07732 PE=4 SV=1
FBP+VCS/FBP-VCS	putative.down	-0.17	0.158921	269.53	0.165	3	1	inferred	---	----	Q8LGH4	Q8LGH4|CUL4_ARATH Cullin-4 OS=Arabidopsis thaliana GN=CUL4 PE=1 SV=1
FBP+VCS/FBP-VCS	putative.up	0.153	0.158921	269.53	0.165	3	1	inferred	---	----	P29511	P29511|TBA6_ARATH Tubulin alpha-6 chain OS=Arabidopsis thaliana GN=TUBA6 PE=1 SV=1
FBP+VCS/FBP-VCS	putative.up	0.14	0.15992	271.22	0.165	3	2	inferred	---	----	Q9T024	Q9T024|Q9T024_ARATH AT4g39150/T22F8_50 OS=Arabidopsis thaliana GN=At4g39150 PE=2 SV=1
FBP+VCS/FBP-VCS	putative.up	0.075	0.16042	272.07	0.166	3	5	inferred	---	----	Q42403	Q42403|TRXH3_ARATH Thioredoxin H3 OS=Arabidopsis thaliana GN=TRX3 PE=1 SV=1
FBP+VCS/FBP-VCS	putative.down	-0.207	0.162419	275.46	0.167	3	1	inferred	---	----	Q94AQ3	Q94AQ3|Q94AQ3_ARATH Bifunctional inhibitor/lipid-transfer protein/seed storage 2S albumin superfamily protein OS=Arabidopsis thaliana GN=At1g48750 PE=2 SV=1
FBP+VCS/FBP-VCS	putative.up	0.136	0.161419	273.77	0.167	3	3	inferred	---	----	Q9SCT5	Q9SCT5|Q9SCT5_ARATH AT3g51730/T18N14_110 OS=Arabidopsis thaliana GN=T18N14.110 PE=2 SV=1
FBP+VCS/FBP-VCS	putative.down	-0.124	0.162419	275.46	0.167	3	3	inferred	---	----	Q9LFX8	Q9LFX8|Q9LFX8_ARATH Glycine-rich protein OS=Arabidopsis thaliana GN=At1g27090 PE=1 SV=1
FBP+VCS/FBP-VCS	putative.down	-0.118	0.161919	274.61	0.167	3	2	inferred	---	----	Q9SJ67	Q9SJ67|Q9SJ67_ARATH At2g35830/F11F19.26 OS=Arabidopsis thaliana GN=At2g35830 PE=2 SV=2
FBP+VCS/FBP-VCS	putative.down	-0.05	0.161919	274.61	0.167	3	14	inferred	---	----	Q944G9	Q944G9|ALFP2_ARATH Fructose-bisphosphate aldolase 2, chloroplastic OS=Arabidopsis thaliana GN=FBA2 PE=1 SV=2
FBP+VCS/FBP-VCS	putative.up	0.187	0.163418	277.16	0.168	3	1	inferred	---	----	Q9SB81	Q9SB81|PER42_ARATH Peroxidase 42 OS=Arabidopsis thaliana GN=PER42 PE=1 SV=2
FBP+VCS/FBP-VCS	putative.up	0.131	0.162919	276.31	0.168	3	2	inferred	---	----	Q9SGY2	Q9SGY2|ACLA1_ARATH ATP-citrate synthase alpha chain protein 1 OS=Arabidopsis thaliana GN=ACLA-1 PE=1 SV=1
FBP+VCS/FBP-VCS	putative.up	0.182	0.164835	279.56	0.169	3	1	inferred	---	----	Q8L9J9	Q8L9J9|CAES_ARATH Probable carbohydrate esterase At4g34215 OS=Arabidopsis thaliana GN=At4g34215 PE=1 SV=2
FBP+VCS/FBP-VCS	putative.down	-0.176	0.164918	279.7	0.169	3	1	inferred	---	----	Q9SVU5	Q9SVU5|GDL67_ARATH GDSL esterase/lipase At4g28780 OS=Arabidopsis thaliana GN=At4g28780 PE=2 SV=1
FBP+VCS/FBP-VCS	putative.down	-0.165	0.164918	279.7	0.169	3	1	inferred	---	----	Q8RX79	Q8RX79|APG3_ARATH Peptide chain release factor APG3, chloroplastic OS=Arabidopsis thaliana GN=APG3 PE=2 SV=1
FBP+VCS/FBP-VCS	putative.down	-0.071	0.164835	279.56	0.169	3	6	inferred	---	----	Q9FIJ7	Q9FIJ7|KAD2_ARATH Adenylate kinase 2, chloroplastic OS=Arabidopsis thaliana GN=At5g47840 PE=1 SV=1
FBP+VCS/FBP-VCS	putative.up	0.332	0.166833	282.95	0.17	1	1	inferred	---	----	B9DFS6	B9DFS6|SNX2B_ARATH Sorting nexin 2B OS=Arabidopsis thaliana GN=SNX2B PE=1 SV=1
FBP+VCS/FBP-VCS	putative.down	-0.218	0.166917	283.09	0.17	3	1	inferred	---	----	Q39199	Q39199|RECAC_ARATH DNA repair protein recA homolog 1, chloroplastic OS=Arabidopsis thaliana GN=RECA PE=2 SV=1
FBP+VCS/FBP-VCS	putative.down	-0.207	0.165834	281.25	0.17	3	1	inferred	---	----	Q9C5I1	Q9C5I1|USP_ARATH UDP-sugar pyrophosphorylase OS=Arabidopsis thaliana GN=USP PE=1 SV=1
FBP+VCS/FBP-VCS	putative.down	-0.2	0.166833	282.95	0.17	3	1	inferred	---	----	Q6NMD5	Q6NMD5|Q6NMD5_ARATH At2g24395 OS=Arabidopsis thaliana GN=At2g24395 PE=2 SV=1
FBP+VCS/FBP-VCS	putative.up	0.15	0.164835	279.56	0.17	3	1	unresolved	---	----	Q8LA96;Q9LFD5	Q8LA96|Q8LA96_ARATH Putative RRM-containing protein OS=Arabidopsis thaliana GN=At4g17720 PE=1 SV=1
FBP+VCS/FBP-VCS	putative.down	-0.13	0.165834	281.25	0.17	3	2	inferred	---	----	Q9SRH6	Q9SRH6|HIR3_ARATH Hypersensitive-induced response protein 3 OS=Arabidopsis thaliana GN=HIR3 PE=1 SV=1
FBP+VCS/FBP-VCS	putative.up	0.112	0.165417	280.55	0.17	3	3	inferred	---	----	Q9LPL6	Q9LPL6|TOL3_ARATH TOM1-like protein 3 OS=Arabidopsis thaliana GN=TOL3 PE=1 SV=1
FBP+VCS/FBP-VCS	putative.up	0.103	0.166417	282.24	0.17	3	3	inferred	---	----	B9DGD6	B9DGD6|ACS_ARATH Acetyl-coenzyme A synthetase, chloroplastic/glyoxysomal OS=Arabidopsis thaliana GN=ACS PE=1 SV=1
FBP+VCS/FBP-VCS	putative.up	1.25	0.167832	284.64	0.171	1	1	inferred	---	----	rev_Q9CAV7	Q9CAV7|STKLJ_ARATH reversed Probable transcription factor At3g04930 OS=Arabidopsis thaliana GN=At3g04930 PE=1 SV=1
FBP+VCS/FBP-VCS	putative.down	-0.398	0.168831	286.34	0.171	1	1	inferred	---	----	A8MQS6	A8MQS6|A8MQS6_ARATH Cox19 family protein (CHCH motif) OS=Arabidopsis thaliana GN=At1g02160 PE=4 SV=1
FBP+VCS/FBP-VCS	putative.down	-0.215	0.166833	282.95	0.171	3	1	inferred	---	----	Q9FVP6	Q9FVP6|Q9FVP6_ARATH 3-phosphoshikimate 1-carboxyvinyltransferase OS=Arabidopsis thaliana GN=F27K7.11 PE=2 SV=1
FBP+VCS/FBP-VCS	putative.up	0.149	0.167832	284.64	0.171	3	1	inferred	---	----	O81884	O81884|GALDH_ARATH L-galactose dehydrogenase OS=Arabidopsis thaliana GN=LGALDH PE=1 SV=1
FBP+VCS/FBP-VCS	putative.up	0.142	0.167832	284.64	0.171	3	2	inferred	---	----	Q9SZE4	Q9SZE4|VP322_ARATH Vacuolar protein sorting-associated protein 32 homolog 2 OS=Arabidopsis thaliana GN=VPS32.2 PE=1 SV=1
FBP+VCS/FBP-VCS	putative.down	-0.126	0.168416	285.63	0.171	3	2	inferred	---	----	Q9LXQ2	Q9LXQ2|Q9LXQ2_ARATH At3g44100 OS=Arabidopsis thaliana GN=F26G5_50 PE=2 SV=1
FBP+VCS/FBP-VCS	putative.up	0.08	0.167832	284.64	0.171	3	4	inferred	---	----	P33207	P33207|FABG_ARATH 3-oxoacyl-[acyl-carrier-protein] reductase, chloroplastic OS=Arabidopsis thaliana GN=At1g24360 PE=1 SV=2
FBP+VCS/FBP-VCS	putative.up	0.078	0.167832	284.64	0.171	3	4	unresolved	---	----	O65719;P22953	O65719|HSP7C_ARATH Heat shock 70 kDa protein 3 OS=Arabidopsis thaliana GN=HSP70-3 PE=1 SV=1
FBP+VCS/FBP-VCS	putative.up	0.061	0.166833	282.95	0.171	3	7	inferred	---	----	Q9ZU52	Q9ZU52|ALFP3_ARATH Fructose-bisphosphate aldolase 3, chloroplastic OS=Arabidopsis thaliana GN=FBA3 PE=1 SV=1
FBP+VCS/FBP-VCS	putative.down	-0.197	0.16983	288.03	0.172	3	1	inferred	---	----	Q9ZW19	Q9ZW19|TRNHC_ARATH Tropinone reductase homolog At2g29360 OS=Arabidopsis thaliana GN=SDR PE=1 SV=1
FBP+VCS/FBP-VCS	putative.up	0.173	0.16983	288.03	0.172	3	1	inferred	---	----	Q9FN05	Q9FN05|PSL5_ARATH Probable glucan 1,3-alpha-glucosidase OS=Arabidopsis thaliana GN=PSL5 PE=1 SV=1
FBP+VCS/FBP-VCS	putative.up	0.146	0.16983	288.03	0.172	3	1	unresolved	---	----	Q42547;Q96528	Q42547|CATA3_ARATH Catalase-3 OS=Arabidopsis thaliana GN=CAT3 PE=1 SV=3
FBP+VCS/FBP-VCS	putative.up	0.123	0.168831	286.34	0.172	3	3	inferred	---	----	Q8LA96	Q8LA96|Q8LA96_ARATH Putative RRM-containing protein OS=Arabidopsis thaliana GN=At4g17720 PE=1 SV=1
FBP+VCS/FBP-VCS	putative.up	0.152	0.170829	289.73	0.173	3	1	inferred	---	----	P51420	P51420|RL313_ARATH 60S ribosomal protein L31-3 OS=Arabidopsis thaliana GN=RPL31C PE=3 SV=2
FBP+VCS/FBP-VCS	putative.up	0.138	0.170829	289.73	0.173	3	1	inferred	---	----	Q9LJH8	Q9LJH8|UBP1C_ARATH Oligouridylate-binding protein 1C OS=Arabidopsis thaliana GN=UBP1C PE=1 SV=1
FBP+VCS/FBP-VCS	putative.up	1.29	0.172414	292.41	0.174	2	1	inferred	---	----	O49597	O49597|HMGB5_ARATH High mobility group B protein 5 OS=Arabidopsis thaliana GN=HMGB5 PE=2 SV=1
FBP+VCS/FBP-VCS	putative.up	0.212	0.172827	293.11	0.174	3	1	inferred	---	----	P30186	P30186|PSA7A_ARATH Proteasome subunit alpha type-7-A OS=Arabidopsis thaliana GN=PAD1 PE=1 SV=1
FBP+VCS/FBP-VCS	putative.up	0.155	0.172827	293.11	0.174	3	1	inferred	---	----	Q9FY54	Q9FY54|SPSA2_ARATH Probable sucrose-phosphate synthase 2 OS=Arabidopsis thaliana GN=SPS2 PE=1 SV=1
FBP+VCS/FBP-VCS	putative.down	-0.105	0.172414	292.41	0.174	3	3	inferred	---	----	Q9FLN4	Q9FLN4|RK27_ARATH 50S ribosomal protein L27, chloroplastic OS=Arabidopsis thaliana GN=RPL27 PE=2 SV=1
FBP+VCS/FBP-VCS	putative.up	0.092	0.171914	291.57	0.174	3	4	inferred	---	----	P59230	P59230|R10A2_ARATH 60S ribosomal protein L10a-2 OS=Arabidopsis thaliana GN=RPL10AB PE=1 SV=1
FBP+VCS/FBP-VCS	putative.up	0.247	0.173826	294.81	0.175	2	1	inferred	---	----	F4HZI8	F4HZI8|F4HZI8_ARATH Protein-protein interaction regulator family protein OS=Arabidopsis thaliana GN=At1g15200 PE=4 SV=1
FBP+VCS/FBP-VCS	putative.up	0.186	0.173826	294.81	0.175	3	1	inferred	---	----	Q8GUN1	Q8GUN1|Q8GUN1_ARATH AT4G31340 protein OS=Arabidopsis thaliana GN=At4g31340 PE=2 SV=1
FBP+VCS/FBP-VCS	putative.up	0.101	0.172827	293.11	0.175	3	3	inferred	---	----	Q8LDV3	Q8LDV3|Y4320_ARATH Uncharacterized protein At4g13200, chloroplastic OS=Arabidopsis thaliana GN=At4g13200 PE=1 SV=2
FBP+VCS/FBP-VCS	putative.up	0.094	0.173826	294.81	0.175	3	3	inferred	---	----	Q9LT08	Q9LT08|PSDE_ARATH 26S proteasome non-ATPase regulatory subunit 14 homolog OS=Arabidopsis thaliana GN=RPN11 PE=1 SV=1
FBP+VCS/FBP-VCS	putative.down	-0.208	0.175824	298.2	0.176	3	1	inferred	---	----	Q9LHH3	Q9LHH3|Q9LHH3_ARATH FKBP-type peptidyl-prolyl cis-trans isomerase OS=Arabidopsis thaliana GN=At3g12345 PE=1 SV=1
FBP+VCS/FBP-VCS	putative.down	-0.2	0.175824	298.2	0.176	3	2	inferred	---	----	Q9FY49	Q9FY49|LKHA4_ARATH Leukotriene A-4 hydrolase homolog OS=Arabidopsis thaliana GN=LKHA4 PE=2 SV=1
FBP+VCS/FBP-VCS	putative.down	-0.173	0.174825	296.5	0.176	3	1	inferred	---	----	Q94F40	Q94F40|GDL9_ARATH GDSL esterase/lipase At1g28600 OS=Arabidopsis thaliana GN=At1g28600 PE=2 SV=1
FBP+VCS/FBP-VCS	putative.up	0.17	0.175824	298.2	0.176	3	1	inferred	---	----	Q8LEU3	Q8LEU3|NOL_ARATH Chlorophyll(ide) b reductase NOL, chloroplastic OS=Arabidopsis thaliana GN=NOL PE=1 SV=1
FBP+VCS/FBP-VCS	putative.up	0.08	0.174825	296.5	0.176	3	6	inferred	---	----	Q42586	Q42586|UMPS_ARATH Uridine 5'-monophosphate synthase OS=Arabidopsis thaliana GN=PYRE-F PE=2 SV=2
FBP+VCS/FBP-VCS	putative.up	0.354	0.175824	298.2	0.177	1	1	inferred	---	----	Q9ZPY1	Q9ZPY1|PPOX2_ARATH Pyridoxine/pyridoxamine 5'-phosphate oxidase 2 OS=Arabidopsis thaliana GN=PPOX2 PE=1 SV=2
FBP+VCS/FBP-VCS	putative.down	-0.21	0.176823	299.89	0.177	1	1	inferred	---	----	Q9LZE4	Q9LZE4|Q9LZE4_ARATH Phosphoadenosine phosphosulfate (PAPS) reductase family protein OS=Arabidopsis thaliana GN=At5g03430 PE=4 SV=1
FBP+VCS/FBP-VCS	putative.up	0.166	0.176912	300.04	0.177	3	1	inferred	---	----	A0A1I9LQC5	A0A1I9LQC5|A0A1I9LQC5_ARATH Uncharacterized protein OS=Arabidopsis thaliana GN=At3g58875 PE=4 SV=1
FBP+VCS/FBP-VCS	putative.up	0.148	0.175824	298.2	0.177	3	1	inferred	---	----	Q9SF21	Q9SF21|Q9SF21_ARATH At3g11770 OS=Arabidopsis thaliana GN=F26K24.6 PE=1 SV=1
FBP+VCS/FBP-VCS	putative.down	-0.12	0.176823	299.89	0.177	3	2	inferred	---	----	Q8VXZ7	Q8VXZ7|AGAL3_ARATH Alpha-galactosidase 3 OS=Arabidopsis thaliana GN=AGAL3 PE=1 SV=1
FBP+VCS/FBP-VCS	putative.down	-0.101	0.175824	298.2	0.177	3	2	unresolved	---	----	O23138;Q9T0G2	O23138|CYC1_ARATH Cytochrome c-1 OS=Arabidopsis thaliana GN=CYTC-1 PE=1 SV=1
FBP+VCS/FBP-VCS	putative.down	-0.067	0.177822	301.59	0.177	3	6	inferred	---	----	Q9LEV3	Q9LEV3|CBSX3_ARATH CBS domain-containing protein CBSX3, mitochondrial OS=Arabidopsis thaliana GN=CBSX3 PE=1 SV=1
FBP+VCS/FBP-VCS	putative.down	-0.065	0.176412	299.19	0.177	3	11	unresolved	---	----	Q9C522;Q9FGX1	Q9C522|ACLB1_ARATH ATP-citrate synthase beta chain protein 1 OS=Arabidopsis thaliana GN=ACLB-1 PE=2 SV=1
FBP+VCS/FBP-VCS	putative.up	0.202	0.177822	301.59	0.178	3	1	inferred	---	----	Q70E96	Q70E96|AL3F1_ARATH Aldehyde dehydrogenase family 3 member F1 OS=Arabidopsis thaliana GN=ALDH3F1 PE=2 SV=2
FBP+VCS/FBP-VCS	putative.up	0.199	0.178821	303.28	0.178	3	1	inferred	---	----	Q9SIU2	Q9SIU2|NCBP1_ARATH Nuclear cap-binding protein subunit 1 OS=Arabidopsis thaliana GN=ABH1 PE=1 SV=2
FBP+VCS/FBP-VCS	putative.down	-0.187	0.178821	303.28	0.178	3	1	inferred	---	----	Q8W4Q1	Q8W4Q1|Q8W4Q1_ARATH At4g35360/F23E12_80 OS=Arabidopsis thaliana GN=At4g35360 PE=1 SV=1
FBP+VCS/FBP-VCS	putative.up	0.167	0.177822	301.59	0.178	3	1	unresolved	---	----	Q39196;Q8LAA6	Q39196|PIP14_ARATH Probable aquaporin PIP1-4 OS=Arabidopsis thaliana GN=PIP1.4 PE=1 SV=1
FBP+VCS/FBP-VCS	putative.up	0.139	0.178821	303.28	0.178	3	1	unresolved	---	----	Q8GSJ1;Q9S762	Q8GSJ1|HIS1B_ARATH ATP phosphoribosyltransferase 2, chloroplastic OS=Arabidopsis thaliana GN=HISN1B PE=1 SV=1
FBP+VCS/FBP-VCS	putative.down	-0.108	0.178821	303.28	0.178	3	3	inferred	---	----	O81644	O81644|VILI2_ARATH Villin-2 OS=Arabidopsis thaliana GN=VLN2 PE=1 SV=2
FBP+VCS/FBP-VCS	putative.down	-0.099	0.17982	304.98	0.178	3	4	inferred	---	----	Q84W89	Q84W89|RH37_ARATH DEAD-box ATP-dependent RNA helicase 37 OS=Arabidopsis thaliana GN=RH37 PE=2 SV=2
FBP+VCS/FBP-VCS	putative.up	0.098	0.177822	301.59	0.178	3	5	inferred	---	----	Q9SL67	Q9SL67|PRS4B_ARATH 26S proteasome regulatory subunit 4 homolog B OS=Arabidopsis thaliana GN=RPT2B PE=1 SV=1
FBP+VCS/FBP-VCS	putative.down	-0.059	0.178821	303.28	0.178	3	8	inferred	---	----	O82663	O82663|SDHA1_ARATH Succinate dehydrogenase [ubiquinone] flavoprotein subunit 1, mitochondrial OS=Arabidopsis thaliana GN=SDH1-1 PE=1 SV=1
FBP+VCS/FBP-VCS	putative.up	0.058	0.178821	303.28	0.178	3	11	inferred	---	----	O82662	O82662|SUCB_ARATH Succinate--CoA ligase [ADP-forming] subunit beta, mitochondrial OS=Arabidopsis thaliana GN=At2g20420 PE=1 SV=1
FBP+VCS/FBP-VCS	putative.down	-0.05	0.178821	303.28	0.178	3	12	unresolved	---	----	O80988;Q94B78	O80988|GCSP2_ARATH Glycine dehydrogenase (decarboxylating) 2, mitochondrial OS=Arabidopsis thaliana GN=GLDP2 PE=1 SV=1
FBP+VCS/FBP-VCS	putative.down	-0.298	0.17982	304.98	0.179	3	6	inferred	---	----	P92959	P92959|RK24_ARATH 50S ribosomal protein L24, chloroplastic OS=Arabidopsis thaliana GN=RPL24 PE=2 SV=2
FBP+VCS/FBP-VCS	putative.up	0.174	0.180819	306.67	0.179	3	1	inferred	---	----	Q8RXE9	Q8RXE9|SYWM_ARATH Tryptophan--tRNA ligase, chloroplastic/mitochondrial OS=Arabidopsis thaliana GN=OVA4 PE=1 SV=1
FBP+VCS/FBP-VCS	putative.up	0.142	0.18091	306.82	0.179	3	1	inferred	---	----	Q6DBI9	Q6DBI9|Q6DBI9_ARATH At5g10460 OS=Arabidopsis thaliana GN=At5g10460 PE=2 SV=1
FBP+VCS/FBP-VCS	putative.down	-0.094	0.180819	306.67	0.179	3	3	inferred	---	----	Q9M336	Q9M336|UPP_ARATH Uracil phosphoribosyltransferase, chloroplastic OS=Arabidopsis thaliana GN=UPP PE=1 SV=1
FBP+VCS/FBP-VCS	putative.down	-0.063	0.180819	306.67	0.179	3	9	inferred	---	----	Q9FV81	Q9FV81|GATB_ARATH Glutamyl-tRNA(Gln) amidotransferase subunit B, chloroplastic/mitochondrial OS=Arabidopsis thaliana GN=GATB PE=2 SV=1
FBP+VCS/FBP-VCS	putative.down	-0.173	0.182817	310.06	0.18	3	1	inferred	---	----	Q8LAD0	Q8LAD0|PDX2_ARATH Probable pyridoxal 5'-phosphate synthase subunit PDX2 OS=Arabidopsis thaliana GN=PDX2 PE=1 SV=1
FBP+VCS/FBP-VCS	putative.up	0.138	0.182817	310.06	0.18	3	1	unresolved	---	----	Q9LS02;Q9LS03	Q9LS02|AOC2_ARATH Allene oxide cyclase 2, chloroplastic OS=Arabidopsis thaliana GN=AOC2 PE=1 SV=1
FBP+VCS/FBP-VCS	putative.up	0.093	0.181818	308.36	0.18	3	3	inferred	---	----	O48726	O48726|RPN13_ARATH 26S proteasome regulatory subunit RPN13 OS=Arabidopsis thaliana GN=RPN13 PE=1 SV=2
FBP+VCS/FBP-VCS	putative.down	-0.164	0.182817	310.06	0.181	3	1	inferred	---	----	Q8GUK5	Q8GUK5|Q8GUK5_ARATH At3g05625 OS=Arabidopsis thaliana GN=At3g05625 PE=1 SV=1
FBP+VCS/FBP-VCS	putative.down	-0.16	0.184815	313.45	0.181	3	1	inferred	---	----	Q9FIS4	Q9FIS4|Q9FIS4_ARATH ATP-dependent Clp protease ATP-binding subunit OS=Arabidopsis thaliana GN=MTG10.17 PE=2 SV=1
FBP+VCS/FBP-VCS	putative.up	0.122	0.182817	310.06	0.181	3	2	inferred	---	----	P46637	P46637|ARGI1_ARATH Arginase 1, mitochondrial OS=Arabidopsis thaliana GN=ARGAH1 PE=1 SV=1
FBP+VCS/FBP-VCS	putative.up	0.099	0.182817	310.06	0.181	3	3	inferred	---	----	O64688	O64688|ODPB3_ARATH Pyruvate dehydrogenase E1 component subunit beta-3, chloroplastic OS=Arabidopsis thaliana GN=E1-BETA-2 PE=2 SV=1
FBP+VCS/FBP-VCS	putative.down	-0.093	0.183816	311.75	0.181	3	5	inferred	---	----	P59259	P59259|H4_ARATH Histone H4 OS=Arabidopsis thaliana GN=At1g07660 PE=1 SV=2
FBP+VCS/FBP-VCS	putative.up	0.221	0.184815	313.45	0.182	2	1	inferred	---	----	Q38865	Q38865|EXPA6_ARATH Expansin-A6 OS=Arabidopsis thaliana GN=EXPA6 PE=2 SV=2
FBP+VCS/FBP-VCS	putative.up	0.154	0.184815	313.45	0.182	3	1	inferred	---	----	Q8VZ34	Q8VZ34|Q8VZ34_ARATH Ankyrin repeat family protein OS=Arabidopsis thaliana GN=At2g26210 PE=2 SV=1
FBP+VCS/FBP-VCS	putative.down	-0.152	0.184815	313.45	0.182	3	1	inferred	---	----	O80837	O80837|REMO_ARATH Remorin OS=Arabidopsis thaliana GN=DBP PE=1 SV=1
FBP+VCS/FBP-VCS	putative.up	0.104	0.184815	313.45	0.182	3	3	inferred	---	----	Q9SZP8	Q9SZP8|IF4B3_ARATH Eukaryotic translation initiation factor 4B3 OS=Arabidopsis thaliana GN=EIF4B3 PE=1 SV=1
FBP+VCS/FBP-VCS	putative.up	0.087	0.184815	313.45	0.182	3	3	inferred	---	----	P23686	P23686|METK1_ARATH S-adenosylmethionine synthase 1 OS=Arabidopsis thaliana GN=SAM1 PE=1 SV=2
FBP+VCS/FBP-VCS	putative.up	0.073	0.184815	313.45	0.182	3	5	inferred	---	----	O22841	O22841|CHI62_ARATH Endochitinase At2g43620 OS=Arabidopsis thaliana GN=At2g43620 PE=3 SV=1
FBP+VCS/FBP-VCS	putative.up	0.17	0.186813	316.84	0.183	3	1	inferred	---	----	O22793	O22793|MORF2_ARATH Multiple organellar RNA editing factor 2, chloroplastic OS=Arabidopsis thaliana GN=MORF2 PE=1 SV=1
FBP+VCS/FBP-VCS	putative.up	0.105	0.186813	316.84	0.183	3	3	inferred	---	----	Q42440	Q42440|PAI1_ARATH N-(5'-phosphoribosyl)anthranilate isomerase 1, chloroplastic OS=Arabidopsis thaliana GN=PAI1 PE=2 SV=1
FBP+VCS/FBP-VCS	putative.up	0.175	0.187812	318.53	0.184	3	1	inferred	---	----	Q9LXT3	Q9LXT3|MBF1B_ARATH Multiprotein-bridging factor 1b OS=Arabidopsis thaliana GN=MBF1B PE=2 SV=1
FBP+VCS/FBP-VCS	putative.down	-1.748	0.188811	320.22	0.185	3	1	inferred	---	----	Q8W4S5	Q8W4S5|Y5371_ARATH Probable LRR receptor-like serine/threonine-protein kinase At5g63710 OS=Arabidopsis thaliana GN=At5g63710 PE=2 SV=1
FBP+VCS/FBP-VCS	putative.up	0.158	0.188811	320.22	0.185	3	1	inferred	---	----	P92985	P92985|RBP1C_ARATH Ran-binding protein 1 homolog c OS=Arabidopsis thaliana GN=RANBP1C PE=2 SV=1
FBP+VCS/FBP-VCS	putative.down	-0.103	0.188811	320.22	0.185	3	2	inferred	---	----	A0A1P8BDN6	A0A1P8BDN6|A0A1P8BDN6_ARATH Ferredoxin/thioredoxin reductase subunit A (Variable subunit) 2 OS=Arabidopsis thaliana GN=FTRA2 PE=4 SV=1
FBP+VCS/FBP-VCS	putative.up	0.073	0.18981	321.92	0.186	3	6	inferred	---	----	F4J5S1	F4J5S1|CLU_ARATH Clustered mitochondria protein OS=Arabidopsis thaliana GN=FMT PE=2 SV=1
FBP+VCS/FBP-VCS	putative.down	-0.064	0.190809	323.61	0.186	3	6	unresolved	---	----	F4IW47;Q8RWV0	F4IW47|TKTC2_ARATH Transketolase-2, chloroplastic OS=Arabidopsis thaliana GN=TKL-2 PE=1 SV=1
FBP+VCS/FBP-VCS	putative.up	0.062	0.18981	321.92	0.186	3	8	inferred	---	----	P20115	P20115|CISY4_ARATH Citrate synthase 4, mitochondrial OS=Arabidopsis thaliana GN=CSY4 PE=1 SV=3
FBP+VCS/FBP-VCS	putative.down	-0.347	0.191808	325.31	0.187	1	1	inferred	---	----	A4FVN8	A4FVN8|A4FVN8_ARATH At1g10580 OS=Arabidopsis thaliana GN=At1g10580 PE=2 SV=1
FBP+VCS/FBP-VCS	putative.up	0.195	0.191808	325.31	0.187	3	1	inferred	---	----	Q42483	Q42483|Q42483_ARATH DNA-directed RNA polymerase 14 kDa subunit (AtRPAC14) OS=Arabidopsis thaliana GN=AtRPAC14 PE=2 SV=1
FBP+VCS/FBP-VCS	putative.up	0.184	0.192807	327	0.188	3	1	inferred	---	----	Q945Q5	Q945Q5|Q945Q5_ARATH At2g30700/T11J7.9 OS=Arabidopsis thaliana GN=At2g30695 PE=2 SV=1
FBP+VCS/FBP-VCS	putative.up	0.149	0.192807	327	0.188	3	2	inferred	---	----	O65570	O65570|VILI4_ARATH Villin-4 OS=Arabidopsis thaliana GN=VLN4 PE=1 SV=1
FBP+VCS/FBP-VCS	putative.down	-0.148	0.192807	327	0.188	3	1	inferred	---	----	F4K455	F4K455|F4K455_ARATH Ribosomal protein L7Ae/L30e/S12e/Gadd45 family protein OS=Arabidopsis thaliana GN=At5g20160 PE=4 SV=1
FBP+VCS/FBP-VCS	putative.up	0.13	0.192807	327	0.188	3	2	inferred	---	----	O49482	O49482|CADH5_ARATH Cinnamyl alcohol dehydrogenase 5 OS=Arabidopsis thaliana GN=CAD5 PE=1 SV=1
FBP+VCS/FBP-VCS	putative.up	0.287	0.193806	328.7	0.189	1	1	inferred	---	----	Q8VZP1	Q8VZP1|GPP2_ARATH (DL)-glycerol-3-phosphatase 2 OS=Arabidopsis thaliana GN=GPP2 PE=1 SV=1
FBP+VCS/FBP-VCS	putative.down	-0.184	0.194805	330.39	0.189	3	1	inferred	---	----	rev_P42498	P42498|PHYE_ARATH reversed Phytochrome E OS=Arabidopsis thaliana GN=PHYE PE=1 SV=2
FBP+VCS/FBP-VCS	putative.down	-0.181	0.194805	330.39	0.189	3	1	inferred	---	----	Q8RV68	Q8RV68|Q8RV68_ARATH Expressed protein OS=Arabidopsis thaliana GN=At2g31725 PE=2 SV=1
FBP+VCS/FBP-VCS	putative.down	-0.174	0.194805	330.39	0.189	3	1	unresolved	---	----	O04848;Q94F49;Q9C681;Q9C944;Q9FJE8	O04848|H2AXA_ARATH Probable histone H2AXa OS=Arabidopsis thaliana GN=At1g08880 PE=1 SV=1
FBP+VCS/FBP-VCS	putative.down	-0.171	0.194805	330.39	0.189	3	1	inferred	---	----	Q9FKA3	Q9FKA3|Q9FKA3_ARATH TLD-domain containing nucleolar protein OS=Arabidopsis thaliana GN=MIJ24.8 PE=4 SV=1
FBP+VCS/FBP-VCS	putative.up	0.17	0.194805	330.39	0.189	3	1	inferred	---	----	B3LFA4	B3LFA4|SYCC2_ARATH Cysteine--tRNA ligase 2, cytoplasmic OS=Arabidopsis thaliana GN=At5g38830 PE=2 SV=1
FBP+VCS/FBP-VCS	putative.up	0.162	0.194805	330.39	0.189	3	2	inferred	---	----	P92974	P92974|UBE12_ARATH Ubiquitin-activating enzyme E1 2 OS=Arabidopsis thaliana GN=UBA2 PE=1 SV=1
FBP+VCS/FBP-VCS	putative.up	0.154	0.195804	332.08	0.189	3	1	inferred	---	----	A8MQW3	A8MQW3|A8MQW3_ARATH AT2G21270 protein OS=Arabidopsis thaliana GN=UFD1 PE=2 SV=1
FBP+VCS/FBP-VCS	putative.down	-0.093	0.195804	332.08	0.189	3	3	inferred	---	----	Q9FIJ4	Q9FIJ4|RD522_ARATH DNA repair RAD52-like protein 2, chloroplastic OS=Arabidopsis thaliana GN=RAD52-2 PE=2 SV=1
FBP+VCS/FBP-VCS	putative.up	0.08	0.194805	330.39	0.189	3	3	inferred	---	----	P04778	P04778|CB1C_ARATH Chlorophyll a-b binding protein 1, chloroplastic OS=Arabidopsis thaliana GN=LHCB1.3 PE=1 SV=1
FBP+VCS/FBP-VCS	putative.up	0.059	0.194805	330.39	0.189	3	8	inferred	---	----	P42643	P42643|14331_ARATH 14-3-3-like protein GF14 chi OS=Arabidopsis thaliana GN=GRF1 PE=1 SV=3
FBP+VCS/FBP-VCS	putative.down	-0.057	0.194805	330.39	0.189	3	12	inferred	---	----	Q9SIP1	Q9SIP1|UP3_ARATH Stress-response A/B barrel domain-containing protein UP3 OS=Arabidopsis thaliana GN=UP3 PE=1 SV=1
FBP+VCS/FBP-VCS	putative.up	0.167	0.196803	333.78	0.19	3	1	inferred	---	----	Q9XI91	Q9XI91|IF5A1_ARATH Eukaryotic translation initiation factor 5A-1 OS=Arabidopsis thaliana GN=ELF5A-1 PE=1 SV=1
FBP+VCS/FBP-VCS	putative.down	-0.194	0.197802	335.47	0.191	3	2	inferred	---	----	Q9FHX5	Q9FHX5|E1310_ARATH Glucan endo-1,3-beta-glucosidase 10 OS=Arabidopsis thaliana GN=At5g42100 PE=1 SV=1
FBP+VCS/FBP-VCS	putative.up	0.188	0.198801	337.17	0.191	3	1	inferred	---	----	Q6NKS4	Q6NKS4|LIL32_ARATH Light-harvesting complex-like protein 3 isotype 2, chloroplastic OS=Arabidopsis thaliana GN=LIL3.2 PE=1 SV=1
FBP+VCS/FBP-VCS	putative.down	-0.098	0.197802	335.47	0.191	3	3	inferred	---	----	Q9SJ89	Q9SJ89|FTRC_ARATH Ferredoxin-thioredoxin reductase catalytic chain, chloroplastic OS=Arabidopsis thaliana GN=FTRC PE=2 SV=1
FBP+VCS/FBP-VCS	putative.up	0.157	0.198801	337.17	0.192	3	1	inferred	---	----	Q949Y0	Q949Y0|UBP6_ARATH Ubiquitin carboxyl-terminal hydrolase 6 OS=Arabidopsis thaliana GN=UBP6 PE=1 SV=1
FBP+VCS/FBP-VCS	putative.up	0.125	0.1998	338.86	0.192	3	3	inferred	---	----	F4I893-2	F4I893-2|ILA_ARATH Isoform 2 of Protein ILITYHIA OS=Arabidopsis thaliana GN=ILA
FBP+VCS/FBP-VCS	putative.down	-0.068	0.198801	337.17	0.192	3	7	inferred	---	----	Q9S7B5	Q9S7B5|THRC1_ARATH Threonine synthase 1, chloroplastic OS=Arabidopsis thaliana GN=TS1 PE=1 SV=1
FBP+VCS/FBP-VCS	putative.down	-0.063	0.1998	338.86	0.192	3	9	inferred	---	----	Q9LIK0	Q9LIK0|PKP1_ARATH Plastidial pyruvate kinase 1, chloroplastic OS=Arabidopsis thaliana GN=PKP1 PE=1 SV=1
FBP+VCS/FBP-VCS	putative.down	-0.061	0.198801	337.17	0.192	3	8	inferred	---	----	Q94JX9	Q94JX9|NACA2_ARATH Nascent polypeptide-associated complex subunit alpha-like protein 2 OS=Arabidopsis thaliana GN=At3g49470 PE=2 SV=2
FBP+VCS/FBP-VCS	putative.up	0.165	0.203796	345.64	0.195	3	1	inferred	---	----	Q9SJZ7	Q9SJZ7|DNJA6_ARATH Chaperone protein dnaJ A6, chloroplastic OS=Arabidopsis thaliana GN=DJA6 PE=2 SV=2
FBP+VCS/FBP-VCS	putative.down	-0.113	0.202797	343.94	0.195	3	2	inferred	---	----	O49347	O49347|PSBY_ARATH Photosystem II core complex proteins psbY, chloroplastic OS=Arabidopsis thaliana GN=PSBY PE=2 SV=1
FBP+VCS/FBP-VCS	putative.down	-0.197	0.203796	345.64	0.196	3	1	unresolved	---	----	Q9LW00;Q9XI36	Q9LW00|MBD11_ARATH Methyl-CpG-binding domain-containing protein 11 OS=Arabidopsis thaliana GN=MBD11 PE=1 SV=1
FBP+VCS/FBP-VCS	putative.up	0.184	0.204795	347.33	0.196	3	1	inferred	---	----	Q9SRX5	Q9SRX5|Q9SRX5_ARATH F22D16.19 protein OS=Arabidopsis thaliana GN=F22D16.19 PE=2 SV=1
FBP+VCS/FBP-VCS	putative.down	-0.162	0.204795	347.33	0.196	3	1	inferred	---	----	Q9SU88	Q9SU88|Q9SU88_ARATH S-adenosyl-L-methionine-dependent methyltransferases superfamily protein OS=Arabidopsis thaliana GN=At4g29590 PE=4 SV=1
FBP+VCS/FBP-VCS	putative.up	0.156	0.204795	347.33	0.196	3	1	unresolved	---	----	Q9M0V6;Q9S9P8	Q9M0V6|FNRR1_ARATH Ferredoxin--NADP reductase, root isozyme 1, chloroplastic OS=Arabidopsis thaliana GN=RFNR1 PE=2 SV=2
FBP+VCS/FBP-VCS	putative.up	0.136	0.204795	347.33	0.196	3	2	inferred	---	----	Q1H537	Q1H537|DCVR_ARATH Divinyl chlorophyllide a 8-vinyl-reductase, chloroplastic OS=Arabidopsis thaliana GN=DVR PE=1 SV=1
FBP+VCS/FBP-VCS	putative.up	0.11	0.205794	349.03	0.196	3	2	inferred	---	----	Q9CA23	Q9CA23|UFM1_ARATH Ubiquitin-fold modifier 1 OS=Arabidopsis thaliana GN=At1g77710 PE=3 SV=1
FBP+VCS/FBP-VCS	putative.up	0.098	0.203796	345.64	0.196	3	4	inferred	---	----	Q94K30	Q94K30|Q94K30_ARATH AT1G01800 protein OS=Arabidopsis thaliana GN=At1g01800 PE=2 SV=1
FBP+VCS/FBP-VCS	putative.up	0.09	0.203796	345.64	0.196	3	4	inferred	---	----	O64530	O64530|STR1_ARATH Thiosulfate/3-mercaptopyruvate sulfurtransferase 1, mitochondrial OS=Arabidopsis thaliana GN=STR1 PE=1 SV=1
FBP+VCS/FBP-VCS	putative.up	0.145	0.205794	349.03	0.197	3	2	inferred	---	----	Q9LK96	Q9LK96|Q9LK96_ARATH AT3g15090/K15M2_24 OS=Arabidopsis thaliana GN=At3g15090 PE=2 SV=1
FBP+VCS/FBP-VCS	putative.up	0.133	0.205794	349.03	0.197	3	2	inferred	---	----	Q8LPJ4	Q8LPJ4|AB2E_ARATH ABC transporter E family member 2 OS=Arabidopsis thaliana GN=ABCE2 PE=2 SV=1
FBP+VCS/FBP-VCS	putative.down	-0.123	0.206793	350.72	0.197	3	1	unresolved	---	----	P50318;Q9LD57;Q9SAJ4	P50318|PGKH2_ARATH Phosphoglycerate kinase 2, chloroplastic OS=Arabidopsis thaliana GN=At1g56190 PE=1 SV=3
FBP+VCS/FBP-VCS	putative.up	0.071	0.205794	349.03	0.197	3	6	inferred	---	----	Q93VG5	Q93VG5|RS81_ARATH 40S ribosomal protein S8-1 OS=Arabidopsis thaliana GN=RPS8A PE=1 SV=1
FBP+VCS/FBP-VCS	putative.down	-0.064	0.206793	350.72	0.197	3	8	inferred	---	----	Q9ZVA2	Q9ZVA2|EP1L2_ARATH EP1-like glycoprotein 2 OS=Arabidopsis thaliana GN=At1g78830 PE=1 SV=1
FBP+VCS/FBP-VCS	putative.up	0.06	0.205794	349.03	0.197	3	9	inferred	---	----	Q8VZF3	Q8VZF3|CGEP_ARATH Probable glutamyl endopeptidase, chloroplastic OS=Arabidopsis thaliana GN=GEP PE=2 SV=2
FBP+VCS/FBP-VCS	putative.up	0.179	0.207792	352.42	0.198	3	1	inferred	---	----	F4I3I1	F4I3I1|F4I3I1_ARATH FAD/NAD(P)-binding oxidoreductase family protein OS=Arabidopsis thaliana GN=At1g55980 PE=4 SV=2
FBP+VCS/FBP-VCS	putative.up	0.173	0.207792	352.42	0.198	2	1	inferred	---	----	Q67YI9	Q67YI9|EPN2_ARATH Clathrin interactor EPSIN 2 OS=Arabidopsis thaliana GN=EPSIN2 PE=1 SV=1
FBP+VCS/FBP-VCS	putative.up	0.113	0.208791	354.11	0.198	3	2	inferred	---	----	Q9C5C4	Q9C5C4|ARGE_ARATH Acetylornithine deacetylase OS=Arabidopsis thaliana GN=At4g17830 PE=2 SV=1
FBP+VCS/FBP-VCS	putative.down	-0.104	0.208791	354.11	0.198	3	2	inferred	---	----	Q8GRT9	Q8GRT9|Q8GRT9_ARATH Putative acetyl-CoA carboxylase biotin-containing subunit OS=Arabidopsis thaliana GN=At3g15690 PE=2 SV=1
FBP+VCS/FBP-VCS	putative.up	0.083	0.207792	352.42	0.198	3	5	inferred	---	----	Q9S795	Q9S795|BADH1_ARATH Betaine aldehyde dehydrogenase 1, chloroplastic OS=Arabidopsis thaliana GN=ALDH10A8 PE=2 SV=1
FBP+VCS/FBP-VCS	putative.down	-0.07	0.207792	352.42	0.198	3	5	inferred	---	----	Q9FJY6	Q9FJY6|Q9FJY6_ARATH Glucose-6-phosphate 1-epimerase OS=Arabidopsis thaliana GN=At5g66530 PE=2 SV=1
FBP+VCS/FBP-VCS	putative.up	0.067	0.207792	352.42	0.198	3	6	inferred	---	----	Q93XM7	Q93XM7|MCAT_ARATH Mitochondrial carnitine/acylcarnitine carrier-like protein OS=Arabidopsis thaliana GN=BOU PE=1 SV=1
FBP+VCS/FBP-VCS	putative.down	-0.41	0.20979	355.8	0.199	3	3	inferred	---	----	F4IAP5	F4IAP5|F4IAP5_ARATH Ketose-bisphosphate aldolase class-II family protein OS=Arabidopsis thaliana GN=At1g18270 PE=4 SV=1
FBP+VCS/FBP-VCS	putative.up	0.115	0.20979	355.8	0.199	3	2	inferred	---	----	Q8L719	Q8L719|THO4B_ARATH THO complex subunit 4B OS=Arabidopsis thaliana GN=ALY2 PE=1 SV=1
FBP+VCS/FBP-VCS	putative.up	0.108	0.20979	355.8	0.199	3	2	inferred	---	----	Q93VA8	Q93VA8|Q93VA8_ARATH Alba DNA/RNA-binding protein OS=Arabidopsis thaliana GN=At1g76010 PE=2 SV=1
FBP+VCS/FBP-VCS	putative.up	0.056	0.210789	357.5	0.199	3	9	inferred	---	----	Q96251	Q96251|ATPO_ARATH ATP synthase subunit O, mitochondrial OS=Arabidopsis thaliana GN=At5g13450 PE=1 SV=2
FBP+VCS/FBP-VCS	putative.up	0.187	0.210789	357.5	0.2	3	1	unresolved	---	----	Q9LTT8;Q9LTT9	Q9LTT8|VCS_ARATH Enhancer of mRNA-decapping protein 4 OS=Arabidopsis thaliana GN=VCS PE=1 SV=1
FBP+VCS/FBP-VCS	putative.up	0.167	0.210789	357.5	0.2	3	1	inferred	---	----	P46312	P46312|FAD6C_ARATH Omega-6 fatty acid desaturase, chloroplastic OS=Arabidopsis thaliana GN=FAD6 PE=1 SV=2
FBP+VCS/FBP-VCS	putative.up	0.187	0.212787	360.89	0.201	3	1	inferred	---	----	O81098	O81098|RPB5A_ARATH DNA-directed RNA polymerases II and IV subunit 5A OS=Arabidopsis thaliana GN=NRPB5A PE=1 SV=1
FBP+VCS/FBP-VCS	putative.down	-0.177	0.212787	360.89	0.201	3	1	inferred	---	----	Q9SEU7	Q9SEU7|TRXM3_ARATH Thioredoxin M3, chloroplastic OS=Arabidopsis thaliana GN=GAT1 PE=2 SV=2
FBP+VCS/FBP-VCS	putative.up	0.093	0.212787	360.89	0.201	3	3	inferred	---	----	Q9FGF0	Q9FGF0|PGML1_ARATH Phosphoglycerate mutase-like protein 1 OS=Arabidopsis thaliana GN=At5g64460 PE=2 SV=1
FBP+VCS/FBP-VCS	putative.up	0.077	0.214785	364.28	0.201	3	3	unresolved	---	----	P50883;Q9FF52;Q9LFH5	P50883|RL121_ARATH 60S ribosomal protein L12-1 OS=Arabidopsis thaliana GN=RPL12A PE=2 SV=2
FBP+VCS/FBP-VCS	putative.up	0.072	0.213786	362.58	0.201	3	4	inferred	---	----	Q8LB10	Q8LB10|CLPR4_ARATH ATP-dependent Clp protease proteolytic subunit-related protein 4, chloroplastic OS=Arabidopsis thaliana GN=CLPR4 PE=1 SV=1
FBP+VCS/FBP-VCS	putative.down	-0.191	0.215784	365.97	0.202	3	1	inferred	---	----	F4J469	F4J469|TI22L_ARATH Protein TIC 22-like, chloroplastic OS=Arabidopsis thaliana GN=TIC22L PE=3 SV=1
FBP+VCS/FBP-VCS	putative.down	-0.173	0.214785	364.28	0.202	3	1	inferred	---	----	Q9ZWA8	Q9ZWA8|FLA9_ARATH Fasciclin-like arabinogalactan protein 9 OS=Arabidopsis thaliana GN=FLA9 PE=1 SV=1
FBP+VCS/FBP-VCS	putative.down	-0.166	0.214785	364.28	0.202	3	1	inferred	---	----	Q94C57	Q94C57|U73B2_ARATH UDP-glucosyl transferase 73B2 OS=Arabidopsis thaliana GN=UGT73B2 PE=1 SV=1
FBP+VCS/FBP-VCS	putative.up	0.099	0.213786	362.58	0.202	3	2	inferred	---	----	Q9M885	Q9M885|RS72_ARATH 40S ribosomal protein S7-2 OS=Arabidopsis thaliana GN=RPS7B PE=2 SV=1
FBP+VCS/FBP-VCS	putative.up	0.09	0.213786	362.58	0.202	3	4	inferred	---	----	Q9FM47	Q9FM47|Q9FM47_ARATH RNA-binding (RRM/RBD/RNP motifs) family protein OS=Arabidopsis thaliana GN=MNF13.1 PE=2 SV=1
FBP+VCS/FBP-VCS	putative.up	0.082	0.214785	364.28	0.202	3	4	inferred	---	----	Q39242	Q39242|TRXB2_ARATH Thioredoxin reductase 2 OS=Arabidopsis thaliana GN=NTR2 PE=2 SV=2
FBP+VCS/FBP-VCS	putative.up	0.079	0.214785	364.28	0.202	3	4	inferred	---	----	O49203	O49203|NDK3_ARATH Nucleoside diphosphate kinase III, chloroplastic/mitochondrial OS=Arabidopsis thaliana GN=NDPK3 PE=1 SV=1
FBP+VCS/FBP-VCS	putative.up	0.074	0.213786	362.58	0.202	3	5	inferred	---	----	O48661	O48661|SPD2_ARATH Spermidine synthase 2 OS=Arabidopsis thaliana GN=SPDSYN2 PE=1 SV=2
FBP+VCS/FBP-VCS	putative.up	0.069	0.215784	365.97	0.202	3	6	inferred	---	----	P93832	P93832|LEU32_ARATH 3-isopropylmalate dehydrogenase 2, chloroplastic OS=Arabidopsis thaliana GN=IMDH2 PE=1 SV=1
FBP+VCS/FBP-VCS	putative.down	-0.068	0.214785	364.28	0.202	3	5	inferred	---	----	B9DHQ0	B9DHQ0|TBA5_ARATH Tubulin alpha-5 chain OS=Arabidopsis thaliana GN=TUBA5 PE=1 SV=2
FBP+VCS/FBP-VCS	putative.down	-0.061	0.213786	362.58	0.202	3	10	inferred	---	----	O82628	O82628|VATG1_ARATH V-type proton ATPase subunit G1 OS=Arabidopsis thaliana GN=VHA-G1 PE=1 SV=1
FBP+VCS/FBP-VCS	putative.up	0.056	0.214785	364.28	0.202	3	9	inferred	---	----	Q96533	Q96533|ADHX_ARATH Alcohol dehydrogenase class-3 OS=Arabidopsis thaliana GN=ADH2 PE=1 SV=2
FBP+VCS/FBP-VCS	putative.up	0.046	0.214785	364.28	0.202	3	15	inferred	---	----	P46248	P46248|AAT5_ARATH Aspartate aminotransferase, chloroplastic OS=Arabidopsis thaliana GN=ASP5 PE=1 SV=2
FBP+VCS/FBP-VCS	putative.down	-0.166	0.216783	367.66	0.203	3	1	inferred	---	----	Q9ZW13	Q9ZW13|TRNH6_ARATH Tropinone reductase homolog At2g29290 OS=Arabidopsis thaliana GN=At2g29290 PE=2 SV=1
FBP+VCS/FBP-VCS	putative.up	0.164	0.216783	367.66	0.203	3	1	unresolved	---	----	Q9C8P0;Q9SQI8	Q9C8P0|ODP25_ARATH Dihydrolipoyllysine-residue acetyltransferase component 5 of pyruvate dehydrogenase complex, chloroplastic OS=Arabidopsis thaliana GN=EMB3003 PE=2 SV=1
FBP+VCS/FBP-VCS	putative.up	0.131	0.216783	367.66	0.203	3	1	inferred	---	----	P60039	P60039|RL73_ARATH 60S ribosomal protein L7-3 OS=Arabidopsis thaliana GN=RPL7C PE=2 SV=1
FBP+VCS/FBP-VCS	putative.up	0.104	0.216783	367.66	0.203	3	3	inferred	---	----	P51418	P51418|R18A2_ARATH 60S ribosomal protein L18a-2 OS=Arabidopsis thaliana GN=RPL18AB PE=1 SV=2
FBP+VCS/FBP-VCS	putative.up	0.174	0.218781	371.05	0.204	3	1	inferred	---	----	Q8H114	Q8H114|Q8H114_ARATH Appr-1-p processing enzyme family protein OS=Arabidopsis thaliana GN=At2g40600 PE=1 SV=1
FBP+VCS/FBP-VCS	putative.down	-0.104	0.218781	371.05	0.204	3	2	inferred	---	----	Q9SUI6	Q9SUI6|PSAH2_ARATH Photosystem I reaction center subunit VI-2, chloroplastic OS=Arabidopsis thaliana GN=PSAH2 PE=2 SV=1
FBP+VCS/FBP-VCS	putative.down	-0.084	0.218781	371.05	0.204	3	3	inferred	---	----	Q07473	Q07473|CB4A_ARATH Chlorophyll a-b binding protein CP29.1, chloroplastic OS=Arabidopsis thaliana GN=LHCB4.1 PE=1 SV=1
FBP+VCS/FBP-VCS	putative.up	0.081	0.218781	371.05	0.204	3	4	inferred	---	----	Q9FX54	Q9FX54|G3PC2_ARATH Glyceraldehyde-3-phosphate dehydrogenase GAPC2, cytosolic OS=Arabidopsis thaliana GN=GAPC2 PE=1 SV=1
FBP+VCS/FBP-VCS	putative.down	-0.167	0.21978	372.75	0.205	3	1	inferred	---	----	Q9FKP0	Q9FKP0|PSRP6_ARATH 50S ribosomal protein 6, chloroplastic OS=Arabidopsis thaliana GN=PSRP6 PE=3 SV=1
FBP+VCS/FBP-VCS	putative.up	0.123	0.21978	372.75	0.205	3	2	unresolved	---	----	Q39043;Q8GUM2;Q9LDZ0;Q9LKR3	Q39043|MD37F_ARATH Mediator of RNA polymerase II transcription subunit 37f OS=Arabidopsis thaliana GN=MED37F PE=1 SV=2
FBP+VCS/FBP-VCS	putative.up	0.117	0.220779	374.44	0.206	3	2	inferred	---	----	O65355	O65355|GGH2_ARATH Gamma-glutamyl hydrolase 2 OS=Arabidopsis thaliana GN=GGH2 PE=1 SV=2
FBP+VCS/FBP-VCS	putative.up	0.054	0.221778	376.14	0.206	3	11	inferred	---	----	P82658	P82658|TL19_ARATH Thylakoid lumenal 19 kDa protein, chloroplastic OS=Arabidopsis thaliana GN=At3g63540 PE=1 SV=2
FBP+VCS/FBP-VCS	putative.up	0.303	0.222777	377.83	0.207	3	3	inferred	---	----	P32826	P32826|SCP49_ARATH Serine carboxypeptidase-like 49 OS=Arabidopsis thaliana GN=SCPL49 PE=2 SV=2
FBP+VCS/FBP-VCS	putative.up	0.149	0.222777	377.83	0.207	3	1	inferred	---	----	Q94BY3	Q94BY3|Q94BY3_ARATH Translocon-associated protein subunit beta OS=Arabidopsis thaliana GN=MUA22.2 PE=2 SV=1
FBP+VCS/FBP-VCS	putative.down	-0.108	0.222777	377.83	0.207	3	1	unresolved	---	----	P04778;Q39142;Q9S7J7;Q9S7M0;Q9SHR7;Q9XF87	P04778|CB1C_ARATH Chlorophyll a-b binding protein 1, chloroplastic OS=Arabidopsis thaliana GN=LHCB1.3 PE=1 SV=1
FBP+VCS/FBP-VCS	putative.up	0.104	0.223776	379.52	0.207	3	2	inferred	---	----	O24653	O24653|GDI2_ARATH Guanosine nucleotide diphosphate dissociation inhibitor 2 OS=Arabidopsis thaliana GN=GDI2 PE=2 SV=1
FBP+VCS/FBP-VCS	putative.up	0.068	0.222777	377.83	0.207	3	4	inferred	---	----	Q8GW48	Q8GW48|Q8GW48_ARATH At4g15810 OS=Arabidopsis thaliana GN=HSBP PE=2 SV=1
FBP+VCS/FBP-VCS	putative.down	-0.177	0.223776	379.52	0.208	3	1	inferred	---	----	F4I5H7	F4I5H7|F4I5H7_ARATH Anthranilate phosphoribosyltransferase OS=Arabidopsis thaliana GN=At1g70570 PE=4 SV=1
FBP+VCS/FBP-VCS	putative.up	0.162	0.224775	381.22	0.208	3	1	inferred	---	----	Q8RXF8	Q8RXF8|MIRO1_ARATH Mitochondrial Rho GTPase 1 OS=Arabidopsis thaliana GN=MIRO1 PE=1 SV=1
FBP+VCS/FBP-VCS	putative.down	-0.161	0.224775	381.22	0.208	3	1	inferred	---	----	P92981	P92981|APR2_ARATH 5'-adenylylsulfate reductase 2, chloroplastic OS=Arabidopsis thaliana GN=APR2 PE=1 SV=2
FBP+VCS/FBP-VCS	putative.down	-0.135	0.224775	381.22	0.208	3	1	unresolved	---	----	O23406;Q9LR44	O23406|U75D1_ARATH UDP-glycosyltransferase 75D1 OS=Arabidopsis thaliana GN=UGT75D1 PE=2 SV=2
FBP+VCS/FBP-VCS	putative.down	-0.115	0.223776	379.52	0.208	3	1	unresolved	---	----	P19366;Q9C5A9	P19366|ATPB_ARATH ATP synthase subunit beta, chloroplastic OS=Arabidopsis thaliana GN=atpB PE=1 SV=2
FBP+VCS/FBP-VCS	putative.down	-0.094	0.223776	379.52	0.208	3	4	inferred	---	----	Q9LJE5	Q9LJE5|Q9LJE5_ARATH AT3g13460/MRP15_10 OS=Arabidopsis thaliana GN=ECT2 PE=1 SV=1
FBP+VCS/FBP-VCS	putative.up	0.08	0.224775	381.22	0.208	3	3	inferred	---	----	Q501F7	Q501F7|Q501F7_ARATH At1g21440 OS=Arabidopsis thaliana GN=At1g21440 PE=2 SV=1
FBP+VCS/FBP-VCS	putative.up	0.192	0.226773	384.61	0.209	3	1	inferred	---	----	Q8VZI8	Q8VZI8|FTSHA_ARATH ATP-dependent zinc metalloprotease FTSH 10, mitochondrial OS=Arabidopsis thaliana GN=FTSH10 PE=1 SV=1
FBP+VCS/FBP-VCS	putative.up	0.101	0.226773	384.61	0.209	3	2	inferred	---	----	Q9FIX1	Q9FIX1|AIGLB_ARATH AIG2-like protein B OS=Arabidopsis thaliana GN=AIG2LB PE=1 SV=1
FBP+VCS/FBP-VCS	putative.down	-0.17	0.226773	384.61	0.21	3	1	inferred	---	----	Q9FGK0	Q9FGK0|NDUB8_ARATH NADH dehydrogenase [ubiquinone] 1 beta subcomplex subunit 8, mitochondrial OS=Arabidopsis thaliana GN=At5g47570 PE=2 SV=1
FBP+VCS/FBP-VCS	putative.up	0.125	0.227772	386.3	0.21	3	2	inferred	---	----	Q9SSK7	Q9SSK7|MLP34_ARATH MLP-like protein 34 OS=Arabidopsis thaliana GN=MLP34 PE=2 SV=1
FBP+VCS/FBP-VCS	putative.up	0.166	0.228771	388	0.211	3	1	inferred	---	----	Q93Y40	Q93Y40|ORP3C_ARATH Oxysterol-binding protein-related protein 3C OS=Arabidopsis thaliana GN=ORP3C PE=2 SV=1
FBP+VCS/FBP-VCS	putative.down	-0.164	0.22977	389.69	0.211	3	1	inferred	---	----	Q9SKZ1	Q9SKZ1|PUR_ARATH Transcription factor Pur-alpha 1 OS=Arabidopsis thaliana GN=PURA1 PE=1 SV=2
FBP+VCS/FBP-VCS	putative.up	0.111	0.22977	389.69	0.211	3	2	inferred	---	----	Q8LDC9	Q8LDC9|Q8LDC9_ARATH GroES-like family protein OS=Arabidopsis thaliana GN=At1g23100 PE=2 SV=1
FBP+VCS/FBP-VCS	putative.up	0.108	0.228771	388	0.211	3	2	inferred	---	----	Q39085	Q39085|DIM_ARATH Delta(24)-sterol reductase OS=Arabidopsis thaliana GN=DIM PE=1 SV=2
FBP+VCS/FBP-VCS	putative.down	-0.094	0.228771	388	0.211	3	2	unresolved	---	----	Q8RX72;Q944P7	Q8RX72|AMPL3_ARATH Leucine aminopeptidase 3, chloroplastic OS=Arabidopsis thaliana GN=LAP3 PE=2 SV=1
FBP+VCS/FBP-VCS	putative.down	-0.088	0.22977	389.69	0.211	3	4	inferred	---	----	Q9LFJ8	Q9LFJ8|U78D2_ARATH UDP-glycosyltransferase 78D2 OS=Arabidopsis thaliana GN=UGT78D2 PE=2 SV=1
FBP+VCS/FBP-VCS	putative.up	0.081	0.228771	388	0.211	3	3	inferred	---	----	O24496	O24496|GLO2C_ARATH Hydroxyacylglutathione hydrolase cytoplasmic OS=Arabidopsis thaliana GN=GLX2-2 PE=1 SV=2
FBP+VCS/FBP-VCS	putative.up	0.07	0.228771	388	0.211	3	6	inferred	---	----	Q8VZM1	Q8VZM1|NAA15_ARATH N-terminal acetyltransferase A complex auxiliary subunit NAA15 OS=Arabidopsis thaliana GN=NAA15 PE=1 SV=1
FBP+VCS/FBP-VCS	putative.down	-0.182	0.230769	391.38	0.212	3	1	inferred	---	----	rev_Q8L4C5	Q8L4C5|Q8L4C5_ARATH reversed Serine/arginine repetitive matrix-like protein OS=Arabidopsis thaliana GN=At4g22190 PE=2 SV=1
FBP+VCS/FBP-VCS	putative.up	0.125	0.230769	391.38	0.212	3	1	unresolved	---	----	Q43127;Q8LCE1	Q43127|GLNA2_ARATH Glutamine synthetase, chloroplastic/mitochondrial OS=Arabidopsis thaliana GN=GLN2 PE=1 SV=1
FBP+VCS/FBP-VCS	putative.up	0.065	0.230769	391.38	0.212	3	6	inferred	---	----	Q93WL3	Q93WL3|CLPT1_ARATH ATP-dependent Clp protease ATP-binding subunit CLPT1, chloroplastic OS=Arabidopsis thaliana GN=CLPT1 PE=1 SV=1
FBP+VCS/FBP-VCS	putative.up	0.064	0.231768	393.08	0.212	3	6	inferred	---	----	F4JTK8	F4JTK8|F4JTK8_ARATH Peptidase M20/M25/M40 family protein OS=Arabidopsis thaliana GN=AQI PE=4 SV=1
FBP+VCS/FBP-VCS	putative.down	-0.322	0.232767	394.77	0.213	1	1	unresolved	---	----	Q9S6Z7;Q9SXS7	Q9S6Z7|CYSD1_ARATH Bifunctional L-3-cyanoalanine synthase/cysteine synthase D1 OS=Arabidopsis thaliana GN=CYSD1 PE=1 SV=1
FBP+VCS/FBP-VCS	putative.up	0.111	0.232767	394.77	0.213	3	2	inferred	---	----	Q9ZV19	Q9ZV19|DJ1E_ARATH DJ-1 protein homolog E OS=Arabidopsis thaliana GN=DJ1E PE=1 SV=1
FBP+VCS/FBP-VCS	putative.up	0.106	0.232767	394.77	0.213	3	2	inferred	---	----	Q9SKC1	Q9SKC1|U74C1_ARATH UDP-glycosyltransferase 74C1 OS=Arabidopsis thaliana GN=UGT74C1 PE=2 SV=1
FBP+VCS/FBP-VCS	putative.down	-0.075	0.232767	394.77	0.213	3	5	inferred	---	----	Q2HIK4	Q2HIK4|Q2HIK4_ARATH At1g29990 OS=Arabidopsis thaliana GN=PFD6 PE=2 SV=1
FBP+VCS/FBP-VCS	putative.up	0.307	0.234765	398.16	0.214	3	5	inferred	---	----	Q945Q1	Q945Q1|CYT1_ARATH Cysteine proteinase inhibitor 1 OS=Arabidopsis thaliana GN=CYS1 PE=1 SV=2
FBP+VCS/FBP-VCS	putative.up	0.157	0.233766	396.47	0.214	3	1	unresolved	---	----	P29514;P29515;P29516	P29514|TBB6_ARATH Tubulin beta-6 chain OS=Arabidopsis thaliana GN=TUBB6 PE=2 SV=1
FBP+VCS/FBP-VCS	putative.up	0.156	0.234765	398.16	0.214	3	1	inferred	---	----	A1L4Y4	A1L4Y4|A1L4Y4_ARATH At5g61510 OS=Arabidopsis thaliana GN=At5g61510 PE=2 SV=1
FBP+VCS/FBP-VCS	putative.down	-0.089	0.233766	396.47	0.214	3	3	inferred	---	----	F4IXW2	F4IXW2|BIG5_ARATH Brefeldin A-inhibited guanine nucleotide-exchange protein 5 OS=Arabidopsis thaliana GN=BIG5 PE=1 SV=2
FBP+VCS/FBP-VCS	putative.up	0.041	0.234765	398.16	0.214	3	16	inferred	---	----	Q05431	Q05431|APX1_ARATH L-ascorbate peroxidase 1, cytosolic OS=Arabidopsis thaliana GN=APX1 PE=1 SV=2
FBP+VCS/FBP-VCS	putative.up	0.044	0.235764	399.86	0.215	3	15	inferred	---	----	O23627	O23627|SYGM1_ARATH Glycine--tRNA ligase, mitochondrial 1 OS=Arabidopsis thaliana GN=At1g29880 PE=1 SV=1
FBP+VCS/FBP-VCS	putative.up	0.112	0.236763	401.55	0.216	3	2	inferred	---	----	Q9C9P4	Q9C9P4|KASC2_ARATH 3-oxoacyl-[acyl-carrier-protein] synthase II, chloroplastic OS=Arabidopsis thaliana GN=KAS2 PE=1 SV=1
FBP+VCS/FBP-VCS	putative.up	0.09	0.237762	403.24	0.216	3	2	inferred	---	----	Q8LDP4	Q8LDP4|CP19D_ARATH Peptidyl-prolyl cis-trans isomerase CYP19-4 OS=Arabidopsis thaliana GN=CYP19-4 PE=1 SV=2
FBP+VCS/FBP-VCS	putative.down	-0.083	0.236763	401.55	0.216	3	4	inferred	---	----	Q9LTX3	Q9LTX3|PPOX1_ARATH Pyridoxine/pyridoxamine 5'-phosphate oxidase 1, chloroplastic OS=Arabidopsis thaliana GN=PPOX1 PE=1 SV=1
FBP+VCS/FBP-VCS	putative.up	0.152	0.238761	404.94	0.217	3	1	inferred	---	----	Q94AX4	Q94AX4|DLD_ARATH D-lactate dehydrogenase [cytochrome], mitochondrial OS=Arabidopsis thaliana GN=DLD PE=1 SV=1
FBP+VCS/FBP-VCS	putative.up	0.152	0.240759	408.33	0.218	3	1	inferred	---	----	Q9LNC5	Q9LNC5|CLO_ARATH 110 kDa U5 small nuclear ribonucleoprotein component CLO OS=Arabidopsis thaliana GN=CLO PE=1 SV=1
FBP+VCS/FBP-VCS	putative.down	-0.147	0.23976	406.63	0.218	3	1	inferred	---	----	Q9LXJ2	Q9LXJ2|Q9LXJ2_ARATH Ubiquinol--cytochrome-c reductase-like protein OS=Arabidopsis thaliana GN=F3C22_130 PE=2 SV=1
FBP+VCS/FBP-VCS	putative.down	-0.122	0.240759	408.33	0.218	3	1	inferred	---	----	Q42599	Q42599|NDS8A_ARATH NADH dehydrogenase [ubiquinone] iron-sulfur protein 8-A, mitochondrial OS=Arabidopsis thaliana GN=At1g79010 PE=1 SV=1
FBP+VCS/FBP-VCS	putative.down	-0.112	0.240759	408.33	0.218	3	2	inferred	---	----	P49691	P49691|RL4B_ARATH 60S ribosomal protein L4-2 OS=Arabidopsis thaliana GN=RPL4D PE=1 SV=2
FBP+VCS/FBP-VCS	putative.up	0.094	0.23976	406.63	0.218	3	2	unresolved	---	----	Q08112;Q9FY64	Q08112|RS151_ARATH 40S ribosomal protein S15-1 OS=Arabidopsis thaliana GN=RPS15A PE=2 SV=1
FBP+VCS/FBP-VCS	putative.down	-0.082	0.23976	406.63	0.218	3	3	inferred	---	----	Q9LI77	Q9LI77|GATA_ARATH Glutamyl-tRNA(Gln) amidotransferase subunit A, chloroplastic/mitochondrial OS=Arabidopsis thaliana GN=GATA PE=2 SV=1
FBP+VCS/FBP-VCS	putative.up	0.062	0.240759	408.33	0.218	3	7	inferred	---	----	Q9C5U8	Q9C5U8|HIS8_ARATH Histidinol dehydrogenase, chloroplastic OS=Arabidopsis thaliana GN=HISN8 PE=2 SV=1
FBP+VCS/FBP-VCS	putative.down	-0.041	0.23976	406.63	0.218	3	15	inferred	---	----	Q42601	Q42601|CARB_ARATH Carbamoyl-phosphate synthase large chain, chloroplastic OS=Arabidopsis thaliana GN=CARB PE=1 SV=1
FBP+VCS/FBP-VCS	putative.up	0.122	0.242757	411.72	0.219	3	2	inferred	---	----	Q941A6	Q941A6|SDH6_ARATH Succinate dehydrogenase subunit 6, mitochondrial OS=Arabidopsis thaliana GN=SDH6 PE=1 SV=1
FBP+VCS/FBP-VCS	putative.up	0.079	0.241758	410.02	0.219	3	4	inferred	---	----	Q94KE3	Q94KE3|Q94KE3_ARATH Pyruvate kinase OS=Arabidopsis thaliana GN=At3g52990 PE=2 SV=1
FBP+VCS/FBP-VCS	putative.up	0.223	0.242757	411.72	0.22	2	1	inferred	---	----	Q9FKZ4	Q9FKZ4|Q9FKZ4_ARATH Ribosomal protein L25/Gln-tRNA synthetase, anti-codon-binding domain-containing protein OS=Arabidopsis thaliana GN=MUD21.12 PE=2 SV=1
FBP+VCS/FBP-VCS	putative.down	-0.157	0.243756	413.41	0.22	3	1	inferred	---	----	Q9FMF7	Q9FMF7|DIT21_ARATH Dicarboxylate transporter 2.1, chloroplastic OS=Arabidopsis thaliana GN=DIT2-1 PE=1 SV=1
FBP+VCS/FBP-VCS	putative.up	0.109	0.242757	411.72	0.22	3	2	inferred	---	----	P54888	P54888|P5CS2_ARATH Delta-1-pyrroline-5-carboxylate synthase B OS=Arabidopsis thaliana GN=P5CSB PE=2 SV=1
FBP+VCS/FBP-VCS	putative.down	-0.059	0.243756	413.41	0.22	3	11	inferred	---	----	Q9AST9	Q9AST9|Q9AST9_ARATH At1g73110/F3N23_39 OS=Arabidopsis thaliana GN=At1g73110 PE=2 SV=1
FBP+VCS/FBP-VCS	putative.down	-0.171	0.245754	416.8	0.221	3	1	inferred	---	----	Q9LTR2	Q9LTR2|TGD2_ARATH Protein TRIGALACTOSYLDIACYLGLYCEROL 2, chloroplastic OS=Arabidopsis thaliana GN=TGD2 PE=1 SV=1
FBP+VCS/FBP-VCS	putative.up	0.147	0.245754	416.8	0.221	3	1	inferred	---	----	rev_A0A1P8B0Q4	A0A1P8B0Q4|A0A1P8B0Q4_ARATH reversed Major facilitator superfamily protein OS=Arabidopsis thaliana GN=At2g16980 PE=4 SV=1
FBP+VCS/FBP-VCS	putative.down	-0.098	0.244755	415.1	0.221	3	3	inferred	---	----	O82261	O82261|DEGP2_ARATH Protease Do-like 2, chloroplastic OS=Arabidopsis thaliana GN=DEGP2 PE=1 SV=2
FBP+VCS/FBP-VCS	putative.down	-0.722	0.245754	416.8	0.222	3	1	unresolved	---	----	O22785;Q94BR4	O22785|PR19B_ARATH Pre-mRNA-processing factor 19 homolog 2 OS=Arabidopsis thaliana GN=PRP19B PE=1 SV=3
FBP+VCS/FBP-VCS	putative.up	0.168	0.246753	418.49	0.222	3	1	inferred	---	----	Q9SJH7	Q9SJH7|CISY3_ARATH Citrate synthase 3, peroxisomal OS=Arabidopsis thaliana GN=CSY3 PE=2 SV=1
FBP+VCS/FBP-VCS	putative.down	-0.149	0.247752	420.19	0.222	3	1	inferred	---	----	P28493	P28493|PR5_ARATH Pathogenesis-related protein 5 OS=Arabidopsis thaliana GN=At1g75040 PE=1 SV=1
FBP+VCS/FBP-VCS	putative.up	0.125	0.246753	418.49	0.222	3	1	inferred	---	----	Q8RYC3	Q8RYC3|Q8RYC3_ARATH Expressed protein OS=Arabidopsis thaliana GN=At2g33845 PE=2 SV=1
FBP+VCS/FBP-VCS	putative.up	0.124	0.247752	420.19	0.222	3	1	unresolved	---	----	Q9FJA6;Q9SIP7	Q9FJA6|RS33_ARATH 40S ribosomal protein S3-3 OS=Arabidopsis thaliana GN=RPS3C PE=1 SV=1
FBP+VCS/FBP-VCS	putative.down	-0.09	0.246753	418.49	0.222	3	3	inferred	---	----	F4HTT6	F4HTT6|CP26B_ARATH Peptidyl-prolyl cis-trans isomerase CYP26-2, chloroplastic OS=Arabidopsis thaliana GN=CYP26-2 PE=2 SV=1
FBP+VCS/FBP-VCS	putative.up	0.082	0.247752	420.19	0.222	3	2	unresolved	---	----	P24636;P29515;P29516;P29517;Q56YW9	P24636|TBB4_ARATH Tubulin beta-4 chain OS=Arabidopsis thaliana GN=TUBB4 PE=2 SV=2
FBP+VCS/FBP-VCS	putative.up	0.075	0.246753	418.49	0.222	3	5	inferred	---	----	Q9FFR3	Q9FFR3|6PGD2_ARATH 6-phosphogluconate dehydrogenase, decarboxylating 2, chloroplastic OS=Arabidopsis thaliana GN=At5g41670 PE=1 SV=1
FBP+VCS/FBP-VCS	putative.down	-0.071	0.245754	416.8	0.222	3	4	inferred	---	----	Q9SVM8	Q9SVM8|RBG2_ARATH Glycine-rich RNA-binding protein 2, mitochondrial OS=Arabidopsis thaliana GN=RBG2 PE=1 SV=1
FBP+VCS/FBP-VCS	putative.up	0.068	0.247752	420.19	0.223	3	4	unresolved	---	----	O50008;Q0WNZ5;Q9SRV5	O50008|METE1_ARATH 5-methyltetrahydropteroyltriglutamate--homocysteine methyltransferase 1 OS=Arabidopsis thaliana GN=MS1 PE=1 SV=1
FBP+VCS/FBP-VCS	putative.down	-0.051	0.248751	421.88	0.223	3	9	inferred	---	----	P55826	P55826|PPOC_ARATH Protoporphyrinogen oxidase 1, chloroplastic OS=Arabidopsis thaliana GN=PPOX1 PE=1 SV=1
FBP+VCS/FBP-VCS	putative.down	-0.314	0.24975	423.58	0.224	1	1	inferred	---	----	P42791	P42791|RL182_ARATH 60S ribosomal protein L18-2 OS=Arabidopsis thaliana GN=RPL18B PE=1 SV=2
FBP+VCS/FBP-VCS	putative.up	0.185	0.24975	423.58	0.224	3	1	inferred	---	----	Q93VT9	Q93VT9|RL101_ARATH 60S ribosomal protein L10-1 OS=Arabidopsis thaliana GN=RPL10A PE=1 SV=1
FBP+VCS/FBP-VCS	putative.up	0.142	0.24975	423.58	0.224	3	1	unresolved	---	----	O82197;Q9SZE4	O82197|VP321_ARATH Vacuolar protein sorting-associated protein 32 homolog 1 OS=Arabidopsis thaliana GN=VPS32.1 PE=1 SV=1
FBP+VCS/FBP-VCS	putative.down	-0.093	0.250749	425.27	0.224	3	2	inferred	---	----	O82240	O82240|O82240_ARATH Adenine nucleotide alpha hydrolases-like superfamily protein OS=Arabidopsis thaliana GN=At2g47710 PE=2 SV=1
FBP+VCS/FBP-VCS	putative.down	-0.068	0.250749	425.27	0.224	3	6	inferred	---	----	O65572	O65572|CCD1_ARATH Carotenoid 9,10(9',10')-cleavage dioxygenase 1 OS=Arabidopsis thaliana GN=CCD1 PE=1 SV=2
FBP+VCS/FBP-VCS	putative.down	-0.049	0.250749	425.27	0.224	3	9	inferred	---	----	Q94JQ4	Q94JQ4|RIDA_ARATH Reactive Intermediate Deaminase A, chloroplastic OS=Arabidopsis thaliana GN=RIDA PE=1 SV=1
FBP+VCS/FBP-VCS	putative.up	0.096	0.252747	428.66	0.225	3	3	inferred	---	----	P38025	P38025|PUR7_ARATH Phosphoribosylaminoimidazole-succinocarboxamide synthase, chloroplastic OS=Arabidopsis thaliana GN=PUR7 PE=2 SV=2
FBP+VCS/FBP-VCS	putative.down	-0.088	0.252747	428.66	0.225	3	3	inferred	---	----	Q8LDQ8	Q8LDQ8|Q8LDQ8_ARATH At5g24165 OS=Arabidopsis thaliana GN=At5g24165 PE=2 SV=1
FBP+VCS/FBP-VCS	putative.up	0.148	0.252747	428.66	0.226	3	1	unresolved	---	----	A8MS32;Q9C787	A8MS32|A8MS32_ARATH AT5G64130 protein OS=Arabidopsis thaliana GN=MHJ24.11 PE=1 SV=1
FBP+VCS/FBP-VCS	putative.up	0.084	0.252747	428.66	0.226	3	2	unresolved	---	----	Q9SUQ9;Q9SUR0;Q9ZVF3	Q9SUQ9|Q9SUQ9_ARATH AT4g23680/F9D16_150 OS=Arabidopsis thaliana GN=At4g23680 PE=2 SV=1
FBP+VCS/FBP-VCS	putative.down	-0.053	0.253746	430.35	0.226	3	8	inferred	---	----	Q96292	Q96292|ACT2_ARATH Actin-2 OS=Arabidopsis thaliana GN=ACT2 PE=1 SV=1
FBP+VCS/FBP-VCS	putative.up	0.213	0.254745	432.05	0.227	2	1	inferred	---	----	P48512	P48512|TF2B1_ARATH Transcription initiation factor IIB-1 OS=Arabidopsis thaliana GN=TFIIB1 PE=1 SV=1
FBP+VCS/FBP-VCS	putative.down	-0.162	0.254745	432.05	0.227	3	1	inferred	---	----	Q9SRT4	Q9SRT4|Q9SRT4_ARATH O-Glycosyl hydrolases family 17 protein OS=Arabidopsis thaliana GN=F21O3.3 PE=2 SV=1
FBP+VCS/FBP-VCS	putative.down	-0.1	0.255744	433.74	0.227	3	2	inferred	---	----	P0DKL4	P0DKL4|S130A_ARATH Spliceosome-associated protein 130 A OS=Arabidopsis thaliana GN=SAP130A PE=2 SV=1
FBP+VCS/FBP-VCS	putative.up	0.075	0.254745	432.05	0.227	3	4	inferred	---	----	Q5XF33	Q5XF33|CHLI2_ARATH Magnesium-chelatase subunit ChlI-2, chloroplastic OS=Arabidopsis thaliana GN=CHLI2 PE=1 SV=1
FBP+VCS/FBP-VCS	putative.up	0.064	0.254745	432.05	0.227	3	5	unresolved	---	----	Q9C9C5;Q9FZ76	Q9C9C5|RL63_ARATH 60S ribosomal protein L6-3 OS=Arabidopsis thaliana GN=RPL6C PE=2 SV=1
FBP+VCS/FBP-VCS	putative.up	0.217	0.256743	435.44	0.228	2	1	inferred	---	----	Q9ZSS6	Q9ZSS6|THD1_ARATH Threonine dehydratase biosynthetic, chloroplastic OS=Arabidopsis thaliana GN=OMR1 PE=1 SV=1
FBP+VCS/FBP-VCS	putative.up	0.105	0.256743	435.44	0.228	3	3	unresolved	---	----	Q9SMX3;Q9SRH5	Q9SMX3|VDAC3_ARATH Mitochondrial outer membrane protein porin 3 OS=Arabidopsis thaliana GN=VDAC3 PE=1 SV=3
FBP+VCS/FBP-VCS	putative.down	-0.1	0.256743	435.44	0.228	3	1	unresolved	---	----	Q9LMR1;Q9M8L6	Q9LMR1|Q9LMR1_ARATH At1g15730/F7H2_7 OS=Arabidopsis thaliana GN=At1g15730 PE=1 SV=1
FBP+VCS/FBP-VCS	putative.up	0.097	0.256743	435.44	0.228	3	2	inferred	---	----	F4IFC5	F4IFC5|SYTM2_ARATH Threonine--tRNA ligase, chloroplastic/mitochondrial 2 OS=Arabidopsis thaliana GN=EMB2761 PE=2 SV=1
FBP+VCS/FBP-VCS	putative.up	0.067	0.257742	437.13	0.228	3	4	inferred	---	----	Q9C5C8	Q9C5C8|MSRB2_ARATH Peptide methionine sulfoxide reductase B2, chloroplastic OS=Arabidopsis thaliana GN=MSRB2 PE=1 SV=1
FBP+VCS/FBP-VCS	putative.up	0.052	0.256743	435.44	0.228	3	8	inferred	---	----	Q93WN0	Q93WN0|SEBP2_ARATH Selenium-binding protein 2 OS=Arabidopsis thaliana GN=SBP2 PE=1 SV=1
FBP+VCS/FBP-VCS	putative.up	1.141	0.260739	442.21	0.23	3	2	inferred	---	----	Q9LV91	Q9LV91|DPE1_ARATH 4-alpha-glucanotransferase DPE1, chloroplastic/amyloplastic OS=Arabidopsis thaliana GN=DPE1 PE=1 SV=1
FBP+VCS/FBP-VCS	putative.down	-0.133	0.25974	440.52	0.23	2	1	inferred	---	----	Q94K52	Q94K52|Q94K52_ARATH Polyketide cyclase/dehydrase and lipid transport superfamily protein OS=Arabidopsis thaliana GN=At1g02475 PE=2 SV=1
FBP+VCS/FBP-VCS	putative.up	0.077	0.25974	440.52	0.23	3	4	inferred	---	----	O22941	O22941|IDE1_ARATH Insulin-degrading enzyme-like 1, peroxisomal OS=Arabidopsis thaliana GN=PXM16 PE=2 SV=1
FBP+VCS/FBP-VCS	putative.down	-0.163	0.260739	442.21	0.231	3	1	inferred	---	----	O82258	O82258|CRR6_ARATH Protein CHLORORESPIRATORY REDUCTION 6, chloroplastic OS=Arabidopsis thaliana GN=CRR6 PE=2 SV=1
FBP+VCS/FBP-VCS	putative.up	0.133	0.261738	443.91	0.231	3	1	inferred	---	----	O80477	O80477|MES3_ARATH Methylesterase 3 OS=Arabidopsis thaliana GN=MES3 PE=2 SV=1
FBP+VCS/FBP-VCS	putative.up	0.077	0.260739	442.21	0.231	3	3	unresolved	---	----	O04331;Q9LK25	O04331|PHB3_ARATH Prohibitin-3, mitochondrial OS=Arabidopsis thaliana GN=PHB3 PE=1 SV=1
FBP+VCS/FBP-VCS	putative.up	0.076	0.261738	443.91	0.231	3	4	unresolved	---	----	Q9C4Z6;Q9LV28	Q9C4Z6|GPLPB_ARATH Receptor for activated C kinase 1B OS=Arabidopsis thaliana GN=RACK1B PE=1 SV=1
FBP+VCS/FBP-VCS	putative.up	0.188	0.262737	445.6	0.232	2	1	inferred	---	----	Q94F50	Q94F50|Q94F50_ARATH AT5g48790/K24G6_12 OS=Arabidopsis thaliana GN=At5g48790 PE=2 SV=1
FBP+VCS/FBP-VCS	putative.up	0.16	0.262737	445.6	0.232	3	1	inferred	---	----	Q9LU39	Q9LU39|GLUBP_ARATH Glutamyl-tRNA reductase-binding protein, chloroplastic OS=Arabidopsis thaliana GN=GLUTRBP PE=1 SV=1
FBP+VCS/FBP-VCS	putative.down	-0.15	0.263736	447.3	0.232	3	1	inferred	---	----	Q9SSM4	Q9SSM4|CHM1B_ARATH ESCRT-related protein CHMP1B OS=Arabidopsis thaliana GN=CHMP1B PE=1 SV=1
FBP+VCS/FBP-VCS	putative.up	0.148	0.262737	445.6	0.232	3	1	unresolved	---	----	Q9FFR3;Q9FWA3;Q9SH69	Q9FFR3|6PGD2_ARATH 6-phosphogluconate dehydrogenase, decarboxylating 2, chloroplastic OS=Arabidopsis thaliana GN=At5g41670 PE=1 SV=1
FBP+VCS/FBP-VCS	putative.up	0.106	0.263736	447.3	0.232	3	2	inferred	---	----	Q0WRA3	Q0WRA3|Q0WRA3_ARATH ATPase E1 OS=Arabidopsis thaliana GN=ATE1 PE=1 SV=1
FBP+VCS/FBP-VCS	putative.down	-0.053	0.263736	447.3	0.232	3	9	inferred	---	----	P42770	P42770|GSHRP_ARATH Glutathione reductase, chloroplastic OS=Arabidopsis thaliana GN=EMB2360 PE=2 SV=1
FBP+VCS/FBP-VCS	putative.up	0.041	0.263736	447.3	0.232	3	14	inferred	---	----	O04983	O04983|ACCC_ARATH Biotin carboxylase, chloroplastic OS=Arabidopsis thaliana GN=CAC2 PE=1 SV=1
FBP+VCS/FBP-VCS	putative.up	0.294	0.264735	448.99	0.233	1	1	inferred	---	----	Q9LXC6	Q9LXC6|Q9LXC6_ARATH Gb|AAD14519.1 OS=Arabidopsis thaliana GN=At5g09620 PE=1 SV=1
FBP+VCS/FBP-VCS	putative.up	0.151	0.265734	450.69	0.233	3	1	inferred	---	----	Q9LVN1	Q9LVN1|FH13_ARATH Formin-like protein 13 OS=Arabidopsis thaliana GN=FH13 PE=2 SV=3
FBP+VCS/FBP-VCS	putative.down	-0.139	0.265734	450.69	0.233	3	1	inferred	---	----	Q93VQ6	Q93VQ6|Q93VQ6_ARATH At1g07080/F10K1_15 OS=Arabidopsis thaliana GN=At1g07080 PE=2 SV=1
FBP+VCS/FBP-VCS	putative.up	0.07	0.265734	450.69	0.233	3	4	inferred	---	----	Q94F00	Q94F00|IMPL1_ARATH Phosphatase IMPL1, chloroplastic OS=Arabidopsis thaliana GN=IMPL1 PE=1 SV=2
FBP+VCS/FBP-VCS	putative.up	0.293	0.266733	452.38	0.234	1	1	inferred	---	----	Q9FNX5	Q9FNX5|DRP1E_ARATH Dynamin-related protein 1E OS=Arabidopsis thaliana GN=DRP1E PE=1 SV=1
FBP+VCS/FBP-VCS	putative.down	-0.135	0.266733	452.38	0.234	3	1	inferred	---	----	Q9XGZ3	Q9XGZ3|Q9XGZ3_ARATH Early nodulin-like protein OS=Arabidopsis thaliana GN=At5g25940 PE=2 SV=1
FBP+VCS/FBP-VCS	putative.down	-0.122	0.265734	450.69	0.234	3	1	unresolved	---	----	Q9CAX6;Q9SIH0	Q9CAX6|RS142_ARATH 40S ribosomal protein S14-2 OS=Arabidopsis thaliana GN=RPS14B PE=1 SV=1
FBP+VCS/FBP-VCS	putative.up	0.113	0.267732	454.07	0.234	3	2	inferred	---	----	Q9SMV6	Q9SMV6|XPO1A_ARATH Protein EXPORTIN 1A OS=Arabidopsis thaliana GN=XPO1 PE=1 SV=1
FBP+VCS/FBP-VCS	putative.up	0.109	0.267732	454.07	0.234	3	1	unresolved	---	----	P46010;P46011	P46010|NRL3_ARATH Nitrilase 3 OS=Arabidopsis thaliana GN=NIT3 PE=1 SV=1
FBP+VCS/FBP-VCS	putative.up	0.098	0.267732	454.07	0.234	3	2	inferred	---	----	Q9SU83	Q9SU83|Q9SU83_ARATH Alkaline-phosphatase-like family protein OS=Arabidopsis thaliana GN=At4g29680 PE=2 SV=1
FBP+VCS/FBP-VCS	putative.down	-0.152	0.268731	455.77	0.235	3	1	inferred	---	----	Q9ZV05	Q9ZV05|NATA1_ARATH L-ornithine N5-acetyltransferase NATA1 OS=Arabidopsis thaliana GN=NATA1 PE=2 SV=1
FBP+VCS/FBP-VCS	putative.down	-0.14	0.267732	454.07	0.235	3	1	inferred	---	----	Q9M263	Q9M263|GL24_ARATH Germin-like protein subfamily 2 member 4 OS=Arabidopsis thaliana GN=GLP10 PE=2 SV=1
FBP+VCS/FBP-VCS	putative.down	-0.1	0.268731	455.77	0.235	3	3	inferred	---	----	Q8S944	Q8S944|DRP3A_ARATH Dynamin-related protein 3A OS=Arabidopsis thaliana GN=DRP3A PE=1 SV=2
FBP+VCS/FBP-VCS	putative.up	0.075	0.26973	457.46	0.235	3	3	inferred	---	----	Q93V74	Q93V74|Q93V74_ARATH AT4g34180/F28A23_60 OS=Arabidopsis thaliana GN=At4g34180 PE=2 SV=1
FBP+VCS/FBP-VCS	putative.up	0.15	0.270729	459.16	0.236	3	1	inferred	---	----	Q9FY64	Q9FY64|RS154_ARATH 40S ribosomal protein S15-4 OS=Arabidopsis thaliana GN=RPS15D PE=2 SV=1
FBP+VCS/FBP-VCS	putative.down	-0.114	0.270729	459.16	0.236	3	2	unresolved	---	----	P52901;Q8H1Y0	P52901|ODPA1_ARATH Pyruvate dehydrogenase E1 component subunit alpha-1, mitochondrial OS=Arabidopsis thaliana GN=E1 ALPHA PE=1 SV=2
FBP+VCS/FBP-VCS	putative.up	0.099	0.271728	460.85	0.236	3	2	unresolved	---	----	Q07473;Q9XF88	Q07473|CB4A_ARATH Chlorophyll a-b binding protein CP29.1, chloroplastic OS=Arabidopsis thaliana GN=LHCB4.1 PE=1 SV=1
FBP+VCS/FBP-VCS	putative.up	0.07	0.26973	457.46	0.236	3	4	unresolved	---	----	Q38882;Q9SSQ9	Q38882|PLDA1_ARATH Phospholipase D alpha 1 OS=Arabidopsis thaliana GN=PLDALPHA1 PE=1 SV=2
FBP+VCS/FBP-VCS	putative.down	-0.114	0.271728	460.85	0.237	3	2	inferred	---	----	Q8LBP4	Q8LBP4|ALB3_ARATH Inner membrane protein ALBINO3, chloroplastic OS=Arabidopsis thaliana GN=ALB3 PE=1 SV=2
FBP+VCS/FBP-VCS	putative.up	0.108	0.273726	464.24	0.237	3	1	inferred	---	----	Q9XH48	Q9XH48|TIM13_ARATH Mitochondrial import inner membrane translocase subunit TIM13 OS=Arabidopsis thaliana GN=TIM13 PE=1 SV=2
FBP+VCS/FBP-VCS	putative.up	0.104	0.271728	460.85	0.237	3	1	unresolved	---	----	P29513;P29514	P29513|TBB5_ARATH Tubulin beta-5 chain OS=Arabidopsis thaliana GN=TUBB5 PE=2 SV=1
FBP+VCS/FBP-VCS	putative.up	0.071	0.272727	462.55	0.237	3	6	inferred	---	----	F4HS99	F4HS99|F4HS99_ARATH Tetratricopeptide repeat (TPR)-like superfamily protein OS=Arabidopsis thaliana GN=At1g01320 PE=1 SV=1
FBP+VCS/FBP-VCS	putative.up	0.069	0.271728	460.85	0.237	3	4	inferred	---	----	P60040	P60040|RL72_ARATH 60S ribosomal protein L7-2 OS=Arabidopsis thaliana GN=RPL7B PE=1 SV=1
FBP+VCS/FBP-VCS	putative.up	0.201	0.273726	464.24	0.238	2	1	inferred	---	----	Q9LF21	Q9LF21|Q9LF21_ARATH Eukaryotic translation initiation factor 3 subunit M OS=Arabidopsis thaliana GN=At5g15610 PE=1 SV=1
FBP+VCS/FBP-VCS	putative.down	-0.159	0.275724	467.63	0.238	3	1	inferred	---	----	Q9M1Y7	Q9M1Y7|Q9M1Y7_ARATH Uncharacterized protein F24G16.140 OS=Arabidopsis thaliana GN=F24G16.140 PE=4 SV=1
FBP+VCS/FBP-VCS	putative.up	0.158	0.274725	465.93	0.238	3	1	inferred	---	----	Q9M0F9	Q9M0F9|PFKA1_ARATH ATP-dependent 6-phosphofructokinase 1 OS=Arabidopsis thaliana GN=PFK1 PE=1 SV=1
FBP+VCS/FBP-VCS	putative.down	-0.155	0.273726	464.24	0.238	3	1	inferred	---	----	Q9LDY5	Q9LDY5|FK172_ARATH Peptidyl-prolyl cis-trans isomerase FKBP17-2, chloroplastic OS=Arabidopsis thaliana GN=FKBP17-2 PE=1 SV=1
FBP+VCS/FBP-VCS	putative.up	0.111	0.274725	465.93	0.238	3	4	inferred	---	----	Q9SK86	Q9SK86|ADHL1_ARATH Alcohol dehydrogenase-like 1 OS=Arabidopsis thaliana GN=At1g22430 PE=2 SV=1
FBP+VCS/FBP-VCS	putative.up	0.101	0.273726	464.24	0.238	3	1	inferred	---	----	P42798	P42798|R15A1_ARATH 40S ribosomal protein S15a-1 OS=Arabidopsis thaliana GN=RPS15AA PE=2 SV=2
FBP+VCS/FBP-VCS	putative.down	-0.074	0.275724	467.63	0.238	3	2	unresolved	---	----	P42643;P42644;P42645;P46077;Q01525;Q96300	P42643|14331_ARATH 14-3-3-like protein GF14 chi OS=Arabidopsis thaliana GN=GRF1 PE=1 SV=3
FBP+VCS/FBP-VCS	putative.down	-0.07	0.274725	465.93	0.238	3	4	inferred	---	----	P46286	P46286|RL81_ARATH 60S ribosomal protein L8-1 OS=Arabidopsis thaliana GN=RPL8A PE=1 SV=2
FBP+VCS/FBP-VCS	putative.up	0.055	0.273726	464.24	0.238	3	6	inferred	---	----	P42742	P42742|PSB1_ARATH Proteasome subunit beta type-1 OS=Arabidopsis thaliana GN=PBF1 PE=1 SV=2
FBP+VCS/FBP-VCS	putative.up	0.053	0.275724	467.63	0.238	3	8	inferred	---	----	Q42472	Q42472|DCE2_ARATH Glutamate decarboxylase 2 OS=Arabidopsis thaliana GN=GAD2 PE=1 SV=1
FBP+VCS/FBP-VCS	putative.up	0.128	0.275724	467.63	0.239	3	1	inferred	---	----	Q9LZK5	Q9LZK5|DNJ19_ARATH DnaJ protein ERDJ3B OS=Arabidopsis thaliana GN=ERDJ3B PE=1 SV=1
FBP+VCS/FBP-VCS	putative.up	0.1	0.275724	467.63	0.239	3	2	inferred	---	----	Q9C8I1	Q9C8I1|Q9C8I1_ARATH Ubiquitin-conjugating enzyme family protein OS=Arabidopsis thaliana GN=At1g51730 PE=2 SV=1
FBP+VCS/FBP-VCS	putative.up	0.132	0.278721	472.71	0.24	3	1	inferred	---	----	P16972	P16972|FER2_ARATH Ferredoxin-2, chloroplastic OS=Arabidopsis thaliana GN=FD2 PE=1 SV=1
FBP+VCS/FBP-VCS	putative.down	-0.07	0.277722	471.02	0.24	3	5	inferred	---	----	Q9LYR5	Q9LYR5|FKB19_ARATH Peptidyl-prolyl cis-trans isomerase FKBP19, chloroplastic OS=Arabidopsis thaliana GN=FKBP19 PE=1 SV=1
FBP+VCS/FBP-VCS	putative.down	-0.047	0.278721	472.71	0.24	3	9	unresolved	---	----	P23321;Q9S841	P23321|PSBO1_ARATH Oxygen-evolving enhancer protein 1-1, chloroplastic OS=Arabidopsis thaliana GN=PSBO1 PE=1 SV=2
FBP+VCS/FBP-VCS	putative.up	0.161	0.27972	474.41	0.241	3	1	unresolved	---	----	Q9LIN5;Q9SAD7	Q9LIN5|IF4B1_ARATH Eukaryotic translation initiation factor 4B1 OS=Arabidopsis thaliana GN=EIF4B1 PE=1 SV=1
FBP+VCS/FBP-VCS	putative.down	-0.126	0.278721	472.71	0.241	3	1	inferred	---	----	Q42577	Q42577|NDUS7_ARATH NADH dehydrogenase [ubiquinone] iron-sulfur protein 7, mitochondrial OS=Arabidopsis thaliana GN=At5g11770 PE=1 SV=1
FBP+VCS/FBP-VCS	putative.up	0.123	0.280719	476.1	0.241	3	1	inferred	---	----	Q9SSG3	Q9SSG3|HIPL1_ARATH HIPL1 protein OS=Arabidopsis thaliana GN=HIPL1 PE=1 SV=2
FBP+VCS/FBP-VCS	putative.down	-0.112	0.280719	476.1	0.241	3	1	inferred	---	----	F4J3Q8	F4J3Q8|F4J3Q8_ARATH P-loop containing nucleoside triphosphate hydrolases superfamily protein OS=Arabidopsis thaliana GN=At3g10350 PE=1 SV=1
FBP+VCS/FBP-VCS	putative.up	0.103	0.27972	474.41	0.241	3	1	unresolved	---	----	P17745;Q9ZT91	P17745|EFTU_ARATH Elongation factor Tu, chloroplastic OS=Arabidopsis thaliana GN=TUFA PE=1 SV=1
FBP+VCS/FBP-VCS	putative.down	-0.077	0.280719	476.1	0.241	3	4	inferred	---	----	F4KE63	F4KE63|SYVM2_ARATH Valine--tRNA ligase, chloroplastic/mitochondrial 2 OS=Arabidopsis thaliana GN=EMB2247 PE=3 SV=1
FBP+VCS/FBP-VCS	putative.down	-0.07	0.280719	476.1	0.241	3	4	inferred	---	----	Q9SF40	Q9SF40|RL4A_ARATH 60S ribosomal protein L4-1 OS=Arabidopsis thaliana GN=RPL4A PE=1 SV=1
FBP+VCS/FBP-VCS	putative.down	-0.03	0.27972	474.41	0.241	3	22	unresolved	---	----	Q9LTX9;Q9STW6	Q9LTX9|HSP7G_ARATH Heat shock 70 kDa protein 7, chloroplastic OS=Arabidopsis thaliana GN=HSP70-7 PE=2 SV=1
FBP+VCS/FBP-VCS	putative.down	-0.03	0.27972	474.41	0.241	3	36	inferred	---	----	Q9LJL3	Q9LJL3|PREP1_ARATH Presequence protease 1, chloroplastic/mitochondrial OS=Arabidopsis thaliana GN=PREP1 PE=1 SV=2
FBP+VCS/FBP-VCS	putative.down	-0.2	0.281718	477.79	0.242	2	1	inferred	---	----	Q94K59	Q94K59|Q94K59_ARATH Phosphorylase superfamily protein OS=Arabidopsis thaliana GN=At4g24350 PE=2 SV=1
FBP+VCS/FBP-VCS	putative.up	0.141	0.282717	479.49	0.242	3	1	inferred	---	----	Q8VX13	Q8VX13|PDI13_ARATH Protein disulfide isomerase-like 1-3 OS=Arabidopsis thaliana GN=PDIL1-3 PE=2 SV=1
FBP+VCS/FBP-VCS	putative.down	-0.12	0.282717	479.49	0.242	3	1	unresolved	---	----	P29513;P29514;P29515	P29513|TBB5_ARATH Tubulin beta-5 chain OS=Arabidopsis thaliana GN=TUBB5 PE=2 SV=1
FBP+VCS/FBP-VCS	putative.down	-0.076	0.281718	477.79	0.242	3	3	inferred	---	----	O80845	O80845|PX11D_ARATH Peroxisomal membrane protein 11D OS=Arabidopsis thaliana GN=PEX11D PE=1 SV=2
FBP+VCS/FBP-VCS	putative.up	0.076	0.282717	479.49	0.242	3	4	inferred	---	----	Q9LS48	Q9LS48|SG1_ARATH protein SLOW GREEN 1, chloroplastic OS=Arabidopsis thaliana GN=SG1 PE=1 SV=1
FBP+VCS/FBP-VCS	putative.down	-0.071	0.283716	481.18	0.242	3	4	inferred	---	----	P57751	P57751|UGPA1_ARATH UTP--glucose-1-phosphate uridylyltransferase 1 OS=Arabidopsis thaliana GN=UGP1 PE=2 SV=1
FBP+VCS/FBP-VCS	putative.down	-0.055	0.283716	481.18	0.242	3	5	inferred	---	----	Q9S834	Q9S834|CLPP5_ARATH ATP-dependent Clp protease proteolytic subunit 5, chloroplastic OS=Arabidopsis thaliana GN=CLPP5 PE=1 SV=1
FBP+VCS/FBP-VCS	putative.up	0.219	0.284715	482.88	0.243	3	4	inferred	---	----	Q9LFW1	Q9LFW1|RGP2_ARATH UDP-arabinopyranose mutase 2 OS=Arabidopsis thaliana GN=RGP2 PE=1 SV=1
FBP+VCS/FBP-VCS	putative.down	-0.152	0.283716	481.18	0.243	3	1	unresolved	---	----	Q9LXS6;Q9SJH7	Q9LXS6|CISY2_ARATH Citrate synthase 2, peroxisomal OS=Arabidopsis thaliana GN=CSY2 PE=2 SV=1
FBP+VCS/FBP-VCS	putative.up	0.142	0.283716	481.18	0.243	3	1	inferred	---	----	Q8VZW3	Q8VZW3|CFI3_ARATH Probable chalcone--flavonone isomerase 3 OS=Arabidopsis thaliana GN=CHI3 PE=1 SV=1
FBP+VCS/FBP-VCS	putative.up	0.131	0.285714	484.57	0.243	3	1	inferred	---	----	Q8LG77	Q8LG77|IDH6_ARATH Isocitrate dehydrogenase [NAD] catalytic subunit 6, mitochondrial OS=Arabidopsis thaliana GN=IDH6 PE=1 SV=2
FBP+VCS/FBP-VCS	putative.down	-0.096	0.283716	481.18	0.243	3	3	inferred	---	----	Q9MB58	Q9MB58|F26_ARATH 6-phosphofructo-2-kinase/fructose-2,6-bisphosphatase OS=Arabidopsis thaliana GN=FKFBP PE=1 SV=1
FBP+VCS/FBP-VCS	putative.up	0.093	0.285714	484.57	0.243	3	3	inferred	---	----	A8MS68	A8MS68|PLPD1_ARATH Dihydrolipoyl dehydrogenase 1, chloroplastic OS=Arabidopsis thaliana GN=LPD1 PE=2 SV=1
FBP+VCS/FBP-VCS	putative.down	-0.074	0.283716	481.18	0.243	3	3	inferred	---	----	Q42533	Q42533|BCCP1_ARATH Biotin carboxyl carrier protein of acetyl-CoA carboxylase 1, chloroplastic OS=Arabidopsis thaliana GN=BCCP1 PE=1 SV=2
FBP+VCS/FBP-VCS	putative.up	0.061	0.284715	482.88	0.243	3	4	unresolved	---	----	B9DGT7;B9DHQ0;P29511	B9DGT7|TBA2_ARATH Tubulin alpha-2 chain OS=Arabidopsis thaliana GN=TUBA2 PE=2 SV=2
FBP+VCS/FBP-VCS	putative.up	0.05	0.284715	482.88	0.243	3	8	inferred	---	----	P31265	P31265|TCTP1_ARATH Translationally-controlled tumor protein 1 OS=Arabidopsis thaliana GN=TCTP1 PE=1 SV=2
FBP+VCS/FBP-VCS	putative.up	0.044	0.284715	482.88	0.243	3	10	unresolved	---	----	P24636;P29513;P29514;P29515;P29516;P29517;Q56YW9	P24636|TBB4_ARATH Tubulin beta-4 chain OS=Arabidopsis thaliana GN=TUBB4 PE=2 SV=2
FBP+VCS/FBP-VCS	putative.down	-0.142	0.286713	486.27	0.244	3	1	unresolved	---	----	P42643;P46077;Q01525;Q96300	P42643|14331_ARATH 14-3-3-like protein GF14 chi OS=Arabidopsis thaliana GN=GRF1 PE=1 SV=3
FBP+VCS/FBP-VCS	putative.up	0.112	0.287712	487.96	0.244	3	1	unresolved	---	----	P46644;P46645	P46644|AAT3_ARATH Aspartate aminotransferase 3, chloroplastic OS=Arabidopsis thaliana GN=ASP3 PE=1 SV=1
FBP+VCS/FBP-VCS	putative.up	0.103	0.287712	487.96	0.244	3	1	inferred	---	----	O82487	O82487|O82487_ARATH Phosphoenolpyruvate carboxylase family protein OS=Arabidopsis thaliana GN=T12H20.10 PE=1 SV=1
FBP+VCS/FBP-VCS	putative.up	0.068	0.287712	487.96	0.244	3	3	inferred	---	----	P51407	P51407|RLA21_ARATH 60S acidic ribosomal protein P2-1 OS=Arabidopsis thaliana GN=RPP2A PE=3 SV=2
FBP+VCS/FBP-VCS	putative.down	-0.19	0.28971	491.35	0.245	2	1	inferred	---	----	F4HXZ1	F4HXZ1|BRO1_ARATH Vacuolar-sorting protein BRO1 OS=Arabidopsis thaliana GN=BRO1 PE=1 SV=1
FBP+VCS/FBP-VCS	putative.down	-0.128	0.288711	489.65	0.245	3	1	inferred	---	----	Q38842	Q38842|Q38842_ARATH AT0ZI1 protein OS=Arabidopsis thaliana GN=ATOZI1 PE=2 SV=1
[truncated: 1,170 more rows]
