# Supplementary material for: Proteostatic Regulation of MEP and Shikimate Pathways by Redox-Activated Photosynthesis Signaling in Plants Exposed to Small Fungal Volatiles
Source: Front Plant Sci. 2021 Mar 5;12:637976. doi: 10.3389/fpls.2021.637976 (PMC7973468; doi:10.3389/fpls.2021.637976)
Supplement: Supplementary Table 8 — List of proteins that are differentially expressed in leaves by knocking down cFBP1 with a “confident” statistical significance level. [file Table_6.XLSX]

## Sheet: Fold change
Table S8: list of proteins that are differentially expressed in leaves by knocking down cFBP1 with a "confident" statistical significance level. DEPs are classified by fold-change
Accesion number	Protein ID	Fold change (log2)	qvalue (FDR)	Subcellular location	Description
AT3G54050	P25851	-4.489	0.001	plastid	Fructose-1,6-bisphosphatase 1, chloroplastic OS=Arabidopsis thaliana GN=CFBP1 PE=1 SV=2
AT1G51400	Q9SYE2	-1.97	0.001	plastid	At1g51400/F5D21_10 OS=Arabidopsis thaliana GN=F11M15.26 PE=2 SV=1
AT4G05180	Q41932	-1.558	0.001	plastid	Oxygen-evolving enhancer protein 3-2, chloroplastic OS=Arabidopsis thaliana GN=PSBQ2 PE=1 SV=2
AT1G03740	Q9LR53	-1.544	0.001	nucleus	F21B7.34 OS=Arabidopsis thaliana GN=At1g03740 PE=2 SV=1
AT4G39710	Q9SCY3	-1.537	0.001	plastid	Photosynthetic NDsubunit of lumenal location 4, chloroplastic OS=Arabidopsis thaliana GN=PNSL4 PE=1 SV=1
AT3G47070	Q9SD66	-1.472	0.005	plastid	Thylakoid soluble phosphoprotein OS=Arabidopsis thaliana GN=F13I12.120 PE=1 SV=1
AT3G16250	Q9LU21	-1.463	0.001	plastid	Photosynthetic NDsubunit of subcomplex B 3, chloroplastic OS=Arabidopsis thaliana GN=PNSB3 PE=2 SV=1
AT5G64040	P49107	-1.427	0.001	plastid	Photosystem I reaction center subunit N, chloroplastic OS=Arabidopsis thaliana GN=PSAN PE=1 SV=2
AT3G20475	F4JEP5	-1.403	0.001	nucleus	reversed DNA mismatcrepair protein MSH5 OS=Arabidopsis thaliana GN=MSH5 PE=2 SV=1
AT4G15930	Q84VW0	-1.311	0.004	cytosol	At4g15930 OS=Arabidopsis thaliana GN=At4g15930 PE=1 SV=1
AT3G15120	Q9LIM2	-1.301	0.001	nucleus	reversed P-loop containing nucleoside triphosphate hydrolases superfamily protein OS=Arabidopsis thaliana GN=At3g15120 PE=4 SV=1
AT4G09570	Q38869	-1.277	0.007	cytosol	Calcium-dependent protein kinase 4 OS=Arabidopsis thaliana GN=CPK4 PE=1 SV=1
AT3G15840	F4J036	-1.269	0.001	plastid	Post-illumination chlorophyll fluorescence increase OS=Arabidopsis thaliana GN=PIFI PE=4 SV=1
AT3G62410	Q9LZP9	-1.228	0.001	plastid	Calvin cycle protein CP12-2, chloroplastic OS=Arabidopsis thaliana GN=CP12-2 PE=1 SV=1
AT5G59300	Q42540	-1.213	0.001	nucleus	Ubiquitin-conjugating enzyme E2 7 OS=Arabidopsis thaliana GN=UBC7 PE=1 SV=1
AT2G04039	Q93Z84	-1.195	0.001	plastid	At2g04039/At2g04039 OS=Arabidopsis thaliana GN=At2g04039 PE=2 SV=1
AT1G12250	Q8H1Q1	-1.188	0.001	plastid	Thylakoid lumenal protein TL20.3, chloroplastic OS=Arabidopsis thaliana GN=TL20.3 PE=1 SV=1
AT2G18465	Q8L763	-1.17	0.001	mitochondrion	Chaperone DnaJ-domain superfamily protein OS=Arabidopsis thaliana GN=DJC72 PE=2 SV=1
AT5G58260	Q9LVM2	-1.169	0.001	plastid	NAD(P)H-quinone oxidoreductase subunit N, chloroplastic OS=Arabidopsis thaliana GN=ndhN PE=2 SV=1
AT3G21055	Q39195	-1.15	0.001	plastid	Photosystem II 5 kDa protein, chloroplastic OS=Arabidopsis thaliana GN=PSBT PE=3 SV=2
AT1G74880	Q9S829	-1.136	0.001	plastid	NAD(P)H-quinone oxidoreductase subunit O, chloroplastic OS=Arabidopsis thaliana GN=ndhO PE=2 SV=1
AT4G00830	Q9ASP6	-1.133	0.001	nucleus	Heterogeneous nuclear ribonucleoprotein Q OS=Arabidopsis thaliana GN=LIF2 PE=1 SV=1
AT4G03280	Q9ZR03	-1.13	0.001	plastid	Cytochrome b6-f complex iron-sulfur subunit, chloroplastic OS=Arabidopsis thaliana GN=petC PE=1 SV=1
AT4G37925	Q2V2S7	-1.123	0.001	plastid	NAD(P)H-quinone oxidoreductase subunit M, chloroplastic OS=Arabidopsis thaliana GN=ndhM PE=2 SV=1
ATCG01060	P62090	-1.084	0.001	plastid	Photosystem I iron-sulfur center OS=Arabidopsis thaliana GN=psaC PE=3 SV=2
AT3G01500	P27140	-1.083	0.001	plastid	Beta carbonic anhydrase 1, chloroplastic OS=Arabidopsis thaliana GN=BCA1 PE=1 SV=2
AT5G66570	P23321	-1.069	0.001	plastid	Oxygen-evolving enhancer protein 1-1, chloroplastic OS=Arabidopsis thaliana GN=PSBO1 PE=1 SV=2
AT2G23670	O64835	-1.064	0.001	plastid	At2g23670/F26B6.32 OS=Arabidopsis thaliana GN=YCF37 PE=2 SV=1
AT5G21430	Q84VQ4	-1.062	0.001	plastid	NAD(P)H-quinone oxidoreductase subunit U, chloroplastic OS=Arabidopsis thaliana GN=ndhU PE=1 SV=1
AT1G28580	Q9FXJ2	-1.057	0.002	extracellular	GDSL esterase/lipase At1g28580 OS=Arabidopsis thaliana GN=At1g28580 PE=2 SV=1
AT4G28750	Q9S831	-1.032	0.001	plastid	Photosystem I reaction center subunit IV A, chloroplastic OS=Arabidopsis thaliana GN=PSAE1 PE=1 SV=1
AT2G30790	O49344	-1.027	0.001	plastid	Putative oxygen-evolving enhancer protein 2-2 OS=Arabidopsis thaliana GN=PSBP2 PE=5 SV=3
AT4G23890	Q9T0A4	-1.016	0.001	plastid	NAD(P)H-quinone oxidoreductase subunit S, chloroplastic OS=Arabidopsis thaliana GN=ndhS PE=1 SV=1
AT5G56950	Q94K07	-1.008	0.002	nucleus	Nucleosome assembly protein 1;3 OS=Arabidopsis thaliana GN=NAP1;3 PE=1 SV=1
AT1G15980	Q9S9N6	-0.995	0.001	plastid	Photosynthetic NDsubunit of subcomplex B 1, chloroplastic OS=Arabidopsis thaliana GN=PNSB1 PE=2 SV=1
AT3G27160	A0A1I9LRJ3	-0.992	0.002	plastid	Ribosomal protein S21 family protein OS=Arabidopsis thaliana GN=GHS1 PE=3 SV=1
AT1G08550	Q39249	-0.976	0.001	plastid	Violaxanthin de-epoxidase, chloroplastic OS=Arabidopsis thaliana GN=VDE1 PE=1 SV=1
AT1G52230	Q9SUI6	-0.975	0.001	plastid	Photosystem I reaction center subunit VI-2, chloroplastic OS=Arabidopsis thaliana GN=PSAH2 PE=2 SV=1
AT4G26530	O65581	-0.968	0.001	plastid	Fructose-bisphosphate aldolase 5, cytosolic OS=Arabidopsis thaliana GN=FBA5 PE=1 SV=1
AT1G06680	Q42029	-0.964	0.001	plastid	Oxygen-evolving enhancer protein 2-1, chloroplastic OS=Arabidopsis thaliana GN=PSBP1 PE=1 SV=2
AT1G42480	F4I9G7	-0.96	0.006	extracellular	TLR4 regulator/MIR-interacting MSAP protein OS=Arabidopsis thaliana GN=At1g42480 PE=4 SV=1
AT5G27700	Q3E902	-0.957	0.005	cytosol	40S ribosomal protein S21-2 OS=Arabidopsis thaliana GN=RPS21C PE=1 SV=2
AT5G52970	Q9LVV5	-0.954	0.001	plastid	Thylakoid lumenal 15.0 kDa protein 2, chloroplastic OS=Arabidopsis thaliana GN=At5g52970 PE=1 SV=2
AT1G60950	P16972	-0.954	0.002	plastid	Ferredoxin-2, chloroplastic OS=Arabidopsis thaliana GN=FD2 PE=1 SV=1
AT2G26340	F4IUJ0	-0.951	0.001	plastid	Uncharacterized protein OS=Arabidopsis thaliana GN=At2g26340 PE=4 SV=1
AT4G21280	Q9XFT3	-0.947	0.001	plastid	Isoform 2 of Oxygen-evolving enhancer protein 3-1, chloroplastic OS=Arabidopsis thaliana GN=PSBQ1
AT4G19170	O49675	-0.943	0.001	plastid	Probable carotenoid cleavage dioxygenase 4, chloroplastic OS=Arabidopsis thaliana GN=CCD4 PE=1 SV=1
AT4G02770	Q9S7H1	-0.939	0.001	plastid	Photosystem I reaction center subunit II-1, chloroplastic OS=Arabidopsis thaliana GN=psaD1 PE=1 SV=1
AT1G29240	Q9LP52	-0.936	0.002	nucleus	reversed F28N24.8 protein OS=Arabidopsis thaliana GN=At1g29240 PE=2 SV=1
AT3G50820	Q9S841	-0.922	0.001	plastid	Oxygen-evolving enhancer protein 1-2, chloroplastic OS=Arabidopsis thaliana GN=PSBO2 PE=1 SV=1
AT5G13410	Q9LYR5	-0.922	0.001	plastid	Peptidyl-prolyl cis-trans isomerase FKBP19, chloroplastic OS=Arabidopsis thaliana GN=FKBP19 PE=1 SV=1
AT1G20810	Q9LM71	-0.921	0.001	plastid	Peptidyl-prolyl cis-trans isomerase FKBP18, chloroplastic OS=Arabidopsis thaliana GN=FKBP18 PE=1 SV=2
AT3G15700	Q9LW09	-0.911	0.006	cytosol	Putative disease resistance protein At3g15700 OS=Arabidopsis thaliana GN=At3g15700 PE=3 SV=1
AT1G34410	Q9C8N9	-0.906	0.002	nucleus	reversed Putative auxin response factor 21 OS=Arabidopsis thaliana GN=ARF21 PE=3 SV=2
AT5G48790	Q94F50	-0.906	0.002	plastid	AT5g48790/K24G6_12 OS=Arabidopsis thaliana GN=At5g48790 PE=2 SV=1
AT2G20260	Q9S714	-0.905	0.001	plastid	Photosystem I reaction center subunit IV B, chloroplastic OS=Arabidopsis thaliana GN=PSAE2 PE=2 SV=1
AT4G12120	Q9SZ77	-0.904	0.002	cytosol	Protein transport Sec1b OS=Arabidopsis thaliana GN=SEC1B PE=2 SV=3
ATCG00540	P56771	-0.902	0.001	plastid	Cytochrome f OS=Arabidopsis thaliana GN=petA PE=3 SV=1
AT1G18670	A0A1P8AQ94	-0.9	0.002	plasma membrane	reversed Protein kinase superfamily protein OS=Arabidopsis thaliana GN=IBS1 PE=4 SV=1
AT5G57440	Q8VZP1	-0.899	0.002	mitochondrion	(DL)-glycerol-3-phosphatase 2 OS=Arabidopsis thaliana GN=GPP2 PE=1 SV=1
AT2G36145	Q8VXY0	-0.896	0.002	plastid	Expressed protein OS=Arabidopsis thaliana GN=At2g36145 PE=2 SV=1
AT3G61470	Q9SYW8	-0.889	0.001	plastid	Photosystem I chlorophyll a/b-binding protein 2, chloroplastic OS=Arabidopsis thaliana GN=LHCA2 PE=1 SV=1
AT4G26555	Q944B0	-0.889	0.002	plastid	Peptidyl-prolyl cis-trans isomerase FKBP16-1, chloroplastic OS=Arabidopsis thaliana GN=FKBP16-1 PE=2 SV=1
AT3G54890	Q01667	-0.882	0.001	plastid	Chlorophyll a-b binding protein 6, chloroplastic OS=Arabidopsis thaliana GN=LHCA1 PE=1 SV=1
AT5G13850	Q6ICZ8	-0.881	0.001	cytosol	Nascent polypeptide-associated complex subunit alpha-like protein 3 OS=Arabidopsis thaliana GN=At5g13850 PE=1 SV=1
AT5G25980	Q9C5C2	-0.872	0.001	extracellular	Myrosinase 2 OS=Arabidopsis thaliana GN=TGG2 PE=1 SV=1
AT3G45140	P38418	-0.869	0.003	plastid	Lipoxygenase 2, chloroplastic OS=Arabidopsis thaliana GN=LOX2 PE=1 SV=1
ATCG00430	P56756	-0.868	0.001	plastid	NAD(P)H-quinone oxidoreductase subunit K, chloroplastic OS=Arabidopsis thaliana GN=ndhK PE=3 SV=1
AT2G26500	O48717	-0.866	0.001	plastid	At2g26500 OS=Arabidopsis thaliana GN=At2g26500 PE=2 SV=1
ATCG01090	P56755	-0.864	0.001	plastid	NAD(P)H-quinone oxidoreductase subunit I, chloroplastic OS=Arabidopsis thaliana GN=ndhI PE=3 SV=1
AT3G03440	F4J139	-0.863	0.002	nucleus	reversed ARM repeat superfamily protein OS=Arabidopsis thaliana GN=At3g03440 PE=4 SV=1
AT1G77640	Q9CAP4	-0.857	0.002	plastid	Ethylene-responsive transcription factor ERF013 OS=Arabidopsis thaliana GN=ERF013 PE=2 SV=1
AT4G37300	O23157	-0.854	0.001	nucleus	AT4g37300/C7A10_60 OS=Arabidopsis thaliana GN=C7A10.60 PE=1 SV=1
ATCG01110	P56753	-0.844	0.001	plastid	NAD(P)H-quinone oxidoreductase subunit H, chloroplastic OS=Arabidopsis thaliana GN=ndhPE=1 SV=1
AT1G32470	Q9LQL0	-0.835	0.001	mitochondrion	Glycine cleavage system protein 3, mitochondrial OS=Arabidopsis thaliana GN=GDH3 PE=1 SV=1
AT1G03600	Q9LR64	-0.834	0.001	plastid	Photosystem II repair protein PSB27-H1, chloroplastic OS=Arabidopsis thaliana GN=PSB27-1 PE=1 SV=1
AT2G45960	Q06611	-0.833	0.002	plasma membrane	Aquaporin PIP1-2 OS=Arabidopsis thaliana GN=PIP1-2 PE=1 SV=1
AT1G18800	Q8LC68	-0.829	0.001	nucleus	NAP1-related protein 2 OS=Arabidopsis thaliana GN=NRP2 PE=1 SV=2
AT4G02530	O22773	-0.829	0.001	plastid	Thylakoid lumenal 16.5 kDa protein, chloroplastic OS=Arabidopsis thaliana GN=At4g02530 PE=1 SV=3
AT3G15520	P82869	-0.828	0.001	plastid	Peptidyl-prolyl cis-trans isomerase CYP37, chloroplastic OS=Arabidopsis thaliana GN=CYP37 PE=1 SV=3
AT1G49975	Q8LFL5	-0.824	0.002	plastid	At1g49975 OS=Arabidopsis thaliana GN=At1g49975 PE=2 SV=1
AT3G01440	Q9SGH4	-0.823	0.002	plastid	Photosynthetic NDsubunit of lumenal location 3, chloroplastic OS=Arabidopsis thaliana GN=PNSL3 PE=1 SV=1
AT4G04020	O81439	-0.822	0.001	plastid	Probable plastid-lipid-associated protein 1, chloroplastic OS=Arabidopsis thaliana GN=PAP1 PE=1 SV=1
AT1G30100	Q9C6Z1	-0.82	0.002	plastid	reversed Probable 9-cis-epoxycarotenoid dioxygenase NCED5, chloroplastic OS=Arabidopsis thaliana GN=NCED5 PE=1 SV=1
AT5G24490	Q94K97	-0.817	0.001	plastid	30S ribosomal protein OS=Arabidopsis thaliana GN=At5g24490 PE=1 SV=1
AT2G25600	Q8GXE6	-0.816	0.002	cytosol	reversed Potassium channel AKT6 OS=Arabidopsis thaliana GN=AKT6 PE=1 SV=2
ATCG00420	P56754	-0.812	0.003	plastid	NAD(P)H-quinone oxidoreductase subunit J, chloroplastic OS=Arabidopsis thaliana GN=ndhJ PE=3 SV=1
AT3G48530	Q8LBB2	-0.812	0.006	cytosol	SNF1-related protein kinase regulatory subunit gamma-1 OS=Arabidopsis thaliana GN=KING1 PE=1 SV=2
AT3G56910	Q9LER7	-0.81	0.002	plastid	50S ribosomal protein 5, chloroplastic OS=Arabidopsis thaliana GN=PSRP5 PE=1 SV=1
AT2G04700	Q9SJ89	-0.805	0.001	plastid	Ferredoxin-thioredoxin reductase catalytic chain, chloroplastic OS=Arabidopsis thaliana GN=FTRC PE=2 SV=1
AT1G74560	Q9CA59	-0.803	0.002	nucleus,cytosol	NAP1-related protein 1 OS=Arabidopsis thaliana GN=NRP1 PE=1 SV=1
AT3G44620	F4J355	-0.796	0.002	plastid	Protein-tyrosine phosphatase OS=Arabidopsis thaliana GN=At3g44620 PE=4 SV=1
AT5G53490	P81760	-0.791	0.001	plastid	Thylakoid lumenal 17.4 kDa protein, chloroplastic OS=Arabidopsis thaliana GN=TL17 PE=1 SV=2
AT4G24930	Q9SW33	-0.79	0.001	plastid	Thylakoid lumenal 17.9 kDa protein, chloroplastic OS=Arabidopsis thaliana GN=At4g24930 PE=1 SV=1
AT1G76180	P42763	-0.79	0.001	peroxisome	Dehydrin ERD14 OS=Arabidopsis thaliana GN=ERD14 PE=1 SV=1
AT5G01530	Q07473	-0.785	0.002	plastid	Chlorophyll a-b binding protein CP29.1, chloroplastic OS=Arabidopsis thaliana GN=LHCB4.1 PE=1 SV=1
AT2G44920	O22160	-0.766	0.001	plastid	Thylakoid lumenal 15 kDa protein 1, chloroplastic OS=Arabidopsis thaliana GN=At2g44920 PE=1 SV=2
AT4G33150	F4JVY8	-0.758	0.002	cytosol	reversed Lysine-ketoglutarate reductase/saccharopine dehydrogenase bifunctional enzyme OS=Arabidopsis thaliana GN=LKR PE=4 SV=1
AT4G35090	P25819	-0.756	0.001	peroxisome	Catalase-2 OS=Arabidopsis thaliana GN=CAT2 PE=1 SV=3
AT4G30690	Q94B52	-0.751	0.001	plastid	Translation initiation factor IF3-4, chloroplastic OS=Arabidopsis thaliana GN=IF3-4 PE=2 SV=1
AT3G47470	P27521	-0.748	0.001	plastid	Chlorophyll a-b binding protein 4, chloroplastic OS=Arabidopsis thaliana GN=LHCA4 PE=1 SV=1
AT2G19480	Q9ZUP3	-0.746	0.001	nucleus	Nucleosome assembly protein 1;2 OS=Arabidopsis thaliana GN=NAP1;2 PE=1 SV=1
AT1G70820	Q9SSL0	-0.738	0.001	plastid	At1g70820 OS=Arabidopsis thaliana GN=At1g70820 PE=2 SV=1
AT1G55670	Q9S7N7	-0.734	0.002	plastid	Photosystem I reaction center subunit V, chloroplastic OS=Arabidopsis thaliana GN=PSAG PE=1 SV=1
AT4G32320	Q8GY91	-0.734	0.003	cytosol	Putative L-ascorbate peroxidase 6 OS=Arabidopsis thaliana GN=APX6 PE=2 SV=1
AT3G01480	Q9SSA5	-0.729	0.001	plastid	Peptidyl-prolyl cis-trans isomerase CYP38, chloroplastic OS=Arabidopsis thaliana GN=CYP38 PE=1 SV=1
AT1G49340	Q9SXA1	-0.728	0.003	plasma membrane	Phosphatidylinositol 4-kinase alpha 1 OS=Arabidopsis thaliana GN=PI4KA1 PE=1 SV=2
AT4G35100	P93004	-0.727	0.001	plasma membrane	Aquaporin PIP2-7 OS=Arabidopsis thaliana GN=PIP2-7 PE=1 SV=2
AT3G12390	Q9LHG9	-0.727	0.002	nucleus	Nascent polypeptide-associated complex subunit alpha-like protein 1 OS=Arabidopsis thaliana GN=At3g12390 PE=1 SV=1
AT2G35370	P25855	-0.722	0.001	mitochondrion	Glycine cleavage system protein 1, mitochondrial OS=Arabidopsis thaliana GN=GDH1 PE=1 SV=1
AT5G16400	Q9XFH9	-0.715	0.001	plastid	Thioredoxin F2, chloroplastic OS=Arabidopsis thaliana GN=At5g16400 PE=2 SV=1
AT2G33450	O22795	-0.702	0.005	plastid	50S ribosomal protein L28, chloroplastic OS=Arabidopsis thaliana GN=RPL28 PE=2 SV=2
AT2G21170	Q9SKP6	-0.699	0.001	plastid	Triosephosphate isomerase, chloroplastic OS=Arabidopsis thaliana GN=TIM PE=1 SV=1
AT1G03680	O48737	-0.697	0.001	plastid	Thioredoxin M1, chloroplastic OS=Arabidopsis thaliana GN=At1g03680 PE=2 SV=1
AT1G55480	Q94BS2	-0.696	0.001	plastid	Protein MET1, chloroplastic OS=Arabidopsis thaliana GN=MET1 PE=1 SV=1
AT2G40300	Q9S756	-0.687	0.002	plastid	Ferritin-4, chloroplastic OS=Arabidopsis thaliana GN=FER4 PE=2 SV=1
AT2G47400	O22914	-0.686	0.001	plastid	Calvin cycle protein CP12-1, chloroplastic OS=Arabidopsis thaliana GN=CP12-1 PE=1 SV=1
AT3G52150	Q8VYM4	-0.686	0.001	plastid	30S ribosomal protein 2, chloroplastic OS=Arabidopsis thaliana GN=PSRP2 PE=2 SV=1
AT1G11860	O65396	-0.685	0.01	mitochondrion	Aminomethyltransferase, mitochondrial OS=Arabidopsis thaliana GN=GDCST PE=2 SV=1
AT4G10930	Q8L7I1	-0.681	0.003	nucleus	reversed Uncharacterized protein At4g10930 OS=Arabidopsis thaliana GN=At4g10930 PE=2 SV=1
AT4G26110	Q9SZI2	-0.678	0.001	nucleus	Nucleosome assembly protein 1;1 OS=Arabidopsis thaliana GN=NAP1;1 PE=1 SV=1
AT2G24590	Q9SJA6	-0.677	0.002	nucleus	Serine/arginine-ricsplicing factor RSZ22A OS=Arabidopsis thaliana GN=RSZ22A PE=1 SV=1
AT3G26060	Q9LU86	-0.675	0.001	plastid	Peroxiredoxin Q, chloroplastic OS=Arabidopsis thaliana GN=PRXQ PE=1 SV=1
AT4G24770	Q04836	-0.674	0.001	plastid	31 kDa ribonucleoprotein, chloroplastic OS=Arabidopsis thaliana GN=CP31A PE=1 SV=1
AT2G43560	O22870	-0.673	0.001	plastid	Peptidyl-prolyl cis-trans isomerase FKBP16-3, chloroplastic OS=Arabidopsis thaliana GN=FKBP16-3 PE=1 SV=2
AT4G03150	Q944G6	-0.668	0.003	plastid	AT4g03150/F4C21_7 OS=Arabidopsis thaliana GN=At4g03150 PE=2 SV=1
AT4G22240	O49629	-0.667	0.003	plastid	Probable plastid-lipid-associated protein 2, chloroplastic OS=Arabidopsis thaliana GN=PAP2 PE=1 SV=1
AT5G08050	Q9SD79	-0.665	0.002	plastid	Uncharacterized protein F13G24.250 OS=Arabidopsis thaliana GN=F13G24.250 PE=1 SV=1
AT1G20440	P31168	-0.662	0.003	nucleus	Dehydrin COR47 OS=Arabidopsis thaliana GN=COR47 PE=1 SV=2
AT4G30720	F4JQE2	-0.662	0.005	plastid	reversed FAD/NAD(P)-binding oxidoreductase family protein OS=Arabidopsis thaliana GN=PDE327 PE=4 SV=1
AT4G13200	Q8LDV3	-0.661	0.001	plastid	Uncharacterized protein At4g13200, chloroplastic OS=Arabidopsis thaliana GN=At4g13200 PE=1 SV=2
AT3G27830	P36210	-0.661	0.001	plastid	50S ribosomal protein L12-1, chloroplastic OS=Arabidopsis thaliana GN=RPL12A PE=2 SV=1
AT1G30380	Q9SUI5	-0.661	0.002	plastid	Photosystem I reaction center subunit psaK, chloroplastic OS=Arabidopsis thaliana GN=PSAK PE=2 SV=2
AT1G68010	Q9C9W5	-0.659	0.001	peroxisome	Glycerate dehydrogenase HPR, peroxisomal OS=Arabidopsis thaliana GN=HPR PE=1 SV=1
AT1G78770	B3DNN5	-0.656	0.003	nucleus	Anaphase-promoting complex subunit 6 OS=Arabidopsis thaliana GN=APC6 PE=2 SV=1
AT4G22670	Q93YR3	-0.654	0.001	cytosol	FAM10 family protein At4g22670 OS=Arabidopsis thaliana GN=At4g22670 PE=1 SV=1
AT2G03420	Q9ZQ78	-0.653	0.004	plastid	Uncharacterized protein At2g03420 OS=Arabidopsis thaliana GN=At2g03420 PE=2 SV=2
AT2G40600	Q8H114	-0.652	0.003	plastid	Appr-1-p processing enzyme family protein OS=Arabidopsis thaliana GN=At2g40600 PE=1 SV=1
AT2G47960	O82263	-0.652	0.004	golgi	At2g47960/T9J23.10 OS=Arabidopsis thaliana GN=At2g47960 PE=2 SV=2
AT3G32980	Q9LHB9	-0.649	0.001	extracellular	Peroxidase 32 OS=Arabidopsis thaliana GN=PER32 PE=1 SV=3
AT5G37680	Q8W4C8	-0.648	0.004	plasma membrane	reversed ADP-ribosylation factor-like protein 8c OS=Arabidopsis thaliana GN=ARL8C PE=2 SV=1
ATCG00120	P56757	-0.646	0.001	plastid	ATP synthase subunit alpha, chloroplastic OS=Arabidopsis thaliana GN=atpA PE=1 SV=1
AT2G13360	Q56YA5	-0.643	0.001	peroxisome	Serine--glyoxylate aminotransferase OS=Arabidopsis thaliana GN=AGT1 PE=1 SV=2
AT2G30170	O64730	-0.641	0.002	plastid	Probable protein phosphatase 2C 26 OS=Arabidopsis thaliana GN=At2g30170 PE=2 SV=2
AT4G04640	Q01908	-0.639	0.002	plastid	ATP synthase gamma chain 1, chloroplastic OS=Arabidopsis thaliana GN=ATPC1 PE=1 SV=1
AT5G39210	Q9FL87	-0.637	0.001	nucleus	Protein CHLORORESPIRATORY REDUCTION 7, chloroplastic OS=Arabidopsis thaliana GN=CRR7 PE=2 SV=1
AT4G09650	Q9SSS9	-0.636	0.001	plastid	ATP synthase subunit delta, chloroplastic OS=Arabidopsis thaliana GN=ATPD PE=1 SV=1
AT5G05200	Q9ASX5	-0.636	0.002	plastid	Uncharacterized aarF domain-containing protein kinase At5g05200, chloroplastic OS=Arabidopsis thaliana GN=At5g05200 PE=1 SV=1
AT1G50320	Q8LD49	-0.63	0.001	plastid	Thioredoxin X, chloroplastic OS=Arabidopsis thaliana GN=ATHX PE=2 SV=2
AT1G09010	Q75W54	-0.63	0.004	vacuole	Mannosylglycoprotein endo-beta-mannosidase OS=Arabidopsis thaliana GN=EBM PE=1 SV=3
AT2G03440	Q9ZQ80	-0.629	0.001	nucleus	Nodulin-related protein 1 OS=Arabidopsis thaliana GN=NRP1 PE=1 SV=1
AT5G01600	Q39101	-0.627	0.001	plastid	Ferritin-1, chloroplastic OS=Arabidopsis thaliana GN=FER1 PE=2 SV=1
AT3G16140	Q9SUI7	-0.621	0.004	plastid	Photosystem I reaction center subunit VI-1, chloroplastic OS=Arabidopsis thaliana GN=PSAH1 PE=2 SV=1
AT3G56090	Q9LYN2	-0.619	0.004	plastid	Ferritin-3, chloroplastic OS=Arabidopsis thaliana GN=FER3 PE=2 SV=1
AT3G17250	Q9LUU7	-0.616	0.003	mitochondrion	Probable protein phosphatase 2C 43 OS=Arabidopsis thaliana GN=At3g17250 PE=2 SV=1
AT4G39960	Q940V1	-0.615	0.004	plastid	AT4g39960/T5J17_130 OS=Arabidopsis thaliana GN=DJA5 PE=2 SV=1
AT5G42650	Q96242	-0.614	0.001	plastid	Allene oxide synthase, chloroplastic OS=Arabidopsis thaliana GN=CYP74A PE=1 SV=3
ATCG00470	P09468	-0.612	0.001	plastid	ATP synthase epsilon chain, chloroplastic OS=Arabidopsis thaliana GN=atpE PE=1 SV=2
AT2G35810	Q8VZP3	-0.611	0.003	cytosol	Uncharacterized protein At2g35810 OS=Arabidopsis thaliana GN=At2g35810 PE=2 SV=1
AT4G16155	F4JLP5	-0.61	0.001	plastid	Dihydrolipoyl dehydrogenase 2, chloroplastic OS=Arabidopsis thaliana GN=LPD2 PE=2 SV=2
AT5G07020	Q9FL44	-0.61	0.003	plastid	Protein MAINTENANCE OF PSII UNDER HIGLIGHT 1 OS=Arabidopsis thaliana GN=MPH1 PE=1 SV=1
AT3G16240	Q41951	-0.609	0.001	vacuole	Aquaporin TIP2-1 OS=Arabidopsis thaliana GN=TIP2-1 PE=1 SV=2
AT2G06520	Q9SKI3	-0.608	0.004	plastid	Expressed protein OS=Arabidopsis thaliana GN=PSBX PE=1 SV=1
AT5G26210	O81488	-0.608	0.004	nucleus	PHD finger protein ALFIN-LIKE 4 OS=Arabidopsis thaliana GN=AL4 PE=1 SV=2
AT1G75690	Q8GSJ6	-0.605	0.004	plastid	Protein disulfide-isomerase LQY1, chloroplastic OS=Arabidopsis thaliana GN=LQY1 PE=1 SV=1
AT5G42960	Q8H0Y1	-0.602	0.001	plastid	Outer envelope pore protein 24B, chloroplastic OS=Arabidopsis thaliana GN=OEP24B PE=2 SV=1
AT3G26520	Q41963	-0.602	0.002	vacuole	Aquaporin TIP1-2 OS=Arabidopsis thaliana GN=TIP1-2 PE=1 SV=2
AT5G20935	F4K6X0	-0.6	0.002	mitochondrion	DUF3148 family protein OS=Arabidopsis thaliana GN=CRR42 PE=4 SV=2
AT2G22780	O82399	-0.597	0.004	peroxisome	Malate dehydrogenase 1, peroxisomal OS=Arabidopsis thaliana GN=PMDH1 PE=1 SV=1
AT3G27080	P82874	-0.596	0.008	mitochondrion	Mitochondrial import receptor subunit TOM20-3 OS=Arabidopsis thaliana GN=TOM20-3 PE=1 SV=1
AT4G02100	Q84VX5	-0.595	0.004	nucleus	reversed At4g02100 OS=Arabidopsis thaliana GN=At4g02100 PE=2 SV=1
AT3G53420	P43286	-0.592	0.001	plasma membrane	Aquaporin PIP2-1 OS=Arabidopsis thaliana GN=PIP2-1 PE=1 SV=1
AT4G00430	Q39196	-0.589	0.007	plasma membrane	Probable aquaporin PIP1-4 OS=Arabidopsis thaliana GN=PIP1.4 PE=1 SV=1
AT1G61520	Q9SY97	-0.587	0.001	plastid	Photosystem I chlorophyll a/b-binding protein 3-1, chloroplastic OS=Arabidopsis thaliana GN=LHCA3 PE=1 SV=1
AT5G17790	Q8S9K3	-0.586	0.007	plastid	Zinc finger protein VAR3, chloroplastic OS=Arabidopsis thaliana GN=VAR3 PE=1 SV=2
AT5G47640	Q9FGJ3	-0.584	0.004	nucleus	Nuclear transcription factor Y subunit B-2 OS=Arabidopsis thaliana GN=NFYB2 PE=1 SV=1
AT5G44520	Q9FI13	-0.583	0.004	plastid	Probable ribose-5-phosphate isomerase 4, chloroplastic OS=Arabidopsis thaliana GN=RPI4 PE=2 SV=1
AT1G11930	Q944L8	-0.582	0.002	cytosol	At1g11930/F12F1_20 OS=Arabidopsis thaliana GN=At1g11930 PE=1 SV=1
AT3G56130	Q93W03	-0.581	0.004	plastid	AT3g56130/F18O21_90 OS=Arabidopsis thaliana GN=At3g56130 PE=2 SV=1
AT1G15820	Q9LMQ2	-0.577	0.001	plastid	Chlorophyll a-b binding protein, chloroplastic OS=Arabidopsis thaliana GN=CHLOROPHYLL PROTEIN 24 PE=1 SV=1
AT5G27390	A0A1P8BEU1	-0.577	0.004	plastid	Tagatose-6-phosphate ketose/aldose isomerase, putative (Mog1/PsbP/DUF1795-like photosystem II reaction center PsbP family protein) OS=Arabidopsis thaliana GN=At5g27390 PE=4 SV=1
AT3G10060	Q9SR70	-0.576	0.002	plastid	Peptidyl-prolyl cis-trans isomerase FKBP16-4, chloroplastic OS=Arabidopsis thaliana GN=FKBP16-4 PE=1 SV=1
AT2G39470	O80634	-0.573	0.001	plastid	Photosynthetic NDsubunit of lumenal location 1, chloroplastic OS=Arabidopsis thaliana GN=PNSL1 PE=1 SV=2
AT1G76760	Q6NPF9	-0.572	0.004	plastid	Thioredoxin Y1, chloroplastic OS=Arabidopsis thaliana GN=At1g76760 PE=2 SV=1
AT5G06290	Q9C5R8	-0.571	0.002	plastid	2-Cys peroxiredoxin BAS1-like, chloroplastic OS=Arabidopsis thaliana GN=At5g06290 PE=2 SV=3
AT5G54270	Q9S7M0	-0.57	0.001	plastid	Chlorophyll a-b binding protein 3, chloroplastic OS=Arabidopsis thaliana GN=LHCB3 PE=1 SV=1
ATCG00480	P19366	-0.57	0.002	plastid	ATP synthase subunit beta, chloroplastic OS=Arabidopsis thaliana GN=atpB PE=1 SV=2
AT3G63140	Q9LYA9	-0.569	0.001	plastid	Chloroplast stem-loop binding protein of 41 kDa a, chloroplastic OS=Arabidopsis thaliana GN=CSP41A PE=1 SV=1
AT1G20020	Q8W493	-0.569	0.002	plastid	Ferredoxin--NADP reductase, leaf isozyme 2, chloroplastic OS=Arabidopsis thaliana GN=LFNR2 PE=1 SV=1
AT2G26080	O80988	-0.568	0.001	mitochondrion	Glycine dehydrogenase (decarboxylating) 2, mitochondrial OS=Arabidopsis thaliana GN=GLDP2 PE=1 SV=1
AT5G26000	P37702	-0.567	0.004	peroxisome	Myrosinase 1 OS=Arabidopsis thaliana GN=TGG1 PE=1 SV=1
AT4G15510	O23403	-0.565	0.002	plastid	PsbP domain-containing protein 1, chloroplastic OS=Arabidopsis thaliana GN=PPD1 PE=1 SV=1
AT1G32080	Q9FVQ4	-0.562	0.002	plastid	Plastidal glycolate/glycerate translocator 1, chloroplastic OS=Arabidopsis thaliana GN=PLGG1 PE=1 SV=1
AT2G36060	Q9SJ44	-0.56	0.006	cytosol	Ubiquitin-conjugating enzyme E2 variant 1C OS=Arabidopsis thaliana GN=UEV1C PE=1 SV=1
AT3G17240	Q9M5K2	-0.559	0.001	mitochondrion	Dihydrolipoyl dehydrogenase 2, mitochondrial OS=Arabidopsis thaliana GN=LPD2 PE=1 SV=1
AT1G29930	P04778	-0.559	0.002	plastid	Chlorophyll a-b binding protein 1, chloroplastic OS=Arabidopsis thaliana GN=LHCB1.3 PE=1 SV=1
AT5G23440	Q9FHL4	-0.559	0.002	plastid	At5g23440 OS=Arabidopsis thaliana GN=FTRA1 PE=2 SV=1
AT1G31330	Q9SHE8	-0.558	0.001	plastid	Photosystem I reaction center subunit III, chloroplastic OS=Arabidopsis thaliana GN=PSAF PE=1 SV=1
AT5G16710	Q8LE52	-0.557	0.001	plastid	Glutathione S-transferase DHAR3, chloroplastic OS=Arabidopsis thaliana GN=DHAR3 PE=1 SV=1
AT2G41620	O22224	-0.557	0.005	nucleus	Nuclear pore complex protein NUP93A OS=Arabidopsis thaliana GN=NUP93A PE=1 SV=2
AT4G10300	Q9SV91	-0.556	0.002	plastid	At4g10300 OS=Arabidopsis thaliana GN=F24G24.100 PE=2 SV=1
AT5G08410	A0A1P8BDN6	-0.556	0.002	plastid	Ferredoxin/thioredoxin reductase subunit A (Variable subunit) 2 OS=Arabidopsis thaliana GN=FTRA2 PE=4 SV=1
AT2G25840	Q8RXE9	-0.556	0.005	plastid	Tryptophan--tRNA ligase, chloroplastic/mitochondrial OS=Arabidopsis thaliana GN=OVA4 PE=1 SV=1
AT3G27925	O22609	-0.555	0.001	plastid	Protease Do-like 1, chloroplastic OS=Arabidopsis thaliana GN=DEGP1 PE=1 SV=2
AT5G30510	Q93VC7	-0.554	0.001	plastid	30S ribosomal protein S1, chloroplastic OS=Arabidopsis thaliana GN=RPS1 PE=1 SV=1
AT5G45680	Q9SCY2	-0.553	0.001	plastid	Peptidyl-prolyl cis-trans isomerase FKBP13, chloroplastic OS=Arabidopsis thaliana GN=FKBP13 PE=1 SV=2
AT3G63540	P82658	-0.55	0.001	plastid	Thylakoid lumenal 19 kDa protein, chloroplastic OS=Arabidopsis thaliana GN=At3g63540 PE=1 SV=2
AT3G14420	Q9LRR9	-0.549	0.001	peroxisome	(S)-2-hydroxy-acid oxidase GLO1 OS=Arabidopsis thaliana GN=GLO1 PE=1 SV=1
AT5G22830	Q058N4	-0.546	0.005	plastid	Magnesium transporter MRS2-11, chloroplastic OS=Arabidopsis thaliana GN=MRS2-11 PE=1 SV=1
AT2G29540	Q42483	-0.546	0.005	nucleus	DNA-directed RNA polymerase 14 kDa subunit (AtRPAC14) OS=Arabidopsis thaliana GN=AtRPAC14 PE=2 SV=1
AT5G14910	Q93VK7	-0.545	0.001	plastid	AT5g14910/F2G14_30 OS=Arabidopsis thaliana GN=At5g14910 PE=2 SV=1
AT3G02730	Q9XFH8	-0.543	0.001	plastid	Thioredoxin F1, chloroplastic OS=Arabidopsis thaliana GN=At3g02730 PE=1 SV=2
AT1G07890	Q05431	-0.542	0.001	cytosol	L-ascorbate peroxidase 1, cytosolic OS=Arabidopsis thaliana GN=APX1 PE=1 SV=2
AT5G36700	P0DKC3	-0.541	0.001	plastid	Phosphoglycolate phosphatase 1A, chloroplastic OS=Arabidopsis thaliana GN=PGLP1A PE=1 SV=1
AT4G03520	Q9SEU8	-0.54	0.001	plastid	Thioredoxin M2, chloroplastic OS=Arabidopsis thaliana GN=At4g03520 PE=1 SV=2
AT5G20090	Q949R9	-0.539	0.004	mitochondrion	Mitochondrial pyruvate carrier 1 OS=Arabidopsis thaliana GN=MPC1 PE=3 SV=1
AT1G16720	A0A1P8AWU9	-0.537	0.001	plastid	Higchlorophyll fluorescence phenotype 173 OS=Arabidopsis thaliana GN=HCF173 PE=4 SV=1
AT3G46780	Q9STF2	-0.529	0.001	plastid	Protein plastid transcriptionally active 16, chloroplastic OS=Arabidopsis thaliana GN=PTAC16 PE=1 SV=1
AT2G21530	Q8GWP4	-0.528	0.001	plastid	At2g21530 OS=Arabidopsis thaliana GN=At2g21530 PE=1 SV=1
AT1G80030	Q0WN54	-0.528	0.002	plastid	Molecular chaperone Hsp40/DnaJ family protein OS=Arabidopsis thaliana GN=DJA7 PE=2 SV=1
AT4G32590	F4JUE0	-0.527	0.006	plastid	2Fe-2S ferredoxin-like superfamily protein OS=Arabidopsis thaliana GN=At4g32590 PE=4 SV=1
AT5G39570	Q9FKA5	-0.526	0.001	nucleus	Uncharacterized protein At5g39570 OS=Arabidopsis thaliana GN=At5g39570 PE=1 SV=1
AT1G51110	Q8LAP6	-0.521	0.001	plastid	Probable plastid-lipid-associated protein 12, chloroplastic OS=Arabidopsis thaliana GN=PAP12 PE=1 SV=1
AT3G60370	Q0WRJ7	-0.519	0.003	plastid	Peptidyl-prolyl cis-trans isomerase FKBP20-2, chloroplastic OS=Arabidopsis thaliana GN=FKBP20-2 PE=1 SV=1
AT3G45780	O48963	-0.519	0.005	plasma membrane	Phototropin-1 OS=Arabidopsis thaliana GN=PHOT1 PE=1 SV=1
AT4G25080	Q9SW18	-0.518	0.001	plastid	Magnesium protoporphyrin IX methyltransferase, chloroplastic OS=Arabidopsis thaliana GN=CHLM PE=1 SV=1
AT4G33010	Q94B78	-0.517	0.001	mitochondrion	Glycine dehydrogenase (decarboxylating) 1, mitochondrial OS=Arabidopsis thaliana GN=GLDP1 PE=1 SV=2
AT3G56650	Q9LXX5	-0.516	0.001	plastid	PsbP domain-containing protein 6, chloroplastic OS=Arabidopsis thaliana GN=PPD6 PE=1 SV=1
AT5G11450	P82715	-0.516	0.002	plastid	PsbP domain-containing protein 5, chloroplastic OS=Arabidopsis thaliana GN=PPD5 PE=1 SV=3
AT1G07320	O50061	-0.514	0.001	plastid	50S ribosomal protein L4, chloroplastic OS=Arabidopsis thaliana GN=RPL4 PE=2 SV=2
AT4G39970	Q680K2	-0.514	0.001	plastid	Haloacid dehalogenase-like hydrolase domain-containing protein At4g39970 OS=Arabidopsis thaliana GN=At4g39970 PE=2 SV=1
AT5G22300	P46011	-0.514	0.005	plasma membrane	Bifunctional nitrilase/nitrile hydratase NIT4 OS=Arabidopsis thaliana GN=NIT4 PE=1 SV=1
AT2G38140	O80439	-0.513	0.003	plastid	30S ribosomal protein S31, chloroplastic OS=Arabidopsis thaliana GN=RPS31 PE=1 SV=1
AT1G54410	Q9SLJ2	-0.513	0.005	cytosol	Dehydrin HIRD11 OS=Arabidopsis thaliana GN=HIRD11 PE=1 SV=1
AT4G15545	Q93W28	-0.512	0.001	nucleus	Uncharacterized protein At4g15545 OS=Arabidopsis thaliana GN=At4g15545 PE=1 SV=1
AT3G58875	A0A1I9LQC5	-0.509	0.005	mitochondrion	Uncharacterized protein OS=Arabidopsis thaliana GN=At3g58875 PE=4 SV=1
AT2G15960	Q9XIM6	-0.508	0.009	nucleus	Expressed protein OS=Arabidopsis thaliana GN=At2g15960 PE=1 SV=1
AT3G12580	Q9LHA8	-0.506	0.001	cytosol	Probable mediator of RNA polymerase II transcription subunit 37c OS=Arabidopsis thaliana GN=MED37C PE=1 SV=1
AT1G16080	Q9S9M7	-0.505	0.001	plastid	Nuclear protein OS=Arabidopsis thaliana GN=At1g16080 PE=1 SV=1
AT3G28770	Q9LH98	-0.505	0.006	extracellular	reversed Transmembrane protein, putative (DUF1216) OS=Arabidopsis thaliana GN=At3g28770 PE=4 SV=1
AT1G48030	Q9M5K3	-0.502	0.001	mitochondrion	Dihydrolipoyl dehydrogenase 1, mitochondrial OS=Arabidopsis thaliana GN=LPD1 PE=1 SV=2
AT2G36830	P25818	-0.502	0.002	vacuole	Aquaporin TIP1-1 OS=Arabidopsis thaliana GN=TIP1-1 PE=1 SV=1
AT5G35630	Q43127	-0.501	0.001	plastid	Glutamine synthetase, chloroplastic/mitochondrial OS=Arabidopsis thaliana GN=GLN2 PE=1 SV=1
AT1G06380	Q9LMI1	-0.501	0.006	plastid	Ribosomal protein L1p/L10e family OS=Arabidopsis thaliana GN=At1g06380 PE=1 SV=1
AT4G36480	Q94IB8	-0.501	0.006	endoplasmic reticulum	Long chain base biosynthesis protein 1 OS=Arabidopsis thaliana GN=LCB1 PE=1 SV=1
AT5G40950	Q9FLN4	-0.5	0.002	plastid	50S ribosomal protein L27, chloroplastic OS=Arabidopsis thaliana GN=RPL27 PE=2 SV=1
ATCG00150	P56758	-0.499	0.002	plastid	ATP synthase subunit a, chloroplastic OS=Arabidopsis thaliana GN=atpI PE=3 SV=1
AT3G48420	Q94K71	-0.493	0.001	plastid	CBBY-like protein OS=Arabidopsis thaliana GN=CBBY PE=1 SV=1
AT5G42765	F4K329	-0.491	0.002	plastid	Plasma membrane fusion protein OS=Arabidopsis thaliana GN=At5g42765 PE=4 SV=1
AT1G65260	O80796	-0.49	0.001	plastid	Membrane-associated protein VIPP1, chloroplastic OS=Arabidopsis thaliana GN=VIPP1 PE=1 SV=1
AT3G56150	O49160	-0.489	0.002	nucleus,cytosol	Eukaryotic translation initiation factor 3 subunit C OS=Arabidopsis thaliana GN=TIF3C1 PE=1 SV=2
AT5G66550	A0A1P8BDL4	-0.489	0.007	plastid	Maf-like protein OS=Arabidopsis thaliana GN=At5g66550 PE=4 SV=1
AT5G38410	B3H5S2	-0.488	0.001	plastid	Ribulose bisphosphate carboxylase small chain OS=Arabidopsis thaliana GN=RBCS3B PE=3 SV=1
AT1G76080	Q9SGS4	-0.487	0.001	plastid	Thioredoxin-like protein CDSP32, chloroplastic OS=Arabidopsis thaliana GN=CDSP32 PE=1 SV=1
AT2G24940	Q9SK39	-0.487	0.009	nucleus	Probable steroid-binding protein 3 OS=Arabidopsis thaliana GN=MP3 PE=1 SV=1
AT3G62030	P34791	-0.486	0.002	plastid	Peptidyl-prolyl cis-trans isomerase CYP20-3, chloroplastic OS=Arabidopsis thaliana GN=CYP20-3 PE=1 SV=1
AT5G24165	Q8LDQ8	-0.485	0.002	mitochondrion	At5g24165 OS=Arabidopsis thaliana GN=At5g24165 PE=2 SV=1
AT5G09660	Q9ZP05	-0.483	0.001	peroxisome	Malate dehydrogenase 2, peroxisomal OS=Arabidopsis thaliana GN=PMDH2 PE=1 SV=1
AT2G40100	Q9S7W1	-0.481	0.003	plastid	Chlorophyll a-b binding protein CP29.3, chloroplastic OS=Arabidopsis thaliana GN=LHCB4.3 PE=2 SV=1
AT1G17680	Q8GUP0	-0.481	0.006	nucleus	Tetratricopeptide repeat (TPR)-containing protein OS=Arabidopsis thaliana GN=At1g17680 PE=2 SV=1
AT3G18790	Q9LS97	-0.48	0.006	nucleus	AT3G18790 protein OS=Arabidopsis thaliana GN=At3g18790 PE=2 SV=1
AT2G37660	O80934	-0.475	0.001	plastid	Uncharacterized protein At2g37660, chloroplastic OS=Arabidopsis thaliana GN=At2g37660 PE=1 SV=2
AT4G17740	O23614	-0.475	0.002	plastid	Carboxyl-terminal-processing peptidase 2, chloroplastic OS=Arabidopsis thaliana GN=CTPA2 PE=1 SV=1
AT2G35410	O82299	-0.473	0.001	plastid	Putative chloroplast RNA binding protein OS=Arabidopsis thaliana GN=At2g35410 PE=1 SV=1
AT3G52960	Q949U7	-0.472	0.001	plastid	Peroxiredoxin-2E, chloroplastic OS=Arabidopsis thaliana GN=PRXIIE PE=1 SV=2
AT3G62020	Q9M263	-0.471	0.006	extracellular	Germin-like protein subfamily 2 member 4 OS=Arabidopsis thaliana GN=GLP10 PE=2 SV=1
AT4G20360	P17745	-0.469	0.006	plastid	Elongation factor Tu, chloroplastic OS=Arabidopsis thaliana GN=TUFA PE=1 SV=1
AT2G29290	Q9ZW13	-0.469	0.008	plasma membrane,golgi	Tropinone reductase homolog At2g29290 OS=Arabidopsis thaliana GN=At2g29290 PE=2 SV=1
AT3G15360	Q9SEU6	-0.468	0.001	plastid	Thioredoxin M4, chloroplastic OS=Arabidopsis thaliana GN=At3g15360 PE=2 SV=2
AT4G24750	Q0WWT7	-0.466	0.003	plastid	Rhodanese-like domain-containing protein 11, chloroplastic OS=Arabidopsis thaliana GN=STR11 PE=2 SV=1
AT5G38520	F4KBJ3	-0.463	0.008	plastid	Alpha/beta-Hydrolases superfamily protein OS=Arabidopsis thaliana GN=MBB18.5 PE=4 SV=1
AT4G32260	Q42139	-0.461	0.001	plastid	AT4g32260/F10M6_100 OS=Arabidopsis thaliana GN=PDE334 PE=1 SV=2
AT4G31310	A2RVS4	-0.457	0.007	cytosol	AIG2-like protein C OS=Arabidopsis thaliana GN=AIG2LC PE=1 SV=1
AT5G42070	Q8RWR9	-0.456	0.002	plastid	Uncharacterized protein At5g42070 OS=Arabidopsis thaliana GN=MJC20.18 PE=2 SV=1
AT1G76100	P11490	-0.456	0.006	plastid	Plastocyanin minor isoform, chloroplastic OS=Arabidopsis thaliana GN=PETE PE=1 SV=2
AT1G79790	Q84VZ1	-0.454	0.003	plastid	Flavin mononucleotide hydrolase 1, chloroplatic OS=Arabidopsis thaliana GN=FHY1 PE=1 SV=1
AT4G09730	Q56X76	-0.454	0.007	plastid	DEAD-box ATP-dependent RNA helicase 39 OS=Arabidopsis thaliana GN=RH39 PE=2 SV=2
AT1G15340	Q9XI36	-0.451	0.002	nucleus	Methyl-CpG-binding domain-containing protein 10 OS=Arabidopsis thaliana GN=MBD10 PE=1 SV=1
AT1G47470	Q3ECV8	-0.451	0.009	extracellular	ECA1 gametogenesis family protein (DUF784) OS=Arabidopsis thaliana GN=At1g47470 PE=4 SV=2
AT3G15190	Q9ASV6	-0.45	0.003	plastid	30S ribosomal protein S20, chloroplastic OS=Arabidopsis thaliana GN=RPS20 PE=2 SV=1
AT4G17870	O49686	-0.448	0.002	nucleus	Abscisic acid receptor PYR1 OS=Arabidopsis thaliana GN=PYR1 PE=1 SV=1
AT5G08100	P50287	-0.448	0.009	cytosol	Isoaspartyl peptidase/L-asparaginase 1 OS=Arabidopsis thaliana GN=At5g08100 PE=1 SV=2
AT3G09350	Q84J81	-0.447	0.002	cytosol	Fes1A OS=Arabidopsis thaliana GN=Fes1A PE=2 SV=1
AT3G55330	P82538	-0.445	0.001	plastid	PsbP-like protein 1, chloroplastic OS=Arabidopsis thaliana GN=PPL1 PE=1 SV=1
AT1G04530	Q8VZ31	-0.445	0.004	cytosol	Tetratricopeptide repeat (TPR)-like superfamily protein OS=Arabidopsis thaliana GN=TPR4 PE=1 SV=1
AT1G32060	P25697	-0.443	0.001	plastid	Phosphoribulokinase, chloroplastic OS=Arabidopsis thaliana GN=At1g32060 PE=2 SV=1
AT4G37930	Q9SZJ5	-0.443	0.001	mitochondrion	Serine hydroxymethyltransferase 1, mitochondrial OS=Arabidopsis thaliana GN=SHM1 PE=1 SV=1
AT1G70890	Q9SSK5	-0.443	0.006	peroxisome	MLP-like protein 43 OS=Arabidopsis thaliana GN=MLP43 PE=1 SV=1
AT5G49910	Q9LTX9	-0.441	0.001	plastid	Heat shock 70 kDa protein 7, chloroplastic OS=Arabidopsis thaliana GN=HSP70-7 PE=2 SV=1
AT2G44650	O80504	-0.441	0.002	plastid	10 kDa chaperonin 2, chloroplastic OS=Arabidopsis thaliana GN=CPN10-2 PE=2 SV=1
AT1G02475	Q94K52	-0.441	0.007	plastid	Polyketide cyclase/dehydrase and lipid transport superfamily protein OS=Arabidopsis thaliana GN=At1g02475 PE=2 SV=1
AT1G07440	P0DKI3	-0.441	0.008	peroxisome	Tropinone reductase homolog At1g07440 OS=Arabidopsis thaliana GN=At1g07440 PE=1 SV=1
AT2G43945	F4IT21	-0.44	0.004	plastid	Uncharacterized protein OS=Arabidopsis thaliana GN=At2g43945 PE=4 SV=1
AT1G17100	Q9SHG8	-0.438	0.001	extracellular	At1g17100 OS=Arabidopsis thaliana GN=AtHBP1 PE=2 SV=1
AT1G72610	P94040	-0.437	0.002	extracellular	Germin-like protein subfamily 3 member 1 OS=Arabidopsis thaliana GN=GLP1 PE=1 SV=1
AT1G56500	Q8VZ10	-0.436	0.001	plastid	Protein SUPPRESSOR OF QUENCHING 1, chloroplastic OS=Arabidopsis thaliana GN=SOQ1 PE=1 SV=1
AT5G09650	Q9LXC9	-0.436	0.001	plastid	Soluble inorganic pyrophosphatase 6, chloroplastic OS=Arabidopsis thaliana GN=PPA6 PE=1 SV=1
AT3G54360	Q9M2V1	-0.436	0.003	nucleus	Protein NCA1 OS=Arabidopsis thaliana GN=NCA1 PE=1 SV=1
AT5G14610	Q9LYJ9	-0.435	0.009	nucleus	DEAD-box ATP-dependent RNA helicase 46 OS=Arabidopsis thaliana GN=RH46 PE=2 SV=2
AT3G52920	Q9LF99	-0.434	0.009	nucleus	Transcriptional activator (DUF662) OS=Arabidopsis thaliana GN=F8J2_90 PE=2 SV=1
AT3G15640	Q9LW15	-0.432	0.008	mitochondrion	Cytochrome c oxidase subunit 5b-1, mitochondrial OS=Arabidopsis thaliana GN=COX5B-1 PE=1 SV=1
AT5G20650	Q93VM8	-0.43	0.009	vacuole	Copper transporter 5 OS=Arabidopsis thaliana GN=COPT5 PE=1 SV=1
AT3G63190	Q9M1X0	-0.427	0.001	plastid	Ribosome-recycling factor, chloroplastic OS=Arabidopsis thaliana GN=RRF PE=2 SV=2
ATCG00730	P56774	-0.427	0.003	plastid	Cytochrome b6-f complex subunit 4 OS=Arabidopsis thaliana GN=petD PE=3 SV=1
AT4G25970	A4GNA8	-0.427	0.007	endoplasmic reticulum	Phosphatidylserine decarboxylase proenzyme 3 OS=Arabidopsis thaliana GN=PSD3 PE=1 SV=1
AT3G26900	Q9LW20	-0.426	0.002	plastid	Probable inactive shikimate kinase like 1, chloroplastic OS=Arabidopsis thaliana GN=SKL1 PE=2 SV=1
AT2G28560	Q9SK02	-0.423	0.008	nucleus	DNA repair protein RAD51 homolog 2 OS=Arabidopsis thaliana GN=RAD51B PE=2 SV=2
AT4G18970	Q93YW8	-0.422	0.004	extracellular	GDSL esterase/lipase At4g18970 OS=Arabidopsis thaliana GN=At4g18970 PE=2 SV=1
AT5G37780	P0DH95	-0.422	0.004	nucleus	Calmodulin-1 OS=Arabidopsis thaliana GN=CAM1 PE=1 SV=1
AT4G35760	Q8L540	-0.422	0.01	plastid	Thiol-disulfide oxidoreductase LTO1 OS=Arabidopsis thaliana GN=LTO1 PE=1 SV=1
AT3G13120	Q9LK61	-0.421	0.008	plastid	30S ribosomal protein S10, chloroplastic OS=Arabidopsis thaliana GN=RPS10 PE=2 SV=1
AT3G62540	Q3EAF8	-0.42	0.01	mitochondrion	Pentatricopeptide repeat-containing protein At3g62540, mitochondrial OS=Arabidopsis thaliana GN=At3g62540 PE=2 SV=1
AT1G22630	Q9SKA5	-0.419	0.008	vacuole	At1g22630/F12K8_2 OS=Arabidopsis thaliana GN=At1g22630 PE=2 SV=1
AT3G02180	Q9S7P8	-0.417	0.003	plasma membrane	Protein SPIRAL1-like 3 OS=Arabidopsis thaliana GN=SP1L3 PE=1 SV=1
AT4G34090	F4JJY7	-0.417	0.003	plastid	Cyclin delta-3 OS=Arabidopsis thaliana GN=At4g34090 PE=4 SV=1
AT5G04140	Q9ZNZ7	-0.416	0.002	plastid	Ferredoxin-dependent glutamate synthase 1, chloroplastic/mitochondrial OS=Arabidopsis thaliana GN=GLU1 PE=1 SV=3
AT1G45201	A0A1P8AVY3	-0.414	0.001	golgi	Triacylglycerol lipase-like 1 OS=Arabidopsis thaliana GN=TLL1 PE=4 SV=1
AT1G64510	Q8VY91	-0.414	0.002	plastid	30S ribosomal protein S6 alpha, chloroplastic OS=Arabidopsis thaliana GN=RPS6 PE=2 SV=1
ATCG00350	P56766	-0.414	0.003	plastid	Photosystem I P700 chlorophyll a apoprotein A1 OS=Arabidopsis thaliana GN=psaA PE=2 SV=1
AT2G36230	O82782	-0.413	0.009	plastid	1-(5-phosphoribosyl)-5-[(5-phosphoribosylamino)methylideneamino] imidazole-4-carboxamide isomerase, chloroplastic OS=Arabidopsis thaliana GN=HISN3 PE=2 SV=1
AT5G47840	Q9FIJ7	-0.411	0.001	plastid	Adenylate kinase 2, chloroplastic OS=Arabidopsis thaliana GN=At5g47840 PE=1 SV=1
ATCG00340	P56767	-0.411	0.002	plastid	Photosystem I P700 chlorophyll a apoprotein A2 OS=Arabidopsis thaliana GN=psaB PE=3 SV=1
AT3G16950	A8MS68	-0.41	0.001	plastid	Dihydrolipoyl dehydrogenase 1, chloroplastic OS=Arabidopsis thaliana GN=LPD1 PE=2 SV=1
AT4G29060	Q9SZD6	-0.409	0.001	plastid	Elongation factor Ts, mitochondrial OS=Arabidopsis thaliana GN=emb2726 PE=2 SV=1
AT1G62750	Q9SI75	-0.408	0.001	plastid	Elongation factor G, chloroplastic OS=Arabidopsis thaliana GN=CPEFG PE=1 SV=1
AT1G74070	F4HTT6	-0.408	0.003	plastid	Peptidyl-prolyl cis-trans isomerase CYP26-2, chloroplastic OS=Arabidopsis thaliana GN=CYP26-2 PE=2 SV=1
AT1G23740	Q9ZUC1	-0.406	0.001	plastid	ADPH-dependent alkenal/one oxidoreductase, chloroplastic OS=Arabidopsis thaliana GN=AOR PE=1 SV=2
AT4G01900	Q9ZST4	-0.405	0.002	plastid	Nitrogen regulatory protein P-II homolog OS=Arabidopsis thaliana GN=GLB1 PE=1 SV=1
AT2G05100	Q9SHR7	-0.404	0.009	plastid	Chlorophyll a-b binding protein 2.1, chloroplastic OS=Arabidopsis thaliana GN=LHCB2.1 PE=1 SV=1
AT5G12110	Q84WM9	-0.402	0.004	cytosol	Elongation factor 1-beta 1 OS=Arabidopsis thaliana GN=At5g12110 PE=2 SV=2
AT1G77090	O49292	-0.401	0.003	plastid	PsbP domain-containing protein 4, chloroplastic OS=Arabidopsis thaliana GN=PPD4 PE=1 SV=2
AT5G20720	O65282	-0.399	0.001	plastid	20 kDa chaperonin, chloroplastic OS=Arabidopsis thaliana GN=CPN20 PE=1 SV=2
AT3G52380	Q39061	-0.399	0.001	plastid	RNA-binding protein CP33, chloroplastic OS=Arabidopsis thaliana GN=CP33 PE=2 SV=1
AT1G14310	Q9M9T1	-0.399	0.01	mitochondrion	F14L17.7 protein OS=Arabidopsis thaliana GN=At1g14310 PE=4 SV=1
AT2G45740	O80845	-0.398	0.003	peroxisome	Peroxisomal membrane protein 11D OS=Arabidopsis thaliana GN=PEX11D PE=1 SV=2
AT1G09340	Q9SA52	-0.397	0.001	plastid	Chloroplast stem-loop binding protein of 41 kDa b, chloroplastic OS=Arabidopsis thaliana GN=CSP41B PE=1 SV=1
AT1G32200	Q43307	-0.395	0.001	plastid	Glycerol-3-phosphate acyltransferase, chloroplastic OS=Arabidopsis thaliana GN=ATS1 PE=2 SV=2
AT5G47190	Q8RXX5	-0.395	0.005	plastid	50S ribosomal protein L19-2, chloroplastic OS=Arabidopsis thaliana GN=At5g47190 PE=2 SV=1
AT1G56190	P50318	-0.394	0.001	plastid	Phosphoglycerate kinase 2, chloroplastic OS=Arabidopsis thaliana GN=At1g56190 PE=1 SV=3
AT1G29350	F4I1G1	-0.394	0.003	nucleus	RNA polymerase II degradation factor-like protein (DUF1296) OS=Arabidopsis thaliana GN=At1g29350 PE=4 SV=1
AT4G21860	Q9C5C8	-0.394	0.008	plastid	Peptide methionine sulfoxide reductase B2, chloroplastic OS=Arabidopsis thaliana GN=MSRB2 PE=1 SV=1
AT4G28660	Q8W0Y8	-0.39	0.005	plastid	Photosystem II reaction center PSB28 protein, chloroplastic OS=Arabidopsis thaliana GN=PSB28 PE=2 SV=1
AT2G35490	O82291	-0.389	0.001	plastid	Probable plastid-lipid-associated protein 3, chloroplastic OS=Arabidopsis thaliana GN=PAP3 PE=1 SV=1
AT2G46820	Q8LCA1	-0.388	0.002	plastid	Protein CURVATURE THYLAKOID 1B, chloroplastic OS=Arabidopsis thaliana GN=CURT1B PE=1 SV=2
AT5G22620	Q9FNJ9	-0.387	0.005	plastid	Probable 2-carboxy-D-arabinitol-1-phosphatase OS=Arabidopsis thaliana GN=At5g22620 PE=1 SV=1
AT2G39730	P10896	-0.386	0.001	plastid	Ribulose bisphosphate carboxylase/oxygenase activase, chloroplastic OS=Arabidopsis thaliana GN=RCA PE=1 SV=2
AT2G02500	P69834	-0.386	0.005	plastid	2-C-methyl-D-erythritol 4-phosphate cytidylyltransferase, chloroplastic OS=Arabidopsis thaliana GN=ISPD PE=1 SV=1
AT2G42130	Q8S9M1	-0.384	0.001	plastid	Isoform 3 of Probable plastid-lipid-associated protein 13, chloroplastic OS=Arabidopsis thaliana GN=PAP13
AT1G75350	Q9FWS4	-0.384	0.002	plastid	50S ribosomal protein L31, chloroplastic OS=Arabidopsis thaliana GN=RPL31 PE=2 SV=1
AT3G51240	Q9S818	-0.384	0.003	cytosol	Naringenin,2-oxoglutarate 3-dioxygenase OS=Arabidopsis thaliana GN=F3PE=1 SV=1
AT2G41430	Q39096	-0.384	0.01	cytosol	Protein EARLY RESPONSIVE TO DEHYDRATION 15 OS=Arabidopsis thaliana GN=ERD15 PE=1 SV=1
AT2G26210	Q8VZ34	-0.383	0.009	cytosol	Ankyrin repeat family protein OS=Arabidopsis thaliana GN=At2g26210 PE=2 SV=1
AT3G11630	Q96291	-0.382	0.002	plastid	2-Cys peroxiredoxin BAS1, chloroplastic OS=Arabidopsis thaliana GN=BAS1 PE=1 SV=2
AT1G52670	Q8VZ68	-0.382	0.004	plastid	Is a member of the PF|00364 Biotin-requiring enzymes family OS=Arabidopsis thaliana GN=At1g52670 PE=2 SV=1
AT1G55490	P21240	-0.379	0.002	plastid	Chaperonin 60 subunit beta 1, chloroplastic OS=Arabidopsis thaliana GN=CPN60B1 PE=1 SV=3
AT1G61090	B3H4X2	-0.379	0.01	nucleus	reversed Uncharacterized protein OS=Arabidopsis thaliana GN=At1g61090 PE=4 SV=1
AT5G19140	Q94BR2	-0.377	0.003	plasma membrane	Aluminum induced protein witYGL and LRDR motifs OS=Arabidopsis thaliana GN=AILP1 PE=2 SV=1
AT2G45180	Q42044	-0.377	0.005	vacuole	At2g45180 OS=Arabidopsis thaliana GN=At2g45180 PE=2 SV=2
AT4G01150	O04616	-0.376	0.001	plastid	Protein CURVATURE THYLAKOID 1A, chloroplastic OS=Arabidopsis thaliana GN=CURT1A PE=1 SV=1
AT1G48350	Q9SX68	-0.375	0.003	plastid	50S ribosomal protein L18, chloroplastic OS=Arabidopsis thaliana GN=RPL18 PE=2 SV=1
AT1G21680	Q9XI10	-0.374	0.001	extracellular	DPP6 N-terminal domain-like protein OS=Arabidopsis thaliana GN=At1g21680 PE=2 SV=1
AT5G47690	B3H5K3	-0.374	0.01	nucleus	Binding protein OS=Arabidopsis thaliana GN=At5g47690 PE=1 SV=1
AT2G42690	Q9SJI7	-0.371	0.005	cytosol	Phospholipase A1-IIdelta OS=Arabidopsis thaliana GN=At2g42690 PE=1 SV=1
AT1G80380	Q944I4	-0.369	0.001	plastid	D-glycerate 3-kinase, chloroplastic OS=Arabidopsis thaliana GN=GLYK PE=1 SV=2
AT1G16880	Q9FZ47	-0.368	0.002	plastid	ACT domain-containing protein ACR11 OS=Arabidopsis thaliana GN=ACR11 PE=1 SV=1
AT2G26740	Q42566	-0.365	0.002	cytosol	TsEOS=Arabidopsis thaliana GN=ATsEPE=2 SV=1
AT1G43560	Q8L7S9	-0.365	0.002	plastid	Thioredoxin Y2, chloroplastic OS=Arabidopsis thaliana GN=At1g43560 PE=2 SV=1
AT5G26780	Q94C74	-0.364	0.001	mitochondrion	Serine hydroxymethyltransferase 2, mitochondrial OS=Arabidopsis thaliana GN=SHM2 PE=1 SV=2
AT3G25760	Q9LS03	-0.364	0.006	plastid	Allene oxide cyclase 1, chloroplastic OS=Arabidopsis thaliana GN=AOC1 PE=1 SV=1
AT5G35170	Q8VYL1	-0.361	0.001	plastid	Adenylate kinase 5, chloroplastic OS=Arabidopsis thaliana GN=At5g35170 PE=1 SV=1
AT2G38230	O80448	-0.36	0.001	cytosol	Pyridoxal 5'-phosphate synthase subunit PDX1.1 OS=Arabidopsis thaliana GN=PDX11 PE=1 SV=1
AT5G03880	Q940I2	-0.36	0.003	plastid	Thioredoxin family protein OS=Arabidopsis thaliana GN=MED24.18 PE=2 SV=1
AT4G09010	P82281	-0.357	0.001	plastid	Thylakoid lumenal 29 kDa protein, chloroplastic OS=Arabidopsis thaliana GN=TL29 PE=1 SV=2
AT1G31190	Q94F00	-0.356	0.003	plastid	Phosphatase IMPL1, chloroplastic OS=Arabidopsis thaliana GN=IMPL1 PE=1 SV=2
AT1G74470	Q9CA67	-0.355	0.001	plastid	Geranylgeranyl diphosphate reductase, chloroplastic OS=Arabidopsis thaliana GN=CHLP PE=1 SV=1
AT3G63160	Q9M1X3	-0.355	0.003	plastid	AT3g63160/F16M2_10 OS=Arabidopsis thaliana GN=F16M2_10 PE=1 SV=1
AT5G01650	F4K9G5	-0.355	0.003	plastid	Tautomerase/MIF superfamily protein OS=Arabidopsis thaliana GN=At5g01650 PE=4 SV=1
AT5G38430	P10796	-0.355	0.003	plastid	Ribulose bisphosphate carboxylase small chain 1B, chloroplastic OS=Arabidopsis thaliana GN=RBCS-1B PE=1 SV=1
AT2G35830	Q9SJ67	-0.355	0.005	cytosol	At2g35830/F11F19.26 OS=Arabidopsis thaliana GN=At2g35830 PE=2 SV=2
AT4G24280	Q9STW6	-0.352	0.001	plastid	Heat shock 70 kDa protein 6, chloroplastic OS=Arabidopsis thaliana GN=HSP70-6 PE=1 SV=1
AT2G24060	O82234	-0.352	0.003	plastid	Translation initiation factor IF3-2, chloroplastic OS=Arabidopsis thaliana GN=IF3-2 PE=2 SV=1
AT1G76450	Q9S720	-0.351	0.007	plastid	PsbP domain-containing protein 3, chloroplastic OS=Arabidopsis thaliana GN=PPD3 PE=1 SV=2
ATCG00580	P56779	-0.35	0.004	plastid	Cytochrome b559 subunit alpha OS=Arabidopsis thaliana GN=psbE PE=1 SV=4
AT4G35450	Q9SAR5	-0.346	0.001	cytosol	Ankyrin repeat domain-containing protein 2A OS=Arabidopsis thaliana GN=AKR2A PE=1 SV=2
AT3G58010	Q9M2P7	-0.345	0.002	plastid	Probable plastid-lipid-associated protein 9, chloroplastic OS=Arabidopsis thaliana GN=PAP9 PE=1 SV=1
AT1G79850	P16180	-0.345	0.003	plastid	30S ribosomal protein S17, chloroplastic OS=Arabidopsis thaliana GN=RPS17 PE=1 SV=1
AT2G33830	P93017	-0.345	0.006	peroxisome	Dormancy-associated protein homolog 1 OS=Arabidopsis thaliana GN=DRMH1 PE=1 SV=1
AT2G45290	F4IW47	-0.344	0.002	plastid	Transketolase-2, chloroplastic OS=Arabidopsis thaliana GN=TKL-2 PE=1 SV=1
AT5G35100	O65220	-0.344	0.003	plastid	Peptidyl-prolyl cis-trans isomerase CYP28, chloroplastic OS=Arabidopsis thaliana GN=CYP28 PE=1 SV=1
AT3G15690	Q8GRT9	-0.342	0.006	plastid	Putative acetyl-CoA carboxylase biotin-containing subunit OS=Arabidopsis thaliana GN=At3g15690 PE=2 SV=1
AT1G80480	Q9M8L6	-0.339	0.002	plastid	At1g80480 OS=Arabidopsis thaliana GN=PTAC17 PE=2 SV=1
AT2G17390	Q29Q26	-0.339	0.008	nucleus	Ankyrin repeat domain-containing protein 2B OS=Arabidopsis thaliana GN=AKR2B PE=1 SV=1
AT4G25130	P54150	-0.338	0.002	plastid	Peptide methionine sulfoxide reductase A4, chloroplastic OS=Arabidopsis thaliana GN=MSR4 PE=1 SV=2
AT3G55800	P46283	-0.337	0.001	plastid	Sedoheptulose-1,7-bisphosphatase, chloroplastic OS=Arabidopsis thaliana GN=At3g55800 PE=2 SV=1
ATCG00130	P56759	-0.333	0.001	plastid	ATP synthase subunit b, chloroplastic OS=Arabidopsis thaliana GN=atpF PE=3 SV=1
AT1G55805	Q682I1	-0.333	0.007	plastid	Protein BOLA1, chloroplastic OS=Arabidopsis thaliana GN=BOLA1 PE=1 SV=1
AT5G13120	Q9ASS6	-0.332	0.003	plastid	Photosynthetic NDsubunit of lumenal location 5, chloroplastic OS=Arabidopsis thaliana GN=PNSL5 PE=1 SV=1
ATCG00720	P56773	-0.332	0.003	plastid	Cytochrome b6 OS=Arabidopsis thaliana GN=petB PE=1 SV=1
AT2G36390	O23647	-0.332	0.007	plastid	1,4-alpha-glucan-branching enzyme 2-1, chloroplastic/amyloplastic OS=Arabidopsis thaliana GN=SBE2.1 PE=1 SV=1
AT1G67280	Q8W593	-0.331	0.002	plastid	Probable lactoylglutathione lyase, chloroplastic OS=Arabidopsis thaliana GN=At1g67280 PE=1 SV=1
ATCG00800	P56798	-0.331	0.002	plastid	30S ribosomal protein S3, chloroplastic OS=Arabidopsis thaliana GN=rps3 PE=3 SV=1
AT3G13470	Q9LJE4	-0.331	0.003	plastid	Chaperonin 60 subunit beta 2, chloroplastic OS=Arabidopsis thaliana GN=CPN60B2 PE=1 SV=1
AT1G05010	Q06588	-0.331	0.004	golgi	1-aminocyclopropane-1-carboxylate oxidase 4 OS=Arabidopsis thaliana GN=ACO4 PE=1 SV=2
AT5G17710	Q9XQC7	-0.329	0.001	plastid	GrpE protein homolog OS=Arabidopsis thaliana GN=grpE PE=2 SV=1
AT4g15790	A0A1I9LNC0	-0.326	0.001	nucleus	Copper chaperone OS=Arabidopsis thaliana GN=CCPE=4 SV=1
AT5G16390	Q42533	-0.325	0.004	plastid	Biotin carboxyl carrier protein of acetyl-CoA carboxylase 1, chloroplastic OS=Arabidopsis thaliana GN=BCCP1 PE=1 SV=2
AT5G23120	O82660	-0.324	0.001	plastid	Photosystem II stability/assembly factor HCF136, chloroplastic OS=Arabidopsis thaliana GN=HCF136 PE=1 SV=1
AT2G34470	O64700	-0.324	0.009	cytosol	Urease accessory protein G OS=Arabidopsis thaliana GN=UREG PE=2 SV=1
AT4G27700	Q94A65	-0.322	0.002	plastid	Rhodanese-like domain-containing protein 14, chloroplastic OS=Arabidopsis thaliana GN=At4g27700 PE=2 SV=1
AT1G15140	Q9XI55	-0.32	0.001	plastid	F9L1.8 protein OS=Arabidopsis thaliana GN=At1g15140 PE=2 SV=1
AT2G33255	Q8RYE9	-0.317	0.005	mitochondrion	Haloacid dehalogenase-like hydrolase domain-containing protein At2g33255 OS=Arabidopsis thaliana GN=At2g33255 PE=1 SV=1
AT2G34430	Q39142	-0.315	0.004	plastid	Chlorophyll a-b binding protein, chloroplastic OS=Arabidopsis thaliana GN=Lhb1B1 PE=1 SV=1
AT5G57040	Q9LTR8	-0.313	0.008	plastid	At5g57040 OS=Arabidopsis thaliana GN=MHM17.18 PE=2 SV=1
AT1G75280	P52577	-0.309	0.002	cytosol	Isoflavone reductase homolog P3 OS=Arabidopsis thaliana GN=At1g75280 PE=2 SV=1
AT3G59980	Q9M1X8	-0.309	0.006	plastid	Nucleic acid-binding, OB-fold-like protein OS=Arabidopsis thaliana GN=F24G16.250 PE=2 SV=1
AT3G07470	Q94AG1	-0.309	0.009	extracellular	At3g07470/F21O3_18 OS=Arabidopsis thaliana GN=At3g07470 PE=2 SV=1
AT1G60000	Q9ZUJ3	-0.308	0.008	plastid	AT1G60000 protein OS=Arabidopsis thaliana GN=At1g60000 PE=2 SV=1
AT5G66190	Q9FKW6	-0.305	0.001	plastid	Ferredoxin--NADP reductase, leaf isozyme 1, chloroplastic OS=Arabidopsis thaliana GN=LFNR1 PE=1 SV=1
AT1G63970	Q9CAK8	-0.304	0.002	plastid	2-C-methyl-D-erythritol 2,4-cyclodiphosphate synthase, chloroplastic OS=Arabidopsis thaliana GN=ISPF PE=1 SV=1
AT3G12780	Q9LD57	-0.303	0.001	plastid	Phosphoglycerate kinase 1, chloroplastic OS=Arabidopsis thaliana GN=PGK1 PE=1 SV=1
AT1G19920	Q43870	-0.303	0.002	plastid	ATP sulfurylase 2 OS=Arabidopsis thaliana GN=APS2 PE=1 SV=1
AT2G33800	P93014	-0.302	0.001	plastid	30S ribosomal protein S5, chloroplastic OS=Arabidopsis thaliana GN=rps5 PE=2 SV=1
AT1G23130	O49304	-0.302	0.003	cytosol	At1g23130/T26J12_10 OS=Arabidopsis thaliana GN=At1g23130 PE=2 SV=1
AT1G73060	Q8H0W0	-0.302	0.003	plastid	Protein LOW PSII ACCUMULATION 3, chloroplastic OS=Arabidopsis thaliana GN=LPA3 PE=1 SV=1
AT4G21445	Q8W1B3	-0.301	0.007	plastid	At4g21445 OS=Arabidopsis thaliana GN=PRIP PE=2 SV=1
AT3G61440	Q9S757	0.301	0.001	mitochondrion	Bifunctional L-3-cyanoalanine synthase/cysteine synthase C1, mitochondrial OS=Arabidopsis thaliana GN=CYSC1 PE=1 SV=1
AT3G46560	Q9XGX9	0.302	0.01	mitochondrion	Mitochondrial import inner membrane translocase subunit TIM9 OS=Arabidopsis thaliana GN=TIM9 PE=1 SV=2
AT3G53460	Q43349	0.303	0.004	plastid	29 kDa ribonucleoprotein, chloroplastic OS=Arabidopsis thaliana GN=CP29A PE=2 SV=2
AT1G08490	Q93WX6	0.303	0.007	plastid	Cysteine desulfurase 1, chloroplastic OS=Arabidopsis thaliana GN=NFS2 PE=1 SV=1
AT3G05020	P11829	0.303	0.008	plastid	Acyl carrier protein 1, chloroplastic OS=Arabidopsis thaliana GN=ACP1 PE=1 SV=1
AT3G14290	Q42134	0.303	0.009	nucleus,cytosol	Proteasome subunit alpha type-5-B OS=Arabidopsis thaliana GN=PAE2 PE=1 SV=2
AT2G37760	O80944	0.305	0.008	cytosol	Aldo-keto reductase family 4 member C8 OS=Arabidopsis thaliana GN=AKR4C8 PE=1 SV=2
AT4G16720	O23515	0.305	0.008	cytosol	60S ribosomal protein L15-1 OS=Arabidopsis thaliana GN=RPL15A PE=2 SV=1
AT3G09840	P54609	0.306	0.001	cytosol	Cell division control protein 48 homolog A OS=Arabidopsis thaliana GN=CDC48A PE=1 SV=1
AT3G23990	P29197	0.307	0.001	mitochondrion	Chaperonin CPN60, mitochondrial OS=Arabidopsis thaliana GN=CPN60 PE=1 SV=2
AT2G27730	Q9ZUX4	0.307	0.004	mitochondrion	Uncharacterized protein At2g27730, mitochondrial OS=Arabidopsis thaliana GN=At2g27730 PE=1 SV=1
AT3G03960	Q94K05	0.308	0.002	cytosol	T-complex protein 1 subunit theta OS=Arabidopsis thaliana GN=CCT8 PE=1 SV=1
AT1G78060	Q9SGZ5	0.308	0.004	extracellular	Probable beta-D-xylosidase 7 OS=Arabidopsis thaliana GN=BXL7 PE=2 SV=2
AT1G50480	Q9SPK5	0.309	0.001	cytosol	Formate--tetrahydrofolate ligase OS=Arabidopsis thaliana GN=THFS PE=2 SV=1
AT5G56680	Q9SW96	0.309	0.004	cytosol	Asparagine--tRNA ligase, cytoplasmic 1 OS=Arabidopsis thaliana GN=SYNC1 PE=1 SV=1
AT4G24820	Q93Y35	0.31	0.002	nucleus,cytosol	26S proteasome non-ATPase regulatory subunit 6 homolog OS=Arabidopsis thaliana GN=RPN7 PE=1 SV=1
AT1G20200	Q9LNU4	0.31	0.004	nucleus,cytosol	26S proteasome non-ATPase regulatory subunit 3 homolog A OS=Arabidopsis thaliana GN=RPN3A PE=1 SV=3
AT4G37910	Q8GUM2	0.311	0.001	mitochondrion	Heat shock 70 kDa protein 9, mitochondrial OS=Arabidopsis thaliana GN=HSP70-9 PE=1 SV=1
AT3G11830	Q9SF16	0.311	0.001	cytosol	T-complex protein 1 subunit eta OS=Arabidopsis thaliana GN=CCT7 PE=1 SV=1
AT5G20010	P41916	0.311	0.002	cytosol	GTP-binding nuclear protein Ran-1 OS=Arabidopsis thaliana GN=RAN1 PE=1 SV=1
AT5G26710	O82462	0.312	0.008	cytosol	Glutamate--tRNA ligase, cytoplasmic OS=Arabidopsis thaliana GN=At5g26710 PE=1 SV=1
AT2G33210	Q8L7B5	0.314	0.002	mitochondrion	Chaperonin CPN60-like 1, mitochondrial OS=Arabidopsis thaliana GN=At2g33210 PE=1 SV=1
AT5G52650	Q9LTF2	0.315	0.004	cytosol	40S ribosomal protein S10-3 OS=Arabidopsis thaliana GN=RPS10C PE=2 SV=2
AT2G39020	Q9ZV06	0.316	0.008	plastid	Probable acetyltransferase NATA1-like OS=Arabidopsis thaliana GN=At2g39020 PE=2 SV=1
AT1G79230	O64530	0.317	0.004	mitochondrion,plastid	Thiosulfate/3-mercaptopyruvate sulfurtransferase 1, mitochondrial OS=Arabidopsis thaliana GN=STR1 PE=1 SV=1
AT5G36880	B9DGD6	0.318	0.005	plastid	cetyl-coenzyme A synthetase, chloroplastic/glyoxysomal OS=Arabidopsis thaliana GN=ACS PE=1 SV=1
AT1G79550	Q9SAJ4	0.319	0.001	cytosol	Phosphoglycerate kinase 3, cytosolic OS=Arabidopsis thaliana GN=PGK3 PE=1 SV=1
AT1G33120	P49209	0.321	0.001		60S ribosomal protein L9-1 OS=Arabidopsis thaliana GN=RPL9B PE=1 SV=3
AT5G44720	O48588	0.321	0.007	cytosol	Molybdenum cofactor sulfurase family protein OS=Arabidopsis thaliana GN=T19K24.17 PE=2 SV=1
AT2G30110	P93028	0.322	0.001	cytosol	Ubiquitin-activating enzyme E1 1 OS=Arabidopsis thaliana GN=UBA1 PE=1 SV=1
AT1G66200	Q8LCE1	0.322	0.004	cytosol	Glutamine synthetase cytosolic isozyme 1-2 OS=Arabidopsis thaliana GN=GLN1-2 PE=1 SV=2
AT3G20000	Q9LHE5	0.322	0.009	mitochondrion	Mitochondrial import receptor subunit TOM40-1 OS=Arabidopsis thaliana GN=TOM40-1 PE=1 SV=3
AT3G06350	Q9SQT8	0.323	0.001	plastid	Bifunctional 3-dehydroquinate dehydratase/shikimate dehydrogenase, chloroplastic OS=Arabidopsis thaliana GN=EMB3004 PE=1 SV=1
AT1G25490	Q38845	0.323	0.003	plasma membrane	Serine/threonine-protein phosphatase 2A 65 kDa regulatory subunit A alpha isoform OS=Arabidopsis thaliana GN=PP2AA1 PE=1 SV=1
AT5G64050	Q9FEA2	0.323	0.003	mitochondrion,plastid	Glutamate--tRNA ligase, chloroplastic/mitochondrial OS=Arabidopsis thaliana GN=OVA3 PE=1 SV=1
AT4G16390	Q8GWE0	0.324	0.008	plastid	Pentatricopeptide repeat-containing protein At4g16390, chloroplastic OS=Arabidopsis thaliana GN=P67 PE=1 SV=3
AT5G02500	P22953	0.324	0.009	cytosol	Probable mediator of RNA polymerase II transcription subunit 37e OS=Arabidopsis thaliana GN=MED37E PE=1 SV=3
AT5G08650	Q9FNM5	0.325	0.006	plastid	Translation factor GUF1 homolog, chloroplastic OS=Arabidopsis thaliana GN=At5g08650 PE=1 SV=2
AT4G27520	Q9T076	0.326	0.001	plasma membrane	Early nodulin-like protein 2 OS=Arabidopsis thaliana GN=At4g27520 PE=1 SV=1
AT3G26650	P25856	0.326	0.001	plastid	Glyceraldehyde-3-phosphate dehydrogenase GAPA1, chloroplastic OS=Arabidopsis thaliana GN=GAPA1 PE=1 SV=3
AT2G44160	O80585	0.326	0.002	cytosol	Methylenetetrahydrofolate reductase 2 OS=Arabidopsis thaliana GN=MTHFR2 PE=1 SV=2
AT5G26830	O04630	0.326	0.002	mitochondrion,plastid	Threonine--tRNA ligase, mitochondrial 1 OS=Arabidopsis thaliana GN=THRRS PE=1 SV=3
AT5G57655	Q9FKK7	0.328	0.002	endoplasmic reticulum	Xylose isomerase OS=Arabidopsis thaliana GN=XYLA PE=2 SV=2
AT3G25520	Q8LBI1	0.328	0.003	cytosol	60S ribosomal protein L5-1 OS=Arabidopsis thaliana GN=ATL5 PE=1 SV=2
AT3G03250	Q9M9P3	0.33	0.002	cytosol	UTP--glucose-1-phosphate uridylyltransferase 2 OS=Arabidopsis thaliana GN=UGP2 PE=1 SV=1
AT5G66140	O24616	0.33	0.004	nucleus,cytosol	Proteasome subunit alpha type-7-B OS=Arabidopsis thaliana GN=PAD2 PE=1 SV=2
AT3G54470	Q42586	0.331	0.002	golgi	Uridine 5'-monophosphate synthase OS=Arabidopsis thaliana GN=PYRE-F PE=2 SV=2
AT2G18110	Q9SI20	0.332	0.008	cytosol	Elongation factor 1-delta 2 OS=Arabidopsis thaliana GN=At2g18110 PE=1 SV=1
AT1G57720	Q9FVT2	0.333	0.001	cytosol	Probable elongation factor 1-gamma 2 OS=Arabidopsis thaliana GN=At1g57720 PE=1 SV=1
AT3G57290	Q9C5Z3	0.333	0.002	cytosol	Eukaryotic translation initiation factor 3 subunit E OS=Arabidopsis thaliana GN=TIF3E1 PE=1 SV=1
AT5G40650	Q8LB02	0.333	0.007	mitochondrion	Succinate dehydrogenase [ubiquinone] iron-sulfur subunit 2, mitochondrial OS=Arabidopsis thaliana GN=SDH2-2 PE=1 SV=2
AT5G48230	Q8S4Y1	0.334	0.002	peroxisome	Acetyl-CoA acetyltransferase, cytosolic 1 OS=Arabidopsis thaliana GN=AAT1 PE=1 SV=1
AT1G76010	Q93VA8	0.334	0.006	nucleus	Alba DNA/RNA-binding protein OS=Arabidopsis thaliana GN=At1g76010 PE=2 SV=1
AT4G28440	O49453	0.335	0.003	cytosol	Uncharacterized protein At4g28440 OS=Arabidopsis thaliana GN=At4g28440 PE=1 SV=1
AT5G08300	P68209	0.336	0.004	mitochondrion	Succinate--CoA ligase [ADP-forming] subunit alpha-1, mitochondrial OS=Arabidopsis thaliana GN=At5g08300 PE=1 SV=1
AT5G17920	O50008	0.337	0.001	cytosol	5-methyltetrahydropteroyltriglutamate--homocysteine methyltransferase 1 OS=Arabidopsis thaliana GN=MS1 PE=1 SV=1
AT1G64520	Q9SGW3	0.337	0.002	nucleus,cytosol	26S proteasome non-ATPase regulatory subunit 8 homolog A OS=Arabidopsis thaliana GN=RPN12A PE=1 SV=1
AT2G04400	P49572	0.337	0.002	plastid	Indole-3-glycerol phosphate synthase, chloroplastic OS=Arabidopsis thaliana GN=IGPS PE=1 SV=2
AT2G21620	Q9SIJ8	0.337	0.005	plasma membrane	Adenine nucleotide alpha hydrolases-like superfamily protein OS=Arabidopsis thaliana GN=RD2 PE=1 SV=2
AT5G17020	Q9SMV6	0.338	0.008	nucleus	Protein EXPORTIN 1A OS=Arabidopsis thaliana GN=XPO1 PE=1 SV=1
AT1G59900	P52901	0.341	0.006	mitochondrion	Pyruvate dehydrogenase E1 component subunit alpha-1, mitochondrial OS=Arabidopsis thaliana GN=E1 ALPHA PE=1 SV=2
AT3G05540	Q9M9V9	0.342	0.008	cytosol	Translationally controlled tumor protein 2 OS=Arabidopsis thaliana GN=TCTP2 PE=1 SV=1
AT2G20140	Q9SL67	0.343	0.002	nucleus,cytosol	26S proteasome regulatory subunit 4 homolog B OS=Arabidopsis thaliana GN=RPT2B PE=1 SV=1
AT1G53240	Q9ZP06	0.344	0.001	mitochondrion	Malate dehydrogenase 1, mitochondrial OS=Arabidopsis thaliana GN=At1g53240 PE=1 SV=1
AT4G05390	Q9M0V6	0.344	0.003	plastid	Ferredoxin--NADP reductase, root isozyme 1, chloroplastic OS=Arabidopsis thaliana GN=RFNR1 PE=2 SV=2
AT4G25630	Q94AH9	0.344	0.006	nucleus	Mediator of RNA polymerase II transcription subunit 36a OS=Arabidopsis thaliana GN=MED36A PE=1 SV=2
AT5G20890	Q940P8	0.346	0.002	cytosol	T-complex protein 1 subunit beta OS=Arabidopsis thaliana GN=CCT2 PE=1 SV=1
AT3G45030	P49200	0.346	0.006	cytosol	40S ribosomal protein S20-1 OS=Arabidopsis thaliana GN=RPS20A PE=2 SV=2
AT1G58080	Q9S762	0.347	0.008	plastid	ATP phosphoribosyltransferase 1, chloroplastic OS=Arabidopsis thaliana GN=HISN1A PE=1 SV=1
AT3G13490	Q9LJE2	0.348	0.006	mitochondrion,plastid	Lysine--tRNA ligase, chloroplastic/mitochondrial OS=Arabidopsis thaliana GN=OVA5 PE=2 SV=1
AT5G20000	Q94BQ2	0.349	0.004	nucleus,cytosol	26S proteasome regulatory subunit 8 homolog B OS=Arabidopsis thaliana GN=RPT6B PE=1 SV=1
AT4G31840	Q9SZ51	0.349	0.006	extracellular	Early nodulin-like protein 15 OS=Arabidopsis thaliana GN=ENODL15 PE=2 SV=1
AT3G18190	Q9LV21	0.35	0.001	cytosol	T-complex protein 1 subunit delta OS=Arabidopsis thaliana GN=CCT4 PE=1 SV=1
AT5G26667	O04905	0.35	0.002	cytosol	UMP-CMP kinase 3 OS=Arabidopsis thaliana GN=UMK3 PE=1 SV=1
AT1G54270	P41377	0.351	0.002	cytosol	Eukaryotic initiation factor 4A-2 OS=Arabidopsis thaliana GN=TIF4A-2 PE=1 SV=1
AT5G08540	Q93VT6	0.351	0.003	plastid	Ribosomal RNA small subunit methyltransferase J OS=Arabidopsis thaliana GN=MAH20.10 PE=1 SV=1
AT1G48630	Q9C4Z6	0.351	0.004	cytosol	Receptor for activated C kinase 1B OS=Arabidopsis thaliana GN=RACK1B PE=1 SV=1
AT4G24220	Q9STX2	0.351	0.008	cytosol	3-oxo-Delta(4,5)-steroid 5-beta-reductase OS=Arabidopsis thaliana GN=VEP1 PE=1 SV=1
AT5G14590	Q8LPJ5	0.352	0.003	mitochondrion	Isocitrate dehydrogenase [NADP], chloroplastic/mitochondrial OS=Arabidopsis thaliana GN=At5g14590 PE=1 SV=1
AT1G09620	F4I116	0.353	0.001	cytosol	Leucine--tRNA ligase, cytoplasmic OS=Arabidopsis thaliana GN=At1g09620 PE=1 SV=1
AT4G02080	O04834	0.353	0.003	plasma membrane	GTP-binding protein SAR1A OS=Arabidopsis thaliana GN=SAR1A PE=2 SV=1
AT4G21580	O65423	0.354	0.002	cytosol	AT4g21580/F18E5_200 OS=Arabidopsis thaliana GN=F18E5.200 PE=2 SV=1
AT2G27020	O23715	0.357	0.002	nucleus,cytosol	Proteasome subunit alpha type-3 OS=Arabidopsis thaliana GN=PAG1 PE=1 SV=2
AT3G52500	Q9SVD1	0.357	0.002	extracellular	At3g52500 OS=Arabidopsis thaliana GN=F22O6_120 PE=2 SV=1
AT5G63420	Q84W56	0.357	0.004	plastid	RNA-metabolising metallo-beta-lactamase family protein OS=Arabidopsis thaliana GN=emb2746 PE=1 SV=1
AT4G30140	Q9SZW7	0.358	0.003	extracellular	GDSL esterase/lipase At4g30140 OS=Arabidopsis thaliana GN=At4g30140 PE=2 SV=1
AT1G27450	P31166	0.358	0.003	cytosol	Isoform 2 of Adenine phosphoribosyltransferase 1, chloroplastic OS=Arabidopsis thaliana GN=APT1
AT1G75330	O50039	0.358	0.004	plastid	rnithine carbamoyltransferase, chloroplastic OS=Arabidopsis thaliana GN=OTC PE=1 SV=2
AT3G60880	Q9LZX6	0.359	0.005	plastid	4-hydroxy-tetrahydrodipicolinate synthase 1, chloroplastic OS=Arabidopsis thaliana GN=DHDPS1 PE=2 SV=2
AT1G61570	Q9XH48	0.359	0.01	mitochondrion	Mitochondrial import inner membrane translocase subunit TIM13 OS=Arabidopsis thaliana GN=TIM13 PE=1 SV=2
AT1G71695	Q96520	0.361	0.002	extracellular	Peroxidase 12 OS=Arabidopsis thaliana GN=PER12 PE=1 SV=1
AT1G43170	P17094	0.361	0.002	cytosol	60S ribosomal protein L3-1 OS=Arabidopsis thaliana GN=ARP1 PE=1 SV=5
AT1G30690	Q94C59	0.361	0.003	cytosol	Patellin-4 OS=Arabidopsis thaliana GN=PATL4 PE=1 SV=2
AT5G48880	Q570C8	0.361	0.006	peroxisome	3-ketoacyl-CoA thiolase 5, peroxisomal OS=Arabidopsis thaliana GN=KAT5 PE=1 SV=2
AT1G04410	P93819	0.362	0.001	vacuole	Malate dehydrogenase 1, cytoplasmic OS=Arabidopsis thaliana GN=MDH1 PE=1 SV=2
AT5G26360	Q84WV1	0.362	0.002	cytosol	T-complex protein 1 subunit gamma OS=Arabidopsis thaliana GN=CCT3 PE=1 SV=1
AT5G19550	P46645	0.363	0.002	cytosol	Aspartate aminotransferase, cytoplasmic isozyme 1 OS=Arabidopsis thaliana GN=ASP2 PE=1 SV=2
AT1G80410	Q8VZM1	0.364	0.002	cytosol	N-terminal acetyltransferase A complex auxiliary subunit NAA15 OS=Arabidopsis thaliana GN=NAA15 PE=1 SV=1
AT5G11520	P46644	0.364	0.003	peroxisome	Aspartate aminotransferase 3, chloroplastic OS=Arabidopsis thaliana GN=ASP3 PE=1 SV=1
AT3G44100	Q9LXQ2	0.364	0.006	extracellular	At3g44100 OS=Arabidopsis thaliana GN=F26G5_50 PE=2 SV=1
AT5G28540	Q9LKR3	0.365	0.005	endoplasmic reticulum	Mediator of RNA polymerase II transcription subunit 37a OS=Arabidopsis thaliana GN=MED37A PE=1 SV=1
AT3G61110	Q9M2F1	0.365	0.005	cytosol	40S ribosomal protein S27-2 OS=Arabidopsis thaliana GN=RPS27B PE=2 SV=2
AT1G11840	O65398	0.366	0.001	peroxisome	Lactoylglutathione lyase GLX1 OS=Arabidopsis thaliana GN=GLX1 PE=1 SV=1
AT2G35605	Q93W30	0.366	0.006	mitochondrion	Expressed protein OS=Arabidopsis thaliana GN=At2g35605 PE=2 SV=1
AT3G18740	Q9LSA3	0.366	0.006	cytosol	60S ribosomal protein L30-3 OS=Arabidopsis thaliana GN=RPL30C PE=3 SV=1
AT2G20580	Q9SIV2	0.368	0.001	nucleus,cytosol	26S proteasome non-ATPase regulatory subunit 2 homolog A OS=Arabidopsis thaliana GN=RPN1A PE=1 SV=2
AT3G58610	Q05758	0.369	0.001	plastid	Ketol-acid reductoisomerase, chloroplastic OS=Arabidopsis thaliana GN=At3g58610 PE=1 SV=2
AT1G09780	O04499	0.37	0.001	cytosol	2,3-bisphosphoglycerate-independent phosphoglycerate mutase 1 OS=Arabidopsis thaliana GN=PGM1 PE=2 SV=3
AT1G77510	Q9SRG3	0.37	0.003	endoplasmic reticulum	Protein disulfide isomerase-like 1-2 OS=Arabidopsis thaliana GN=PDIL1-2 PE=2 SV=1
AT3G48890	Q9M2Z4	0.37	0.007	endoplasmic reticulum	Membrane steroid-binding protein 2 OS=Arabidopsis thaliana GN=MSBP2 PE=1 SV=1
AT1G30470	F4I6B2	0.37	0.01	golgi	SIT4 phosphatase-associated family protein OS=Arabidopsis thaliana GN=At1g30470 PE=1 SV=1
AT1G21440	Q501F7	0.371	0.003	plastid	At1g21440 OS=Arabidopsis thaliana GN=At1g21440 PE=2 SV=1
AT3G24830	Q9LRX8	0.372	0.003	cytosol	60S ribosomal protein L13a-2 OS=Arabidopsis thaliana GN=RPL13AB PE=2 SV=1
AT4G34230	O49482	0.372	0.006	plasma membrane	Cinnamyl alcohol dehydrogenase 5 OS=Arabidopsis thaliana GN=CAD5 PE=1 SV=1
AT4G35830	Q42560	0.372	0.01	mitochondrion,cytosol	Aconitate hydratase 1 OS=Arabidopsis thaliana GN=ACO1 PE=1 SV=2
AT4G01690	P55826	0.374	0.001	plastid	Protoporphyrinogen oxidase 1, chloroplastic OS=Arabidopsis thaliana GN=PPOX1 PE=1 SV=1
AT1G21380	Q9LPL6	0.374	0.003	nucleus	TOM1-like protein 3 OS=Arabidopsis thaliana GN=TOL3 PE=1 SV=1
AT2G44100	Q96254	0.374	0.004	cytosol	Guanosine nucleotide diphosphate dissociation inhibitor 1 OS=Arabidopsis thaliana GN=GDI1 PE=1 SV=1
AT4G14710	Q8W108	0.374	0.005	cytosol	1,2-dihydroxy-3-keto-5-methylthiopentene dioxygenase 3 OS=Arabidopsis thaliana GN=ARD3 PE=2 SV=1
AT5G43330	P57106	0.375	0.007	cytosol	Malate dehydrogenase 2, cytoplasmic OS=Arabidopsis thaliana GN=MDH2 PE=1 SV=1
AT5G17990	Q02166	0.376	0.002	plastid	Anthranilate phosphoribosyltransferase, chloroplastic OS=Arabidopsis thaliana GN=PAT1 PE=2 SV=1
AT2G17630	Q9SHP0	0.377	0.006	plastid	Phosphoserine aminotransferase 2, chloroplastic OS=Arabidopsis thaliana GN=PSAT2 PE=1 SV=1
AT2G21390	Q9SJT9	0.378	0.001	cytosol	Coatomer subunit alpha-2 OS=Arabidopsis thaliana GN=At2g21390 PE=2 SV=1
AT5G50950	Q9FI53	0.378	0.01	mitochondrion,cytosol	Fumarate hydratase 2, chloroplastic OS=Arabidopsis thaliana GN=FUM2 PE=2 SV=1
AT2G34590	O64688	0.379	0.003	plastid	Pyruvate dehydrogenase E1 component subunit beta-3, chloroplastic OS=Arabidopsis thaliana GN=E1-BETA-2 PE=2 SV=1
AT4G21210	O49562	0.38	0.002	plastid	Pyruvate, phosphate dikinase regulatory protein 1, chloroplastic OS=Arabidopsis thaliana GN=RP1 PE=1 SV=1
AT5G19760	Q9C5M0	0.381	0.001	mitochondrion	Mitochondrial dicarboxylate/tricarboxylate transporter DTC OS=Arabidopsis thaliana GN=DTC PE=1 SV=1
AT5G42080	P42697	0.382	0.002	plasma membrane	Dynamin-related protein 1A OS=Arabidopsis thaliana GN=DRP1A PE=1 SV=3
AT1G63000	Q9LQ04	0.382	0.01	cytosol	Bifunctional dTDP-4-dehydrorhamnose 3,5-epimerase/dTDP-4-dehydrorhamnose reductase OS=Arabidopsis thaliana GN=NRS/ER PE=1 SV=1
AT1G56070	Q9ASR1	0.383	0.001	cytosol	longation factor 2 OS=Arabidopsis thaliana GN=LOS1 PE=1 SV=1
AT1G31800	Q93VK5	0.383	0.005	plastid	Protein LUTEIN DEFICIENT 5, chloroplastic OS=Arabidopsis thaliana GN=CYP97A3 PE=1 SV=1
AT1G79530	Q9SAJ6	0.383	0.009	plastid	Glyceraldehyde-3-phosphate dehydrogenase GAPCP1, chloroplastic OS=Arabidopsis thaliana GN=GAPCP1 PE=1 SV=1
AT3G18060	Q9LV35	0.383	0.009	cytosol	Actin-interacting protein 1-2 OS=Arabidopsis thaliana GN=AIP1-2 PE=2 SV=1
AT5G20290	Q93VG5	0.384	0.002	nucleus,cytosol	40S ribosomal protein S8-1 OS=Arabidopsis thaliana GN=RPS8A PE=1 SV=1
AT5G65780	Q9FYA6	0.384	0.004	plastid	Branched-chain-amino-acid aminotransferase 5, chloroplastic OS=Arabidopsis thaliana GN=BCAT5 PE=1 SV=1
AT1G53310	Q9MAH0	0.385	0.001	cytosol	Phosphoenolpyruvate carboxylase 1 OS=Arabidopsis thaliana GN=PPC1 PE=1 SV=1
AT2G47510	P93033	0.385	0.003	mitochondrion	Fumarate hydratase 1, mitochondrial OS=Arabidopsis thaliana GN=FUM1 PE=1 SV=2
AT1G21670	Q9XI11	0.386	0.001	extracellular	ADPP6 amino-terminal domain protein OS=Arabidopsis thaliana GN=At1g21670 PE=2 SV=1
AT4G17100	F4JNE0	0.386	0.001	cytosol	Poly(U)-specific endoribonuclease-B protein OS=Arabidopsis thaliana GN=At4g17100 PE=4 SV=1
AT2G41790	O22941	0.386	0.002	peroxisome	Insulin-degrading enzyme-like 1, peroxisomal OS=Arabidopsis thaliana GN=PXM16 PE=2 SV=1
AT4G14030	O23264	0.387	0.002	cytosol	Selenium-binding protein 1 OS=Arabidopsis thaliana GN=SBP1 PE=1 SV=1
AT5G45620	Q8RWF0	0.388	0.006	nucleus,cytosol	26S proteasome non-ATPase regulatory subunit 13 homolog A OS=Arabidopsis thaliana GN=RPN9A PE=1 SV=1
AT2G27600	Q9ZNT0	0.389	0.005	cytosol	Protein SUPPRESSOR OF K(+) TRANSPORT GROWTDEFECT 1 OS=Arabidopsis thaliana GN=SKD1 PE=1 SV=1
AT2G21660	Q03250	0.39	0.001	nucleus	Glycine-ricRNA-binding protein 7 OS=Arabidopsis thaliana GN=RBG7 PE=1 SV=1
AT2G21280	Q9SJU9	0.39	0.01	plastid	Epimerase family protein SDR39U1 homolog, chloroplastic OS=Arabidopsis thaliana GN=GC1 PE=2 SV=2
AT2G31390	Q9SID0	0.391	0.002	cytosol	Probable fructokinase-1 OS=Arabidopsis thaliana GN=At2g31390 PE=2 SV=1
AT5G65020	Q9XEE2	0.392	0.002	plasma membrane,cytosol	Annexin D2 OS=Arabidopsis thaliana GN=ANN2 PE=1 SV=1
AT3G56070	Q38867	0.392	0.002	mitochondrion	Peptidyl-prolyl cis-trans isomerase CYP19-3 OS=Arabidopsis thaliana GN=CYP19-3 PE=2 SV=2
AT3G52730	Q9LXJ2	0.392	0.01	mitochondrion	Ubiquinol--cytochrome-c reductase-like protein OS=Arabidopsis thaliana GN=F3C22_130 PE=2 SV=1
AT1G30530	Q9S9P6	0.394	0.003	golgi	UDP-glycosyltransferase 78D1 OS=Arabidopsis thaliana GN=UGT78D1 PE=1 SV=1
AT2G43710	O22832	0.394	0.01	plastid	Stearoyl-[acyl-carrier-protein] 9-desaturase 7, chloroplastic OS=Arabidopsis thaliana GN=FAB2 PE=1 SV=1
AT4G05420	Q9M0V3	0.394	0.01	nucleus	DNA damage-binding protein 1a OS=Arabidopsis thaliana GN=DDB1A PE=1 SV=1
AT3G14210	Q9LJG3	0.395	0.001	vacuole	GDSL esterase/lipase ESM1 OS=Arabidopsis thaliana GN=ESM1 PE=1 SV=1
AT3G55120	P41088	0.395	0.002	endoplasmic reticulum	Chalcone--flavonone isomerase 1 OS=Arabidopsis thaliana GN=CHI1 PE=1 SV=2
AT2G47110	P59232	0.395	0.008	cytosol	Ubiquitin-40S ribosomal protein S27a-2 OS=Arabidopsis thaliana GN=RPS27AB PE=2 SV=2
AT5G27470	Q39230	0.396	0.001	cytosol	Serine--tRNA ligase, cytoplasmic OS=Arabidopsis thaliana GN=At5g27470 PE=2 SV=1
AT1G21750	Q9XI01	0.397	0.001	endoplasmic reticulum	Protein disulfide isomerase-like 1-1 OS=Arabidopsis thaliana GN=PDIL1-1 PE=1 SV=1
AT3G47370	Q9STY6	0.397	0.005	cytosol	40S ribosomal protein S20-2 OS=Arabidopsis thaliana GN=RPS20B PE=2 SV=1
AT4G20440	Q9SUN5	0.397	0.006	nucleus	Small nuclear ribonucleoprotein-associated protein OS=Arabidopsis thaliana GN=smB PE=2 SV=1
AT4G30160	O65570	0.398	0.01	cytosol	Villin-4 OS=Arabidopsis thaliana GN=VLN4 PE=1 SV=1
AT1G58380	Q8L8Y0	0.399	0.003	cytosol	40S ribosomal protein S2-1 OS=Arabidopsis thaliana GN=RPS2A PE=2 SV=2
AT1G28290	Q9FZA2	0.399	0.004	extracellular	Non-classical arabinogalactan protein 31 OS=Arabidopsis thaliana GN=AGP31 PE=1 SV=1
AT4G19410	Q940J8	0.4	0.001	extracellular	Pectin acetylesterase 7 OS=Arabidopsis thaliana GN=PAE7 PE=2 SV=1
AT3G11710	Q9ZPI1	0.401	0.001	cytosol	Lysine--tRNA ligase, cytoplasmic OS=Arabidopsis thaliana GN=At3g11710 PE=1 SV=1
AT2G20490	Q93XX8	0.403	0.004	nucleus	H/ACA ribonucleoprotein complex subunit 3-like protein OS=Arabidopsis thaliana GN=At2g20490 PE=3 SV=2
AT5G14780	Q9S7E4	0.404	0.001	mitochondrion	Formate dehydrogenase, chloroplastic/mitochondrial OS=Arabidopsis thaliana GN=FDH1 PE=1 SV=1
AT2G10940	Q9SKI0	0.405	0.002	vacuole	At2g10940/F15K19.1 OS=Arabidopsis thaliana GN=At2g10940 PE=2 SV=1
AT4G36760	A0A1P8B667	0.405	0.002	cytosol	Aminopeptidase P1 OS=Arabidopsis thaliana GN=APP1 PE=1 SV=1
AT2G46520	Q9ZPY7	0.405	0.003	nucleus,cytosol	Exportin-2 OS=Arabidopsis thaliana GN=CAS PE=2 SV=1
AT3G55410	F4IWV2	0.406	0.001	mitochondrion	2-oxoglutarate dehydrogenase, E1 component OS=Arabidopsis thaliana GN=At3g55410 PE=1 SV=1
AT5G09900	Q9FIB6	0.407	0.001	nucleus,cytosol	26S proteasome non-ATPase regulatory subunit 12 homolog A OS=Arabidopsis thaliana GN=RPN5A PE=1 SV=1
AT5G44340	P24636	0.407	0.004	cytosol	Tubulin beta-4 chain OS=Arabidopsis thaliana GN=TUBB4 PE=2 SV=2
AT1G10510	Q93ZV8	0.407	0.004	plastid	RNI-like superfamily protein OS=Arabidopsis thaliana GN=emb2004 PE=2 SV=1
AT1G10940	P43291	0.407	0.004	cytosol	Serine/threonine-protein kinase SRK2A OS=Arabidopsis thaliana GN=SRK2A PE=1 SV=1
AT4G16660	F4JMJ1	0.408	0.002	endoplasmic reticulum	Heat shock 70 kDa protein 17 OS=Arabidopsis thaliana GN=HSP70-17 PE=2 SV=1
AT5G64570	Q9FLG1	0.41	0.001	extracellular	Beta-D-xylosidase 4 OS=Arabidopsis thaliana GN=BXL4 PE=1 SV=1
AT1G17290	F4I7I0	0.41	0.001	mitochondrion	Alanine aminotransferase 1, mitochondrial OS=Arabidopsis thaliana GN=ALAAT1 PE=1 SV=1
AT5G54960	Q9FFT4	0.41	0.002	cytosol	Pyruvate decarboxylase 2 OS=Arabidopsis thaliana GN=PDC2 PE=2 SV=1
AT5G20950	A0A1P8BG25	0.41	0.004	extracellular	Glycosyl hydrolase family protein OS=Arabidopsis thaliana GN=At5g20950 PE=1 SV=1
AT2G41840	P49688	0.411	0.003	cytosol	40S ribosomal protein S2-3 OS=Arabidopsis thaliana GN=RPS2C PE=1 SV=2
AT3G02360	Q9FWA3	0.412	0.002	peroxisome	6-phosphogluconate dehydrogenase, decarboxylating 3 OS=Arabidopsis thaliana GN=At3g02360 PE=2 SV=1
AT5G04590	Q9LZ66	0.413	0.001	plastid	Assimilatory sulfite reductase (ferredoxin), chloroplastic OS=Arabidopsis thaliana GN=SIR PE=1 SV=1
AT3G08943	F4IYK3	0.415	0.01	nucleus,cytosol	ARM repeat superfamily protein OS=Arabidopsis thaliana GN=At3g08943 PE=1 SV=2
AT3G09630	Q9SF40	0.416	0.002	cytosol	60S ribosomal protein L4-1 OS=Arabidopsis thaliana GN=RPL4A PE=1 SV=1
AT4G13850	Q9SVM8	0.416	0.002	mitochondrion	Glycine-ricRNA-binding protein 2, mitochondrial OS=Arabidopsis thaliana GN=RBG2 PE=1 SV=1
AT1G03230	Q9ZVS5	0.416	0.003	extracellular	Eukaryotic aspartyl protease family protein OS=Arabidopsis thaliana GN=At1g03230 PE=2 SV=1
AT1G70600	P49637	0.416	0.004	cytosol	60S ribosomal protein L27a-3 OS=Arabidopsis thaliana GN=RPL27AC PE=2 SV=2
AT4G13780	Q9SVN5	0.417	0.002	cytosol	Methionine--tRNA ligase, cytoplasmic OS=Arabidopsis thaliana GN=At4g13780 PE=2 SV=1
AT3G57050	P53780	0.417	0.004	plastid	Cystathionine beta-lyase, chloroplastic OS=Arabidopsis thaliana GN=At3g57050 PE=1 SV=1
AT2G06500	Q9SKI5	0.417	0.008	nucleus	Ac-like transposase OS=Arabidopsis thaliana GN=At2g06500 PE=4 SV=1
AT2G03870	Q9SI54	0.417	0.009	cytosol	Sm-like protein LSM7 OS=Arabidopsis thaliana GN=LSM7 PE=1 SV=1
AT1G80460	Q9M8L4	0.419	0.005	cytosol	Glycerol kinase OS=Arabidopsis thaliana GN=GLPK PE=1 SV=1
AT2G01140	Q9ZU52	0.42	0.001	plastid	Fructose-bisphosphate aldolase 3, chloroplastic OS=Arabidopsis thaliana GN=FBA3 PE=1 SV=1
AT3G58700	P42794	0.42	0.002	cytosol	60S ribosomal protein L11-2 OS=Arabidopsis thaliana GN=RPL11B PE=2 SV=2
AT3G18490	Q9LS40	0.421	0.002	extracellular	Protein ASPARTIC PROTEASE IN GUARD CELL 1 OS=Arabidopsis thaliana GN=ASPG1 PE=1 SV=1
AT2G45790	O80840	0.421	0.003	mitochondrion,cytosol	Phosphomannomutase OS=Arabidopsis thaliana GN=PMM PE=1 SV=1
AT1G76550	Q9C9K3	0.421	0.003	cytosol	Pyrophosphate--fructose 6-phosphate 1-phosphotransferase subunit alpha 2 OS=Arabidopsis thaliana GN=PFP-ALPHA2 PE=2 SV=1
AT1G09640	O04487	0.422	0.001	cytosol	Probable elongation factor 1-gamma 1 OS=Arabidopsis thaliana GN=At1g09640 PE=1 SV=1
AT4G31180	Q9M084	0.422	0.001	cytosol	Aspartate--tRNA ligase 2, cytoplasmic OS=Arabidopsis thaliana GN=IBI1 PE=1 SV=1
AT1G64980	Q9XIP8	0.422	0.002	cytosol	Protein CDI OS=Arabidopsis thaliana GN=CDI PE=2 SV=1
AT1G69410	Q9C505	0.423	0.003	cytosol	Eukaryotic translation initiation factor 5A-3 OS=Arabidopsis thaliana GN=ELF5A-3 PE=2 SV=1
AT4G38990	Q9SVJ4	0.423	0.01	extracellular	Endoglucanase 22 OS=Arabidopsis thaliana GN=GH9B16 PE=3 SV=1
AT4G09020	Q9M0S5	0.424	0.006	plastid	Isoamylase 3, chloroplastic OS=Arabidopsis thaliana GN=ISA3 PE=1 SV=2
AT2G26140	O80983	0.424	0.007	mitochondrion	ATP-dependent zinc metalloprotease FTS4, mitochondrial OS=Arabidopsis thaliana GN=FTSH4 PE=1 SV=2
AT3G16420	O04314	0.426	0.001	cytosol	PYK10-binding protein 1 OS=Arabidopsis thaliana GN=PBP1 PE=1 SV=1
AT4G35630	Q96255	0.426	0.003	plastid	Phosphoserine aminotransferase 1, chloroplastic OS=Arabidopsis thaliana GN=PSAT1 PE=1 SV=1
AT5G42020	Q39043	0.426	0.008	endoplasmic reticulum	Mediator of RNA polymerase II transcription subunit 37f OS=Arabidopsis thaliana GN=MED37F PE=1 SV=2
AT4G00100	P59224	0.426	0.008	cytosol	40S ribosomal protein S13-2 OS=Arabidopsis thaliana GN=RPS13B PE=2 SV=1
AT3G53740	Q9M352	0.427	0.009	cytosol	60S ribosomal protein L36-2 OS=Arabidopsis thaliana GN=RPL36B PE=3 SV=1
AT3G04550	Q9SR19	0.429	0.002	plastid	Rubisco accumulation factor 1.2, chloroplastic OS=Arabidopsis thaliana GN=RAF1.2 PE=1 SV=1
AT5G41520	Q9FFS8	0.43	0.003	cytosol	40S ribosomal protein S10-2 OS=Arabidopsis thaliana GN=RPS10B PE=2 SV=1
AT5G46210	Q8LGH4	0.43	0.007	cytosol	Cullin-4 OS=Arabidopsis thaliana GN=CUL4 PE=1 SV=1
AT5G05370	Q9FLB7	0.43	0.009	mitochondrion	At5g05370 OS=Arabidopsis thaliana GN=At5g05370 PE=2 SV=1
AT1G27970	Q9C7F5	0.432	0.002	nucleus	Nuclear transport factor 2B OS=Arabidopsis thaliana GN=NTF2B PE=1 SV=1
AT3G16520	Q9LK73	0.432	0.002	cytosol	UDP-glycosyltransferase 88A1 OS=Arabidopsis thaliana GN=UGT88A1 PE=2 SV=1
AT1G02140	O23676	0.432	0.004	nucleus	Protein mago nashi homolog OS=Arabidopsis thaliana GN=MAGO PE=1 SV=1
AT4G15550	O23406	0.432	0.008	plastid	UDP-glycosyltransferase 75D1 OS=Arabidopsis thaliana GN=UGT75D1 PE=2 SV=2
AT2G27860	Q9ZUY6	0.432	0.008	cytosol	UDP-D-apiose/UDP-D-xylose synthase 1 OS=Arabidopsis thaliana GN=AXS1 PE=1 SV=1
AT5G36160	Q9LVY1	0.432	0.009	cytosol	Tyrosine aminotransferase OS=Arabidopsis thaliana GN=TAT PE=2 SV=1
AT4G34200	O49485	0.434	0.001	plastid	D-3-phosphoglycerate dehydrogenase 1, chloroplastic OS=Arabidopsis thaliana GN=PGDH1 PE=1 SV=1
AT5G66120	Q8VYV7	0.434	0.001	peroxisome	3-dehydroquinate synthase, chloroplastic OS=Arabidopsis thaliana GN=DHQS PE=1 SV=1
AT5G05010	Q93Y22	0.435	0.001	golgi	Coatomer subunit delta OS=Arabidopsis thaliana GN=At5g05010 PE=1 SV=2
AT3G59400	Q9LX31	0.435	0.008	plastid	Tetrapyrrole-binding protein, chloroplastic OS=Arabidopsis thaliana GN=GUN4 PE=1 SV=1
AT5G11770	Q42577	0.435	0.008	mitochondrion	NADdehydrogenase [ubiquinone] iron-sulfur protein 7, mitochondrial OS=Arabidopsis thaliana GN=At5g11770 PE=1 SV=1
AT5G59750	Q9FN89	0.435	0.009	plastid	Monofunctional riboflavin biosynthesis protein RIBA 3, chloroplastic OS=Arabidopsis thaliana GN=RIBA3 PE=1 SV=1
AT5G42850	Q9FMN4	0.436	0.004	cytosol	Thioredoxin-like protein Clot OS=Arabidopsis thaliana GN=At5g42850 PE=2 SV=1
AT3G02530	Q9M888	0.436	0.009	cytosol	T-complex protein 1 subunit zeta 1 OS=Arabidopsis thaliana GN=CCT6A PE=1 SV=1
AT4G09000	P42643	0.436	0.01	cytosol	14-3-3-like protein GF14 chi OS=Arabidopsis thaliana GN=GRF1 PE=1 SV=3
AT1G24510	O04450	0.437	0.001	cytosol	T-complex protein 1 subunit epsilon OS=Arabidopsis thaliana GN=CCT5 PE=1 SV=1
AT1G69740	Q9SFH9	0.437	0.001	plastid	Delta-aminolevulinic acid dehydratase 1, chloroplastic OS=Arabidopsis thaliana GN=HEMB1 PE=2 SV=1
AT3G23920	Q9LIR6	0.437	0.008	plastid	Beta-amylase 1, chloroplastic OS=Arabidopsis thaliana GN=BAM1 PE=1 SV=1
AT1G79930	Q9S7C0	0.438	0.007	cytosol	Heat shock 70 kDa protein 14 OS=Arabidopsis thaliana GN=HSP70-14 PE=1 SV=1
AT1G08830	P24704	0.438	0.008	cytosol	Superoxide dismutase [Cu-Zn] 1 OS=Arabidopsis thaliana GN=CSD1 PE=1 SV=2
AT2G45300	P05466	0.439	0.002	plastid	3-phosphoshikimate 1-carboxyvinyltransferase, chloroplastic OS=Arabidopsis thaliana GN=At2g45300 PE=2 SV=3
AT4G17600	Q9SYX1	0.439	0.008	plastid	Light-harvesting complex-like protein 3 isotype 1, chloroplastic OS=Arabidopsis thaliana GN=LIL3.1 PE=1 SV=1
AT1G20950	Q9SYP2	0.44	0.002	cytosol	Pyrophosphate--fructose 6-phosphate 1-phosphotransferase subunit alpha 1 OS=Arabidopsis thaliana GN=PFP-ALPHA1 PE=2 SV=1
AT1G64190	Q9SH69	0.441	0.002	plastid	6-phosphogluconate dehydrogenase, decarboxylating 1, chloroplastic OS=Arabidopsis thaliana GN=At1g64190 PE=1 SV=1
AT5G15490	Q9LF33	0.441	0.007	extracellular	UDP-glucose 6-dehydrogenase 3 OS=Arabidopsis thaliana GN=UGD3 PE=1 SV=1
AT1G07770	P42798	0.442	0.002	cytosol	40S ribosomal protein S15a-1 OS=Arabidopsis thaliana GN=RPS15AA PE=2 SV=2
AT3G11930	B9DG73	0.442	0.003	nucleus	AT3G11930 protein OS=Arabidopsis thaliana GN=At3g11930 PE=1 SV=1
AT5G02870	P49691	0.442	0.003	cytosol	60S ribosomal protein L4-2 OS=Arabidopsis thaliana GN=RPL4D PE=1 SV=2
AT2G46540	Q9ZPY5	0.442	0.01	mitochondrion	At2g46540/F11C10.23 OS=Arabidopsis thaliana GN=At2g46540 PE=2 SV=2
AT1G08880	O04848	0.443	0.008	nucleus	Probable histone H2AXa OS=Arabidopsis thaliana GN=At1g08880 PE=1 SV=1
AT5G06460	P92974	0.444	0.008	nucleus	Ubiquitin-activating enzyme E1 2 OS=Arabidopsis thaliana GN=UBA2 PE=1 SV=1
AT5G07350	Q8VZG7	0.445	0.001	nucleus	Ribonuclease TUDOR 1 OS=Arabidopsis thaliana GN=TSN1 PE=1 SV=1
AT4G14800	O24633	0.445	0.007	cytosol,vacuole	Proteasome subunit beta type-2-B OS=Arabidopsis thaliana GN=PBD2 PE=1 SV=1
AT3G57890	F4J4K6	0.445	0.009	golgi	Tubulin binding cofactor C domain-containing protein OS=Arabidopsis thaliana GN=At3g57890 PE=4 SV=1
AT2G34040	O22957	0.446	0.001	cytosol	Apoptosis inhibitory protein 5 (API5) OS=Arabidopsis thaliana GN=At2g34040 PE=1 SV=2
AT3G60240	Q76E23	0.446	0.01	cytosol	Eukaryotic translation initiation factor 4G OS=Arabidopsis thaliana GN=EIF4G PE=1 SV=2
AT4G23100	P46309	0.447	0.001	plastid	Glutamate--cysteine ligase, chloroplastic OS=Arabidopsis thaliana GN=GSH1 PE=1 SV=2
AT5G15200	Q9LXG1	0.448	0.001	cytosol	40S ribosomal protein S9-1 OS=Arabidopsis thaliana GN=RPS9B PE=1 SV=1
AT1G52280	Q9C820	0.449	0.007	plasma membrane,golgi,vacuole	Ras-related protein RABG3d OS=Arabidopsis thaliana GN=RABG3D PE=2 SV=1
AT5G14040	Q9FMU6	0.45	0.001	mitochondrion	Mitochondrial phosphate carrier protein 3, mitochondrial OS=Arabidopsis thaliana GN=MPT3 PE=1 SV=1
AT4G14040	Q93WN0	0.451	0.001	cytosol	Selenium-binding protein 2 OS=Arabidopsis thaliana GN=SBP2 PE=1 SV=1
AT1G23190	O49299	0.451	0.001	cytosol	Probable phosphoglucomutase, cytoplasmic 1 OS=Arabidopsis thaliana GN=At1g23190 PE=2 SV=2
ATMG00160	P93285	0.451	0.008	mitochondrion	Cytochrome c oxidase subunit 2 OS=Arabidopsis thaliana GN=COX2 PE=1 SV=2
AT1G41830	F4I7X1	0.452	0.002	extracellular	SKU5-similar 6 OS=Arabidopsis thaliana GN=SKS6 PE=4 SV=1
AT2G20360	Q9SK66	0.454	0.001	mitochondrion	NADdehydrogenase [ubiquinone] 1 alpha subcomplex subunit 9, mitochondrial OS=Arabidopsis thaliana GN=At2g20360 PE=1 SV=2
AT3G06650	Q9C522	0.455	0.001	cytosol	ATP-citrate synthase beta chain protein 1 OS=Arabidopsis thaliana GN=ACLB-1 PE=2 SV=1
AT5G13780	Q9FKI4	0.455	0.003	cytosol	N-terminal acetyltransferase A complex catalytic subunit NAA10 OS=Arabidopsis thaliana GN=NAA10 PE=1 SV=1
AT3G52140	F4J5S1	0.456	0.001	cytosol	Clustered mitochondria protein OS=Arabidopsis thaliana GN=FMT PE=2 SV=1
AT5G13370	Q8GZ29	0.456	0.002	cytosol	At5g13370 OS=Arabidopsis thaliana GN=At5g13370 PE=2 SV=1
AT3G51280	Q9SD20	0.456	0.009	nucleus	reversed Protein POLLENLESS 3-LIKE 2 OS=Arabidopsis thaliana GN=At3g51280 PE=2 SV=1
AT1G73230	Q9CAT7	0.458	0.006	nucleus	Nascent polypeptide-associated complex subunit beta OS=Arabidopsis thaliana GN=At1g73230 PE=2 SV=1
AT5G10540	Q949P2	0.459	0.006	cytosol	Probable cytosolic oligopeptidase A OS=Arabidopsis thaliana GN=CYOP PE=1 SV=1
AT3G22200	Q94CE5	0.46	0.001	mitochondrion	Gamma-aminobutyrate transaminase POP2, mitochondrial OS=Arabidopsis thaliana GN=POP2 PE=1 SV=1
AT4G24010	Q570S7	0.463	0.006	plasma membrane	Cellulose synthase-like protein G1 OS=Arabidopsis thaliana GN=CSLG1 PE=2 SV=1
AT1G11910	O65390	0.465	0.001	vacuole	Aspartic proteinase A1 OS=Arabidopsis thaliana GN=APA1 PE=1 SV=1
AT2G34480	P51418	0.465	0.004	cytosol	60S ribosomal protein L18a-2 OS=Arabidopsis thaliana GN=RPL18AB PE=1 SV=2
AT5G49810	Q9LTB2	0.468	0.002	cytosol	Methionine S-methyltransferase OS=Arabidopsis thaliana GN=MMT1 PE=1 SV=1
AT2G39770	O22287	0.469	0.002	cytosol	Mannose-1-phosphate guanylyltransferase 1 OS=Arabidopsis thaliana GN=CYT1 PE=1 SV=1
AT1G24180	Q8H1Y0	0.47	0.004	mitochondrion	Pyruvate dehydrogenase E1 component subunit alpha-2, mitochondrial OS=Arabidopsis thaliana GN=IAR4 PE=1 SV=2
AT4G13930	O23254	0.471	0.001	cytosol	Serine hydroxymethyltransferase 4 OS=Arabidopsis thaliana GN=SHM4 PE=1 SV=1
AT5G57870	Q93ZT6	0.471	0.001	nucleus,cytosol	Eukaryotic translation initiation factor isoform 4G-1 OS=Arabidopsis thaliana GN=EIF(ISO)4G1 PE=1 SV=1
AT5G40810	Q9FKS5	0.471	0.002	mitochondrion	Cytochrome c1 2, heme protein, mitochondrial OS=Arabidopsis thaliana GN=CYC12 PE=1 SV=1
AT1G29150	Q9LP45	0.472	0.006	nucleus,cytosol	26S proteasome non-ATPase regulatory subunit 11 homolog OS=Arabidopsis thaliana GN=RPN6 PE=1 SV=1
AT3G44320	P46010	0.472	0.006	cytosol	Nitrilase 3 OS=Arabidopsis thaliana GN=NIT3 PE=1 SV=1
AT1G12000	Q8W4M5	0.474	0.002	golgi	Pyrophosphate--fructose 6-phosphate 1-phosphotransferase subunit beta 1 OS=Arabidopsis thaliana GN=PFP-BETA1 PE=1 SV=1
AT1G09795	Q8GSJ1	0.474	0.006	plastid	ATP phosphoribosyltransferase 2, chloroplastic OS=Arabidopsis thaliana GN=HISN1B PE=1 SV=1
AT3G62870	Q9LZH9	0.475	0.002	cytosol	60S ribosomal protein L7a-2 OS=Arabidopsis thaliana GN=RPL7AB PE=2 SV=1
AT1G56450	Q7DLR9	0.475	0.004	nucleus,cytosol	Proteasome subunit beta type-4 OS=Arabidopsis thaliana GN=PBG1 PE=1 SV=2
AT3G53870	Q9M339	0.475	0.006	cytosol	40S ribosomal protein S3-2 OS=Arabidopsis thaliana GN=RPS3B PE=1 SV=1
AT4G00860	Q38842	0.476	0.007	mitochondrion	protein OS=Arabidopsis thaliana GN=ATOZI1 PE=2 SV=1
AT2G20280	Q9SK74	0.477	0.005	nucleus	Zinc finger CCCdomain-containing protein 21 OS=Arabidopsis thaliana GN=At2g20280 PE=4 SV=1
AT2G36530	P25696	0.478	0.001	cytosol	Bifunctional enolase 2/transcriptional activator OS=Arabidopsis thaliana GN=ENO2 PE=1 SV=1
AT3G52990	Q94KE3	0.479	0.002	cytosol	Pyruvate kinase OS=Arabidopsis thaliana GN=At3g52990 PE=2 SV=1
AT1G10670	Q9SGY2	0.48	0.003	cytosol	ATP-citrate synthase alpha chain protein 1 OS=Arabidopsis thaliana GN=ACLA-1 PE=1 SV=1
AT4G12730	Q9SU13	0.48	0.005	plasma membrane	Fasciclin-like arabinogalactan protein 2 OS=Arabidopsis thaliana GN=FLA2 PE=1 SV=1
AT5G58160	Q9LVN1	0.48	0.007	cytosol	Formin-like protein 13 OS=Arabidopsis thaliana GN=FH13 PE=2 SV=3
AT4G10320	F4JLM5	0.481	0.001	cytosol	Isoleucine--tRNA ligase, cytoplasmic OS=Arabidopsis thaliana GN=At4g10320 PE=2 SV=1
AT5G56350	Q9FM97	0.481	0.004	cytosol	Pyruvate kinase OS=Arabidopsis thaliana GN=MCD7.8 PE=2 SV=1
AT5G16620	Q9FMD5	0.482	0.002	plastid	Protein TIC 40, chloroplastic OS=Arabidopsis thaliana GN=TIC40 PE=1 SV=1
AT1G77760	P11832	0.482	0.008	cytosol	Nitrate reductase [NADH] 1 OS=Arabidopsis thaliana GN=NIA1 PE=1 SV=3
AT4G12720	Q9SU14	0.483	0.007	cytosol	Nudix hydrolase 7 OS=Arabidopsis thaliana GN=NUDT7 PE=1 SV=1
AT5G16980	F4KFK3	0.484	0.006	cytosol	Zinc-binding dehydrogenase family protein OS=Arabidopsis thaliana GN=At5g16980 PE=4 SV=1
AT4G16760	O65202	0.485	0.001	peroxisome	Peroxisomal acyl-coenzyme A oxidase 1 OS=Arabidopsis thaliana GN=ACX1 PE=1 SV=1
AT5G17170	Q9FFJ2	0.485	0.003	plastid	Rubredoxin family protein OS=Arabidopsis thaliana GN=ENH1 PE=2 SV=1
AT2G42790	Q9SJH7	0.485	0.007	peroxisome	Citrate synthase 3, peroxisomal OS=Arabidopsis thaliana GN=CSY3 PE=2 SV=1
AT2G16430	Q9SIV9	0.485	0.007	extracellular	Purple acid phosphatase 10 OS=Arabidopsis thaliana GN=PAP10 PE=2 SV=1
AT4G26690	Q9SZ11	0.487	0.002	plasma membrane	Glycerophosphodiester phosphodiesterase GDPDL3 OS=Arabidopsis thaliana GN=GDPDL3 PE=1 SV=3
AT1G53750	Q9SSB5	0.487	0.002	nucleus,cytosol	26S proteasome regulatory subunit 7 homolog A OS=Arabidopsis thaliana GN=RPT1A PE=1 SV=1
AT1G50250	Q39102	0.487	0.007	plastid	ATP-dependent zinc metalloprotease FTS1, chloroplastic OS=Arabidopsis thaliana GN=FTSH1 PE=1 SV=2
AT2G32850	Q8H0Z0	0.488	0.007	nucleus	Protein kinase superfamily protein OS=Arabidopsis thaliana GN=At2g32850 PE=2 SV=1
AT1G51710	Q949Y0	0.488	0.007	cytosol	Ubiquitin carboxyl-terminal hydrolase 6 OS=Arabidopsis thaliana GN=UBP6 PE=1 SV=1
AT3G54640	Q42529	0.489	0.001	plastid	Tryptophan synthase alpha chain, chloroplastic OS=Arabidopsis thaliana GN=TSA1 PE=1 SV=1
AT1G54580	P25701	0.489	0.006	plastid	Acyl carrier protein 2, chloroplastic OS=Arabidopsis thaliana GN=ACP2 PE=1 SV=2
AT5G59290	Q9FIE8	0.491	0.001	cytosol	UDP-glucuronic acid decarboxylase 3 OS=Arabidopsis thaliana GN=UXS3 PE=1 SV=1
AT1G62660	Q43348	0.491	0.002	vacuole	Acid beta-fructofuranosidase 3, vacuolar OS=Arabidopsis thaliana GN=BFRUCT3 PE=2 SV=1
AT3G17390	Q9LUT2	0.491	0.003	nucleus,plasma membrane	S-adenosylmethionine synthase 4 OS=Arabidopsis thaliana GN=METK4 PE=1 SV=1
AT5G39320	Q9FM01	0.492	0.007	extracellular	UDP-glucose 6-dehydrogenase 4 OS=Arabidopsis thaliana GN=UGD4 PE=1 SV=1
AT1G45000	Q9MAK9	0.493	0.002	nucleus,cytosol	26S proteasome regulatory subunit S10B homolog B OS=Arabidopsis thaliana GN=RPT4B PE=1 SV=1
AT3G09260	Q9SR37	0.494	0.001	endoplasmic reticulum	Beta-glucosidase 23 OS=Arabidopsis thaliana GN=BGLU23 PE=1 SV=1
AT2G29530	Q9ZW33	0.494	0.006	mitochondrion	Mitochondrial import inner membrane translocase subunit TIM10 OS=Arabidopsis thaliana GN=TIM10 PE=1 SV=1
AT2G32920	O48773	0.496	0.003	endoplasmic reticulum	Protein disulfide-isomerase 2-3 OS=Arabidopsis thaliana GN=PDIL2-3 PE=2 SV=1
AT4G30310	F4JQ90	0.496	0.006	cytosol	FGGY family of carbohydrate kinase OS=Arabidopsis thaliana GN=At4g30310 PE=1 SV=1
AT4G13940	O23255	0.497	0.001	cytosol	Adenosylhomocysteinase 1 OS=Arabidopsis thaliana GN=SAHH1 PE=1 SV=1
AT3G54560	O23628	0.497	0.005	nucleus	Histone H2A variant 1 OS=Arabidopsis thaliana GN=H2AV PE=1 SV=1
AT1G76160	Q9SGR6	0.498	0.002	extracellular	AT1G76160 protein OS=Arabidopsis thaliana GN=sks5 PE=2 SV=1
AT1G55980	F4I3I1	0.499	0.006	cytosol	FAD/NAD(P)-binding oxidoreductase family protein OS=Arabidopsis thaliana GN=At1g55980 PE=4 SV=2
AT2G31810	Q93YZ7	0.501	0.001	plastid	Acetolactate synthase small subunit 2, chloroplastic OS=Arabidopsis thaliana GN=At2g31810 PE=1 SV=1
AT3G47800	Q9STT3	0.503	0.002	extracellular	Aldose 1-epimerase OS=Arabidopsis thaliana GN=T23J7.130 PE=2 SV=1
AT3G02560	Q9M885	0.503	0.004	cytosol	40S ribosomal protein S7-2 OS=Arabidopsis thaliana GN=RPS7B PE=2 SV=1
AT2G42600	Q5GM68	0.507	0.001	cytosol	Phosphoenolpyruvate carboxylase 2 OS=Arabidopsis thaliana GN=PPC2 PE=1 SV=2
AT4G26910	Q8H107	0.507	0.002	mitochondrion	Dihydrolipoyllysine-residue succinyltransferase component of 2-oxoglutarate dehydrogenase complex 2, mitochondrial OS=Arabidopsis thaliana GN=At4g26910 PE=1 SV=2
ATCG00065	P62126	0.508	0.005	plastid	30S ribosomal protein S12, chloroplastic OS=Arabidopsis thaliana GN=rps12-A PE=2 SV=2
AT5G41670	Q9FFR3	0.509	0.006	mitochondrion	6-phosphogluconate dehydrogenase, decarboxylating 2, chloroplastic OS=Arabidopsis thaliana GN=At5g41670 PE=1 SV=1
AT2G40765	Q94K78	0.511	0.003	mitochondrion	Transmembrane protein OS=Arabidopsis thaliana GN=At2g40765 PE=2 SV=1
AT4G32915	F4JV80	0.512	0.006	plastid	Glutamyl-tRNA(Gln) amidotransferase subunit C, chloroplastic/mitochondrial OS=Arabidopsis thaliana GN=GATC PE=1 SV=1
AT5G11670	Q9LYG3	0.513	0.001	cytosol	NADP-dependent malic enzyme 2 OS=Arabidopsis thaliana GN=NADP-ME2 PE=1 SV=1
AT3G07810	F4JFN7	0.519	0.006	nucleus	RNA-binding (RRM/RBD/RNP motifs) family protein OS=Arabidopsis thaliana GN=At3g07810 PE=1 SV=1
AT5G66760	O82663	0.52	0.001	mitochondrion	Succinate dehydrogenase [ubiquinone] flavoprotein subunit 1, mitochondrial OS=Arabidopsis thaliana GN=SDH1-1 PE=1 SV=1
AT4G11010	O49203	0.521	0.002	mitochondrion	Nucleoside diphosphate kinase III, chloroplastic/mitochondrial OS=Arabidopsis thaliana GN=NDPK3 PE=1 SV=1
AT4G35360	Q8W4Q1	0.521	0.005	cytosol	At4g35360/F23E12_80 OS=Arabidopsis thaliana GN=At4g35360 PE=1 SV=1
AT4G01850	P17562	0.523	0.002	nucleus,cytosol	S-adenosylmethionine synthase 2 OS=Arabidopsis thaliana GN=SAM2 PE=1 SV=1
AT5G40770	O04331	0.524	0.002	mitochondrion	Prohibitin-3, mitochondrial OS=Arabidopsis thaliana GN=PHB3 PE=1 SV=1
AT3G58750	Q9LXS6	0.524	0.006	peroxisome	Citrate synthase 2, peroxisomal OS=Arabidopsis thaliana GN=CSY2 PE=2 SV=1
AT2G24200	P30184	0.525	0.001	cytosol	Leucine aminopeptidase 1 OS=Arabidopsis thaliana GN=LAP1 PE=1 SV=1
AT5G64130	A8MS32	0.527	0.006	nucleus	AT5G64130 protein OS=Arabidopsis thaliana GN=MHJ24.11 PE=1 SV=1
AT3G48000	Q9SU63	0.528	0.001	mitochondrion	Aldehyde dehydrogenase family 2 member B4, mitochondrial OS=Arabidopsis thaliana GN=ALDH2B4 PE=1 SV=1
AT3G04000	Q9SQR2	0.528	0.005	plastid	NADPH-dependent aldehyde reductase 2, chloroplastic OS=Arabidopsis thaliana GN=ChlADR2 PE=1 SV=1
AT3G10640	Q9LPN5	0.528	0.006	nucleus	Vacuolar protein sorting-associated protein 60.1 OS=Arabidopsis thaliana GN=VPS60-1 PE=1 SV=1
AT4G27585	Q93VP9	0.528	0.006	mitochondrion	SPFH/Band 7/PHB domain-containing membrane-associated protein family OS=Arabidopsis thaliana GN=AtSLP1 PE=1 SV=1
AT5G61780	Q9FLT0	0.529	0.001	nucleus	Ribonuclease TUDOR 2 OS=Arabidopsis thaliana GN=TSN2 PE=1 SV=1
AT5G54810	P14671	0.531	0.002	plastid	Tryptophan synthase beta chain 1, chloroplastic OS=Arabidopsis thaliana GN=TSB1 PE=2 SV=1
AT3G15356	Q9LJR2	0.531	0.003	extracellular	Lectin-like protein LEC OS=Arabidopsis thaliana GN=LEC PE=1 SV=1
AT4G32470	Q9SUU5	0.533	0.002	mitochondrion	Cytochrome b-c1 complex subunit 7-1 OS=Arabidopsis thaliana GN=QCR7-1 PE=1 SV=1
AT3G25800	Q38950	0.533	0.003	cytosol	Serine/threonine-protein phosphatase 2A 65 kDa regulatory subunit A beta isoform OS=Arabidopsis thaliana GN=PP2AA2 PE=1 SV=2
AT1G74040	Q9C550	0.533	0.005	plastid	2-isopropylmalate synthase 2, chloroplastic OS=Arabidopsis thaliana GN=IPMS2 PE=1 SV=1
AT3G05560	Q9M9W1	0.534	0.005	cytosol	60S ribosomal protein L22-2 OS=Arabidopsis thaliana GN=RPL22B PE=2 SV=1
AT5G43970	Q9FNC9	0.534	0.006	mitochondrion	Mitochondrial import receptor subunit TOM9-2 OS=Arabidopsis thaliana GN=TOM9-2 PE=1 SV=3
AT1G65930	Q9SRZ6	0.535	0.001	cytosol	Cytosolic isocitrate dehydrogenase [NADP] OS=Arabidopsis thaliana GN=CICDPE=2 SV=1
AT1G07660	P59259	0.535	0.002	nucleus	Histone H4 OS=Arabidopsis thaliana GN=At1g07660 PE=1 SV=2
AT4G20980	P56820	0.535	0.002	cytosol	Eukaryotic translation initiation factor 3 subunit D OS=Arabidopsis thaliana GN=TIF3D1 PE=1 SV=1
AT5G08260	Q9LEY1	0.536	0.002	extracellular	Serine carboxypeptidase-like 35 OS=Arabidopsis thaliana GN=SCPL35 PE=2 SV=1
AT4G27090	Q9T043	0.536	0.002	cytosol	60S ribosomal protein L14-2 OS=Arabidopsis thaliana GN=RPL14B PE=1 SV=1
AT3G62120	Q9M1R2	0.537	0.002	cytosol	Proline--tRNA ligase, cytoplasmic OS=Arabidopsis thaliana GN=At3g62120 PE=1 SV=1
AT1G35720	Q9SYT0	0.538	0.001	peroxisome	Annexin D1 OS=Arabidopsis thaliana GN=ANN1 PE=1 SV=1
AT4G34180	Q93V74	0.538	0.002	extracellular	AT4g34180/F28A23_60 OS=Arabidopsis thaliana GN=At4g34180 PE=2 SV=1
AT1G03860	Q9ZNT7	0.539	0.002	mitochondrion	Prohibitin-2, mitochondrial OS=Arabidopsis thaliana GN=PHB2 PE=1 SV=1
AT4G33030	O48917	0.541	0.001	plastid	UDP-sulfoquinovose synthase, chloroplastic OS=Arabidopsis thaliana GN=SQD1 PE=1 SV=1
AT5G27770	Q9FE58	0.541	0.002	cytosol	60S ribosomal protein L22-3 OS=Arabidopsis thaliana GN=RPL22C PE=2 SV=1
AT3G48990	Q9SMT7	0.542	0.001	peroxisome	Oxalate--CoA ligase OS=Arabidopsis thaliana GN=AAE3 PE=1 SV=1
AT1G48830	Q9C514	0.543	0.001	cytosol	40S ribosomal protein S7-1 OS=Arabidopsis thaliana GN=RPS7A PE=2 SV=1
AT4G04040	F4JGR5	0.543	0.002	cytosol	Pyrophosphate--fructose 6-phosphate 1-phosphotransferase subunit beta 2 OS=Arabidopsis thaliana GN=PFP-BETA2 PE=3 SV=1
AT5G56360	Q9FM96	0.543	0.01	endoplasmic reticulum	Glucosidase 2 subunit beta OS=Arabidopsis thaliana GN=PSL4 PE=2 SV=1
AT3G15950	Q9LSB4	0.544	0.001	endoplasmic reticulum	TSA1-like protein OS=Arabidopsis thaliana GN=NAI2 PE=1 SV=1
AT1G56580	Q9FXB0	0.546	0.002	cytosol	At1g56580/F25P12_18 OS=Arabidopsis thaliana GN=SMALLER WITVARIABLE BRANCHES PE=2 SV=1
AT1G10522	Q9XIK0	0.546	0.002	plastid	Protein PLASTID REDOX INSENSITIVE 2, chloroplastic OS=Arabidopsis thaliana GN=PRIN2 PE=1 SV=1
AT3G45300	Q9SWG0	0.547	0.002	mitochondrion	Isovaleryl-CoA dehydrogenase, mitochondrial OS=Arabidopsis thaliana GN=IVD PE=1 SV=2
AT2G47640	Q8RUH0	0.547	0.005	nucleus	Putative small nuclear ribonucleoprotein D2 OS=Arabidopsis thaliana GN=At2g47640 PE=4 SV=1
AT3G13920	P41376	0.549	0.002	cytosol	Eukaryotic initiation factor 4A-1 OS=Arabidopsis thaliana GN=TIF4A-1 PE=1 SV=1
AT5G10840	F4KIB2	0.549	0.005	golgi	Transmembrane 9 superfamily member 8 OS=Arabidopsis thaliana GN=TMN8 PE=2 SV=1
AT1G14610	P93736	0.55	0.001	mitochondrion	Valine--tRNA ligase, mitochondrial 1 OS=Arabidopsis thaliana GN=TWN2 PE=1 SV=2
AT3G45190	F4J5I0	0.551	0.005	plasma membrane	SIT4 phosphatase-associated family protein OS=Arabidopsis thaliana GN=At3g45190 PE=1 SV=1
AT3G16460	O04310	0.552	0.001	cytosol	Jacalin-related lectin 34 OS=Arabidopsis thaliana GN=JAL34 PE=1 SV=1
AT3G28270	Q9LHD9	0.554	0.001	plasma membrane	UPF0496 protein At3g28270 OS=Arabidopsis thaliana GN=At3g28270 PE=2 SV=1
AT4G15530	O23404	0.555	0.001	plastid,cytosol	Pyruvate, phosphate dikinase 1, chloroplastic OS=Arabidopsis thaliana GN=PPDK PE=1 SV=2
AT3G16530	Q9LK72	0.555	0.001	extracellular	Lectin-like protein At3g16530 OS=Arabidopsis thaliana GN=At3g16530 PE=1 SV=1
AT4G02520	P46422	0.561	0.001	cytosol	Glutathione S-transferase F2 OS=Arabidopsis thaliana GN=GSTF2 PE=1 SV=3
AT4G27440	P21218	0.561	0.001	plastid	Protochlorophyllide reductase B, chloroplastic OS=Arabidopsis thaliana GN=PORB PE=1 SV=3
AT3G52580	P42036	0.563	0.002	cytosol	40S ribosomal protein S14-3 OS=Arabidopsis thaliana GN=RPS14C PE=2 SV=2
AT1G16890	Q9FZ48	0.563	0.004	golgi	Ubiquitin-conjugating enzyme E2 36 OS=Arabidopsis thaliana GN=UBC36 PE=1 SV=1
AT5G57560	Q38857	0.563	0.005	extracellular	Xyloglucan endotransglucosylase/hydrolase protein 22 OS=Arabidopsis thaliana GN=XTH22 PE=1 SV=1
AT1G02500	P23686	0.565	0.004	cytosol	S-adenosylmethionine synthase 1 OS=Arabidopsis thaliana GN=SAM1 PE=1 SV=2
AT3G03920	Q8VZT0	0.566	0.004	nucleus	Putative H/ACA ribonucleoprotein complex subunit 1-like protein 1 OS=Arabidopsis thaliana GN=At3g03920 PE=2 SV=1
AT1G08200	Q9SGE0	0.568	0.001	cytosol	UDP-D-apiose/UDP-D-xylose synthase 2 OS=Arabidopsis thaliana GN=AXS2 PE=2 SV=1
AT5G18170	Q43314	0.568	0.002	mitochondrion	Glutamate dehydrogenase 1 OS=Arabidopsis thaliana GN=GDH1 PE=2 SV=1
AT2G42520	Q84W89	0.568	0.005	nucleus	DEAD-box ATP-dependent RNA helicase 37 OS=Arabidopsis thaliana GN=RH37 PE=2 SV=2
AT5G67360	O65351	0.569	0.001	extracellular	Subtilisin-like protease SBT1.7 OS=Arabidopsis thaliana GN=SBT1.7 PE=1 SV=1
AT3G24503	Q56YU0	0.57	0.001	cytosol	Aldehyde dehydrogenase family 2 member C4 OS=Arabidopsis thaliana GN=ALDH2C4 PE=1 SV=2
AT5G62530	Q8VZC3	0.57	0.001	mitochondrion	Delta-1-pyrroline-5-carboxylate dehydrogenase 12A1, mitochondrial OS=Arabidopsis thaliana GN=ALDH12A1 PE=2 SV=1
AT5G49460	Q9FGX1	0.572	0.003	cytosol	ATP-citrate synthase beta chain protein 2 OS=Arabidopsis thaliana GN=ACLB-2 PE=1 SV=1
AT3G62810	Q9LZI4	0.572	0.004	mitochondrion	At3g62810 OS=Arabidopsis thaliana GN=F26K9_240 PE=2 SV=1
AT3G62600	Q9LZK5	0.572	0.004	endoplasmic reticulum	DnaJ protein ERDJ3B OS=Arabidopsis thaliana GN=ERDJ3B PE=1 SV=1
AT3G07100	Q9SFU0	0.572	0.005	endoplasmic reticulum	Protein transport protein Sec24-like At3g07100 OS=Arabidopsis thaliana GN=At3g07100 PE=2 SV=2
AT5G64300	P47924	0.574	0.002	plastid	Bifunctional riboflavin biosynthesis protein RIBA 1, chloroplastic OS=Arabidopsis thaliana GN=RIBA1 PE=1 SV=2
AT5G06860	Q9M5J9	0.574	0.004	extracellular	Polygalacturonase inhibitor 1 OS=Arabidopsis thaliana GN=PGIP1 PE=1 SV=1
AT5G41950	Q9FHY8	0.574	0.005	golgi	Protein HLB1 OS=Arabidopsis thaliana GN=HLB1 PE=1 SV=1
AT3G60770	P59223	0.575	0.002	cytosol	40S ribosomal protein S13-1 OS=Arabidopsis thaliana GN=RPS13A PE=2 SV=1
AT4G34050	O49499	0.576	0.001	cytosol	Caffeoyl-CoA O-methyltransferase 1 OS=Arabidopsis thaliana GN=CCOAOMT1 PE=1 SV=1
AT2G44350	P20115	0.576	0.001	mitochondrion	Citrate synthase 4, mitochondrial OS=Arabidopsis thaliana GN=CSY4 PE=1 SV=3
AT3G20050	P28769	0.576	0.001	cytosol	T-complex protein 1 subunit alpha OS=Arabidopsis thaliana GN=CCT1 PE=1 SV=1
AT2G21270	A8MQW3	0.576	0.004	cytosol	AT2G21270 protein OS=Arabidopsis thaliana GN=UFD1 PE=2 SV=1
AT5G22880	Q9FFC0	0.578	0.001	nucleus	Histone H2B.10 OS=Arabidopsis thaliana GN=At5g22880 PE=1 SV=3
AT5G54310	Q9FL69	0.578	0.004	nucleus	Probable ADP-ribosylation factor GTPase-activating protein AGD5 OS=Arabidopsis thaliana GN=AGD5 PE=1 SV=1
AT3G01310	F4J8C6	0.578	0.005	golgi	Inositol hexakisphosphate and diphosphoinositol-pentakisphosphate kinase VIP1 OS=Arabidopsis thaliana GN=VIP1 PE=1 SV=1
AT1G13060	O23717	0.579	0.003	nucleus,cytosol	Proteasome subunit beta type-5-A OS=Arabidopsis thaliana GN=PBE1 PE=1 SV=1
AT1G65590	Q8L7S6	0.579	0.005	extracellular,plasma membrane	Beta-hexosaminidase 3 OS=Arabidopsis thaliana GN=HEXO3 PE=1 SV=1
AT3G49110	P24101	0.581	0.002	extracellular	Peroxidase 33 OS=Arabidopsis thaliana GN=PER33 PE=1 SV=1
AT4G39330	P42734	0.583	0.001	cytosol	Probable cinnamyl alcohol dehydrogenase 9 OS=Arabidopsis thaliana GN=CAD9 PE=2 SV=2
AT5G55480	Q9FJ62	0.583	0.004	plasma membrane	Glycerophosphodiester phosphodiesterase GDPDL4 OS=Arabidopsis thaliana GN=GDPDL4 PE=1 SV=1
AT1G54100	Q9SYG7	0.585	0.001	cytosol	Aldehyde dehydrogenase family 7 member B4 OS=Arabidopsis thaliana GN=ALDH7B4 PE=2 SV=3
AT3G04840	Q9CAV0	0.587	0.001	cytosol	40S ribosomal protein S3a-1 OS=Arabidopsis thaliana GN=RPS3AA PE=1 SV=3
AT4G23460	O81742	0.587	0.002	plasma membrane	Beta-adaptin-like protein C OS=Arabidopsis thaliana GN=BETAC-AD PE=1 SV=2
AT1G74090	Q9C9C9	0.587	0.004	cytosol	Cytosolic sulfotransferase 18 OS=Arabidopsis thaliana GN=SOT18 PE=1 SV=1
AT1G72660	Q9CAI1	0.591	0.004	cytosol	Developmentally-regulated G-protein 2 OS=Arabidopsis thaliana GN=DRG2 PE=2 SV=1
AT2G04390	P49205	0.592	0.001	cytosol	40S ribosomal protein S17-1 OS=Arabidopsis thaliana GN=RPS17A PE=2 SV=3
AT5G04900	Q8LEU3	0.592	0.004	plastid	Chlorophyll(ide) b reductase NOL, chloroplastic OS=Arabidopsis thaliana GN=NOL PE=1 SV=1
AT1G60780	O22715	0.593	0.002	golgi	AP-1 complex subunit mu-2 OS=Arabidopsis thaliana GN=AP1M2 PE=1 SV=1
AT2G40510	Q8LPJ7	0.593	0.002	cytosol	40S ribosomal protein S26-2 OS=Arabidopsis thaliana GN=RPS26B PE=2 SV=2
AT3G49680	Q9M401	0.594	0.001	plastid	Branched-chain-amino-acid aminotransferase 3, chloroplastic OS=Arabidopsis thaliana GN=BCAT3 PE=1 SV=1
AT4G20860	Q9SUC6	0.594	0.002	extracellular	Berberine bridge enzyme-like 22 OS=Arabidopsis thaliana GN=FAD-OXR PE=2 SV=1
AT3G59760	Q43725	0.595	0.001	mitochondrion	Cysteine synthase, mitochondrial OS=Arabidopsis thaliana GN=OASC PE=1 SV=3
AT3G05590	P42791	0.596	0.001	cytosol	60S ribosomal protein L18-2 OS=Arabidopsis thaliana GN=RPL18B PE=1 SV=2
AT3G44310	P32961	0.596	0.001	cytosol	Nitrilase 1 OS=Arabidopsis thaliana GN=NIT1 PE=1 SV=2
AT5G17380	Q9LF46	0.598	0.001	peroxisome	2-hydroxyacyl-CoA lyase OS=Arabidopsis thaliana GN=HACL PE=1 SV=1
AT1G77590	Q9CAP8	0.598	0.004	plastid	Long chain acyl-CoA synthetase 9, chloroplastic OS=Arabidopsis thaliana GN=LACS9 PE=1 SV=1
AT5G38530	Q9FFW8	0.599	0.001	plastid	Tryptophan synthase beta chain OS=Arabidopsis thaliana GN=TSBtype2 PE=2 SV=1
AT1G17720	Q39247	0.602	0.004	cytosol	Serine/threonine protein phosphatase 2A 55 kDa regulatory subunit B beta isoform OS=Arabidopsis thaliana GN=PP2AB2 PE=1 SV=1
AT3G54110	O81845	0.604	0.002	mitochondrion	Mitochondrial uncoupling protein 1 OS=Arabidopsis thaliana GN=PUMP1 PE=1 SV=1
AT5G39620	Q948K6	0.604	0.003	vacuole	Ras-related protein RABG1 OS=Arabidopsis thaliana GN=RABG1 PE=2 SV=1
AT4G35260	Q8LFC0	0.605	0.001	mitochondrion	Isocitrate dehydrogenase [NAD] regulatory subunit 1, mitochondrial OS=Arabidopsis thaliana GN=IDH1 PE=1 SV=2
AT1G30580	Q9SA73	0.607	0.001	cytosol	Obg-like ATPase 1 OS=Arabidopsis thaliana GN=YchF1 PE=1 SV=1
AT5G54500	Q9LSQ5	0.61	0.001	plasma membrane	NAD(P)dehydrogenase (quinone) FQR1 OS=Arabidopsis thaliana GN=FQR1 PE=1 SV=1
AT5G63840	Q9FN05	0.61	0.004	endoplasmic reticulum	Probable glucan 1,3-alpha-glucosidase OS=Arabidopsis thaliana GN=PSL5 PE=1 SV=1
AT4G26970	Q94A28	0.612	0.001	mitochondrion	Aconitate hydratase 2, mitochondrial OS=Arabidopsis thaliana GN=ACO2 PE=1 SV=3
AT2G33590	O22809	0.612	0.002	golgi,cytosol	NAD(P)-binding Rossmann-fold superfamily protein OS=Arabidopsis thaliana GN=CRL1 PE=2 SV=1
AT2G38540	Q42589	0.613	0.002	extracellular	Non-specific lipid-transfer protein 1 OS=Arabidopsis thaliana GN=LTP1 PE=2 SV=1
AT3G20370	Q9LTQ5	0.615	0.001	extracellular	AT3g20370/MQC12_13 OS=Arabidopsis thaliana GN=At3g20370 PE=2 SV=1
AT1G14320	Q93VT9	0.615	0.002	cytosol	60S ribosomal protein L10-1 OS=Arabidopsis thaliana GN=RPL10A PE=1 SV=1
AT1G59700	Q9XIF8	0.617	0.004	cytosol	Glutathione S-transferase U16 OS=Arabidopsis thaliana GN=GSTU16 PE=2 SV=1
AT4G19003	Q8VZC9	0.617	0.004	nucleus,cytosol	Vacuolar protein sorting-associated protein 25 OS=Arabidopsis thaliana GN=VPS25 PE=1 SV=1
AT3G04920	Q9SS17	0.618	0.004	cytosol	40S ribosomal protein S24-1 OS=Arabidopsis thaliana GN=RPS24A PE=2 SV=1
AT2G03640	F4IT98	0.618	0.006	nucleus	Nuclear transport factor 2 (NTF2) family protein witRNA binding (RRM-RBD-RNP motifs) domain-containing protein OS=Arabidopsis thaliana GN=At2g03640 PE=4 SV=1
AT5G61170	Q9FNP8	0.62	0.003	cytosol	40S ribosomal protein S19-3 OS=Arabidopsis thaliana GN=RPS19C PE=2 SV=1
AT2G39390	O80626	0.623	0.004	cytosol	60S ribosomal protein L35-2 OS=Arabidopsis thaliana GN=RPL35B PE=2 SV=1
AT2G43590	O24658	0.626	0.004	extracellular	Endochitinase At2g43590 OS=Arabidopsis thaliana GN=At2g43590 PE=2 SV=1
AT4G33650	Q8S944	0.628	0.002	mitochondrion	Dynamin-related protein 3A OS=Arabidopsis thaliana GN=DRP3A PE=1 SV=2
AT2G17120	O23006	0.633	0.002	plasma membrane	LysM domain-containing GPI-anchored protein 2 OS=Arabidopsis thaliana GN=LYM2 PE=1 SV=1
AT3G54960	Q8VX13	0.634	0.004	endoplasmic reticulum	Protein disulfide isomerase-like 1-3 OS=Arabidopsis thaliana GN=PDIL1-3 PE=2 SV=1
AT3G04120	P25858	0.636	0.002	nucleus,cytosol	Glyceraldehyde-3-phosphate dehydrogenase GAPC1, cytosolic OS=Arabidopsis thaliana GN=GAPC1 PE=1 SV=2
AT2G29340	F4IKM1	0.64	0.001	cytosol	Tropinone reductase homolog At2g29340 OS=Arabidopsis thaliana GN=At2g29340 PE=2 SV=1
AT3G08580	P31167	0.641	0.001	mitochondrion	ADP,ATP carrier protein 1, mitochondrial OS=Arabidopsis thaliana GN=AAC1 PE=1 SV=2
AT5G48540	Q9LV60	0.642	0.003	extracellular	Cysteine-ricrepeat secretory protein 55 OS=Arabidopsis thaliana GN=CRRSP55 PE=2 SV=1
AT5G20920	Q41969	0.643	0.004	cytosol	Eukaryotic translation initiation factor 2 subunit beta OS=Arabidopsis thaliana GN=EIF2B PE=1 SV=3
AT3G02230	Q9SRT9	0.645	0.001	cytosol	UDP-arabinopyranose mutase 1 OS=Arabidopsis thaliana GN=RGP1 PE=1 SV=1
AT1G09430	O80526	0.646	0.002	cytosol	ATP-citrate synthase alpha chain protein 3 OS=Arabidopsis thaliana GN=ACLA-3 PE=2 SV=1
AT2G39800	P54887	0.648	0.001	peroxisome	Delta-1-pyrroline-5-carboxylate synthase A OS=Arabidopsis thaliana GN=P5CSA PE=1 SV=1
AT3G01120	P55217	0.649	0.001	plastid	Cystathionine gamma-synthase 1, chloroplastic OS=Arabidopsis thaliana GN=CGS1 PE=1 SV=3
AT1G33600	Q9FW48	0.652	0.001	extracellular	Leucine-ricrepeat (LRR) family protein OS=Arabidopsis thaliana GN=At1g33600 PE=4 SV=1
AT1G02930	P42760	0.654	0.003	cytosol	Glutathione S-transferase F6 OS=Arabidopsis thaliana GN=GSTF6 PE=2 SV=2
AT5G20160	F4K455	0.654	0.003	nucleus	Ribosomal protein L7Ae/L30e/S12e/Gadd45 family protein OS=Arabidopsis thaliana GN=At5g20160 PE=4 SV=1
AT2G36880	Q9SJL8	0.658	0.001	cytosol	S-adenosylmethionine synthase 3 OS=Arabidopsis thaliana GN=METK3 PE=1 SV=1
AT2G14750	Q43295	0.658	0.006	plastid	Adenylyl-sulfate kinase 1, chloroplastic OS=Arabidopsis thaliana GN=APK1 PE=1 SV=1
AT3G11940	P51427	0.659	0.002	cytosol	40S ribosomal protein S5-2 OS=Arabidopsis thaliana GN=RPS5B PE=1 SV=2
AT1G09310	Q9ZPZ4	0.66	0.001	cytosol	AT31J12.3 protein OS=Arabidopsis thaliana GN=At1g09310 PE=1 SV=1
AT5G60860	Q9FJH0	0.66	0.002	golgi	Ras-related protein RABA1f OS=Arabidopsis thaliana GN=RABA1F PE=2 SV=1
AT2G09990	Q9SK22	0.66	0.003	cytosol	40S ribosomal protein S16-1 OS=Arabidopsis thaliana GN=RPS16A PE=2 SV=1
AT5G46180	Q9FNK4	0.663	0.008	mitochondrion	Ornithine aminotransferase, mitochondrial OS=Arabidopsis thaliana GN=DELTA-OAT PE=1 SV=1
AT2G37690	Q84TI2	0.666	0.001	plastid	Phosphoribosylaminoimidazole carboxylase like protein OS=Arabidopsis thaliana GN=At2g37690 PE=2 SV=1
AT1G13440	Q9FX54	0.666	0.001	nucleus,cytosol	Glyceraldehyde-3-phosphate dehydrogenase GAPC2, cytosolic OS=Arabidopsis thaliana GN=GAPC2 PE=1 SV=1
AT1G70490	P0DH91	0.666	0.001	endoplasmic reticulum	ADP-ribosylation factor 2-B OS=Arabidopsis thaliana GN=ARF2-B PE=2 SV=1
AT1G26880	Q42351	0.667	0.002	nucleus,cytosol	60S ribosomal protein L34-1 OS=Arabidopsis thaliana GN=RPL34A PE=2 SV=1
AT3G03780	Q9SRV5	0.668	0.001	cytosol	5-methyltetrahydropteroyltriglutamate--homocysteine methyltransferase 2 OS=Arabidopsis thaliana GN=MS2 PE=1 SV=1
AT3G18080	Q9LV33	0.669	0.001	extracellular	Beta-glucosidase 44 OS=Arabidopsis thaliana GN=BGLU44 PE=2 SV=1
AT3G51160	P93031	0.669	0.003	cytosol	GDP-mannose 4,6 dehydratase 2 OS=Arabidopsis thaliana GN=MUR1 PE=1 SV=3
AT1g33590	A0A1P8AWX3	0.67	0.001	extracellular	Leucine-ricrepeat (LRR) family protein OS=Arabidopsis thaliana GN=At1g33590 PE=4 SV=1
AT3G52180	Q9FEB5	0.67	0.001	plastid	Phosphoglucan phosphatase DSP4, chloroplastic OS=Arabidopsis thaliana GN=DSP4 PE=1 SV=1
AT3G54400	Q9M2U7	0.671	0.001	extracellular	AT3g54400/T12E18_90 OS=Arabidopsis thaliana GN=T12E18_90 PE=2 SV=1
AT5G59870	Q9FJE8	0.672	0.006	nucleus	Probable histone H2A.7 OS=Arabidopsis thaliana GN=At5g59870 PE=1 SV=1
AT1G09760	P43333	0.673	0.002	nucleus	U2 small nuclear ribonucleoprotein A' OS=Arabidopsis thaliana GN=At1g09760 PE=2 SV=2
AT3G44990	P93046	0.673	0.006	extracellular,plasma membrane	Xyloglucan endotransglucosylase/hydrolase protein 31 OS=Arabidopsis thaliana GN=XTH31 PE=1 SV=2
AT4G22513	A8MQX6	0.677	0.002	extracellular	Bifunctional inhibitor/lipid-transfer protein/seed storage 2S albumin superfamily protein OS=Arabidopsis thaliana GN=At4g22513 PE=4 SV=1
AT4G30330	Q8LAK5	0.677	0.003	cytosol	At4g30330 OS=Arabidopsis thaliana GN=At4g30330 PE=2 SV=1
AT5G42970	Q8L5U0	0.678	0.003	nucleus	COP9 signalosome complex subunit 4 OS=Arabidopsis thaliana GN=CSN4 PE=1 SV=2
AT1G74050	Q9C9C5	0.68	0.001	cytosol	60S ribosomal protein L6-3 OS=Arabidopsis thaliana GN=RPL6C PE=2 SV=1
AT5G65010	Q9LV77	0.682	0.001	golgi	Asparagine synthetase [glutamine-hydrolyzing] 2 OS=Arabidopsis thaliana GN=ASN2 PE=2 SV=1
AT3G29360	Q9LIA8	0.682	0.002	extracellular	UDP-glucose 6-dehydrogenase 2 OS=Arabidopsis thaliana GN=UGD2 PE=1 SV=1
AT5G15650	Q9LFW1	0.684	0.001	golgi	UDP-arabinopyranose mutase 2 OS=Arabidopsis thaliana GN=RGP2 PE=1 SV=1
AT4G16190	Q9SUL1	0.684	0.003	vacuole	Probable cysteine protease RD19C OS=Arabidopsis thaliana GN=RD19C PE=2 SV=1
AT1G74270	Q9C912	0.685	0.002	cytosol	60S ribosomal protein L35a-3 OS=Arabidopsis thaliana GN=RPL35AC PE=3 SV=1
AT3G02080	Q9SGA6	0.685	0.003	cytosol	40S ribosomal protein S19-1 OS=Arabidopsis thaliana GN=RPS19A PE=2 SV=1
AT2G32840	Q8GYK6	0.686	0.003	nucleus	reversed Proline-ricfamily protein OS=Arabidopsis thaliana GN=At2g32840 PE=2 SV=1
AT3G49910	P51414	0.687	0.001	cytosol	60S ribosomal protein L26-1 OS=Arabidopsis thaliana GN=RPL26A PE=2 SV=2
AT5G07090	P49204	0.689	0.001	cytosol	40S ribosomal protein S4-2 OS=Arabidopsis thaliana GN=RPS4B PE=2 SV=4
AT4G34670	Q42262	0.69	0.001	cytosol	40S ribosomal protein S3a-2 OS=Arabidopsis thaliana GN=RPS3AB PE=2 SV=3
AT1G18540	Q9FZ76	0.691	0.002	cytosol	60S ribosomal protein L6-1 OS=Arabidopsis thaliana GN=RPL6A PE=2 SV=1
AT1G80360	Q9C969	0.691	0.002	cytosol	Aromatic aminotransferase ISS1 OS=Arabidopsis thaliana GN=ISS1 PE=1 SV=1
AT3G11510	Q9CAX6	0.696	0.003	cytosol	40S ribosomal protein S14-2 OS=Arabidopsis thaliana GN=RPS14B PE=1 SV=1
AT3G22320	O81098	0.699	0.005	nucleus	DNA-directed RNA polymerases II and IV subunit 5A OS=Arabidopsis thaliana GN=NRPB5A PE=1 SV=1
AT1G67740	O49347	0.701	0.002	plastid	Photosystem II core complex proteins psbY, chloroplastic OS=Arabidopsis thaliana GN=PSBY PE=2 SV=1
AT5G10730	Q93VH5	0.712	0.001	mitochondrion	AT5g10730/MAJ23_90 OS=Arabidopsis thaliana GN=MAJ23.90 PE=2 SV=1
AT5G56710	P51420	0.712	0.003	cytosol	60S ribosomal protein L31-3 OS=Arabidopsis thaliana GN=RPL31C PE=3 SV=2
AT5G15970	P31169	0.717	0.001	cytosol	Stress-induced protein KIN2 OS=Arabidopsis thaliana GN=KIN2 PE=2 SV=1
AT5G52310	Q06738	0.718	0.003	nucleus	Low-temperature-induced 78 kDa protein OS=Arabidopsis thaliana GN=RD29A PE=1 SV=2
AT2g16980	A0A1P8B0Q4	0.719	0.003	plasma membrane	reversed Major facilitator superfamily protein OS=Arabidopsis thaliana GN=At2g16980 PE=4 SV=1
AT5G54160	Q9FK25	0.72	0.001	cytosol	Flavone 3'-O-methyltransferase 1 OS=Arabidopsis thaliana GN=OMT1 PE=1 SV=1
AT2G06850	Q39099	0.722	0.003	extracellular	Xyloglucan endotransglucosylase/hydrolase protein 4 OS=Arabidopsis thaliana GN=XTH4 PE=1 SV=1
AT1G17860	Q9LMU2	0.723	0.001	extracellular	Kunitz trypsin inhibitor 2 OS=Arabidopsis thaliana GN=KTI2 PE=2 SV=1
AT2G36160	Q9SIH0	0.724	0.003	cytosol	40S ribosomal protein S14-1 OS=Arabidopsis thaliana GN=RPS14A PE=1 SV=1
AT2G18020	P46286	0.73	0.001	cytosol	60S ribosomal protein L8-1 OS=Arabidopsis thaliana GN=RPL8A PE=1 SV=2
AT5G25940	Q9XGZ3	0.731	0.002	mitochondrion	Early nodulin-like protein OS=Arabidopsis thaliana GN=At5g25940 PE=2 SV=1
AT3G24170	P48641	0.734	0.001	peroxisome	Glutathione reductase, cytosolic OS=Arabidopsis thaliana GN=At3g24170 PE=1 SV=1
AT2G13540	Q9SIU2	0.734	0.003	cytosol	Nuclear cap-binding protein subunit 1 OS=Arabidopsis thaliana GN=ABH1 PE=1 SV=2
AT5G54990	Q9FFT1	0.734	0.003	nucleus	RING/U-box superfamily protein OS=Arabidopsis thaliana GN=MBG8.26 PE=4 SV=1
AT4G27500	O23144	0.737	0.002	endoplasmic reticulum,plasma membrane	Proton pump-interactor 1 OS=Arabidopsis thaliana GN=PPI1 PE=1 SV=2
AT4G17530	Q9SEH3	0.739	0.001	cytosol	Ras-related protein RABD2c OS=Arabidopsis thaliana GN=RABD2C PE=1 SV=1
AT4G28510	O49460	0.74	0.003	mitochondrion	Prohibitin-1, mitochondrial OS=Arabidopsis thaliana GN=PHB1 PE=1 SV=1
AT2G25450	Q9SKK4	0.742	0.001	golgi	Probable 2-oxoacid dependent dioxygenase OS=Arabidopsis thaliana GN=GSL-OPE=2 SV=1
AT5G09510	Q9FY64	0.743	0.003	cytosol	40S ribosomal protein S15-4 OS=Arabidopsis thaliana GN=RPS15D PE=2 SV=1
AT1G55450	F4I0B5	0.744	0.003	golgi	S-adenosyl-L-methionine-dependent methyltransferases superfamily protein OS=Arabidopsis thaliana GN=At1g55450 PE=4 SV=1
AT5G27850	Q940B0	0.746	0.003	cytosol	60S ribosomal protein L18-3 OS=Arabidopsis thaliana GN=RPL18C PE=2 SV=1
AT5G05730	P32068	0.752	0.001	plastid	Anthranilate synthase alpha subunit 1, chloroplastic OS=Arabidopsis thaliana GN=ASA1 PE=1 SV=1
AT4G36250	Q70E96	0.752	0.003	cytosol	Aldehyde dehydrogenase family 3 member F1 OS=Arabidopsis thaliana GN=ALDH3F1 PE=2 SV=2
AT2G30860	O80852	0.755	0.001	cytosol	Glutathione S-transferase F9 OS=Arabidopsis thaliana GN=GSTF9 PE=1 SV=1
AT3G48460	Q9STM6	0.756	0.003	extracellular	GDSL esterase/lipase At3g48460 OS=Arabidopsis thaliana GN=At3g48460 PE=2 SV=1
AT5G49360	Q9FGY1	0.757	0.001	extracellular	Beta-D-xylosidase 1 OS=Arabidopsis thaliana GN=BXL1 PE=1 SV=1
AT3G48930	P16181	0.757	0.002	cytosol	40S ribosomal protein S11-1 OS=Arabidopsis thaliana GN=RPS11A PE=2 SV=1
AT2G47250	O22899	0.766	0.002	nucleus	Probable pre-mRNA-splicing factor ATP-dependent RNA helicase DEAH3 OS=Arabidopsis thaliana GN=At2g47250 PE=2 SV=1
AT1G78850	Q9ZVA4	0.768	0.001	extracellular	EP1-like glycoprotein 3 OS=Arabidopsis thaliana GN=At1g78850 PE=1 SV=1
AT3G09500	Q9SF53	0.768	0.002	cytosol	60S ribosomal protein L35-1 OS=Arabidopsis thaliana GN=RPL35A PE=2 SV=1
AT3G17770	Q494P3	0.771	0.003	cytosol	At3g17770 OS=Arabidopsis thaliana GN=At3g17770 PE=2 SV=1
AT3G07110	Q9SFU1	0.774	0.001	cytosol	60S ribosomal protein L13a-1 OS=Arabidopsis thaliana GN=RPL13AA PE=2 SV=1
AT1G25420	Q9C6L2	0.776	0.002	mitochondrion	At1g25420/F2J7_16 OS=Arabidopsis thaliana GN=At1g25420 PE=2 SV=1
AT5G48760	Q9FKC0	0.777	0.002	cytosol	60S ribosomal protein L13a-4 OS=Arabidopsis thaliana GN=RPL13AD PE=2 SV=1
AT3G08770	Q9LDB4	0.778	0.001	extracellular	Non-specific lipid-transfer protein 6 OS=Arabidopsis thaliana GN=LTP6 PE=3 SV=1
AT3G46060	P28186	0.778	0.003	plasma membrane	Ras-related protein RABE1c OS=Arabidopsis thaliana GN=RABE1C PE=1 SV=1
AT2G20450	Q9SIM4	0.781	0.001	cytosol	60S ribosomal protein L14-1 OS=Arabidopsis thaliana GN=RPL14A PE=2 SV=1
AT2G30870	P42761	0.783	0.001	cytosol	Glutathione S-transferase F10 OS=Arabidopsis thaliana GN=GSTF10 PE=1 SV=3
AT3G28200	Q9LHA7	0.784	0.002	extracellular	Peroxidase 31 OS=Arabidopsis thaliana GN=PER31 PE=2 SV=1
AT1G64710	Q8VZ49	0.787	0.001	golgi	Alcohol dehydrogenase-like 4 OS=Arabidopsis thaliana GN=At1g64710 PE=2 SV=1
AT4G15000	P51419	0.787	0.001	cytosol	60S ribosomal protein L27-3 OS=Arabidopsis thaliana GN=RPL27C PE=2 SV=2
AT1G03220	Q9ZVS4	0.787	0.002	extracellular	Eukaryotic aspartyl protease family protein OS=Arabidopsis thaliana GN=At1g03220 PE=2 SV=1
AT1G74100	Q9C9D0	0.792	0.002	cytosol	Cytosolic sulfotransferase 16 OS=Arabidopsis thaliana GN=SOT16 PE=1 SV=1
AT1G78370	Q8L7C9	0.799	0.001	peroxisome	Glutathione S-transferase U20 OS=Arabidopsis thaliana GN=GSTU20 PE=1 SV=1
AT2G01250	P60040	0.799	0.001	cytosol	60S ribosomal protein L7-2 OS=Arabidopsis thaliana GN=RPL7B PE=1 SV=1
AT4G39200	Q9T029	0.803	0.002	nucleus,cytosol	40S ribosomal protein S25-4 OS=Arabidopsis thaliana GN=RPS25E PE=3 SV=1
AT2G44120	P60039	0.806	0.001	cytosol	60S ribosomal protein L7-3 OS=Arabidopsis thaliana GN=RPL7C PE=2 SV=1
AT3G21200	Q9LU39	0.809	0.002	plastid	Glutamyl-tRNA reductase-binding protein, chloroplastic OS=Arabidopsis thaliana GN=GLUTRBP PE=1 SV=1
AT5G02960	P49201	0.809	0.002	cytosol	40S ribosomal protein S23-2 OS=Arabidopsis thaliana GN=RPS23B PE=2 SV=2
AT2G31790	Q9SKC1	0.81	0.002	mitochondrion	UDP-glycosyltransferase 74C1 OS=Arabidopsis thaliana GN=UGT74C1 PE=2 SV=1
AT4G37830	Q9T070	0.813	0.003	mitochondrion	Cytochrome c oxidase subunit 6a, mitochondrial OS=Arabidopsis thaliana GN=COX6A PE=3 SV=1
AT5G19440	Q29Q34	0.815	0.001	cytosol	At5g19440 OS=Arabidopsis thaliana GN=At5g19440 PE=2 SV=1
AT3G21965	Q9LRL2	0.815	0.002	extracellular	Putative cysteine-ricrepeat secretory protein 25 OS=Arabidopsis thaliana GN=CRRSP25 PE=5 SV=2
AT1G80560	P93832	0.818	0.002	plastid	3-isopropylmalate dehydrogenase 2, chloroplastic OS=Arabidopsis thaliana GN=IMDH2 PE=1 SV=1
AT5G47520	Q9FGK5	0.82	0.002	plasma membrane	Ras-related protein RABA5a OS=Arabidopsis thaliana GN=RABA5A PE=1 SV=1
AT3G54600	Q9M1G8	0.823	0.002	plasma membrane	DJ-1 protein homolog F OS=Arabidopsis thaliana GN=DJ1F PE=1 SV=1
AT4G11820	P54873	0.825	0.001	cytosol	Hydroxymethylglutaryl-CoA synthase OS=Arabidopsis thaliana GN=HMGS PE=1 SV=2
AT5G03300	Q9LZG0	0.834	0.006	cytosol	Adenosine kinase 2 OS=Arabidopsis thaliana GN=ADK2 PE=1 SV=1
AT5G14030	Q94BY3	0.839	0.002	endoplasmic reticulum	Translocon-associated protein subunit beta OS=Arabidopsis thaliana GN=MUA22.2 PE=2 SV=1
AT1G48600	Q944H0	0.841	0.002	cytosol	Phosphomethylethanolamine N-methyltransferase OS=Arabidopsis thaliana GN=NMT2 PE=2 SV=2
AT1G27400	Q93VI3	0.842	0.001	nucleus,plastid,cytosol	60S ribosomal protein L17-1 OS=Arabidopsis thaliana GN=RPL17A PE=2 SV=1
AT1G04480	P49690	0.845	0.001	nucleus,cytosol	60S ribosomal protein L23 OS=Arabidopsis thaliana GN=RPL23A PE=2 SV=3
AT3G23810	Q9LK36	0.845	0.001	cytosol	Adenosylhomocysteinase 2 OS=Arabidopsis thaliana GN=SAHH2 PE=2 SV=1
AT4G19880	F4JU03	0.849	0.001	plastid	Glutathione S-transferase family protein OS=Arabidopsis thaliana GN=At4g19880 PE=1 SV=1
AT2G29550	P29515	0.851	0.002	cytosol	Tubulin beta-7 chain OS=Arabidopsis thaliana GN=TUBB7 PE=2 SV=1
AT2G38860	Q9ZV19	0.852	0.001	extracellular	DJ-1 protein homolog E OS=Arabidopsis thaliana GN=DJ1E PE=1 SV=1
AT2G27530	P59230	0.853	0.002	cytosol	60S ribosomal protein L10a-2 OS=Arabidopsis thaliana GN=RPL10AB PE=1 SV=1
AT2G20610	Q9SIV0	0.859	0.001	cytosol	S-alkyl-thiohydroximate lyase SUR1 OS=Arabidopsis thaliana GN=SUR1 PE=1 SV=1
AT1G26761	Q93ZE3	0.863	0.003	plastid	Arabinanase/levansucrase/invertase OS=Arabidopsis thaliana GN=At1g26761 PE=2 SV=1
AT5G20990	Q39054	0.865	0.001	cytosol	Molybdopterin biosynthesis protein CNX1 OS=Arabidopsis thaliana GN=CNX1 PE=1 SV=2
AT5G13420	Q9LYR4	0.867	0.001	plastid	Aldolase-type TIM barrel family protein OS=Arabidopsis thaliana GN=TRA2 PE=2 SV=1
AT5G55530	Q5HZ03	0.872	0.002	nucleus	At5g55530 OS=Arabidopsis thaliana GN=MTE17.25 PE=1 SV=1
AT1G59610	Q9LQ55	0.874	0.001	plasma membrane	Dynamin-2B OS=Arabidopsis thaliana GN=DRP2B PE=1 SV=2
AT3G14990	Q9FPF0	0.881	0.001	golgi	Protein DJ-1 homolog A OS=Arabidopsis thaliana GN=DJ1A PE=1 SV=1
AT2G05520	Q9SL15	0.882	0.002	extracellular	Glycine-ricprotein 3 OS=Arabidopsis thaliana GN=GRP3 PE=1 SV=1
AT1G52760	Q9C942	0.887	0.002	mitochondrion	Caffeoylshikimate esterase OS=Arabidopsis thaliana GN=CSE PE=1 SV=1
AT3G47340	P49078	0.888	0.002	cytosol	Asparagine synthetase [glutamine-hydrolyzing] 1 OS=Arabidopsis thaliana GN=ASN1 PE=2 SV=2
AT2G42530	Q9SIN5	0.891	0.001	plastid	Protein COLD-REGULATED 15B, chloroplastic OS=Arabidopsis thaliana GN=COR15B PE=1 SV=1
AT4G30530	Q9M0A7	0.893	0.001	cytosol	Gamma-glutamyl peptidase 1 OS=Arabidopsis thaliana GN=GGP1 PE=1 SV=1
AT1G22780	P34788	0.895	0.001	cytosol	40S ribosomal protein S18 OS=Arabidopsis thaliana GN=RPS18A PE=1 SV=1
AT1G33950	Q9C8V2	0.898	0.002	nucleus	reversed Immune-associated nucleotide-binding protein 7 OS=Arabidopsis thaliana GN=IAN7 PE=2 SV=1
AT5G16510	Q9FFD2	0.9	0.001	extracellular,cytosol	Probable UDP-arabinopyranose mutase 5 OS=Arabidopsis thaliana GN=RGP5 PE=1 SV=1
AT5G13630	Q9FNB0	0.9	0.001	plastid	Magnesium-chelatase subunit ChlH, chloroplastic OS=Arabidopsis thaliana GN=CHLPE=1 SV=1
AT2G05920	Q9ZUF6	0.902	0.001	extracellular	Subtilisin-like protease SBT1.8 OS=Arabidopsis thaliana GN=SBT1.8 PE=1 SV=1
AT5G16290	Q9FFF4	0.913	0.003	plastid	Acetolactate synthase small subunit 1, chloroplastic OS=Arabidopsis thaliana GN=VAT1 PE=1 SV=1
AT1G29670	Q9C7N4	0.919	0.001	extracellular	GDSL esterase/lipase At1g29670 OS=Arabidopsis thaliana GN=At1g29670 PE=2 SV=1
AT4G21960	Q9SB81	0.922	0.002	extracellular	Peroxidase 42 OS=Arabidopsis thaliana GN=PER42 PE=1 SV=2
AT4G34135	Q94C57	0.924	0.002	plasma membrane	UDP-glucosyl transferase 73B2 OS=Arabidopsis thaliana GN=UGT73B2 PE=1 SV=1
AT5G42100	Q9FHX5	0.929	0.002	extracellular	Glucan endo-1,3-beta-glucosidase 10 OS=Arabidopsis thaliana GN=At5g42100 PE=1 SV=1
AT1G09590	Q43291	0.93	0.001	cytosol	60S ribosomal protein L21-1 OS=Arabidopsis thaliana GN=RPL21A PE=2 SV=2
AT2G16060	O24520	0.932	0.007	cytosol	Non-symbiotic hemoglobin 1 OS=Arabidopsis thaliana GN=AHB1 PE=1 SV=1
AT1G22360	Q9ZWJ3	0.933	0.002	plasma membrane	UDP-glycosyltransferase 85A2 OS=Arabidopsis thaliana GN=UGT85A2 PE=2 SV=1
AT3G22060	Q9LRJ9	0.935	0.001	extracellular	Cysteine-ricrepeat secretory protein 38 OS=Arabidopsis thaliana GN=CRRSP38 PE=2 SV=1
AT4G15802	Q8GW48	0.945	0.001	nucleus	At4g15810 OS=Arabidopsis thaliana GN=HSBP PE=2 SV=1
AT4G30270	P24806	0.946	0.001	extracellular	Xyloglucan endotransglucosylase/hydrolase protein 24 OS=Arabidopsis thaliana GN=XTH24 PE=1 SV=2
AT2G42840	Q9S728	0.951	0.002	extracellular	Protodermal factor 1 OS=Arabidopsis thaliana GN=PDF1 PE=2 SV=1
AT1G06670	F4IDQ6	0.952	0.002	nucleus	eversed DExH-box ATP-dependent RNA helicase DExH2 OS=Arabidopsis thaliana GN=NIPE=1 SV=1
AT3G06850	Q9M7Z1	0.958	0.002	mitochondrion	Lipoamide acyltransferase component of branched-chain alpha-keto acid dehydrogenase complex, mitochondrial OS=Arabidopsis thaliana GN=BCE2 PE=1 SV=1
AT2G38870	Q9ZV18	0.961	0.002	cytosol	Putative protease inhibitor OS=Arabidopsis thaliana GN=At2g38870 PE=2 SV=2
AT5g26280	A0A1P8BA53	0.962	0.001	extracellular	TRAF-like family protein OS=Arabidopsis thaliana GN=At5g26280 PE=4 SV=1
AT4G21940	O49717	0.969	0.006	plasma membrane	Calcium-dependent protein kinase 15 OS=Arabidopsis thaliana GN=CPK15 PE=2 SV=1
AT4G39980	P29976	0.972	0.001	plastid	Phospho-2-dehydro-3-deoxyheptonate aldolase 1, chloroplastic OS=Arabidopsis thaliana GN=DHS1 PE=2 SV=2
AT1G52100	Q5XF82	0.976	0.001	cytosol	Jacalin-related lectin 11 OS=Arabidopsis thaliana GN=JAL11 PE=2 SV=1
AT5G46420	Q9FHG3	0.989	0.002	plastid	16S rRNA processing protein RimM family OS=Arabidopsis thaliana GN=At5g46420 PE=3 SV=1
AT2G28190	O78310	0.994	0.004	plastid	Superoxide dismutase [Cu-Zn] 2, chloroplastic OS=Arabidopsis thaliana GN=CSD2 PE=1 SV=2
AT3G13790	Q43866	1.022	0.002	extracellular	Beta-fructofuranosidase, insoluble isoenzyme CWINV1 OS=Arabidopsis thaliana GN=CWINV1 PE=1 SV=1
AT1G51060	Q9C681	1.022	0.002	nucleus	Probable histone H2A.1 OS=Arabidopsis thaliana GN=At1g51060 PE=1 SV=1
AT1G58290	P42804	1.042	0.002	plastid	Glutamyl-tRNA reductase 1, chloroplastic OS=Arabidopsis thaliana GN=HEMA1 PE=1 SV=2
AT3G55610	P54888	1.046	0.001	cytosol	Delta-1-pyrroline-5-carboxylate synthase B OS=Arabidopsis thaliana GN=P5CSB PE=2 SV=1
AT2G26560	O48723	1.052	0.009	cytosol	Patatin-like protein 2 OS=Arabidopsis thaliana GN=PLP2 PE=1 SV=1
AT1G28600	Q94F40	1.055	0.002	extracellular	GDSL esterase/lipase At1g28600 OS=Arabidopsis thaliana GN=At1g28600 PE=2 SV=1
AT2G19730	O82204	1.057	0.002	cytosol	60S ribosomal protein L28-1 OS=Arabidopsis thaliana GN=RPL28A PE=1 SV=1
AT1G48750	Q94AQ3	1.066	0.002	extracellular	Bifunctional inhibitor/lipid-transfer protein/seed storage 2S albumin superfamily protein OS=Arabidopsis thaliana GN=At1g48750 PE=2 SV=1
AT1G74790	Q9SSG3	1.068	0.002	plasma membrane	HIPL1 protein OS=Arabidopsis thaliana GN=HIPL1 PE=1 SV=2
AT1G22410	Q9SK84	1.072	0.002	plastid	Phospho-2-dehydro-3-deoxyheptonate aldolase OS=Arabidopsis thaliana GN=At1g22410 PE=3 SV=1
AT1G35580	Q9LQF2	1.08	0.002	cytosol	Alkaline/neutral invertase CINV1 OS=Arabidopsis thaliana GN=CINV1 PE=1 SV=1
AT5G20060	Q8L9X1	1.092	0.002	mitochondrion	Alpha/beta-Hydrolases superfamily protein OS=Arabidopsis thaliana GN=At5g20060 PE=1 SV=1
AT5G28060	Q8LC83	1.093	0.002	cytosol	40S ribosomal protein S24-2 OS=Arabidopsis thaliana GN=RPS24B PE=2 SV=2
AT5G09440	Q9FY71	1.101	0.001	extracellular	Protein EXORDIUM-like 4 OS=Arabidopsis thaliana GN=EXL4 PE=2 SV=1
AT5G61790	P29402	1.101	0.001	endoplasmic reticulum	Calnexin homolog 1 OS=Arabidopsis thaliana GN=CNX1 PE=1 SV=1
AT1G02816	Q9SRX5	1.101	0.004	extracellular	F22D16.19 protein OS=Arabidopsis thaliana GN=F22D16.19 PE=2 SV=1
AT5G51040	Q9FI44	1.112	0.002	mitochondrion	Succinate dehydrogenase assembly factor 2, mitochondrial OS=Arabidopsis thaliana GN=SDHAF2 PE=1 SV=1
AT5G07340	Q38798	1.118	0.001	endoplasmic reticulum	Calnexin homolog 2 OS=Arabidopsis thaliana GN=At5g07340 PE=2 SV=2
AT5G14200	Q9FMT1	1.124	0.001	plastid	3-isopropylmalate dehydrogenase 3, chloroplastic OS=Arabidopsis thaliana GN=IMDH3 PE=1 SV=1
AT1G72680	Q9CAI3	1.133	0.001	cytosol	Probable cinnamyl alcohol dehydrogenase 1 OS=Arabidopsis thaliana GN=CAD1 PE=2 SV=1
AT1G69530	Q9C554	1.133	0.005	extracellular	Expansin-A1 OS=Arabidopsis thaliana GN=EXPA1 PE=2 SV=1
AT5G53460	Q9LV03	1.173	0.003	plastid	Glutamate synthase 1 [NADH], chloroplastic OS=Arabidopsis thaliana GN=GLT1 PE=1 SV=2
AT2G37040	P35510	1.179	0.001	cytosol	Phenylalanine ammonia-lyase 1 OS=Arabidopsis thaliana GN=PAL1 PE=1 SV=3
AT1G04270	Q08112	1.18	0.001	cytosol	40S ribosomal protein S15-1 OS=Arabidopsis thaliana GN=RPS15A PE=2 SV=1
AT2G38530	Q9S7I3	1.199	0.001	extracellular	Non-specific lipid-transfer protein 2 OS=Arabidopsis thaliana GN=LTP2 PE=3 SV=1
AT1G20960	Q9SYP1	1.199	0.004	nucleus	reversed DExH-box ATP-dependent RNA helicase DExH12 OS=Arabidopsis thaliana GN=BRR2A PE=1 SV=1
AT1G22400	Q9SK82	1.203	0.001	cytosol	UDP-glycosyltransferase 85A1 OS=Arabidopsis thaliana GN=UGT85A1 PE=2 SV=1
AT4G20830	Q9SVG4	1.214	0.001	extracellular	Berberine bridge enzyme-like 19 OS=Arabidopsis thaliana GN=At4g20830 PE=1 SV=2
AT2G05380	Q9ZSJ6	1.22	0.001	extracellular	Glycine-ricprotein 3 short isoform OS=Arabidopsis thaliana GN=GRP3S PE=1 SV=2
AT2G21160	P45434	1.228	0.001	endoplasmic reticulum	Translocon-associated protein subunit alpha OS=Arabidopsis thaliana GN=At2g21160 PE=2 SV=3
AT3G19710	Q9LE06	1.259	0.001	cytosol	Methionine aminotransferase BCAT4 OS=Arabidopsis thaliana GN=BCAT4 PE=1 SV=1
AT5G66470	Q8VZ74	1.262	0.003	plastid	TPase ERA-like, chloroplastic OS=Arabidopsis thaliana GN=At5g66470 PE=2 SV=1
AT4G33510	Q00218	1.268	0.001	plastid	Phospho-2-dehydro-3-deoxyheptonate aldolase 2, chloroplastic OS=Arabidopsis thaliana GN=DHS2 PE=2 SV=2
AT1G52690	Q96270	1.274	0.003	nucleus	Late embryogenesis abundant protein 7 OS=Arabidopsis thaliana GN=LEA7 PE=2 SV=1
AT2G43100	Q9ZW84	1.303	0.001	plastid	3-isopropylmalate dehydratase small subunit 1 OS=Arabidopsis thaliana GN=IPMI2 PE=1 SV=1
AT2G33380	O22788	1.323	0.001	cytosol	Probable peroxygenase 3 OS=Arabidopsis thaliana GN=PXG3 PE=1 SV=1
AT5G06760	Q9FG31	1.345	0.001	peroxisome	Late embryogenesis abundant protein 46 OS=Arabidopsis thaliana GN=LEA46 PE=2 SV=1
AT2G34070	O22960	1.367	0.001	extracellular	Protein trichome birefringence-like 37 OS=Arabidopsis thaliana GN=TBL37 PE=2 SV=2
AT3G51600	Q9XFS7	1.392	0.001	extracellular	Non-specific lipid-transfer protein 5 OS=Arabidopsis thaliana GN=LTP5 PE=1 SV=1
AT5G23010	Q9FG67	1.428	0.001	plastid	Methylthioalkylmalate synthase 1, chloroplastic OS=Arabidopsis thaliana GN=MAM1 PE=1 SV=1
AT4G13180	Q9SVQ9	1.431	0.001	plastid	AT4g13180/F17N18_70 OS=Arabidopsis thaliana GN=At4g13180 PE=1 SV=1
AT3G19300	Q9LT87	1.443	0.001	plasma membrane	At3g19300 OS=Arabidopsis thaliana GN=At3g19300 PE=2 SV=1
AT5G59320	Q9LLR7	1.473	0.001	extracellular	Non-specific lipid-transfer protein 3 OS=Arabidopsis thaliana GN=LTP3 PE=3 SV=1
AT5G16130	Q8LD03	1.475	0.001	cytosol	40S ribosomal protein S7-3 OS=Arabidopsis thaliana GN=RPS7C PE=1 SV=2
AT5G07440	Q38946	1.509	0.001	mitochondrion	Glutamate dehydrogenase 2 OS=Arabidopsis thaliana GN=GDH2 PE=1 SV=1
AT1G65310	O80803	1.524	0.001	extracellular	Probable xyloglucan endotransglucosylase/hydrolase protein 17 OS=Arabidopsis thaliana GN=XTH17 PE=1 SV=1
AT5G23740	P42733	1.53	0.002	cytosol	40S ribosomal protein S11-3 OS=Arabidopsis thaliana GN=RPS11C PE=2 SV=2
AT2G37190	P50883	1.539	0.001	cytosol	60S ribosomal protein L12-1 OS=Arabidopsis thaliana GN=RPL12A PE=2 SV=2
AT2G42540	Q42512	1.603	0.001	plastid	Protein COLD-REGULATED 15A, chloroplastic OS=Arabidopsis thaliana GN=COR15A PE=1 SV=1
AT5G13930	P13114	1.702	0.001	endoplasmic reticulum	Chalcone synthase OS=Arabidopsis thaliana GN=CHS PE=1 SV=1
AT5G64120	Q43387	1.845	0.001	extracellular	Peroxidase 71 OS=Arabidopsis thaliana GN=PER71 PE=1 SV=1
AT1G16850	Q9FE54	2.089	0.001	endoplasmic reticulum	OS=Arabidopsis thaliana GN=F6I1.15 PE=2 SV=1
AT3G02480	Q9M892	2.093	0.001	cytosol	AT3g02480/F16B3_11 OS=Arabidopsis thaliana GN=At3g02480 PE=2 SV=1
AT3G44300	P32962	2.239	0.001	cytosol	Nitrilase 2 OS=Arabidopsis thaliana GN=NIT2 PE=1 SV=1
AT2G43620	O22841	2.494	0.001	extracellular	Endochitinase At2g43620 OS=Arabidopsis thaliana GN=At2g43620 PE=3 SV=1
AT4G12480	Q39176	2.495	0.001	extracellular	Lipid transfer protein EARLI 1 OS=Arabidopsis thaliana GN=EARLI1 PE=1 SV=1
AT1G73600	Q9C6B9	2.558	0.001	cytosol	Phosphoethanolamine N-methyltransferase 3 OS=Arabidopsis thaliana GN=NMT3 PE=2 SV=2
AT4G28706	F4JM15	2.572	0.001	plastid	PfkB-like carbohydrate kinase family protein OS=Arabidopsis thaliana GN=At4g28706 PE=3 SV=1
AT4G12470	Q9SU35	2.587	0.001	golgi	pEARLI1-like lipid transfer protein 1 OS=Arabidopsis thaliana GN=AZI1 PE=1 SV=1
AT5G59310	Q9LLR6	2.619	0.001	extracellular	Non-specific lipid-transfer protein 4 OS=Arabidopsis thaliana GN=LTP4 PE=3 SV=1
AT4G38890	Q9T0J6	3.192	0.002	nucleus,cytosol	tRNA-dihydrouridine(47) synthase [NAD(P)(+)]-like OS=Arabidopsis thaliana GN=At4g38890 PE=1 SV=2
AT5G15250	Q1PDW5	3.244	0.001	plastid	ATP-dependent zinc metalloprotease FTS6, chloroplastic OS=Arabidopsis thaliana GN=FTSH6 PE=2 SV=1
AT5G64860	Q9LV91	6.046	0.001	plastid	4-alpha-glucanotransferase DPE1, chloroplastic/amyloplastic OS=Arabidopsis thaliana GN=DPE1 PE=1 SV=1

## Sheet: Functional categories 
Table S8: list of proteins that are differentially expressed in leaves by knocking down cFBP1 with a "confident" statistical significance level. DEPs are classified by functional categories. DEPs that are discussed in the ms. are highlighted in yelow.
Accesion number	Protein ID	Fold change (log2)	qvalue (FDR)	Subcellular location	Description
Aminoacids metabolism
AT4G33150	F4JVY8	-0.758	0.002	cytosol	reversed Lysine-ketoglutarate reductase/saccharopine dehydrogenase bifunctional enzyme OS=Arabidopsis thaliana GN=LKR PE=4 SV=1
AT1G11860	O65396	-0.685	0.01	mitochondrion	Aminomethyltransferase, mitochondrial OS=Arabidopsis thaliana GN=GDCST PE=2 SV=1
AT1G68010	Q9C9W5	-0.659	0.001	peroxisome	Glycerate dehydrogenase HPR, peroxisomal OS=Arabidopsis thaliana GN=HPR PE=1 SV=1
AT2G13360	Q56YA5	-0.643	0.001	peroxisome	Serine--glyoxylate aminotransferase OS=Arabidopsis thaliana GN=AGT1 PE=1 SV=2
AT5G08100	P50287	-0.448	0.009	cytosol	Isoaspartyl peptidase/L-asparaginase 1 OS=Arabidopsis thaliana GN=At5g08100 PE=1 SV=2
AT3G26900	Q9LW20	-0.426	0.002	plastid	Probable inactive shikimate kinase like 1, chloroplastic OS=Arabidopsis thaliana GN=SKL1 PE=2 SV=1
AT2G36230	O82782	-0.413	0.009	plastid	1-(5-phosphoribosyl)-5-[(5-phosphoribosylamino)methylideneamino] imidazole-4-carboxamide isomerase, chloroplastic OS=Arabidopsis thaliana GN=HISN3 PE=2 SV=1
AT2G34470	O64700	-0.324	0.009	cytosol	Urease accessory protein G OS=Arabidopsis thaliana GN=UREG PE=2 SV=1
AT3G61440	Q9S757	0.301	0.001	mitochondrion	Bifunctional L-3-cyanoalanine synthase/cysteine synthase C1, mitochondrial OS=Arabidopsis thaliana GN=CYSC1 PE=1 SV=1
AT1G79230	O64530	0.317	0.004	mitochondrion,plastid	Thiosulfate/3-mercaptopyruvate sulfurtransferase 1, mitochondrial OS=Arabidopsis thaliana GN=STR1 PE=1 SV=1
AT3G06350	Q9SQT8	0.323	0.001	plastid	Bifunctional 3-dehydroquinate dehydratase/shikimate dehydrogenase, chloroplastic OS=Arabidopsis thaliana GN=EMB3004 PE=1 SV=1
AT2G04400	P49572	0.337	0.002	plastid	Indole-3-glycerol phosphate synthase, chloroplastic OS=Arabidopsis thaliana GN=IGPS PE=1 SV=2
AT5G17920	O50008	0.337	0.001	cytosol	5-methyltetrahydropteroyltriglutamate--homocysteine methyltransferase 1 OS=Arabidopsis thaliana GN=MS1 PE=1 SV=1
AT1G58080	Q9S762	0.347	0.008	plastid	ATP phosphoribosyltransferase 1, chloroplastic OS=Arabidopsis thaliana GN=HISN1A PE=1 SV=1
AT1G75330	O50039	0.358	0.004	plastid	rnithine carbamoyltransferase, chloroplastic OS=Arabidopsis thaliana GN=OTC PE=1 SV=2
AT3G60880	Q9LZX6	0.359	0.005	plastid	4-hydroxy-tetrahydrodipicolinate synthase 1, chloroplastic OS=Arabidopsis thaliana GN=DHDPS1 PE=2 SV=2
AT5G48880	Q570C8	0.361	0.006	peroxisome	3-ketoacyl-CoA thiolase 5, peroxisomal OS=Arabidopsis thaliana GN=KAT5 PE=1 SV=2
AT5G19550	P46645	0.363	0.002	cytosol	Aspartate aminotransferase, cytoplasmic isozyme 1 OS=Arabidopsis thaliana GN=ASP2 PE=1 SV=2
AT5G11520	P46644	0.364	0.003	peroxisome	Aspartate aminotransferase 3, chloroplastic OS=Arabidopsis thaliana GN=ASP3 PE=1 SV=1
AT3G58610	Q05758	0.369	0.001	plastid	Ketol-acid reductoisomerase, chloroplastic OS=Arabidopsis thaliana GN=At3g58610 PE=1 SV=2
AT5G17990	Q02166	0.376	0.002	plastid	Anthranilate phosphoribosyltransferase, chloroplastic OS=Arabidopsis thaliana GN=PAT1 PE=2 SV=1
AT2G17630	Q9SHP0	0.377	0.006	plastid	Phosphoserine aminotransferase 2, chloroplastic OS=Arabidopsis thaliana GN=PSAT2 PE=1 SV=1
AT5G65780	Q9FYA6	0.384	0.004	plastid	Branched-chain-amino-acid aminotransferase 5, chloroplastic OS=Arabidopsis thaliana GN=BCAT5 PE=1 SV=1
AT1G17290	F4I7I0	0.41	0.001	mitochondrion	Alanine aminotransferase 1, mitochondrial OS=Arabidopsis thaliana GN=ALAAT1 PE=1 SV=1
AT3G57050	P53780	0.417	0.004	plastid	Cystathionine beta-lyase, chloroplastic OS=Arabidopsis thaliana GN=At3g57050 PE=1 SV=1
AT4G35630	Q96255	0.426	0.003	plastid	Phosphoserine aminotransferase 1, chloroplastic OS=Arabidopsis thaliana GN=PSAT1 PE=1 SV=1
AT4G34200	O49485	0.434	0.001	plastid	D-3-phosphoglycerate dehydrogenase 1, chloroplastic OS=Arabidopsis thaliana GN=PGDH1 PE=1 SV=1
AT2G45300	P05466	0.439	0.002	plastid	3-phosphoshikimate 1-carboxyvinyltransferase, chloroplastic OS=Arabidopsis thaliana GN=At2g45300 PE=2 SV=3
AT5G13780	Q9FKI4	0.455	0.003	cytosol	N-terminal acetyltransferase A complex catalytic subunit NAA10 OS=Arabidopsis thaliana GN=NAA10 PE=1 SV=1
AT3G22200	Q94CE5	0.46	0.001	mitochondrion	Gamma-aminobutyrate transaminase POP2, mitochondrial OS=Arabidopsis thaliana GN=POP2 PE=1 SV=1
AT5G49810	Q9LTB2	0.468	0.002	cytosol	Methionine S-methyltransferase OS=Arabidopsis thaliana GN=MMT1 PE=1 SV=1
AT1G09795	Q8GSJ1	0.474	0.006	plastid	ATP phosphoribosyltransferase 2, chloroplastic OS=Arabidopsis thaliana GN=HISN1B PE=1 SV=1
AT3G54640	Q42529	0.489	0.001	plastid	Tryptophan synthase alpha chain, chloroplastic OS=Arabidopsis thaliana GN=TSA1 PE=1 SV=1
AT4G13940	O23255	0.497	0.001	cytosol	Adenosylhomocysteinase 1 OS=Arabidopsis thaliana GN=SAHH1 PE=1 SV=1
AT2G31810	Q93YZ7	0.501	0.001	plastid	Acetolactate synthase small subunit 2, chloroplastic OS=Arabidopsis thaliana GN=At2g31810 PE=1 SV=1
AT4G01850	P17562	0.523	0.002	nucleus,cytosol	S-adenosylmethionine synthase 2 OS=Arabidopsis thaliana GN=SAM2 PE=1 SV=1
AT5G54810	P14671	0.531	0.002	plastid	Tryptophan synthase beta chain 1, chloroplastic OS=Arabidopsis thaliana GN=TSB1 PE=2 SV=1
AT1G74040	Q9C550	0.533	0.005	plastid	2-isopropylmalate synthase 2, chloroplastic OS=Arabidopsis thaliana GN=IPMS2 PE=1 SV=1
AT3G45300	Q9SWG0	0.547	0.002	mitochondrion	Isovaleryl-CoA dehydrogenase, mitochondrial OS=Arabidopsis thaliana GN=IVD PE=1 SV=2
AT1G02500	P23686	0.565	0.004	cytosol	S-adenosylmethionine synthase 1 OS=Arabidopsis thaliana GN=SAM1 PE=1 SV=2
AT5G62530	Q8VZC3	0.57	0.001	mitochondrion	Delta-1-pyrroline-5-carboxylate dehydrogenase 12A1, mitochondrial OS=Arabidopsis thaliana GN=ALDH12A1 PE=2 SV=1
AT3G49680	Q9M401	0.594	0.001	plastid	Branched-chain-amino-acid aminotransferase 3, chloroplastic OS=Arabidopsis thaliana GN=BCAT3 PE=1 SV=1
AT3G59760	Q43725	0.595	0.001	mitochondrion	Cysteine synthase, mitochondrial OS=Arabidopsis thaliana GN=OASC PE=1 SV=3
AT5G38530	Q9FFW8	0.599	0.001	plastid	Tryptophan synthase beta chain OS=Arabidopsis thaliana GN=TSBtype2 PE=2 SV=1
AT2G39800	P54887	0.648	0.001	peroxisome	Delta-1-pyrroline-5-carboxylate synthase A OS=Arabidopsis thaliana GN=P5CSA PE=1 SV=1
AT3G01120	P55217	0.649	0.001	plastid	Cystathionine gamma-synthase 1, chloroplastic OS=Arabidopsis thaliana GN=CGS1 PE=1 SV=3
AT2G36880	Q9SJL8	0.658	0.001	cytosol	S-adenosylmethionine synthase 3 OS=Arabidopsis thaliana GN=METK3 PE=1 SV=1
AT5G46180	Q9FNK4	0.663	0.008	mitochondrion	Ornithine aminotransferase, mitochondrial OS=Arabidopsis thaliana GN=DELTA-OAT PE=1 SV=1
AT3G03780	Q9SRV5	0.668	0.001	cytosol	5-methyltetrahydropteroyltriglutamate--homocysteine methyltransferase 2 OS=Arabidopsis thaliana GN=MS2 PE=1 SV=1
AT5G65010	Q9LV77	0.682	0.001	golgi	Asparagine synthetase [glutamine-hydrolyzing] 2 OS=Arabidopsis thaliana GN=ASN2 PE=2 SV=1
AT1G80360	Q9C969	0.691	0.002	cytosol	Aromatic aminotransferase ISS1 OS=Arabidopsis thaliana GN=ISS1 PE=1 SV=1
AT5G05730	P32068	0.752	0.001	plastid	Anthranilate synthase alpha subunit 1, chloroplastic OS=Arabidopsis thaliana GN=ASA1 PE=1 SV=1
AT3G23810	Q9LK36	0.845	0.001	cytosol	Adenosylhomocysteinase 2 OS=Arabidopsis thaliana GN=SAHH2 PE=2 SV=1
AT3G47340	P49078	0.888	0.002	cytosol	Asparagine synthetase [glutamine-hydrolyzing] 1 OS=Arabidopsis thaliana GN=ASN1 PE=2 SV=2
AT5G16290	Q9FFF4	0.913	0.003	plastid	Acetolactate synthase small subunit 1, chloroplastic OS=Arabidopsis thaliana GN=VAT1 PE=1 SV=1
AT3G06850	Q9M7Z1	0.958	0.002	mitochondrion	Lipoamide acyltransferase component of branched-chain alpha-keto acid dehydrogenase complex, mitochondrial OS=Arabidopsis thaliana GN=BCE2 PE=1 SV=1
AT4G39980	P29976	0.972	0.001	plastid	Phospho-2-dehydro-3-deoxyheptonate aldolase 1, chloroplastic OS=Arabidopsis thaliana GN=DHS1 PE=2 SV=2
AT3G55610	P54888	1.046	0.001	cytosol	Delta-1-pyrroline-5-carboxylate synthase B OS=Arabidopsis thaliana GN=P5CSB PE=2 SV=1
AT1G22410	Q9SK84	1.072	0.002	plastid	Phospho-2-dehydro-3-deoxyheptonate aldolase OS=Arabidopsis thaliana GN=At1g22410 PE=3 SV=1
AT5G14200	Q9FMT1	1.124	0.001	plastid	3-isopropylmalate dehydrogenase 3, chloroplastic OS=Arabidopsis thaliana GN=IMDH3 PE=1 SV=1
AT3G19710	Q9LE06	1.259	0.001	cytosol	Methionine aminotransferase BCAT4 OS=Arabidopsis thaliana GN=BCAT4 PE=1 SV=1
AT4G33510	Q00218	1.268	0.001	plastid	Phospho-2-dehydro-3-deoxyheptonate aldolase 2, chloroplastic OS=Arabidopsis thaliana GN=DHS2 PE=2 SV=2
Biodegradation of Xenobiotics
AT1G67280	Q8W593	-0.331	0.002	plastid	Probable lactoylglutathione lyase, chloroplastic OS=Arabidopsis thaliana GN=At1g67280 PE=1 SV=1
AT5G57040	Q9LTR8	-0.313	0.008	plastid	At5g57040 OS=Arabidopsis thaliana GN=MHM17.18 PE=2 SV=1
AT1G11840	O65398	0.366	0.001	peroxisome	Lactoylglutathione lyase GLX1 OS=Arabidopsis thaliana GN=GLX1 PE=1 SV=1
C1- metabolism
AT2G26080	O80988	-0.568	0.001	mitochondrion	Glycine dehydrogenase (decarboxylating) 2, mitochondrial OS=Arabidopsis thaliana GN=GLDP2 PE=1 SV=1
AT4G33010	Q94B78	-0.517	0.001	mitochondrion	Glycine dehydrogenase (decarboxylating) 1, mitochondrial OS=Arabidopsis thaliana GN=GLDP1 PE=1 SV=2
AT4G37930	Q9SZJ5	-0.443	0.001	mitochondrion	Serine hydroxymethyltransferase 1, mitochondrial OS=Arabidopsis thaliana GN=SHM1 PE=1 SV=1
AT5G26780	Q94C74	-0.364	0.001	mitochondrion	Serine hydroxymethyltransferase 2, mitochondrial OS=Arabidopsis thaliana GN=SHM2 PE=1 SV=2
AT1G50480	Q9SPK5	0.309	0.001	cytosol	Formate--tetrahydrofolate ligase OS=Arabidopsis thaliana GN=THFS PE=2 SV=1
AT2G44160	O80585	0.326	0.002	cytosol	Methylenetetrahydrofolate reductase 2 OS=Arabidopsis thaliana GN=MTHFR2 PE=1 SV=2
AT5G14780	Q9S7E4	0.404	0.001	mitochondrion	Formate dehydrogenase, chloroplastic/mitochondrial OS=Arabidopsis thaliana GN=FDH1 PE=1 SV=1
AT4G13930	O23254	0.471	0.001	cytosol	Serine hydroxymethyltransferase 4 OS=Arabidopsis thaliana GN=SHM4 PE=1 SV=1
Cell
AT4G15930	Q84VW0	-1.311	0.004	cytosol	At4g15930 OS=Arabidopsis thaliana GN=At4g15930 PE=1 SV=1
AT5G13850	Q6ICZ8	-0.881	0.001	cytosol	Nascent polypeptide-associated complex subunit alpha-like protein 3 OS=Arabidopsis thaliana GN=At5g13850 PE=1 SV=1
AT3G15520	P82869	-0.828	0.001	plastid	Peptidyl-prolyl cis-trans isomerase CYP37, chloroplastic OS=Arabidopsis thaliana GN=CYP37 PE=1 SV=3
AT4G04020	O81439	-0.822	0.001	plastid	Probable plastid-lipid-associated protein 1, chloroplastic OS=Arabidopsis thaliana GN=PAP1 PE=1 SV=1
AT4G22240	O49629	-0.667	0.003	plastid	Probable plastid-lipid-associated protein 2, chloroplastic OS=Arabidopsis thaliana GN=PAP2 PE=1 SV=1
AT1G78770	B3DNN5	-0.656	0.003	nucleus	Anaphase-promoting complex subunit 6 OS=Arabidopsis thaliana GN=APC6 PE=2 SV=1
AT1G51110	Q8LAP6	-0.521	0.001	plastid	Probable plastid-lipid-associated protein 12, chloroplastic OS=Arabidopsis thaliana GN=PAP12 PE=1 SV=1
AT3G62030	P34791	-0.486	0.002	plastid	Peptidyl-prolyl cis-trans isomerase CYP20-3, chloroplastic OS=Arabidopsis thaliana GN=CYP20-3 PE=1 SV=1
AT3G63190	Q9M1X0	-0.427	0.001	plastid	Ribosome-recycling factor, chloroplastic OS=Arabidopsis thaliana GN=RRF PE=2 SV=2
AT1G74070	F4HTT6	-0.408	0.003	plastid	Peptidyl-prolyl cis-trans isomerase CYP26-2, chloroplastic OS=Arabidopsis thaliana GN=CYP26-2 PE=2 SV=1
AT2G35490	O82291	-0.389	0.001	plastid	Probable plastid-lipid-associated protein 3, chloroplastic OS=Arabidopsis thaliana GN=PAP3 PE=1 SV=1
AT2G26210	Q8VZ34	-0.383	0.009	cytosol	Ankyrin repeat family protein OS=Arabidopsis thaliana GN=At2g26210 PE=2 SV=1
AT4G35450	Q9SAR5	-0.346	0.001	cytosol	Ankyrin repeat domain-containing protein 2A OS=Arabidopsis thaliana GN=AKR2A PE=1 SV=2
AT5G35100	O65220	-0.344	0.003	plastid	Peptidyl-prolyl cis-trans isomerase CYP28, chloroplastic OS=Arabidopsis thaliana GN=CYP28 PE=1 SV=1
AT1G80480	Q9M8L6	-0.339	0.002	plastid	At1g80480 OS=Arabidopsis thaliana GN=PTAC17 PE=2 SV=1
AT5G13120	Q9ASS6	-0.332	0.003	plastid	Photosynthetic NDsubunit of lumenal location 5, chloroplastic OS=Arabidopsis thaliana GN=PNSL5 PE=1 SV=1
AT3G09840	P54609	0.306	0.001	cytosol	Cell division control protein 48 homolog A OS=Arabidopsis thaliana GN=CDC48A PE=1 SV=1
AT1G21380	Q9LPL6	0.374	0.003	nucleus	TOM1-like protein 3 OS=Arabidopsis thaliana GN=TOL3 PE=1 SV=1
AT2G21390	Q9SJT9	0.378	0.001	cytosol	Coatomer subunit alpha-2 OS=Arabidopsis thaliana GN=At2g21390 PE=2 SV=1
AT2G21280	Q9SJU9	0.39	0.01	plastid	Epimerase family protein SDR39U1 homolog, chloroplastic OS=Arabidopsis thaliana GN=GC1 PE=2 SV=2
AT5G65020	Q9XEE2	0.392	0.002	plasma membrane,cytosol	Annexin D2 OS=Arabidopsis thaliana GN=ANN2 PE=1 SV=1
AT3G56070	Q38867	0.392	0.002	mitochondrion	Peptidyl-prolyl cis-trans isomerase CYP19-3 OS=Arabidopsis thaliana GN=CYP19-3 PE=2 SV=2
AT4G30160	O65570	0.398	0.01	cytosol	Villin-4 OS=Arabidopsis thaliana GN=VLN4 PE=1 SV=1
AT5G44340	P24636	0.407	0.004	cytosol	Tubulin beta-4 chain OS=Arabidopsis thaliana GN=TUBB4 PE=2 SV=2
AT5G05010	Q93Y22	0.435	0.001	golgi	Coatomer subunit delta OS=Arabidopsis thaliana GN=At5g05010 PE=1 SV=2
AT3G57890	F4J4K6	0.445	0.009	golgi	Tubulin binding cofactor C domain-containing protein OS=Arabidopsis thaliana GN=At3g57890 PE=4 SV=1
AT5G40770	O04331	0.524	0.002	mitochondrion	Prohibitin-3, mitochondrial OS=Arabidopsis thaliana GN=PHB3 PE=1 SV=1
AT1G07660	P59259	0.535	0.002	nucleus	Histone H4 OS=Arabidopsis thaliana GN=At1g07660 PE=1 SV=2
AT1G35720	Q9SYT0	0.538	0.001	peroxisome	Annexin D1 OS=Arabidopsis thaliana GN=ANN1 PE=1 SV=1
AT1G03860	Q9ZNT7	0.539	0.002	mitochondrion	Prohibitin-2, mitochondrial OS=Arabidopsis thaliana GN=PHB2 PE=1 SV=1
AT4G23460	O81742	0.587	0.002	plasma membrane	Beta-adaptin-like protein C OS=Arabidopsis thaliana GN=BETAC-AD PE=1 SV=2
AT5G15970	P31169	0.717	0.001	cytosol	Stress-induced protein KIN2 OS=Arabidopsis thaliana GN=KIN2 PE=2 SV=1
AT2G29550	P29515	0.851	0.002	cytosol	Tubulin beta-7 chain OS=Arabidopsis thaliana GN=TUBB7 PE=2 SV=1
AT1G74790	Q9SSG3	1.068	0.002	plasma membrane	HIPL1 protein OS=Arabidopsis thaliana GN=HIPL1 PE=1 SV=2
Cell wall
AT3G48530	Q8LBB2	-0.812	0.006	cytosol	SNF1-related protein kinase regulatory subunit gamma-1 OS=Arabidopsis thaliana GN=KING1 PE=1 SV=2
AT1G78060	Q9SGZ5	0.308	0.004	extracellular	Probable beta-D-xylosidase 7 OS=Arabidopsis thaliana GN=BXL7 PE=2 SV=2
AT1G63000	Q9LQ04	0.382	0.01	cytosol	Bifunctional dTDP-4-dehydrorhamnose 3,5-epimerase/dTDP-4-dehydrorhamnose reductase OS=Arabidopsis thaliana GN=NRS/ER PE=1 SV=1
AT4G19410	Q940J8	0.4	0.001	extracellular	Pectin acetylesterase 7 OS=Arabidopsis thaliana GN=PAE7 PE=2 SV=1
AT5G64570	Q9FLG1	0.41	0.001	extracellular	Beta-D-xylosidase 4 OS=Arabidopsis thaliana GN=BXL4 PE=1 SV=1
AT5G20950	A0A1P8BG25	0.41	0.004	extracellular	Glycosyl hydrolase family protein OS=Arabidopsis thaliana GN=At5g20950 PE=1 SV=1
AT2G45790	O80840	0.421	0.003	mitochondrion,cytosol	Phosphomannomutase OS=Arabidopsis thaliana GN=PMM PE=1 SV=1
AT2G27860	Q9ZUY6	0.432	0.008	cytosol	UDP-D-apiose/UDP-D-xylose synthase 1 OS=Arabidopsis thaliana GN=AXS1 PE=1 SV=1
AT5G15490	Q9LF33	0.441	0.007	extracellular	UDP-glucose 6-dehydrogenase 3 OS=Arabidopsis thaliana GN=UGD3 PE=1 SV=1
AT1G41830	F4I7X1	0.452	0.002	extracellular	SKU5-similar 6 OS=Arabidopsis thaliana GN=SKS6 PE=4 SV=1
AT4G24010	Q570S7	0.463	0.006	plasma membrane	Cellulose synthase-like protein G1 OS=Arabidopsis thaliana GN=CSLG1 PE=2 SV=1
AT2G39770	O22287	0.469	0.002	cytosol	Mannose-1-phosphate guanylyltransferase 1 OS=Arabidopsis thaliana GN=CYT1 PE=1 SV=1
AT4G12730	Q9SU13	0.48	0.005	plasma membrane	Fasciclin-like arabinogalactan protein 2 OS=Arabidopsis thaliana GN=FLA2 PE=1 SV=1
AT5G59290	Q9FIE8	0.491	0.001	cytosol	UDP-glucuronic acid decarboxylase 3 OS=Arabidopsis thaliana GN=UXS3 PE=1 SV=1
AT5G39320	Q9FM01	0.492	0.007	extracellular	UDP-glucose 6-dehydrogenase 4 OS=Arabidopsis thaliana GN=UGD4 PE=1 SV=1
AT5G57560	Q38857	0.563	0.005	extracellular	Xyloglucan endotransglucosylase/hydrolase protein 22 OS=Arabidopsis thaliana GN=XTH22 PE=1 SV=1
AT1G08200	Q9SGE0	0.568	0.001	cytosol	UDP-D-apiose/UDP-D-xylose synthase 2 OS=Arabidopsis thaliana GN=AXS2 PE=2 SV=1
AT5G06860	Q9M5J9	0.574	0.004	extracellular	Polygalacturonase inhibitor 1 OS=Arabidopsis thaliana GN=PGIP1 PE=1 SV=1
AT3G02230	Q9SRT9	0.645	0.001	cytosol	UDP-arabinopyranose mutase 1 OS=Arabidopsis thaliana GN=RGP1 PE=1 SV=1
AT3G51160	P93031	0.669	0.003	cytosol	GDP-mannose 4,6 dehydratase 2 OS=Arabidopsis thaliana GN=MUR1 PE=1 SV=3
AT3G44990	P93046	0.673	0.006	extracellular,plasma membrane	Xyloglucan endotransglucosylase/hydrolase protein 31 OS=Arabidopsis thaliana GN=XTH31 PE=1 SV=2
AT3G29360	Q9LIA8	0.682	0.002	extracellular	UDP-glucose 6-dehydrogenase 2 OS=Arabidopsis thaliana GN=UGD2 PE=1 SV=1
AT5G15650	Q9LFW1	0.684	0.001	golgi	UDP-arabinopyranose mutase 2 OS=Arabidopsis thaliana GN=RGP2 PE=1 SV=1
AT2G06850	Q39099	0.722	0.003	extracellular	Xyloglucan endotransglucosylase/hydrolase protein 4 OS=Arabidopsis thaliana GN=XTH4 PE=1 SV=1
AT5G49360	Q9FGY1	0.757	0.001	extracellular	Beta-D-xylosidase 1 OS=Arabidopsis thaliana GN=BXL1 PE=1 SV=1
AT5G16510	Q9FFD2	0.9	0.001	extracellular,cytosol	Probable UDP-arabinopyranose mutase 5 OS=Arabidopsis thaliana GN=RGP5 PE=1 SV=1
AT4G30270	P24806	0.946	0.001	extracellular	Xyloglucan endotransglucosylase/hydrolase protein 24 OS=Arabidopsis thaliana GN=XTH24 PE=1 SV=2
AT1G69530	Q9C554	1.133	0.005	extracellular	Expansin-A1 OS=Arabidopsis thaliana GN=EXPA1 PE=2 SV=1
AT1G65310	O80803	1.524	0.001	extracellular	Probable xyloglucan endotransglucosylase/hydrolase protein 17 OS=Arabidopsis thaliana GN=XTH17 PE=1 SV=1
Co-factor and vitamin metabolism
AT2G38230	O80448	-0.36	0.001	cytosol	Pyridoxal 5'-phosphate synthase subunit PDX1.1 OS=Arabidopsis thaliana GN=PDX11 PE=1 SV=1
AT5G44720	O48588	0.321	0.007	cytosol	Molybdenum cofactor sulfurase family protein OS=Arabidopsis thaliana GN=T19K24.17 PE=2 SV=1
AT5G66120	Q8VYV7	0.434	0.001	peroxisome	3-dehydroquinate synthase, chloroplastic OS=Arabidopsis thaliana GN=DHQS PE=1 SV=1
AT5G59750	Q9FN89	0.435	0.009	plastid	Monofunctional riboflavin biosynthesis protein RIBA 3, chloroplastic OS=Arabidopsis thaliana GN=RIBA3 PE=1 SV=1
AT4G35360	Q8W4Q1	0.521	0.005	cytosol	At4g35360/F23E12_80 OS=Arabidopsis thaliana GN=At4g35360 PE=1 SV=1
AT5G64300	P47924	0.574	0.002	plastid	Bifunctional riboflavin biosynthesis protein RIBA 1, chloroplastic OS=Arabidopsis thaliana GN=RIBA1 PE=1 SV=2
AT5G20990	Q39054	0.865	0.001	cytosol	Molybdopterin biosynthesis protein CNX1 OS=Arabidopsis thaliana GN=CNX1 PE=1 SV=2
AT3G14990	Q9FPF0	0.881	0.001	golgi	Protein DJ-1 homolog A OS=Arabidopsis thaliana GN=DJ1A PE=1 SV=1
Development
AT2G03440	Q9ZQ80	-0.629	0.001	nucleus	Nodulin-related protein 1 OS=Arabidopsis thaliana GN=NRP1 PE=1 SV=1
AT3G02180	Q9S7P8	-0.417	0.003	plasma membrane	Protein SPIRAL1-like 3 OS=Arabidopsis thaliana GN=SP1L3 PE=1 SV=1
AT4G24220	Q9STX2	0.351	0.008	cytosol	3-oxo-Delta(4,5)-steroid 5-beta-reductase OS=Arabidopsis thaliana GN=VEP1 PE=1 SV=1
AT5G63420	Q84W56	0.357	0.004	plastid	RNA-metabolising metallo-beta-lactamase family protein OS=Arabidopsis thaliana GN=emb2746 PE=1 SV=1
AT3G18060	Q9LV35	0.383	0.009	cytosol	Actin-interacting protein 1-2 OS=Arabidopsis thaliana GN=AIP1-2 PE=2 SV=1
AT1G10510	Q93ZV8	0.407	0.004	plastid	RNI-like superfamily protein OS=Arabidopsis thaliana GN=emb2004 PE=2 SV=1
AT1G02140	O23676	0.432	0.004	nucleus	Protein mago nashi homolog OS=Arabidopsis thaliana GN=MAGO PE=1 SV=1
AT2G34040	O22957	0.446	0.001	cytosol	Apoptosis inhibitory protein 5 (API5) OS=Arabidopsis thaliana GN=At2g34040 PE=1 SV=2
AT3G51280	Q9SD20	0.456	0.009	nucleus	reversed Protein POLLENLESS 3-LIKE 2 OS=Arabidopsis thaliana GN=At3g51280 PE=2 SV=1
AT5G25940	Q9XGZ3	0.731	0.002	mitochondrion	Early nodulin-like protein OS=Arabidopsis thaliana GN=At5g25940 PE=2 SV=1
AT1G55450	F4I0B5	0.744	0.003	golgi	S-adenosyl-L-methionine-dependent methyltransferases superfamily protein OS=Arabidopsis thaliana GN=At1g55450 PE=4 SV=1
AT2G38860	Q9ZV19	0.852	0.001	extracellular	DJ-1 protein homolog E OS=Arabidopsis thaliana GN=DJ1E PE=1 SV=1
AT2G42840	Q9S728	0.951	0.002	extracellular	Protodermal factor 1 OS=Arabidopsis thaliana GN=PDF1 PE=2 SV=1
AT2G26560	O48723	1.052	0.009	cytosol	Patatin-like protein 2 OS=Arabidopsis thaliana GN=PLP2 PE=1 SV=1
AT1G52690	Q96270	1.274	0.003	nucleus	Late embryogenesis abundant protein 7 OS=Arabidopsis thaliana GN=LEA7 PE=2 SV=1
AT5G06760	Q9FG31	1.345	0.001	peroxisome	Late embryogenesis abundant protein 46 OS=Arabidopsis thaliana GN=LEA46 PE=2 SV=1
DNA
AT3G20475	F4JEP5	-1.403	0.001	nucleus	reversed DNA mismatcrepair protein MSH5 OS=Arabidopsis thaliana GN=MSH5 PE=2 SV=1
AT5G56950	Q94K07	-1.008	0.002	nucleus	Nucleosome assembly protein 1;3 OS=Arabidopsis thaliana GN=NAP1;3 PE=1 SV=1
AT1G18800	Q8LC68	-0.829	0.001	nucleus	NAP1-related protein 2 OS=Arabidopsis thaliana GN=NRP2 PE=1 SV=2
AT1G74560	Q9CA59	-0.803	0.002	nucleus,cytosol	NAP1-related protein 1 OS=Arabidopsis thaliana GN=NRP1 PE=1 SV=1
AT2G19480	Q9ZUP3	-0.746	0.001	nucleus	Nucleosome assembly protein 1;2 OS=Arabidopsis thaliana GN=NAP1;2 PE=1 SV=1
AT4G26110	Q9SZI2	-0.678	0.001	nucleus	Nucleosome assembly protein 1;1 OS=Arabidopsis thaliana GN=NAP1;1 PE=1 SV=1
AT4G09730	Q56X76	-0.454	0.007	plastid	DEAD-box ATP-dependent RNA helicase 39 OS=Arabidopsis thaliana GN=RH39 PE=2 SV=2
AT2G28560	Q9SK02	-0.423	0.008	nucleus	DNA repair protein RAD51 homolog 2 OS=Arabidopsis thaliana GN=RAD51B PE=2 SV=2
AT4G28440	O49453	0.335	0.003	cytosol	Uncharacterized protein At4g28440 OS=Arabidopsis thaliana GN=At4g28440 PE=1 SV=1
AT2G06500	Q9SKI5	0.417	0.008	nucleus	Ac-like transposase OS=Arabidopsis thaliana GN=At2g06500 PE=4 SV=1
AT1G08880	O04848	0.443	0.008	nucleus	Probable histone H2AXa OS=Arabidopsis thaliana GN=At1g08880 PE=1 SV=1
AT3G54560	O23628	0.497	0.005	nucleus	Histone H2A variant 1 OS=Arabidopsis thaliana GN=H2AV PE=1 SV=1
AT4G34180	Q93V74	0.538	0.002	extracellular	AT4g34180/F28A23_60 OS=Arabidopsis thaliana GN=At4g34180 PE=2 SV=1
AT3G15950	Q9LSB4	0.544	0.001	endoplasmic reticulum	TSA1-like protein OS=Arabidopsis thaliana GN=NAI2 PE=1 SV=1
AT5G22880	Q9FFC0	0.578	0.001	nucleus	Histone H2B.10 OS=Arabidopsis thaliana GN=At5g22880 PE=1 SV=3
AT5G59870	Q9FJE8	0.672	0.006	nucleus	Probable histone H2A.7 OS=Arabidopsis thaliana GN=At5g59870 PE=1 SV=1
AT1G06670	F4IDQ6	0.952	0.002	nucleus	reversed DExH-box ATP-dependent RNA helicase DExH2 OS=Arabidopsis thaliana GN=NIPE=1 SV=1
AT1G51060	Q9C681	1.022	0.002	nucleus	Probable histone H2A.1 OS=Arabidopsis thaliana GN=At1g51060 PE=1 SV=1
AT1G20960	Q9SYP1	1.199	0.004	nucleus	reversed DExH-box ATP-dependent RNA helicase DExH12 OS=Arabidopsis thaliana GN=BRR2A PE=1 SV=1
Fermentation
AT5G54960	Q9FFT4	0.41	0.002	cytosol	Pyruvate decarboxylase 2 OS=Arabidopsis thaliana GN=PDC2 PE=2 SV=1
AT3G48000	Q9SU63	0.528	0.001	mitochondrion	Aldehyde dehydrogenase family 2 member B4, mitochondrial OS=Arabidopsis thaliana GN=ALDH2B4 PE=1 SV=1
AT3G24503	Q56YU0	0.57	0.001	cytosol	Aldehyde dehydrogenase family 2 member C4 OS=Arabidopsis thaliana GN=ALDH2C4 PE=1 SV=2
AT1G54100	Q9SYG7	0.585	0.001	cytosol	Aldehyde dehydrogenase family 7 member B4 OS=Arabidopsis thaliana GN=ALDH7B4 PE=2 SV=3
AT5G17380	Q9LF46	0.598	0.001	peroxisome	2-hydroxyacyl-CoA lyase OS=Arabidopsis thaliana GN=HACL PE=1 SV=1
AT4G36250	Q70E96	0.752	0.003	cytosol	Aldehyde dehydrogenase family 3 member F1 OS=Arabidopsis thaliana GN=ALDH3F1 PE=2 SV=2
Gluconeogenesis
AT2G22780	O82399	-0.597	0.004	peroxisome	Malate dehydrogenase 1, peroxisomal OS=Arabidopsis thaliana GN=PMDH1 PE=1 SV=1
AT5G09660	Q9ZP05	-0.483	0.001	peroxisome	Malate dehydrogenase 2, peroxisomal OS=Arabidopsis thaliana GN=PMDH2 PE=1 SV=1
AT2G42790	Q9SJH7	0.485	0.007	peroxisome	Citrate synthase 3, peroxisomal OS=Arabidopsis thaliana GN=CSY3 PE=2 SV=1
AT3G58750	Q9LXS6	0.524	0.006	peroxisome	Citrate synthase 2, peroxisomal OS=Arabidopsis thaliana GN=CSY2 PE=2 SV=1
AT4G15530	O23404	0.555	0.001	plastid,cytosol	Pyruvate, phosphate dikinase 1, chloroplastic OS=Arabidopsis thaliana GN=PPDK PE=1 SV=2
Glycolisis
AT1G70820	Q9SSL0	-0.738	0.001	plastid	At1g70820 OS=Arabidopsis thaliana GN=At1g70820 PE=2 SV=1
AT5G22620	Q9FNJ9	-0.387	0.005	plastid	Probable 2-carboxy-D-arabinitol-1-phosphatase OS=Arabidopsis thaliana GN=At5g22620 PE=1 SV=1
AT1G79550	Q9SAJ4	0.319	0.001	cytosol	Phosphoglycerate kinase 3, cytosolic OS=Arabidopsis thaliana GN=PGK3 PE=1 SV=1
AT3G03250	Q9M9P3	0.33	0.002	cytosol	UTP--glucose-1-phosphate uridylyltransferase 2 OS=Arabidopsis thaliana GN=UGP2 PE=1 SV=1
AT1G09780	O04499	0.37	0.001	cytosol	2,3-bisphosphoglycerate-independent phosphoglycerate mutase 1 OS=Arabidopsis thaliana GN=PGM1 PE=2 SV=3
AT1G53310	Q9MAH0	0.385	0.001	cytosol	Phosphoenolpyruvate carboxylase 1 OS=Arabidopsis thaliana GN=PPC1 PE=1 SV=1
AT1G76550	Q9C9K3	0.421	0.003	cytosol	Pyrophosphate--fructose 6-phosphate 1-phosphotransferase subunit alpha 2 OS=Arabidopsis thaliana GN=PFP-ALPHA2 PE=2 SV=1
AT1G20950	Q9SYP2	0.44	0.002	cytosol	Pyrophosphate--fructose 6-phosphate 1-phosphotransferase subunit alpha 1 OS=Arabidopsis thaliana GN=PFP-ALPHA1 PE=2 SV=1
AT1G23190	O49299	0.451	0.001	cytosol	Probable phosphoglucomutase, cytoplasmic 1 OS=Arabidopsis thaliana GN=At1g23190 PE=2 SV=2
AT1G12000	Q8W4M5	0.474	0.002	golgi	Pyrophosphate--fructose 6-phosphate 1-phosphotransferase subunit beta 1 OS=Arabidopsis thaliana GN=PFP-BETA1 PE=1 SV=1
AT2G36530	P25696	0.478	0.001	cytosol	Bifunctional enolase 2/transcriptional activator OS=Arabidopsis thaliana GN=ENO2 PE=1 SV=1
AT3G52990	Q94KE3	0.479	0.002	cytosol	Pyruvate kinase OS=Arabidopsis thaliana GN=At3g52990 PE=2 SV=1
AT5G56350	Q9FM97	0.481	0.004	cytosol	Pyruvate kinase OS=Arabidopsis thaliana GN=MCD7.8 PE=2 SV=1
AT2G42600	Q5GM68	0.507	0.001	cytosol	Phosphoenolpyruvate carboxylase 2 OS=Arabidopsis thaliana GN=PPC2 PE=1 SV=2
AT4G04040	F4JGR5	0.543	0.002	cytosol	Pyrophosphate--fructose 6-phosphate 1-phosphotransferase subunit beta 2 OS=Arabidopsis thaliana GN=PFP-BETA2 PE=3 SV=1
AT3G04120	P25858	0.636	0.002	nucleus,cytosol	Glyceraldehyde-3-phosphate dehydrogenase GAPC1, cytosolic OS=Arabidopsis thaliana GN=GAPC1 PE=1 SV=2
AT1G13440	Q9FX54	0.666	0.001	nucleus,cytosol	Glyceraldehyde-3-phosphate dehydrogenase GAPC2, cytosolic OS=Arabidopsis thaliana GN=GAPC2 PE=1 SV=1
Hormone metabolism
AT4G19170	O49675	-0.943	0.001	plastid	Probable carotenoid cleavage dioxygenase 4, chloroplastic OS=Arabidopsis thaliana GN=CCD4 PE=1 SV=1
AT3G45140	P38418	-0.869	0.003	plastid	Lipoxygenase 2, chloroplastic OS=Arabidopsis thaliana GN=LOX2 PE=1 SV=1
AT1G30100	Q9C6Z1	-0.82	0.002	plastid	reversed Probable 9-cis-epoxycarotenoid dioxygenase NCED5, chloroplastic OS=Arabidopsis thaliana GN=NCED5 PE=1 SV=1
AT5G42650	Q96242	-0.614	0.001	plastid	Allene oxide synthase, chloroplastic OS=Arabidopsis thaliana GN=CYP74A PE=1 SV=3
AT2G33830	P93017	-0.345	0.006	peroxisome	Dormancy-associated protein homolog 1 OS=Arabidopsis thaliana GN=DRMH1 PE=1 SV=1
AT1G05010	Q06588	-0.331	0.004	golgi	1-aminocyclopropane-1-carboxylate oxidase 4 OS=Arabidopsis thaliana GN=ACO4 PE=1 SV=2
AT3G11930	B9DG73	0.442	0.003	nucleus	AT3G11930 protein OS=Arabidopsis thaliana GN=At3g11930 PE=1 SV=1
AT5G13370	Q8GZ29	0.456	0.002	cytosol	At5g13370 OS=Arabidopsis thaliana GN=At5g13370 PE=2 SV=1
AT3G16460	O04310	0.552	0.001	cytosol	Jacalin-related lectin 34 OS=Arabidopsis thaliana GN=JAL34 PE=1 SV=1
AT3G44310	P32961	0.596	0.001	cytosol	Nitrilase 1 OS=Arabidopsis thaliana GN=NIT1 PE=1 SV=2
AT1G52100	Q5XF82	0.976	0.001	cytosol	Jacalin-related lectin 11 OS=Arabidopsis thaliana GN=JAL11 PE=2 SV=1
AT1G22400	Q9SK82	1.203	0.001	cytosol	UDP-glycosyltransferase 85A1 OS=Arabidopsis thaliana GN=UGT85A1 PE=2 SV=1
AT3G02480	Q9M892	2.093	0.001	cytosol	AT3g02480/F16B3_11 OS=Arabidopsis thaliana GN=At3g02480 PE=2 SV=1
AT3G44300	P32962	2.239	0.001	cytosol	Nitrilase 2 OS=Arabidopsis thaliana GN=NIT2 PE=1 SV=1
Lipid metabolism
AT4G16155	F4JLP5	-0.61	0.001	plastid	Dihydrolipoyl dehydrogenase 2, chloroplastic OS=Arabidopsis thaliana GN=LPD2 PE=2 SV=2
AT3G56130	Q93W03	-0.581	0.004	plastid	AT3g56130/F18O21_90 OS=Arabidopsis thaliana GN=At3g56130 PE=2 SV=1
AT4G36480	Q94IB8	-0.501	0.006	endoplasmic reticulum	Long chain base biosynthesis protein 1 OS=Arabidopsis thaliana GN=LCB1 PE=1 SV=1
AT4G25970	A4GNA8	-0.427	0.007	endoplasmic reticulum	Phosphatidylserine decarboxylase proenzyme 3 OS=Arabidopsis thaliana GN=PSD3 PE=1 SV=1
AT1G45201	A0A1P8AVY3	-0.414	0.001	golgi	Triacylglycerol lipase-like 1 OS=Arabidopsis thaliana GN=TLL1 PE=4 SV=1
AT1G32200	Q43307	-0.395	0.001	plastid	Glycerol-3-phosphate acyltransferase, chloroplastic OS=Arabidopsis thaliana GN=ATS1 PE=2 SV=2
AT2G42690	Q9SJI7	-0.371	0.005	cytosol	Phospholipase A1-IIdelta OS=Arabidopsis thaliana GN=At2g42690 PE=1 SV=1
AT3G15690	Q8GRT9	-0.342	0.006	plastid	Putative acetyl-CoA carboxylase biotin-containing subunit OS=Arabidopsis thaliana GN=At3g15690 PE=2 SV=1
AT5G16390	Q42533	-0.325	0.004	plastid	Biotin carboxyl carrier protein of acetyl-CoA carboxylase 1, chloroplastic OS=Arabidopsis thaliana GN=BCCP1 PE=1 SV=2
AT3G05020	P11829	0.303	0.008	plastid	Acyl carrier protein 1, chloroplastic OS=Arabidopsis thaliana GN=ACP1 PE=1 SV=1
AT5G36880	B9DGD6	0.318	0.005	plastid	cetyl-coenzyme A synthetase, chloroplastic/glyoxysomal OS=Arabidopsis thaliana GN=ACS PE=1 SV=1
AT2G34590	O64688	0.379	0.003	plastid	Pyruvate dehydrogenase E1 component subunit beta-3, chloroplastic OS=Arabidopsis thaliana GN=E1-BETA-2 PE=2 SV=1
AT2G43710	O22832	0.394	0.01	plastid	Stearoyl-[acyl-carrier-protein] 9-desaturase 7, chloroplastic OS=Arabidopsis thaliana GN=FAB2 PE=1 SV=1
AT1G80460	Q9M8L4	0.419	0.005	cytosol	Glycerol kinase OS=Arabidopsis thaliana GN=GLPK PE=1 SV=1
AT4G16760	O65202	0.485	0.001	peroxisome	Peroxisomal acyl-coenzyme A oxidase 1 OS=Arabidopsis thaliana GN=ACX1 PE=1 SV=1
AT4G26690	Q9SZ11	0.487	0.002	plasma membrane	Glycerophosphodiester phosphodiesterase GDPDL3 OS=Arabidopsis thaliana GN=GDPDL3 PE=1 SV=3
AT1G54580	P25701	0.489	0.006	plastid	Acyl carrier protein 2, chloroplastic OS=Arabidopsis thaliana GN=ACP2 PE=1 SV=2
AT4G33030	O48917	0.541	0.001	plastid	UDP-sulfoquinovose synthase, chloroplastic OS=Arabidopsis thaliana GN=SQD1 PE=1 SV=1
AT3G48990	Q9SMT7	0.542	0.001	peroxisome	Oxalate--CoA ligase OS=Arabidopsis thaliana GN=AAE3 PE=1 SV=1
AT5G55480	Q9FJ62	0.583	0.004	plasma membrane	Glycerophosphodiester phosphodiesterase GDPDL4 OS=Arabidopsis thaliana GN=GDPDL4 PE=1 SV=1
AT1G77590	Q9CAP8	0.598	0.004	plastid	Long chain acyl-CoA synthetase 9, chloroplastic OS=Arabidopsis thaliana GN=LACS9 PE=1 SV=1
AT5G54500	Q9LSQ5	0.61	0.001	plasma membrane	NAD(P)dehydrogenase (quinone) FQR1 OS=Arabidopsis thaliana GN=FQR1 PE=1 SV=1
AT2G38540	Q42589	0.613	0.002	extracellular	Non-specific lipid-transfer protein 1 OS=Arabidopsis thaliana GN=LTP1 PE=2 SV=1
AT3G08770	Q9LDB4	0.778	0.001	extracellular	Non-specific lipid-transfer protein 6 OS=Arabidopsis thaliana GN=LTP6 PE=3 SV=1
AT1G48600	Q944H0	0.841	0.002	cytosol	Phosphomethylethanolamine N-methyltransferase OS=Arabidopsis thaliana GN=NMT2 PE=2 SV=2
AT1G52760	Q9C942	0.887	0.002	mitochondrion	Caffeoylshikimate esterase OS=Arabidopsis thaliana GN=CSE PE=1 SV=1
AT5G20060	Q8L9X1	1.092	0.002	mitochondrion	Alpha/beta-Hydrolases superfamily protein OS=Arabidopsis thaliana GN=At5g20060 PE=1 SV=1
AT2G38530	Q9S7I3	1.199	0.001	extracellular	Non-specific lipid-transfer protein 2 OS=Arabidopsis thaliana GN=LTP2 PE=3 SV=1
AT3G51600	Q9XFS7	1.392	0.001	extracellular	Non-specific lipid-transfer protein 5 OS=Arabidopsis thaliana GN=LTP5 PE=1 SV=1
AT5G59320	Q9LLR7	1.473	0.001	extracellular	Non-specific lipid-transfer protein 3 OS=Arabidopsis thaliana GN=LTP3 PE=3 SV=1
AT1G73600	Q9C6B9	2.558	0.001	cytosol	Phosphoethanolamine N-methyltransferase 3 OS=Arabidopsis thaliana GN=NMT3 PE=2 SV=2
AT5G59310	Q9LLR6	2.619	0.001	extracellular	Non-specific lipid-transfer protein 4 OS=Arabidopsis thaliana GN=LTP4 PE=3 SV=1
Major CHO metabolism
AT2G36390	O23647	-0.332	0.007	plastid	1,4-alpha-glucan-branching enzyme 2-1, chloroplastic/amyloplastic OS=Arabidopsis thaliana GN=SBE2.1 PE=1 SV=1
AT2G31390	Q9SID0	0.391	0.002	cytosol	Probable fructokinase-1 OS=Arabidopsis thaliana GN=At2g31390 PE=2 SV=1
AT4G09020	Q9M0S5	0.424	0.006	plastid	Isoamylase 3, chloroplastic OS=Arabidopsis thaliana GN=ISA3 PE=1 SV=2
AT3G23920	Q9LIR6	0.437	0.008	plastid	Beta-amylase 1, chloroplastic OS=Arabidopsis thaliana GN=BAM1 PE=1 SV=1
AT1G62660	Q43348	0.491	0.002	vacuole	Acid beta-fructofuranosidase 3, vacuolar OS=Arabidopsis thaliana GN=BFRUCT3 PE=2 SV=1
AT3G52180	Q9FEB5	0.67	0.001	plastid	Phosphoglucan phosphatase DSP4, chloroplastic OS=Arabidopsis thaliana GN=DSP4 PE=1 SV=1
AT3G13790	Q43866	1.022	0.002	extracellular	Beta-fructofuranosidase, insoluble isoenzyme CWINV1 OS=Arabidopsis thaliana GN=CWINV1 PE=1 SV=1
AT1G35580	Q9LQF2	1.08	0.002	cytosol	Alkaline/neutral invertase CINV1 OS=Arabidopsis thaliana GN=CINV1 PE=1 SV=1
AT5G64860	Q9LV91	6.046	0.001	plastid	4-alpha-glucanotransferase DPE1, chloroplastic/amyloplastic OS=Arabidopsis thaliana GN=DPE1 PE=1 SV=1
Metal handling
AT2G40300	Q9S756	-0.687	0.002	plastid	Ferritin-4, chloroplastic OS=Arabidopsis thaliana GN=FER4 PE=2 SV=1
AT5G01600	Q39101	-0.627	0.001	plastid	Ferritin-1, chloroplastic OS=Arabidopsis thaliana GN=FER1 PE=2 SV=1
AT3G56090	Q9LYN2	-0.619	0.004	plastid	Ferritin-3, chloroplastic OS=Arabidopsis thaliana GN=FER3 PE=2 SV=1
AT5G19140	Q94BR2	-0.377	0.003	plasma membrane	Aluminum induced protein witYGL and LRDR motifs OS=Arabidopsis thaliana GN=AILP1 PE=2 SV=1
AT1G30470	F4I6B2	0.37	0.01	golgi	SIT4 phosphatase-associated family protein OS=Arabidopsis thaliana GN=At1g30470 PE=1 SV=1
AT4G14710	Q8W108	0.374	0.005	cytosol	1,2-dihydroxy-3-keto-5-methylthiopentene dioxygenase 3 OS=Arabidopsis thaliana GN=ARD3 PE=2 SV=1
AT4G14030	O23264	0.387	0.002	cytosol	Selenium-binding protein 1 OS=Arabidopsis thaliana GN=SBP1 PE=1 SV=1
AT4G14040	Q93WN0	0.451	0.001	cytosol	Selenium-binding protein 2 OS=Arabidopsis thaliana GN=SBP2 PE=1 SV=1
AT3G17390	Q9LUT2	0.491	0.003	nucleus,plasma membrane	S-adenosylmethionine synthase 4 OS=Arabidopsis thaliana GN=METK4 PE=1 SV=1
Minor CHO metabolism
AT1G31190	Q94F00	-0.356	0.003	plastid	Phosphatase IMPL1, chloroplastic OS=Arabidopsis thaliana GN=IMPL1 PE=1 SV=2
AT2G37760	O80944	0.305	0.008	cytosol	Aldo-keto reductase family 4 member C8 OS=Arabidopsis thaliana GN=AKR4C8 PE=1 SV=2
AT5G57655	Q9FKK7	0.328	0.002	endoplasmic reticulum	Xylose isomerase OS=Arabidopsis thaliana GN=XYLA PE=2 SV=2
AT4G30310	F4JQ90	0.496	0.006	cytosol	FGGY family of carbohydrate kinase OS=Arabidopsis thaliana GN=At4g30310 PE=1 SV=1
AT3G47800	Q9STT3	0.503	0.002	extracellular	Aldose 1-epimerase OS=Arabidopsis thaliana GN=T23J7.130 PE=2 SV=1
AT3G17770	Q494P3	0.771	0.003	cytosol	At3g17770 OS=Arabidopsis thaliana GN=At3g17770 PE=2 SV=1
AT4G28706	F4JM15	2.572	0.001	plastid	PfkB-like carbohydrate kinase family protein OS=Arabidopsis thaliana GN=At4g28706 PE=3 SV=1
Miscelaneous
AT1G28580	Q9FXJ2	-1.057	0.002	extracellular	GDSL esterase/lipase At1g28580 OS=Arabidopsis thaliana GN=At1g28580 PE=2 SV=1
AT4G32320	Q8GY91	-0.734	0.003	cytosol	Putative L-ascorbate peroxidase 6 OS=Arabidopsis thaliana GN=APX6 PE=2 SV=1
AT3G32980	Q9LHB9	-0.649	0.001	extracellular	Peroxidase 32 OS=Arabidopsis thaliana GN=PER32 PE=1 SV=3
AT1G09010	Q75W54	-0.63	0.004	vacuole	Mannosylglycoprotein endo-beta-mannosidase OS=Arabidopsis thaliana GN=EBM PE=1 SV=3
AT1G07440	P0DKI3	-0.441	0.008	peroxisome	Tropinone reductase homolog At1g07440 OS=Arabidopsis thaliana GN=At1g07440 PE=1 SV=1
AT4G18970	Q93YW8	-0.422	0.004	extracellular	GDSL esterase/lipase At4g18970 OS=Arabidopsis thaliana GN=At4g18970 PE=2 SV=1
AT1G23740	Q9ZUC1	-0.406	0.001	plastid	ADPH-dependent alkenal/one oxidoreductase, chloroplastic OS=Arabidopsis thaliana GN=AOR PE=1 SV=2
AT2G45180	Q42044	-0.377	0.005	vacuole	At2g45180 OS=Arabidopsis thaliana GN=At2g45180 PE=2 SV=2
AT2G26740	Q42566	-0.365	0.002	cytosol	TsEOS=Arabidopsis thaliana GN=ATsEPE=2 SV=1
AT4G27700	Q94A65	-0.322	0.002	plastid	Rhodanese-like domain-containing protein 14, chloroplastic OS=Arabidopsis thaliana GN=At4g27700 PE=2 SV=1
AT2G39020	Q9ZV06	0.316	0.008	plastid	Probable acetyltransferase NATA1-like OS=Arabidopsis thaliana GN=At2g39020 PE=2 SV=1
AT4G27520	Q9T076	0.326	0.001	plasma membrane	Early nodulin-like protein 2 OS=Arabidopsis thaliana GN=At4g27520 PE=1 SV=1
AT4G31840	Q9SZ51	0.349	0.006	extracellular	Early nodulin-like protein 15 OS=Arabidopsis thaliana GN=ENODL15 PE=2 SV=1
AT4G21580	O65423	0.354	0.002	cytosol	AT4g21580/F18E5_200 OS=Arabidopsis thaliana GN=F18E5.200 PE=2 SV=1
AT4G30140	Q9SZW7	0.358	0.003	extracellular	GDSL esterase/lipase At4g30140 OS=Arabidopsis thaliana GN=At4g30140 PE=2 SV=1
AT1G71695	Q96520	0.361	0.002	extracellular	Peroxidase 12 OS=Arabidopsis thaliana GN=PER12 PE=1 SV=1
AT1G80410	Q8VZM1	0.364	0.002	cytosol	N-terminal acetyltransferase A complex auxiliary subunit NAA15 OS=Arabidopsis thaliana GN=NAA15 PE=1 SV=1
AT1G31800	Q93VK5	0.383	0.005	plastid	Protein LUTEIN DEFICIENT 5, chloroplastic OS=Arabidopsis thaliana GN=CYP97A3 PE=1 SV=1
AT2G10940	Q9SKI0	0.405	0.002	vacuole	At2g10940/F15K19.1 OS=Arabidopsis thaliana GN=At2g10940 PE=2 SV=1
AT4G38990	Q9SVJ4	0.423	0.01	extracellular	Endoglucanase 22 OS=Arabidopsis thaliana GN=GH9B16 PE=3 SV=1
AT3G16420	O04314	0.426	0.001	cytosol	PYK10-binding protein 1 OS=Arabidopsis thaliana GN=PBP1 PE=1 SV=1
AT4G15550	O23406	0.432	0.008	plastid	UDP-glycosyltransferase 75D1 OS=Arabidopsis thaliana GN=UGT75D1 PE=2 SV=2
AT3G16520	Q9LK73	0.432	0.002	cytosol	UDP-glycosyltransferase 88A1 OS=Arabidopsis thaliana GN=UGT88A1 PE=2 SV=1
AT5G16980	F4KFK3	0.484	0.006	cytosol	Zinc-binding dehydrogenase family protein OS=Arabidopsis thaliana GN=At5g16980 PE=4 SV=1
AT2G16430	Q9SIV9	0.485	0.007	extracellular	Purple acid phosphatase 10 OS=Arabidopsis thaliana GN=PAP10 PE=2 SV=1
AT3G09260	Q9SR37	0.494	0.001	endoplasmic reticulum	Beta-glucosidase 23 OS=Arabidopsis thaliana GN=BGLU23 PE=1 SV=1
AT3G04000	Q9SQR2	0.528	0.005	plastid	NADPH-dependent aldehyde reductase 2, chloroplastic OS=Arabidopsis thaliana GN=ChlADR2 PE=1 SV=1
AT3G15356	Q9LJR2	0.531	0.003	extracellular	Lectin-like protein LEC OS=Arabidopsis thaliana GN=LEC PE=1 SV=1
AT3G45190	F4J5I0	0.551	0.005	plasma membrane	SIT4 phosphatase-associated family protein OS=Arabidopsis thaliana GN=At3g45190 PE=1 SV=1
AT3G16530	Q9LK72	0.555	0.001	extracellular	Lectin-like protein At3g16530 OS=Arabidopsis thaliana GN=At3g16530 PE=1 SV=1
AT4G02520	P46422	0.561	0.001	cytosol	Glutathione S-transferase F2 OS=Arabidopsis thaliana GN=GSTF2 PE=1 SV=3
AT3G49110	P24101	0.581	0.002	extracellular	Peroxidase 33 OS=Arabidopsis thaliana GN=PER33 PE=1 SV=1
AT5G04900	Q8LEU3	0.592	0.004	plastid	Chlorophyll(ide) b reductase NOL, chloroplastic OS=Arabidopsis thaliana GN=NOL PE=1 SV=1
AT4G20860	Q9SUC6	0.594	0.002	extracellular	Berberine bridge enzyme-like 22 OS=Arabidopsis thaliana GN=FAD-OXR PE=2 SV=1
AT5G63840	Q9FN05	0.61	0.004	endoplasmic reticulum	Probable glucan 1,3-alpha-glucosidase OS=Arabidopsis thaliana GN=PSL5 PE=1 SV=1
AT1G59700	Q9XIF8	0.617	0.004	cytosol	Glutathione S-transferase U16 OS=Arabidopsis thaliana GN=GSTU16 PE=2 SV=1
AT4G33650	Q8S944	0.628	0.002	mitochondrion	Dynamin-related protein 3A OS=Arabidopsis thaliana GN=DRP3A PE=1 SV=2
AT1G02930	P42760	0.654	0.003	cytosol	Glutathione S-transferase F6 OS=Arabidopsis thaliana GN=GSTF6 PE=2 SV=2
AT3G18080	Q9LV33	0.669	0.001	extracellular	Beta-glucosidase 44 OS=Arabidopsis thaliana GN=BGLU44 PE=2 SV=1
AT4G22513	A8MQX6	0.677	0.002	extracellular	Bifunctional inhibitor/lipid-transfer protein/seed storage 2S albumin superfamily protein OS=Arabidopsis thaliana GN=At4g22513 PE=4 SV=1
AT2G30860	O80852	0.755	0.001	cytosol	Glutathione S-transferase F9 OS=Arabidopsis thaliana GN=GSTF9 PE=1 SV=1
AT3G48460	Q9STM6	0.756	0.003	extracellular	GDSL esterase/lipase At3g48460 OS=Arabidopsis thaliana GN=At3g48460 PE=2 SV=1
AT1G78850	Q9ZVA4	0.768	0.001	extracellular	EP1-like glycoprotein 3 OS=Arabidopsis thaliana GN=At1g78850 PE=1 SV=1
AT2G30870	P42761	0.783	0.001	cytosol	Glutathione S-transferase F10 OS=Arabidopsis thaliana GN=GSTF10 PE=1 SV=3
AT3G28200	Q9LHA7	0.784	0.002	extracellular	Peroxidase 31 OS=Arabidopsis thaliana GN=PER31 PE=2 SV=1
AT1G64710	Q8VZ49	0.787	0.001	golgi	Alcohol dehydrogenase-like 4 OS=Arabidopsis thaliana GN=At1g64710 PE=2 SV=1
AT1G78370	Q8L7C9	0.799	0.001	peroxisome	Glutathione S-transferase U20 OS=Arabidopsis thaliana GN=GSTU20 PE=1 SV=1
AT5G19440	Q29Q34	0.815	0.001	cytosol	At5g19440 OS=Arabidopsis thaliana GN=At5g19440 PE=2 SV=1
AT4G19880	F4JU03	0.849	0.001	plastid	Glutathione S-transferase family protein OS=Arabidopsis thaliana GN=At4g19880 PE=1 SV=1
AT1G59610	Q9LQ55	0.874	0.001	plasma membrane	Dynamin-2B OS=Arabidopsis thaliana GN=DRP2B PE=1 SV=2
AT1G29670	Q9C7N4	0.919	0.001	extracellular	GDSL esterase/lipase At1g29670 OS=Arabidopsis thaliana GN=At1g29670 PE=2 SV=1
AT4G21960	Q9SB81	0.922	0.002	extracellular	Peroxidase 42 OS=Arabidopsis thaliana GN=PER42 PE=1 SV=2
AT4G34135	Q94C57	0.924	0.002	plasma membrane	UDP-glucosyl transferase 73B2 OS=Arabidopsis thaliana GN=UGT73B2 PE=1 SV=1
AT5G42100	Q9FHX5	0.929	0.002	extracellular	Glucan endo-1,3-beta-glucosidase 10 OS=Arabidopsis thaliana GN=At5g42100 PE=1 SV=1
AT1G22360	Q9ZWJ3	0.933	0.002	plasma membrane	UDP-glycosyltransferase 85A2 OS=Arabidopsis thaliana GN=UGT85A2 PE=2 SV=1
AT1G28600	Q94F40	1.055	0.002	extracellular	GDSL esterase/lipase At1g28600 OS=Arabidopsis thaliana GN=At1g28600 PE=2 SV=1
AT1G48750	Q94AQ3	1.066	0.002	extracellular	Bifunctional inhibitor/lipid-transfer protein/seed storage 2S albumin superfamily protein OS=Arabidopsis thaliana GN=At1g48750 PE=2 SV=1
AT4G20830	Q9SVG4	1.214	0.001	extracellular	Berberine bridge enzyme-like 19 OS=Arabidopsis thaliana GN=At4g20830 PE=1 SV=2
AT4G13180	Q9SVQ9	1.431	0.001	plastid	AT4g13180/F17N18_70 OS=Arabidopsis thaliana GN=At4g13180 PE=1 SV=1
AT5G64120	Q43387	1.845	0.001	extracellular	Peroxidase 71 OS=Arabidopsis thaliana GN=PER71 PE=1 SV=1
AT4G12480	Q39176	2.495	0.001	extracellular	Lipid transfer protein EARLI 1 OS=Arabidopsis thaliana GN=EARLI1 PE=1 SV=1
AT4G12470	Q9SU35	2.587	0.001	golgi	pEARLI1-like lipid transfer protein 1 OS=Arabidopsis thaliana GN=AZI1 PE=1 SV=1
Mitochondrial electron transport
AT3G15640	Q9LW15	-0.432	0.008	mitochondrion	Cytochrome c oxidase subunit 5b-1, mitochondrial OS=Arabidopsis thaliana GN=COX5B-1 PE=1 SV=1
AT3G52730	Q9LXJ2	0.392	0.01	mitochondrion	Ubiquinol--cytochrome-c reductase-like protein OS=Arabidopsis thaliana GN=F3C22_130 PE=2 SV=1
AT5G05370	Q9FLB7	0.43	0.009	mitochondrion	At5g05370 OS=Arabidopsis thaliana GN=At5g05370 PE=2 SV=1
AT5G11770	Q42577	0.435	0.008	mitochondrion	NADdehydrogenase [ubiquinone] iron-sulfur protein 7, mitochondrial OS=Arabidopsis thaliana GN=At5g11770 PE=1 SV=1
ATMG00160	P93285	0.451	0.008	mitochondrion	Cytochrome c oxidase subunit 2 OS=Arabidopsis thaliana GN=COX2 PE=1 SV=2
AT2G20360	Q9SK66	0.454	0.001	mitochondrion	NADdehydrogenase [ubiquinone] 1 alpha subcomplex subunit 9, mitochondrial OS=Arabidopsis thaliana GN=At2g20360 PE=1 SV=2
AT5G40810	Q9FKS5	0.471	0.002	mitochondrion	Cytochrome c1 2, heme protein, mitochondrial OS=Arabidopsis thaliana GN=CYC12 PE=1 SV=1
AT4G32470	Q9SUU5	0.533	0.002	mitochondrion	Cytochrome b-c1 complex subunit 7-1 OS=Arabidopsis thaliana GN=QCR7-1 PE=1 SV=1
AT3G54110	O81845	0.604	0.002	mitochondrion	Mitochondrial uncoupling protein 1 OS=Arabidopsis thaliana GN=PUMP1 PE=1 SV=1
AT4G28510	O49460	0.74	0.003	mitochondrion	Prohibitin-1, mitochondrial OS=Arabidopsis thaliana GN=PHB1 PE=1 SV=1
AT4G37830	Q9T070	0.813	0.003	mitochondrion	Cytochrome c oxidase subunit 6a, mitochondrial OS=Arabidopsis thaliana GN=COX6A PE=3 SV=1
N- metabolism
AT5G57440	Q8VZP1	-0.899	0.002	mitochondrion	(DL)-glycerol-3-phosphatase 2 OS=Arabidopsis thaliana GN=GPP2 PE=1 SV=1
AT5G35630	Q43127	-0.501	0.001	plastid	Glutamine synthetase, chloroplastic/mitochondrial OS=Arabidopsis thaliana GN=GLN2 PE=1 SV=1
AT5G04140	Q9ZNZ7	-0.416	0.002	plastid	Ferredoxin-dependent glutamate synthase 1, chloroplastic/mitochondrial OS=Arabidopsis thaliana GN=GLU1 PE=1 SV=3
AT1G66200	Q8LCE1	0.322	0.004	cytosol	Glutamine synthetase cytosolic isozyme 1-2 OS=Arabidopsis thaliana GN=GLN1-2 PE=1 SV=2
AT1G77760	P11832	0.482	0.008	cytosol	Nitrate reductase [NADH] 1 OS=Arabidopsis thaliana GN=NIA1 PE=1 SV=3
AT5G18170	Q43314	0.568	0.002	mitochondrion	Glutamate dehydrogenase 1 OS=Arabidopsis thaliana GN=GDH1 PE=2 SV=1
AT5G53460	Q9LV03	1.173	0.003	plastid	Glutamate synthase 1 [NADH], chloroplastic OS=Arabidopsis thaliana GN=GLT1 PE=1 SV=2
AT5G07440	Q38946	1.509	0.001	mitochondrion	Glutamate dehydrogenase 2 OS=Arabidopsis thaliana GN=GDH2 PE=1 SV=1
Nucleotide metabolism
AT5G09650	Q9LXC9	-0.436	0.001	plastid	Soluble inorganic pyrophosphatase 6, chloroplastic OS=Arabidopsis thaliana GN=PPA6 PE=1 SV=1
AT5G47840	Q9FIJ7	-0.411	0.001	plastid	Adenylate kinase 2, chloroplastic OS=Arabidopsis thaliana GN=At5g47840 PE=1 SV=1
AT5G35170	Q8VYL1	-0.361	0.001	plastid	Adenylate kinase 5, chloroplastic OS=Arabidopsis thaliana GN=At5g35170 PE=1 SV=1
AT3G54470	Q42586	0.331	0.002	golgi	Uridine 5'-monophosphate synthase OS=Arabidopsis thaliana GN=PYRE-F PE=2 SV=2
AT5G26667	O04905	0.35	0.002	cytosol	UMP-CMP kinase 3 OS=Arabidopsis thaliana GN=UMK3 PE=1 SV=1
AT1G27450	P31166	0.358	0.003	cytosol	Isoform 2 of Adenine phosphoribosyltransferase 1, chloroplastic OS=Arabidopsis thaliana GN=APT1
AT4G12720	Q9SU14	0.483	0.007	cytosol	Nudix hydrolase 7 OS=Arabidopsis thaliana GN=NUDT7 PE=1 SV=1
AT4G11010	O49203	0.521	0.002	mitochondrion	Nucleoside diphosphate kinase III, chloroplastic/mitochondrial OS=Arabidopsis thaliana GN=NDPK3 PE=1 SV=1
AT2G37690	Q84TI2	0.666	0.001	plastid	Phosphoribosylaminoimidazole carboxylase like protein OS=Arabidopsis thaliana GN=At2g37690 PE=2 SV=1
AT5G03300	Q9LZG0	0.834	0.006	cytosol	Adenosine kinase 2 OS=Arabidopsis thaliana GN=ADK2 PE=1 SV=1
AT4G30530	Q9M0A7	0.893	0.001	cytosol	Gamma-glutamyl peptidase 1 OS=Arabidopsis thaliana GN=GGP1 PE=1 SV=1
OPP
AT2G45290	F4IW47	-0.344	0.002	plastid	Transketolase-2, chloroplastic OS=Arabidopsis thaliana GN=TKL-2 PE=1 SV=1
AT4G05390	Q9M0V6	0.344	0.003	plastid	Ferredoxin--NADP reductase, root isozyme 1, chloroplastic OS=Arabidopsis thaliana GN=RFNR1 PE=2 SV=2
AT3G02360	Q9FWA3	0.412	0.002	peroxisome	6-phosphogluconate dehydrogenase, decarboxylating 3 OS=Arabidopsis thaliana GN=At3g02360 PE=2 SV=1
AT1G64190	Q9SH69	0.441	0.002	plastid	6-phosphogluconate dehydrogenase, decarboxylating 1, chloroplastic OS=Arabidopsis thaliana GN=At1g64190 PE=1 SV=1
AT5G41670	Q9FFR3	0.509	0.006	mitochondrion	6-phosphogluconate dehydrogenase, decarboxylating 2, chloroplastic OS=Arabidopsis thaliana GN=At5g41670 PE=1 SV=1
AT5G13420	Q9LYR4	0.867	0.001	plastid	Aldolase-type TIM barrel family protein OS=Arabidopsis thaliana GN=TRA2 PE=2 SV=1
Photosyntesis
AT3G54050	P25851	-4.489	0.001	plastid	Fructose-1,6-bisphosphatase 1, chloroplastic OS=Arabidopsis thaliana GN=CFBP1 PE=1 SV=2
AT1G51400	Q9SYE2	-1.97	0.001	plastid	At1g51400/F5D21_10 OS=Arabidopsis thaliana GN=F11M15.26 PE=2 SV=1
AT4G05180	Q41932	-1.558	0.001	plastid	Oxygen-evolving enhancer protein 3-2, chloroplastic OS=Arabidopsis thaliana GN=PSBQ2 PE=1 SV=2
AT3G16250	Q9LU21	-1.463	0.001	plastid	Photosynthetic NDsubunit of subcomplex B 3, chloroplastic OS=Arabidopsis thaliana GN=PNSB3 PE=2 SV=1
AT5G64040	P49107	-1.427	0.001	plastid	Photosystem I reaction center subunit N, chloroplastic OS=Arabidopsis thaliana GN=PSAN PE=1 SV=2
AT3G15840	F4J036	-1.269	0.001	plastid	Post-illumination chlorophyll fluorescence increase OS=Arabidopsis thaliana GN=PIFI PE=4 SV=1
AT3G62410	Q9LZP9	-1.228	0.001	plastid	Calvin cycle protein CP12-2, chloroplastic OS=Arabidopsis thaliana GN=CP12-2 PE=1 SV=1
AT5G58260	Q9LVM2	-1.169	0.001	plastid	NAD(P)H-quinone oxidoreductase subunit N, chloroplastic OS=Arabidopsis thaliana GN=ndhN PE=2 SV=1
AT3G21055	Q39195	-1.15	0.001	plastid	Photosystem II 5 kDa protein, chloroplastic OS=Arabidopsis thaliana GN=PSBT PE=3 SV=2
AT1G74880	Q9S829	-1.136	0.001	plastid	NAD(P)H-quinone oxidoreductase subunit O, chloroplastic OS=Arabidopsis thaliana GN=ndhO PE=2 SV=1
AT4G03280	Q9ZR03	-1.13	0.001	plastid	Cytochrome b6-f complex iron-sulfur subunit, chloroplastic OS=Arabidopsis thaliana GN=petC PE=1 SV=1
AT4G37925	Q2V2S7	-1.123	0.001	plastid	NAD(P)H-quinone oxidoreductase subunit M, chloroplastic OS=Arabidopsis thaliana GN=ndhM PE=2 SV=1
ATCG01060	P62090	-1.084	0.001	plastid	Photosystem I iron-sulfur center OS=Arabidopsis thaliana GN=psaC PE=3 SV=2
AT5G66570	P23321	-1.069	0.001	plastid	Oxygen-evolving enhancer protein 1-1, chloroplastic OS=Arabidopsis thaliana GN=PSBO1 PE=1 SV=2
AT4G28750	Q9S831	-1.032	0.001	plastid	Photosystem I reaction center subunit IV A, chloroplastic OS=Arabidopsis thaliana GN=PSAE1 PE=1 SV=1
AT2G30790	O49344	-1.027	0.001	plastid	Putative oxygen-evolving enhancer protein 2-2 OS=Arabidopsis thaliana GN=PSBP2 PE=5 SV=3
AT1G52230	Q9SUI6	-0.975	0.001	plastid	Photosystem I reaction center subunit VI-2, chloroplastic OS=Arabidopsis thaliana GN=PSAH2 PE=2 SV=1
AT4G26530	O65581	-0.968	0.001	plastid	Fructose-bisphosphate aldolase 5, cytosolic OS=Arabidopsis thaliana GN=FBA5 PE=1 SV=1
AT1G06680	Q42029	-0.964	0.001	plastid	Oxygen-evolving enhancer protein 2-1, chloroplastic OS=Arabidopsis thaliana GN=PSBP1 PE=1 SV=2
AT1G60950	P16972	-0.954	0.002	plastid	Ferredoxin-2, chloroplastic OS=Arabidopsis thaliana GN=FD2 PE=1 SV=1
AT4G21280	Q9XFT3	-0.947	0.001	plastid	Isoform 2 of Oxygen-evolving enhancer protein 3-1, chloroplastic OS=Arabidopsis thaliana GN=PSBQ1
AT4G02770	Q9S7H1	-0.939	0.001	plastid	Photosystem I reaction center subunit II-1, chloroplastic OS=Arabidopsis thaliana GN=psaD1 PE=1 SV=1
AT3G50820	Q9S841	-0.922	0.001	plastid	Oxygen-evolving enhancer protein 1-2, chloroplastic OS=Arabidopsis thaliana GN=PSBO2 PE=1 SV=1
AT2G20260	Q9S714	-0.905	0.001	plastid	Photosystem I reaction center subunit IV B, chloroplastic OS=Arabidopsis thaliana GN=PSAE2 PE=2 SV=1
ATCG00540	P56771	-0.902	0.001	plastid	Cytochrome f OS=Arabidopsis thaliana GN=petA PE=3 SV=1
AT3G61470	Q9SYW8	-0.889	0.001	plastid	Photosystem I chlorophyll a/b-binding protein 2, chloroplastic OS=Arabidopsis thaliana GN=LHCA2 PE=1 SV=1
AT3G54890	Q01667	-0.882	0.001	plastid	Chlorophyll a-b binding protein 6, chloroplastic OS=Arabidopsis thaliana GN=LHCA1 PE=1 SV=1
ATCG00430	P56756	-0.868	0.001	plastid	NAD(P)H-quinone oxidoreductase subunit K, chloroplastic OS=Arabidopsis thaliana GN=ndhK PE=3 SV=1
AT2G26500	O48717	-0.866	0.001	plastid	At2g26500 OS=Arabidopsis thaliana GN=At2g26500 PE=2 SV=1
ATCG01090	P56755	-0.864	0.001	plastid	NAD(P)H-quinone oxidoreductase subunit I, chloroplastic OS=Arabidopsis thaliana GN=ndhI PE=3 SV=1
ATCG01110	P56753	-0.844	0.001	plastid	NAD(P)H-quinone oxidoreductase subunit H, chloroplastic OS=Arabidopsis thaliana GN=ndhPE=1 SV=1
AT1G32470	Q9LQL0	-0.835	0.001	mitochondrion	Glycine cleavage system protein 3, mitochondrial OS=Arabidopsis thaliana GN=GDH3 PE=1 SV=1
AT1G03600	Q9LR64	-0.834	0.001	plastid	Photosystem II repair protein PSB27-H1, chloroplastic OS=Arabidopsis thaliana GN=PSB27-1 PE=1 SV=1
AT3G01440	Q9SGH4	-0.823	0.002	plastid	Photosynthetic NDsubunit of lumenal location 3, chloroplastic OS=Arabidopsis thaliana GN=PNSL3 PE=1 SV=1
ATCG00420	P56754	-0.812	0.003	plastid	NAD(P)H-quinone oxidoreductase subunit J, chloroplastic OS=Arabidopsis thaliana GN=ndhJ PE=3 SV=1
AT5G01530	Q07473	-0.785	0.002	plastid	Chlorophyll a-b binding protein CP29.1, chloroplastic OS=Arabidopsis thaliana GN=LHCB4.1 PE=1 SV=1
AT3G47470	P27521	-0.748	0.001	plastid	Chlorophyll a-b binding protein 4, chloroplastic OS=Arabidopsis thaliana GN=LHCA4 PE=1 SV=1
AT1G55670	Q9S7N7	-0.734	0.002	plastid	Photosystem I reaction center subunit V, chloroplastic OS=Arabidopsis thaliana GN=PSAG PE=1 SV=1
AT2G35370	P25855	-0.722	0.001	mitochondrion	Glycine cleavage system protein 1, mitochondrial OS=Arabidopsis thaliana GN=GDH1 PE=1 SV=1
AT2G21170	Q9SKP6	-0.699	0.001	plastid	Triosephosphate isomerase, chloroplastic OS=Arabidopsis thaliana GN=TIM PE=1 SV=1
AT2G47400	O22914	-0.686	0.001	plastid	Calvin cycle protein CP12-1, chloroplastic OS=Arabidopsis thaliana GN=CP12-1 PE=1 SV=1
AT1G30380	Q9SUI5	-0.661	0.002	plastid	Photosystem I reaction center subunit psaK, chloroplastic OS=Arabidopsis thaliana GN=PSAK PE=2 SV=2
ATCG00120	P56757	-0.646	0.001	plastid	ATP synthase subunit alpha, chloroplastic OS=Arabidopsis thaliana GN=atpA PE=1 SV=1
AT4G04640	Q01908	-0.639	0.002	plastid	ATP synthase gamma chain 1, chloroplastic OS=Arabidopsis thaliana GN=ATPC1 PE=1 SV=1
AT4G09650	Q9SSS9	-0.636	0.001	plastid	ATP synthase subunit delta, chloroplastic OS=Arabidopsis thaliana GN=ATPD PE=1 SV=1
AT3G16140	Q9SUI7	-0.621	0.004	plastid	Photosystem I reaction center subunit VI-1, chloroplastic OS=Arabidopsis thaliana GN=PSAH1 PE=2 SV=1
ATCG00470	P09468	-0.612	0.001	plastid	ATP synthase epsilon chain, chloroplastic OS=Arabidopsis thaliana GN=atpE PE=1 SV=2
AT2G06520	Q9SKI3	-0.608	0.004	plastid	Expressed protein OS=Arabidopsis thaliana GN=PSBX PE=1 SV=1
AT1G61520	Q9SY97	-0.587	0.001	plastid	Photosystem I chlorophyll a/b-binding protein 3-1, chloroplastic OS=Arabidopsis thaliana GN=LHCA3 PE=1 SV=1
AT5G44520	Q9FI13	-0.583	0.004	plastid	Probable ribose-5-phosphate isomerase 4, chloroplastic OS=Arabidopsis thaliana GN=RPI4 PE=2 SV=1
AT1G15820	Q9LMQ2	-0.577	0.001	plastid	Chlorophyll a-b binding protein, chloroplastic OS=Arabidopsis thaliana GN=CHLOROPHYLL PROTEIN 24 PE=1 SV=1
AT2G39470	O80634	-0.573	0.001	plastid	Photosynthetic NDsubunit of lumenal location 1, chloroplastic OS=Arabidopsis thaliana GN=PNSL1 PE=1 SV=2
AT5G54270	Q9S7M0	-0.57	0.001	plastid	Chlorophyll a-b binding protein 3, chloroplastic OS=Arabidopsis thaliana GN=LHCB3 PE=1 SV=1
ATCG00480	P19366	-0.57	0.002	plastid	ATP synthase subunit beta, chloroplastic OS=Arabidopsis thaliana GN=atpB PE=1 SV=2
AT1G20020	Q8W493	-0.569	0.002	plastid	Ferredoxin--NADP reductase, leaf isozyme 2, chloroplastic OS=Arabidopsis thaliana GN=LFNR2 PE=1 SV=1
AT4G15510	O23403	-0.565	0.002	plastid	PsbP domain-containing protein 1, chloroplastic OS=Arabidopsis thaliana GN=PPD1 PE=1 SV=1
AT1G29930	P04778	-0.559	0.002	plastid	Chlorophyll a-b binding protein 1, chloroplastic OS=Arabidopsis thaliana GN=LHCB1.3 PE=1 SV=1
AT1G31330	Q9SHE8	-0.558	0.001	plastid	Photosystem I reaction center subunit III, chloroplastic OS=Arabidopsis thaliana GN=PSAF PE=1 SV=1
AT3G14420	Q9LRR9	-0.549	0.001	peroxisome	(S)-2-hydroxy-acid oxidase GLO1 OS=Arabidopsis thaliana GN=GLO1 PE=1 SV=1
AT5G36700	P0DKC3	-0.541	0.001	plastid	Phosphoglycolate phosphatase 1A, chloroplastic OS=Arabidopsis thaliana GN=PGLP1A PE=1 SV=1
AT4G32590	F4JUE0	-0.527	0.006	plastid	2Fe-2S ferredoxin-like superfamily protein OS=Arabidopsis thaliana GN=At4g32590 PE=4 SV=1
AT3G56650	Q9LXX5	-0.516	0.001	plastid	PsbP domain-containing protein 6, chloroplastic OS=Arabidopsis thaliana GN=PPD6 PE=1 SV=1
AT5G11450	P82715	-0.516	0.002	plastid	PsbP domain-containing protein 5, chloroplastic OS=Arabidopsis thaliana GN=PPD5 PE=1 SV=3
ATCG00150	P56758	-0.499	0.002	plastid	ATP synthase subunit a, chloroplastic OS=Arabidopsis thaliana GN=atpI PE=3 SV=1
AT5G38410	B3H5S2	-0.488	0.001	plastid	Ribulose bisphosphate carboxylase small chain OS=Arabidopsis thaliana GN=RBCS3B PE=3 SV=1
AT2G40100	Q9S7W1	-0.481	0.003	plastid	Chlorophyll a-b binding protein CP29.3, chloroplastic OS=Arabidopsis thaliana GN=LHCB4.3 PE=2 SV=1
AT4G32260	Q42139	-0.461	0.001	plastid	AT4g32260/F10M6_100 OS=Arabidopsis thaliana GN=PDE334 PE=1 SV=2
AT1G76100	P11490	-0.456	0.006	plastid	Plastocyanin minor isoform, chloroplastic OS=Arabidopsis thaliana GN=PETE PE=1 SV=2
AT3G55330	P82538	-0.445	0.001	plastid	PsbP-like protein 1, chloroplastic OS=Arabidopsis thaliana GN=PPL1 PE=1 SV=1
AT1G32060	P25697	-0.443	0.001	plastid	Phosphoribulokinase, chloroplastic OS=Arabidopsis thaliana GN=At1g32060 PE=2 SV=1
ATCG00730	P56774	-0.427	0.003	plastid	Cytochrome b6-f complex subunit 4 OS=Arabidopsis thaliana GN=petD PE=3 SV=1
ATCG00350	P56766	-0.414	0.003	plastid	Photosystem I P700 chlorophyll a apoprotein A1 OS=Arabidopsis thaliana GN=psaA PE=2 SV=1
ATCG00340	P56767	-0.411	0.002	plastid	Photosystem I P700 chlorophyll a apoprotein A2 OS=Arabidopsis thaliana GN=psaB PE=3 SV=1
AT2G05100	Q9SHR7	-0.404	0.009	plastid	Chlorophyll a-b binding protein 2.1, chloroplastic OS=Arabidopsis thaliana GN=LHCB2.1 PE=1 SV=1
AT1G77090	O49292	-0.401	0.003	plastid	PsbP domain-containing protein 4, chloroplastic OS=Arabidopsis thaliana GN=PPD4 PE=1 SV=2
AT1G56190	P50318	-0.394	0.001	plastid	Phosphoglycerate kinase 2, chloroplastic OS=Arabidopsis thaliana GN=At1g56190 PE=1 SV=3
AT4G28660	Q8W0Y8	-0.39	0.005	plastid	Photosystem II reaction center PSB28 protein, chloroplastic OS=Arabidopsis thaliana GN=PSB28 PE=2 SV=1
AT2G46820	Q8LCA1	-0.388	0.002	plastid	Protein CURVATURE THYLAKOID 1B, chloroplastic OS=Arabidopsis thaliana GN=CURT1B PE=1 SV=2
AT2G39730	P10896	-0.386	0.001	plastid	Ribulose bisphosphate carboxylase/oxygenase activase, chloroplastic OS=Arabidopsis thaliana GN=RCA PE=1 SV=2
AT1G55490	P21240	-0.379	0.002	plastid	Chaperonin 60 subunit beta 1, chloroplastic OS=Arabidopsis thaliana GN=CPN60B1 PE=1 SV=3
AT1G80380	Q944I4	-0.369	0.001	plastid	D-glycerate 3-kinase, chloroplastic OS=Arabidopsis thaliana GN=GLYK PE=1 SV=2
AT5G38430	P10796	-0.355	0.003	plastid	Ribulose bisphosphate carboxylase small chain 1B, chloroplastic OS=Arabidopsis thaliana GN=RBCS-1B PE=1 SV=1
AT1G76450	Q9S720	-0.351	0.007	plastid	PsbP domain-containing protein 3, chloroplastic OS=Arabidopsis thaliana GN=PPD3 PE=1 SV=2
ATCG00580	P56779	-0.35	0.004	plastid	Cytochrome b559 subunit alpha OS=Arabidopsis thaliana GN=psbE PE=1 SV=4
AT3G55800	P46283	-0.337	0.001	plastid	Sedoheptulose-1,7-bisphosphatase, chloroplastic OS=Arabidopsis thaliana GN=At3g55800 PE=2 SV=1
ATCG00130	P56759	-0.333	0.001	plastid	ATP synthase subunit b, chloroplastic OS=Arabidopsis thaliana GN=atpF PE=3 SV=1
ATCG00720	P56773	-0.332	0.003	plastid	Cytochrome b6 OS=Arabidopsis thaliana GN=petB PE=1 SV=1
AT1G15140	Q9XI55	-0.32	0.001	plastid	F9L1.8 protein OS=Arabidopsis thaliana GN=At1g15140 PE=2 SV=1
AT2G34430	Q39142	-0.315	0.004	plastid	Chlorophyll a-b binding protein, chloroplastic OS=Arabidopsis thaliana GN=Lhb1B1 PE=1 SV=1
AT5G66190	Q9FKW6	-0.305	0.001	plastid	Ferredoxin--NADP reductase, leaf isozyme 1, chloroplastic OS=Arabidopsis thaliana GN=LFNR1 PE=1 SV=1
AT3G12780	Q9LD57	-0.303	0.001	plastid	Phosphoglycerate kinase 1, chloroplastic OS=Arabidopsis thaliana GN=PGK1 PE=1 SV=1
AT3G26650	P25856	0.326	0.001	plastid	Glyceraldehyde-3-phosphate dehydrogenase GAPA1, chloroplastic OS=Arabidopsis thaliana GN=GAPA1 PE=1 SV=3
AT1G79530	Q9SAJ6	0.383	0.009	plastid	Glyceraldehyde-3-phosphate dehydrogenase GAPCP1, chloroplastic OS=Arabidopsis thaliana GN=GAPCP1 PE=1 SV=1
AT2G01140	Q9ZU52	0.42	0.001	plastid	Fructose-bisphosphate aldolase 3, chloroplastic OS=Arabidopsis thaliana GN=FBA3 PE=1 SV=1
AT1G67740	O49347	0.701	0.002	plastid	Photosystem II core complex proteins psbY, chloroplastic OS=Arabidopsis thaliana GN=PSBY PE=2 SV=1
Protein
AT1G03740	Q9LR53	-1.544	0.001	nucleus	F21B7.34 OS=Arabidopsis thaliana GN=At1g03740 PE=2 SV=1
AT4G39710	Q9SCY3	-1.537	0.001	plastid	Photosynthetic NDsubunit of lumenal location 4, chloroplastic OS=Arabidopsis thaliana GN=PNSL4 PE=1 SV=1
AT3G15120	Q9LIM2	-1.301	0.001	nucleus	reversed P-loop containing nucleoside triphosphate hydrolases superfamily protein OS=Arabidopsis thaliana GN=At3g15120 PE=4 SV=1
AT5G59300	Q42540	-1.213	0.001	nucleus	Ubiquitin-conjugating enzyme E2 7 OS=Arabidopsis thaliana GN=UBC7 PE=1 SV=1
AT3G27160	A0A1I9LRJ3	-0.992	0.002	plastid	Ribosomal protein S21 family protein OS=Arabidopsis thaliana GN=GHS1 PE=3 SV=1
AT5G27700	Q3E902	-0.957	0.005	cytosol	40S ribosomal protein S21-2 OS=Arabidopsis thaliana GN=RPS21C PE=1 SV=2
AT5G13410	Q9LYR5	-0.922	0.001	plastid	Peptidyl-prolyl cis-trans isomerase FKBP19, chloroplastic OS=Arabidopsis thaliana GN=FKBP19 PE=1 SV=1
AT1G20810	Q9LM71	-0.921	0.001	plastid	Peptidyl-prolyl cis-trans isomerase FKBP18, chloroplastic OS=Arabidopsis thaliana GN=FKBP18 PE=1 SV=2
AT4G12120	Q9SZ77	-0.904	0.002	cytosol	Protein transport Sec1b OS=Arabidopsis thaliana GN=SEC1B PE=2 SV=3
AT1G18670	A0A1P8AQ94	-0.9	0.002	plasma membrane	reversed Protein kinase superfamily protein OS=Arabidopsis thaliana GN=IBS1 PE=4 SV=1
AT4G26555	Q944B0	-0.889	0.002	plastid	Peptidyl-prolyl cis-trans isomerase FKBP16-1, chloroplastic OS=Arabidopsis thaliana GN=FKBP16-1 PE=2 SV=1
AT5G24490	Q94K97	-0.817	0.001	plastid	30S ribosomal protein OS=Arabidopsis thaliana GN=At5g24490 PE=1 SV=1
AT3G56910	Q9LER7	-0.81	0.002	plastid	50S ribosomal protein 5, chloroplastic OS=Arabidopsis thaliana GN=PSRP5 PE=1 SV=1
AT3G44620	F4J355	-0.796	0.002	plastid	Protein-tyrosine phosphatase OS=Arabidopsis thaliana GN=At3g44620 PE=4 SV=1
AT4G30690	Q94B52	-0.751	0.001	plastid	Translation initiation factor IF3-4, chloroplastic OS=Arabidopsis thaliana GN=IF3-4 PE=2 SV=1
AT3G01480	Q9SSA5	-0.729	0.001	plastid	Peptidyl-prolyl cis-trans isomerase CYP38, chloroplastic OS=Arabidopsis thaliana GN=CYP38 PE=1 SV=1
AT3G12390	Q9LHG9	-0.727	0.002	nucleus	Nascent polypeptide-associated complex subunit alpha-like protein 1 OS=Arabidopsis thaliana GN=At3g12390 PE=1 SV=1
AT2G33450	O22795	-0.702	0.005	plastid	50S ribosomal protein L28, chloroplastic OS=Arabidopsis thaliana GN=RPL28 PE=2 SV=2
AT2G43560	O22870	-0.673	0.001	plastid	Peptidyl-prolyl cis-trans isomerase FKBP16-3, chloroplastic OS=Arabidopsis thaliana GN=FKBP16-3 PE=1 SV=2
AT3G27830	P36210	-0.661	0.001	plastid	50S ribosomal protein L12-1, chloroplastic OS=Arabidopsis thaliana GN=RPL12A PE=2 SV=1
AT5G37680	Q8W4C8	-0.648	0.004	plasma membrane	reversed ADP-ribosylation factor-like protein 8c OS=Arabidopsis thaliana GN=ARL8C PE=2 SV=1
AT3G17250	Q9LUU7	-0.616	0.003	mitochondrion	Probable protein phosphatase 2C 43 OS=Arabidopsis thaliana GN=At3g17250 PE=2 SV=1
AT1G75690	Q8GSJ6	-0.605	0.004	plastid	Protein disulfide-isomerase LQY1, chloroplastic OS=Arabidopsis thaliana GN=LQY1 PE=1 SV=1
AT3G27080	P82874	-0.596	0.008	mitochondrion	Mitochondrial import receptor subunit TOM20-3 OS=Arabidopsis thaliana GN=TOM20-3 PE=1 SV=1
AT3G10060	Q9SR70	-0.576	0.002	plastid	Peptidyl-prolyl cis-trans isomerase FKBP16-4, chloroplastic OS=Arabidopsis thaliana GN=FKBP16-4 PE=1 SV=1
AT2G36060	Q9SJ44	-0.56	0.006	cytosol	Ubiquitin-conjugating enzyme E2 variant 1C OS=Arabidopsis thaliana GN=UEV1C PE=1 SV=1
AT2G41620	O22224	-0.557	0.005	nucleus	Nuclear pore complex protein NUP93A OS=Arabidopsis thaliana GN=NUP93A PE=1 SV=2
AT2G25840	Q8RXE9	-0.556	0.005	plastid	Tryptophan--tRNA ligase, chloroplastic/mitochondrial OS=Arabidopsis thaliana GN=OVA4 PE=1 SV=1
AT3G27925	O22609	-0.555	0.001	plastid	Protease Do-like 1, chloroplastic OS=Arabidopsis thaliana GN=DEGP1 PE=1 SV=2
AT5G30510	Q93VC7	-0.554	0.001	plastid	30S ribosomal protein S1, chloroplastic OS=Arabidopsis thaliana GN=RPS1 PE=1 SV=1
AT5G45680	Q9SCY2	-0.553	0.001	plastid	Peptidyl-prolyl cis-trans isomerase FKBP13, chloroplastic OS=Arabidopsis thaliana GN=FKBP13 PE=1 SV=2
AT3G60370	Q0WRJ7	-0.519	0.003	plastid	Peptidyl-prolyl cis-trans isomerase FKBP20-2, chloroplastic OS=Arabidopsis thaliana GN=FKBP20-2 PE=1 SV=1
AT1G07320	O50061	-0.514	0.001	plastid	50S ribosomal protein L4, chloroplastic OS=Arabidopsis thaliana GN=RPL4 PE=2 SV=2
AT2G38140	O80439	-0.513	0.003	plastid	30S ribosomal protein S31, chloroplastic OS=Arabidopsis thaliana GN=RPS31 PE=1 SV=1
AT1G06380	Q9LMI1	-0.501	0.006	plastid	Ribosomal protein L1p/L10e family OS=Arabidopsis thaliana GN=At1g06380 PE=1 SV=1
AT5G40950	Q9FLN4	-0.5	0.002	plastid	50S ribosomal protein L27, chloroplastic OS=Arabidopsis thaliana GN=RPL27 PE=2 SV=1
AT3G56150	O49160	-0.489	0.002	nucleus,cytosol	Eukaryotic translation initiation factor 3 subunit C OS=Arabidopsis thaliana GN=TIF3C1 PE=1 SV=2
AT4G17740	O23614	-0.475	0.002	plastid	Carboxyl-terminal-processing peptidase 2, chloroplastic OS=Arabidopsis thaliana GN=CTPA2 PE=1 SV=1
AT4G20360	P17745	-0.469	0.006	plastid	Elongation factor Tu, chloroplastic OS=Arabidopsis thaliana GN=TUFA PE=1 SV=1
AT3G15190	Q9ASV6	-0.45	0.003	plastid	30S ribosomal protein S20, chloroplastic OS=Arabidopsis thaliana GN=RPS20 PE=2 SV=1
AT2G44650	O80504	-0.441	0.002	plastid	10 kDa chaperonin 2, chloroplastic OS=Arabidopsis thaliana GN=CPN10-2 PE=2 SV=1
AT3G54360	Q9M2V1	-0.436	0.003	nucleus	Protein NCA1 OS=Arabidopsis thaliana GN=NCA1 PE=1 SV=1
AT3G13120	Q9LK61	-0.421	0.008	plastid	30S ribosomal protein S10, chloroplastic OS=Arabidopsis thaliana GN=RPS10 PE=2 SV=1
AT1G64510	Q8VY91	-0.414	0.002	plastid	30S ribosomal protein S6 alpha, chloroplastic OS=Arabidopsis thaliana GN=RPS6 PE=2 SV=1
AT4G29060	Q9SZD6	-0.409	0.001	plastid	Elongation factor Ts, mitochondrial OS=Arabidopsis thaliana GN=emb2726 PE=2 SV=1
AT1G62750	Q9SI75	-0.408	0.001	plastid	Elongation factor G, chloroplastic OS=Arabidopsis thaliana GN=CPEFG PE=1 SV=1
AT5G12110	Q84WM9	-0.402	0.004	cytosol	Elongation factor 1-beta 1 OS=Arabidopsis thaliana GN=At5g12110 PE=2 SV=2
AT5G20720	O65282	-0.399	0.001	plastid	20 kDa chaperonin, chloroplastic OS=Arabidopsis thaliana GN=CPN20 PE=1 SV=2
AT2G45740	O80845	-0.398	0.003	peroxisome	Peroxisomal membrane protein 11D OS=Arabidopsis thaliana GN=PEX11D PE=1 SV=2
AT5G47190	Q8RXX5	-0.395	0.005	plastid	50S ribosomal protein L19-2, chloroplastic OS=Arabidopsis thaliana GN=At5g47190 PE=2 SV=1
AT1G75350	Q9FWS4	-0.384	0.002	plastid	50S ribosomal protein L31, chloroplastic OS=Arabidopsis thaliana GN=RPL31 PE=2 SV=1
AT1G48350	Q9SX68	-0.375	0.003	plastid	50S ribosomal protein L18, chloroplastic OS=Arabidopsis thaliana GN=RPL18 PE=2 SV=1
AT2G24060	O82234	-0.352	0.003	plastid	Translation initiation factor IF3-2, chloroplastic OS=Arabidopsis thaliana GN=IF3-2 PE=2 SV=1
AT1G79850	P16180	-0.345	0.003	plastid	30S ribosomal protein S17, chloroplastic OS=Arabidopsis thaliana GN=RPS17 PE=1 SV=1
AT4G25130	P54150	-0.338	0.002	plastid	Peptide methionine sulfoxide reductase A4, chloroplastic OS=Arabidopsis thaliana GN=MSR4 PE=1 SV=2
AT3G13470	Q9LJE4	-0.331	0.003	plastid	Chaperonin 60 subunit beta 2, chloroplastic OS=Arabidopsis thaliana GN=CPN60B2 PE=1 SV=1
ATCG00800	P56798	-0.331	0.002	plastid	30S ribosomal protein S3, chloroplastic OS=Arabidopsis thaliana GN=rps3 PE=3 SV=1
AT5G17710	Q9XQC7	-0.329	0.001	plastid	GrpE protein homolog OS=Arabidopsis thaliana GN=grpE PE=2 SV=1
AT5G23120	O82660	-0.324	0.001	plastid	Photosystem II stability/assembly factor HCF136, chloroplastic OS=Arabidopsis thaliana GN=HCF136 PE=1 SV=1
AT2G33800	P93014	-0.302	0.001	plastid	30S ribosomal protein S5, chloroplastic OS=Arabidopsis thaliana GN=rps5 PE=2 SV=1
AT3G46560	Q9XGX9	0.302	0.01	mitochondrion	Mitochondrial import inner membrane translocase subunit TIM9 OS=Arabidopsis thaliana GN=TIM9 PE=1 SV=2
AT3G14290	Q42134	0.303	0.009	nucleus,cytosol	Proteasome subunit alpha type-5-B OS=Arabidopsis thaliana GN=PAE2 PE=1 SV=2
AT4G16720	O23515	0.305	0.008	cytosol	60S ribosomal protein L15-1 OS=Arabidopsis thaliana GN=RPL15A PE=2 SV=1
AT3G23990	P29197	0.307	0.001	mitochondrion	Chaperonin CPN60, mitochondrial OS=Arabidopsis thaliana GN=CPN60 PE=1 SV=2
AT3G03960	Q94K05	0.308	0.002	cytosol	T-complex protein 1 subunit theta OS=Arabidopsis thaliana GN=CCT8 PE=1 SV=1
AT5G56680	Q9SW96	0.309	0.004	cytosol	Asparagine--tRNA ligase, cytoplasmic 1 OS=Arabidopsis thaliana GN=SYNC1 PE=1 SV=1
AT1G20200	Q9LNU4	0.31	0.004	nucleus,cytosol	26S proteasome non-ATPase regulatory subunit 3 homolog A OS=Arabidopsis thaliana GN=RPN3A PE=1 SV=3
AT4G24820	Q93Y35	0.31	0.002	nucleus,cytosol	26S proteasome non-ATPase regulatory subunit 6 homolog OS=Arabidopsis thaliana GN=RPN7 PE=1 SV=1
AT3G11830	Q9SF16	0.311	0.001	cytosol	T-complex protein 1 subunit eta OS=Arabidopsis thaliana GN=CCT7 PE=1 SV=1
AT5G26710	O82462	0.312	0.008	cytosol	Glutamate--tRNA ligase, cytoplasmic OS=Arabidopsis thaliana GN=At5g26710 PE=1 SV=1
AT2G33210	Q8L7B5	0.314	0.002	mitochondrion	Chaperonin CPN60-like 1, mitochondrial OS=Arabidopsis thaliana GN=At2g33210 PE=1 SV=1
AT5G52650	Q9LTF2	0.315	0.004	cytosol	40S ribosomal protein S10-3 OS=Arabidopsis thaliana GN=RPS10C PE=2 SV=2
AT2G30110	P93028	0.322	0.001	cytosol	Ubiquitin-activating enzyme E1 1 OS=Arabidopsis thaliana GN=UBA1 PE=1 SV=1
AT3G20000	Q9LHE5	0.322	0.009	mitochondrion	Mitochondrial import receptor subunit TOM40-1 OS=Arabidopsis thaliana GN=TOM40-1 PE=1 SV=3
AT1G25490	Q38845	0.323	0.003	plasma membrane	Serine/threonine-protein phosphatase 2A 65 kDa regulatory subunit A alpha isoform OS=Arabidopsis thaliana GN=PP2AA1 PE=1 SV=1
AT5G64050	Q9FEA2	0.323	0.003	mitochondrion,plastid	Glutamate--tRNA ligase, chloroplastic/mitochondrial OS=Arabidopsis thaliana GN=OVA3 PE=1 SV=1
AT5G02500	P22953	0.324	0.009	cytosol	Probable mediator of RNA polymerase II transcription subunit 37e OS=Arabidopsis thaliana GN=MED37E PE=1 SV=3
AT5G26830	O04630	0.326	0.002	mitochondrion,plastid	Threonine--tRNA ligase, mitochondrial 1 OS=Arabidopsis thaliana GN=THRRS PE=1 SV=3
AT3G25520	Q8LBI1	0.328	0.003	cytosol	60S ribosomal protein L5-1 OS=Arabidopsis thaliana GN=ATL5 PE=1 SV=2
AT5G66140	O24616	0.33	0.004	nucleus,cytosol	Proteasome subunit alpha type-7-B OS=Arabidopsis thaliana GN=PAD2 PE=1 SV=2
AT2G18110	Q9SI20	0.332	0.008	cytosol	Elongation factor 1-delta 2 OS=Arabidopsis thaliana GN=At2g18110 PE=1 SV=1
AT1G57720	Q9FVT2	0.333	0.001	cytosol	Probable elongation factor 1-gamma 2 OS=Arabidopsis thaliana GN=At1g57720 PE=1 SV=1
AT3G57290	Q9C5Z3	0.333	0.002	cytosol	Eukaryotic translation initiation factor 3 subunit E OS=Arabidopsis thaliana GN=TIF3E1 PE=1 SV=1
AT1G64520	Q9SGW3	0.337	0.002	nucleus,cytosol	26S proteasome non-ATPase regulatory subunit 8 homolog A OS=Arabidopsis thaliana GN=RPN12A PE=1 SV=1
AT5G17020	Q9SMV6	0.338	0.008	nucleus	Protein EXPORTIN 1A OS=Arabidopsis thaliana GN=XPO1 PE=1 SV=1
AT2G20140	Q9SL67	0.343	0.002	nucleus,cytosol	26S proteasome regulatory subunit 4 homolog B OS=Arabidopsis thaliana GN=RPT2B PE=1 SV=1
AT3G45030	P49200	0.346	0.006	cytosol	40S ribosomal protein S20-1 OS=Arabidopsis thaliana GN=RPS20A PE=2 SV=2
AT5G20890	Q940P8	0.346	0.002	cytosol	T-complex protein 1 subunit beta OS=Arabidopsis thaliana GN=CCT2 PE=1 SV=1
AT3G13490	Q9LJE2	0.348	0.006	mitochondrion,plastid	Lysine--tRNA ligase, chloroplastic/mitochondrial OS=Arabidopsis thaliana GN=OVA5 PE=2 SV=1
AT5G20000	Q94BQ2	0.349	0.004	nucleus,cytosol	26S proteasome regulatory subunit 8 homolog B OS=Arabidopsis thaliana GN=RPT6B PE=1 SV=1
AT3G18190	Q9LV21	0.35	0.001	cytosol	T-complex protein 1 subunit delta OS=Arabidopsis thaliana GN=CCT4 PE=1 SV=1
AT1G54270	P41377	0.351	0.002	cytosol	Eukaryotic initiation factor 4A-2 OS=Arabidopsis thaliana GN=TIF4A-2 PE=1 SV=1
AT1G09620	F4I116	0.353	0.001	cytosol	Leucine--tRNA ligase, cytoplasmic OS=Arabidopsis thaliana GN=At1g09620 PE=1 SV=1
AT2G27020	O23715	0.357	0.002	nucleus,cytosol	Proteasome subunit alpha type-3 OS=Arabidopsis thaliana GN=PAG1 PE=1 SV=2
AT3G52500	Q9SVD1	0.357	0.002	extracellular	At3g52500 OS=Arabidopsis thaliana GN=F22O6_120 PE=2 SV=1
AT1G61570	Q9XH48	0.359	0.01	mitochondrion	Mitochondrial import inner membrane translocase subunit TIM13 OS=Arabidopsis thaliana GN=TIM13 PE=1 SV=2
AT1G43170	P17094	0.361	0.002	cytosol	60S ribosomal protein L3-1 OS=Arabidopsis thaliana GN=ARP1 PE=1 SV=5
AT5G26360	Q84WV1	0.362	0.002	cytosol	T-complex protein 1 subunit gamma OS=Arabidopsis thaliana GN=CCT3 PE=1 SV=1
AT3G61110	Q9M2F1	0.365	0.005	cytosol	40S ribosomal protein S27-2 OS=Arabidopsis thaliana GN=RPS27B PE=2 SV=2
AT3G18740	Q9LSA3	0.366	0.006	cytosol	60S ribosomal protein L30-3 OS=Arabidopsis thaliana GN=RPL30C PE=3 SV=1
AT2G20580	Q9SIV2	0.368	0.001	nucleus,cytosol	26S proteasome non-ATPase regulatory subunit 2 homolog A OS=Arabidopsis thaliana GN=RPN1A PE=1 SV=2
AT3G24830	Q9LRX8	0.372	0.003	cytosol	60S ribosomal protein L13a-2 OS=Arabidopsis thaliana GN=RPL13AB PE=2 SV=1
AT1G56070	Q9ASR1	0.383	0.001	cytosol	longation factor 2 OS=Arabidopsis thaliana GN=LOS1 PE=1 SV=1
AT5G20290	Q93VG5	0.384	0.002	nucleus,cytosol	40S ribosomal protein S8-1 OS=Arabidopsis thaliana GN=RPS8A PE=1 SV=1
AT2G41790	O22941	0.386	0.002	peroxisome	Insulin-degrading enzyme-like 1, peroxisomal OS=Arabidopsis thaliana GN=PXM16 PE=2 SV=1
AT4G17100	F4JNE0	0.386	0.001	cytosol	Poly(U)-specific endoribonuclease-B protein OS=Arabidopsis thaliana GN=At4g17100 PE=4 SV=1
AT5G45620	Q8RWF0	0.388	0.006	nucleus,cytosol	26S proteasome non-ATPase regulatory subunit 13 homolog A OS=Arabidopsis thaliana GN=RPN9A PE=1 SV=1
AT2G27600	Q9ZNT0	0.389	0.005	cytosol	Protein SUPPRESSOR OF K(+) TRANSPORT GROWTDEFECT 1 OS=Arabidopsis thaliana GN=SKD1 PE=1 SV=1
AT4G05420	Q9M0V3	0.394	0.01	nucleus	DNA damage-binding protein 1a OS=Arabidopsis thaliana GN=DDB1A PE=1 SV=1
AT2G47110	P59232	0.395	0.008	cytosol	Ubiquitin-40S ribosomal protein S27a-2 OS=Arabidopsis thaliana GN=RPS27AB PE=2 SV=2
AT5G27470	Q39230	0.396	0.001	cytosol	Serine--tRNA ligase, cytoplasmic OS=Arabidopsis thaliana GN=At5g27470 PE=2 SV=1
AT3G47370	Q9STY6	0.397	0.005	cytosol	40S ribosomal protein S20-2 OS=Arabidopsis thaliana GN=RPS20B PE=2 SV=1
AT1G58380	Q8L8Y0	0.399	0.003	cytosol	40S ribosomal protein S2-1 OS=Arabidopsis thaliana GN=RPS2A PE=2 SV=2
AT3G11710	Q9ZPI1	0.401	0.001	cytosol	Lysine--tRNA ligase, cytoplasmic OS=Arabidopsis thaliana GN=At3g11710 PE=1 SV=1
AT2G46520	Q9ZPY7	0.405	0.003	nucleus,cytosol	Exportin-2 OS=Arabidopsis thaliana GN=CAS PE=2 SV=1
AT4G36760	A0A1P8B667	0.405	0.002	cytosol	Aminopeptidase P1 OS=Arabidopsis thaliana GN=APP1 PE=1 SV=1
AT1G10940	P43291	0.407	0.004	cytosol	Serine/threonine-protein kinase SRK2A OS=Arabidopsis thaliana GN=SRK2A PE=1 SV=1
AT5G09900	Q9FIB6	0.407	0.001	nucleus,cytosol	26S proteasome non-ATPase regulatory subunit 12 homolog A OS=Arabidopsis thaliana GN=RPN5A PE=1 SV=1
AT2G41840	P49688	0.411	0.003	cytosol	40S ribosomal protein S2-3 OS=Arabidopsis thaliana GN=RPS2C PE=1 SV=2
AT3G08943	F4IYK3	0.415	0.01	nucleus,cytosol	ARM repeat superfamily protein OS=Arabidopsis thaliana GN=At3g08943 PE=1 SV=2
AT3G09630	Q9SF40	0.416	0.002	cytosol	60S ribosomal protein L4-1 OS=Arabidopsis thaliana GN=RPL4A PE=1 SV=1
AT1G03230	Q9ZVS5	0.416	0.003	extracellular	Eukaryotic aspartyl protease family protein OS=Arabidopsis thaliana GN=At1g03230 PE=2 SV=1
AT1G70600	P49637	0.416	0.004	cytosol	60S ribosomal protein L27a-3 OS=Arabidopsis thaliana GN=RPL27AC PE=2 SV=2
AT4G13780	Q9SVN5	0.417	0.002	cytosol	Methionine--tRNA ligase, cytoplasmic OS=Arabidopsis thaliana GN=At4g13780 PE=2 SV=1
AT3G58700	P42794	0.42	0.002	cytosol	60S ribosomal protein L11-2 OS=Arabidopsis thaliana GN=RPL11B PE=2 SV=2
AT1G09640	O04487	0.422	0.001	cytosol	Probable elongation factor 1-gamma 1 OS=Arabidopsis thaliana GN=At1g09640 PE=1 SV=1
AT4G31180	Q9M084	0.422	0.001	cytosol	Aspartate--tRNA ligase 2, cytoplasmic OS=Arabidopsis thaliana GN=IBI1 PE=1 SV=1
AT1G69410	Q9C505	0.423	0.003	cytosol	Eukaryotic translation initiation factor 5A-3 OS=Arabidopsis thaliana GN=ELF5A-3 PE=2 SV=1
AT2G26140	O80983	0.424	0.007	mitochondrion	ATP-dependent zinc metalloprotease FTS4, mitochondrial OS=Arabidopsis thaliana GN=FTSH4 PE=1 SV=2
AT4G00100	P59224	0.426	0.008	cytosol	40S ribosomal protein S13-2 OS=Arabidopsis thaliana GN=RPS13B PE=2 SV=1
AT3G53740	Q9M352	0.427	0.009	cytosol	60S ribosomal protein L36-2 OS=Arabidopsis thaliana GN=RPL36B PE=3 SV=1
AT5G46210	Q8LGH4	0.43	0.007	cytosol	Cullin-4 OS=Arabidopsis thaliana GN=CUL4 PE=1 SV=1
AT5G41520	Q9FFS8	0.43	0.003	cytosol	40S ribosomal protein S10-2 OS=Arabidopsis thaliana GN=RPS10B PE=2 SV=1
AT1G27970	Q9C7F5	0.432	0.002	nucleus	Nuclear transport factor 2B OS=Arabidopsis thaliana GN=NTF2B PE=1 SV=1
AT3G02530	Q9M888	0.436	0.009	cytosol	T-complex protein 1 subunit zeta 1 OS=Arabidopsis thaliana GN=CCT6A PE=1 SV=1
AT1G24510	O04450	0.437	0.001	cytosol	T-complex protein 1 subunit epsilon OS=Arabidopsis thaliana GN=CCT5 PE=1 SV=1
AT1G07770	P42798	0.442	0.002	cytosol	40S ribosomal protein S15a-1 OS=Arabidopsis thaliana GN=RPS15AA PE=2 SV=2
AT5G02870	P49691	0.442	0.003	cytosol	60S ribosomal protein L4-2 OS=Arabidopsis thaliana GN=RPL4D PE=1 SV=2
AT5G06460	P92974	0.444	0.008	nucleus	Ubiquitin-activating enzyme E1 2 OS=Arabidopsis thaliana GN=UBA2 PE=1 SV=1
AT4G14800	O24633	0.445	0.007	cytosol,vacuole	Proteasome subunit beta type-2-B OS=Arabidopsis thaliana GN=PBD2 PE=1 SV=1
AT3G60240	Q76E23	0.446	0.01	cytosol	Eukaryotic translation initiation factor 4G OS=Arabidopsis thaliana GN=EIF4G PE=1 SV=2
AT5G15200	Q9LXG1	0.448	0.001	cytosol	40S ribosomal protein S9-1 OS=Arabidopsis thaliana GN=RPS9B PE=1 SV=1
AT5G10540	Q949P2	0.459	0.006	cytosol	Probable cytosolic oligopeptidase A OS=Arabidopsis thaliana GN=CYOP PE=1 SV=1
AT2G34480	P51418	0.465	0.004	cytosol	60S ribosomal protein L18a-2 OS=Arabidopsis thaliana GN=RPL18AB PE=1 SV=2
AT1G11910	O65390	0.465	0.001	vacuole	Aspartic proteinase A1 OS=Arabidopsis thaliana GN=APA1 PE=1 SV=1
AT5G57870	Q93ZT6	0.471	0.001	nucleus,cytosol	Eukaryotic translation initiation factor isoform 4G-1 OS=Arabidopsis thaliana GN=EIF(ISO)4G1 PE=1 SV=1
AT1G29150	Q9LP45	0.472	0.006	nucleus,cytosol	26S proteasome non-ATPase regulatory subunit 11 homolog OS=Arabidopsis thaliana GN=RPN6 PE=1 SV=1
AT1G56450	Q7DLR9	0.475	0.004	nucleus,cytosol	Proteasome subunit beta type-4 OS=Arabidopsis thaliana GN=PBG1 PE=1 SV=2
AT3G53870	Q9M339	0.475	0.006	cytosol	40S ribosomal protein S3-2 OS=Arabidopsis thaliana GN=RPS3B PE=1 SV=1
AT3G62870	Q9LZH9	0.475	0.002	cytosol	60S ribosomal protein L7a-2 OS=Arabidopsis thaliana GN=RPL7AB PE=2 SV=1
AT4G10320	F4JLM5	0.481	0.001	cytosol	Isoleucine--tRNA ligase, cytoplasmic OS=Arabidopsis thaliana GN=At4g10320 PE=2 SV=1
AT5G16620	Q9FMD5	0.482	0.002	plastid	Protein TIC 40, chloroplastic OS=Arabidopsis thaliana GN=TIC40 PE=1 SV=1
AT5G17170	Q9FFJ2	0.485	0.003	plastid	Rubredoxin family protein OS=Arabidopsis thaliana GN=ENH1 PE=2 SV=1
AT1G50250	Q39102	0.487	0.007	plastid	ATP-dependent zinc metalloprotease FTS1, chloroplastic OS=Arabidopsis thaliana GN=FTSH1 PE=1 SV=2
AT1G53750	Q9SSB5	0.487	0.002	nucleus,cytosol	26S proteasome regulatory subunit 7 homolog A OS=Arabidopsis thaliana GN=RPT1A PE=1 SV=1
AT2G32850	Q8H0Z0	0.488	0.007	nucleus	Protein kinase superfamily protein OS=Arabidopsis thaliana GN=At2g32850 PE=2 SV=1
AT1G51710	Q949Y0	0.488	0.007	cytosol	Ubiquitin carboxyl-terminal hydrolase 6 OS=Arabidopsis thaliana GN=UBP6 PE=1 SV=1
AT1G45000	Q9MAK9	0.493	0.002	nucleus,cytosol	26S proteasome regulatory subunit S10B homolog B OS=Arabidopsis thaliana GN=RPT4B PE=1 SV=1
AT2G29530	Q9ZW33	0.494	0.006	mitochondrion	Mitochondrial import inner membrane translocase subunit TIM10 OS=Arabidopsis thaliana GN=TIM10 PE=1 SV=1
AT3G02560	Q9M885	0.503	0.004	cytosol	40S ribosomal protein S7-2 OS=Arabidopsis thaliana GN=RPS7B PE=2 SV=1
ATCG00065	P62126	0.508	0.005	plastid	30S ribosomal protein S12, chloroplastic OS=Arabidopsis thaliana GN=rps12-A PE=2 SV=2
AT2G24200	P30184	0.525	0.001	cytosol	Leucine aminopeptidase 1 OS=Arabidopsis thaliana GN=LAP1 PE=1 SV=1
AT3G25800	Q38950	0.533	0.003	cytosol	Serine/threonine-protein phosphatase 2A 65 kDa regulatory subunit A beta isoform OS=Arabidopsis thaliana GN=PP2AA2 PE=1 SV=2
AT5G43970	Q9FNC9	0.534	0.006	mitochondrion	Mitochondrial import receptor subunit TOM9-2 OS=Arabidopsis thaliana GN=TOM9-2 PE=1 SV=3
AT3G05560	Q9M9W1	0.534	0.005	cytosol	60S ribosomal protein L22-2 OS=Arabidopsis thaliana GN=RPL22B PE=2 SV=1
AT4G20980	P56820	0.535	0.002	cytosol	Eukaryotic translation initiation factor 3 subunit D OS=Arabidopsis thaliana GN=TIF3D1 PE=1 SV=1
AT5G08260	Q9LEY1	0.536	0.002	extracellular	Serine carboxypeptidase-like 35 OS=Arabidopsis thaliana GN=SCPL35 PE=2 SV=1
AT4G27090	Q9T043	0.536	0.002	cytosol	60S ribosomal protein L14-2 OS=Arabidopsis thaliana GN=RPL14B PE=1 SV=1
AT3G62120	Q9M1R2	0.537	0.002	cytosol	Proline--tRNA ligase, cytoplasmic OS=Arabidopsis thaliana GN=At3g62120 PE=1 SV=1
AT5G27770	Q9FE58	0.541	0.002	cytosol	60S ribosomal protein L22-3 OS=Arabidopsis thaliana GN=RPL22C PE=2 SV=1
AT1G48830	Q9C514	0.543	0.001	cytosol	40S ribosomal protein S7-1 OS=Arabidopsis thaliana GN=RPS7A PE=2 SV=1
AT3G13920	P41376	0.549	0.002	cytosol	Eukaryotic initiation factor 4A-1 OS=Arabidopsis thaliana GN=TIF4A-1 PE=1 SV=1
AT1G14610	P93736	0.55	0.001	mitochondrion	Valine--tRNA ligase, mitochondrial 1 OS=Arabidopsis thaliana GN=TWN2 PE=1 SV=2
AT1G16890	Q9FZ48	0.563	0.004	golgi	Ubiquitin-conjugating enzyme E2 36 OS=Arabidopsis thaliana GN=UBC36 PE=1 SV=1
AT3G52580	P42036	0.563	0.002	cytosol	40S ribosomal protein S14-3 OS=Arabidopsis thaliana GN=RPS14C PE=2 SV=2
AT5G67360	O65351	0.569	0.001	extracellular	Subtilisin-like protease SBT1.7 OS=Arabidopsis thaliana GN=SBT1.7 PE=1 SV=1
AT3G07100	Q9SFU0	0.572	0.005	endoplasmic reticulum	Protein transport protein Sec24-like At3g07100 OS=Arabidopsis thaliana GN=At3g07100 PE=2 SV=2
AT3G60770	P59223	0.575	0.002	cytosol	40S ribosomal protein S13-1 OS=Arabidopsis thaliana GN=RPS13A PE=2 SV=1
AT2G21270	A8MQW3	0.576	0.004	cytosol	AT2G21270 protein OS=Arabidopsis thaliana GN=UFD1 PE=2 SV=1
AT3G20050	P28769	0.576	0.001	cytosol	T-complex protein 1 subunit alpha OS=Arabidopsis thaliana GN=CCT1 PE=1 SV=1
AT1G65590	Q8L7S6	0.579	0.005	extracellular,plasma membrane	Beta-hexosaminidase 3 OS=Arabidopsis thaliana GN=HEXO3 PE=1 SV=1
AT1G13060	O23717	0.579	0.003	nucleus,cytosol	Proteasome subunit beta type-5-A OS=Arabidopsis thaliana GN=PBE1 PE=1 SV=1
AT3G04840	Q9CAV0	0.587	0.001	cytosol	40S ribosomal protein S3a-1 OS=Arabidopsis thaliana GN=RPS3AA PE=1 SV=3
AT2G04390	P49205	0.592	0.001	cytosol	40S ribosomal protein S17-1 OS=Arabidopsis thaliana GN=RPS17A PE=2 SV=3
AT1G60780	O22715	0.593	0.002	golgi	AP-1 complex subunit mu-2 OS=Arabidopsis thaliana GN=AP1M2 PE=1 SV=1
AT2G40510	Q8LPJ7	0.593	0.002	cytosol	40S ribosomal protein S26-2 OS=Arabidopsis thaliana GN=RPS26B PE=2 SV=2
AT3G05590	P42791	0.596	0.001	cytosol	60S ribosomal protein L18-2 OS=Arabidopsis thaliana GN=RPL18B PE=1 SV=2
AT1G17720	Q39247	0.602	0.004	cytosol	Serine/threonine protein phosphatase 2A 55 kDa regulatory subunit B beta isoform OS=Arabidopsis thaliana GN=PP2AB2 PE=1 SV=1
AT1G14320	Q93VT9	0.615	0.002	cytosol	60S ribosomal protein L10-1 OS=Arabidopsis thaliana GN=RPL10A PE=1 SV=1
AT2G03640	F4IT98	0.618	0.006	nucleus	Nuclear transport factor 2 (NTF2) family protein witRNA binding (RRM-RBD-RNP motifs) domain-containing protein OS=Arabidopsis thaliana GN=At2g03640 PE=4 SV=1
AT3G04920	Q9SS17	0.618	0.004	cytosol	40S ribosomal protein S24-1 OS=Arabidopsis thaliana GN=RPS24A PE=2 SV=1
AT5G61170	Q9FNP8	0.62	0.003	cytosol	40S ribosomal protein S19-3 OS=Arabidopsis thaliana GN=RPS19C PE=2 SV=1
AT2G39390	O80626	0.623	0.004	cytosol	60S ribosomal protein L35-2 OS=Arabidopsis thaliana GN=RPL35B PE=2 SV=1
AT5G20920	Q41969	0.643	0.004	cytosol	Eukaryotic translation initiation factor 2 subunit beta OS=Arabidopsis thaliana GN=EIF2B PE=1 SV=3
AT5G20160	F4K455	0.654	0.003	nucleus	Ribosomal protein L7Ae/L30e/S12e/Gadd45 family protein OS=Arabidopsis thaliana GN=At5g20160 PE=4 SV=1
AT3G11940	P51427	0.659	0.002	cytosol	40S ribosomal protein S5-2 OS=Arabidopsis thaliana GN=RPS5B PE=1 SV=2
AT2G09990	Q9SK22	0.66	0.003	cytosol	40S ribosomal protein S16-1 OS=Arabidopsis thaliana GN=RPS16A PE=2 SV=1
AT1G70490	P0DH91	0.666	0.001	endoplasmic reticulum	ADP-ribosylation factor 2-B OS=Arabidopsis thaliana GN=ARF2-B PE=2 SV=1
AT1G26880	Q42351	0.667	0.002	nucleus,cytosol	60S ribosomal protein L34-1 OS=Arabidopsis thaliana GN=RPL34A PE=2 SV=1
AT1G74050	Q9C9C5	0.68	0.001	cytosol	60S ribosomal protein L6-3 OS=Arabidopsis thaliana GN=RPL6C PE=2 SV=1
AT4G16190	Q9SUL1	0.684	0.003	vacuole	Probable cysteine protease RD19C OS=Arabidopsis thaliana GN=RD19C PE=2 SV=1
AT1G74270	Q9C912	0.685	0.002	cytosol	60S ribosomal protein L35a-3 OS=Arabidopsis thaliana GN=RPL35AC PE=3 SV=1
AT3G02080	Q9SGA6	0.685	0.003	cytosol	40S ribosomal protein S19-1 OS=Arabidopsis thaliana GN=RPS19A PE=2 SV=1
AT3G49910	P51414	0.687	0.001	cytosol	60S ribosomal protein L26-1 OS=Arabidopsis thaliana GN=RPL26A PE=2 SV=2
AT5G07090	P49204	0.689	0.001	cytosol	40S ribosomal protein S4-2 OS=Arabidopsis thaliana GN=RPS4B PE=2 SV=4
AT4G34670	Q42262	0.69	0.001	cytosol	40S ribosomal protein S3a-2 OS=Arabidopsis thaliana GN=RPS3AB PE=2 SV=3
AT1G18540	Q9FZ76	0.691	0.002	cytosol	60S ribosomal protein L6-1 OS=Arabidopsis thaliana GN=RPL6A PE=2 SV=1
AT3G11510	Q9CAX6	0.696	0.003	cytosol	40S ribosomal protein S14-2 OS=Arabidopsis thaliana GN=RPS14B PE=1 SV=1
AT5G56710	P51420	0.712	0.003	cytosol	60S ribosomal protein L31-3 OS=Arabidopsis thaliana GN=RPL31C PE=3 SV=2
AT2G36160	Q9SIH0	0.724	0.003	cytosol	40S ribosomal protein S14-1 OS=Arabidopsis thaliana GN=RPS14A PE=1 SV=1
AT2G18020	P46286	0.73	0.001	cytosol	60S ribosomal protein L8-1 OS=Arabidopsis thaliana GN=RPL8A PE=1 SV=2
AT2G13540	Q9SIU2	0.734	0.003	cytosol	Nuclear cap-binding protein subunit 1 OS=Arabidopsis thaliana GN=ABH1 PE=1 SV=2
AT5G54990	Q9FFT1	0.734	0.003	nucleus	RING/U-box superfamily protein OS=Arabidopsis thaliana GN=MBG8.26 PE=4 SV=1
AT5G09510	Q9FY64	0.743	0.003	cytosol	40S ribosomal protein S15-4 OS=Arabidopsis thaliana GN=RPS15D PE=2 SV=1
AT5G27850	Q940B0	0.746	0.003	cytosol	60S ribosomal protein L18-3 OS=Arabidopsis thaliana GN=RPL18C PE=2 SV=1
AT3G48930	P16181	0.757	0.002	cytosol	40S ribosomal protein S11-1 OS=Arabidopsis thaliana GN=RPS11A PE=2 SV=1
AT3G09500	Q9SF53	0.768	0.002	cytosol	60S ribosomal protein L35-1 OS=Arabidopsis thaliana GN=RPL35A PE=2 SV=1
AT3G07110	Q9SFU1	0.774	0.001	cytosol	60S ribosomal protein L13a-1 OS=Arabidopsis thaliana GN=RPL13AA PE=2 SV=1
AT5G48760	Q9FKC0	0.777	0.002	cytosol	60S ribosomal protein L13a-4 OS=Arabidopsis thaliana GN=RPL13AD PE=2 SV=1
AT2G20450	Q9SIM4	0.781	0.001	cytosol	60S ribosomal protein L14-1 OS=Arabidopsis thaliana GN=RPL14A PE=2 SV=1
AT1G03220	Q9ZVS4	0.787	0.002	extracellular	Eukaryotic aspartyl protease family protein OS=Arabidopsis thaliana GN=At1g03220 PE=2 SV=1
AT4G15000	P51419	0.787	0.001	cytosol	60S ribosomal protein L27-3 OS=Arabidopsis thaliana GN=RPL27C PE=2 SV=2
AT2G01250	P60040	0.799	0.001	cytosol	60S ribosomal protein L7-2 OS=Arabidopsis thaliana GN=RPL7B PE=1 SV=1
AT4G39200	Q9T029	0.803	0.002	nucleus,cytosol	40S ribosomal protein S25-4 OS=Arabidopsis thaliana GN=RPS25E PE=3 SV=1
AT2G44120	P60039	0.806	0.001	cytosol	60S ribosomal protein L7-3 OS=Arabidopsis thaliana GN=RPL7C PE=2 SV=1
AT5G02960	P49201	0.809	0.002	cytosol	40S ribosomal protein S23-2 OS=Arabidopsis thaliana GN=RPS23B PE=2 SV=2
AT1G27400	Q93VI3	0.842	0.001	nucleus,plastid,cytosol	60S ribosomal protein L17-1 OS=Arabidopsis thaliana GN=RPL17A PE=2 SV=1
AT1G04480	P49690	0.845	0.001	nucleus,cytosol	60S ribosomal protein L23 OS=Arabidopsis thaliana GN=RPL23A PE=2 SV=3
AT2G27530	P59230	0.853	0.002	cytosol	60S ribosomal protein L10a-2 OS=Arabidopsis thaliana GN=RPL10AB PE=1 SV=1
AT1G22780	P34788	0.895	0.001	cytosol	40S ribosomal protein S18 OS=Arabidopsis thaliana GN=RPS18A PE=1 SV=1
AT2G05920	Q9ZUF6	0.902	0.001	extracellular	Subtilisin-like protease SBT1.8 OS=Arabidopsis thaliana GN=SBT1.8 PE=1 SV=1
AT1G09590	Q43291	0.93	0.001	cytosol	60S ribosomal protein L21-1 OS=Arabidopsis thaliana GN=RPL21A PE=2 SV=2
AT2G19730	O82204	1.057	0.002	cytosol	60S ribosomal protein L28-1 OS=Arabidopsis thaliana GN=RPL28A PE=1 SV=1
AT5G28060	Q8LC83	1.093	0.002	cytosol	40S ribosomal protein S24-2 OS=Arabidopsis thaliana GN=RPS24B PE=2 SV=2
AT1G04270	Q08112	1.18	0.001	cytosol	40S ribosomal protein S15-1 OS=Arabidopsis thaliana GN=RPS15A PE=2 SV=1
AT5G16130	Q8LD03	1.475	0.001	cytosol	40S ribosomal protein S7-3 OS=Arabidopsis thaliana GN=RPS7C PE=1 SV=2
AT5G23740	P42733	1.53	0.002	cytosol	40S ribosomal protein S11-3 OS=Arabidopsis thaliana GN=RPS11C PE=2 SV=2
AT2G37190	P50883	1.539	0.001	cytosol	60S ribosomal protein L12-1 OS=Arabidopsis thaliana GN=RPL12A PE=2 SV=2
AT5G15250	Q1PDW5	3.244	0.001	plastid	ATP-dependent zinc metalloprotease FTS6, chloroplastic OS=Arabidopsis thaliana GN=FTSH6 PE=2 SV=1
Redox metabolism
AT2G04700	Q9SJ89	-0.805	0.001	plastid	Ferredoxin-thioredoxin reductase catalytic chain, chloroplastic OS=Arabidopsis thaliana GN=FTRC PE=2 SV=1
AT4G35090	P25819	-0.756	0.001	peroxisome	Catalase-2 OS=Arabidopsis thaliana GN=CAT2 PE=1 SV=3
AT5G16400	Q9XFH9	-0.715	0.001	plastid	Thioredoxin F2, chloroplastic OS=Arabidopsis thaliana GN=At5g16400/TRXF2 PE=2 SV=1
AT1G03680	O48737	-0.697	0.001	plastid	Thioredoxin M1, chloroplastic OS=Arabidopsis thaliana GN=At1g03680/TRXM1 PE=2 SV=1
AT3G26060	Q9LU86	-0.675	0.001	plastid	Peroxiredoxin Q, chloroplastic OS=Arabidopsis thaliana GN=PRXQ PE=1 SV=1
AT1G50320	Q8LD49	-0.63	0.001	plastid	Thioredoxin X, chloroplastic OS=Arabidopsis thaliana GN=ATHX PE=2 SV=2
AT1G76760	Q6NPF9	-0.572	0.004	plastid	Thioredoxin Y1, chloroplastic OS=Arabidopsis thaliana GN=At1g76760 PE=2 SV=1
AT5G06290	Q9C5R8	-0.571	0.002	plastid	2-Cys peroxiredoxin BAS1-like, chloroplastic OS=Arabidopsis thaliana GN=At5g06290 PE=2 SV=3
AT5G23440	Q9FHL4	-0.559	0.002	plastid	At5g23440 OS=Arabidopsis thaliana GN=FTRA1 PE=2 SV=1
AT5G16710	Q8LE52	-0.557	0.001	plastid	Glutathione S-transferase DHAR3, chloroplastic OS=Arabidopsis thaliana GN=DHAR3 PE=1 SV=1
AT5G08410	A0A1P8BDN6	-0.556	0.002	plastid	Ferredoxin/thioredoxin reductase subunit A (Variable subunit) 2 OS=Arabidopsis thaliana GN=FTRA2 PE=4 SV=1
AT3G02730	Q9XFH8	-0.543	0.001	plastid	Thioredoxin F1, chloroplastic OS=Arabidopsis thaliana GN=At3g02730 PE=1 SV=2
AT1G07890	Q05431	-0.542	0.001	cytosol	L-ascorbate peroxidase 1, cytosolic OS=Arabidopsis thaliana GN=APX1 PE=1 SV=2
AT4G03520	Q9SEU8	-0.54	0.001	plastid	Thioredoxin M2, chloroplastic OS=Arabidopsis thaliana GN=At4g03520 PE=1 SV=2
AT2G24940	Q9SK39	-0.487	0.009	nucleus	Probable steroid-binding protein 3 OS=Arabidopsis thaliana GN=MP3 PE=1 SV=1
AT1G76080	Q9SGS4	-0.487	0.001	plastid	Thioredoxin-like protein CDSP32, chloroplastic OS=Arabidopsis thaliana GN=CDSP32 PE=1 SV=1
AT3G52960	Q949U7	-0.472	0.001	plastid	Peroxiredoxin-2E, chloroplastic OS=Arabidopsis thaliana GN=PRXIIE PE=1 SV=2
AT3G15360	Q9SEU6	-0.468	0.001	plastid	Thioredoxin M4, chloroplastic OS=Arabidopsis thaliana GN=At3g15360 PE=2 SV=2
AT3G11630	Q96291	-0.382	0.002	plastid	2-Cys peroxiredoxin BAS1, chloroplastic OS=Arabidopsis thaliana GN=BAS1 PE=1 SV=2
AT1G43560	Q8L7S9	-0.365	0.002	plastid	Thioredoxin Y2, chloroplastic OS=Arabidopsis thaliana GN=At1g43560 PE=2 SV=1
AT4G09010	P82281	-0.357	0.001	plastid	Thylakoid lumenal 29 kDa protein, chloroplastic OS=Arabidopsis thaliana GN=TL29 PE=1 SV=2
AT3G48890	Q9M2Z4	0.37	0.007	endoplasmic reticulum	Membrane steroid-binding protein 2 OS=Arabidopsis thaliana GN=MSBP2 PE=1 SV=1
AT1G77510	Q9SRG3	0.37	0.003	endoplasmic reticulum	Protein disulfide isomerase-like 1-2 OS=Arabidopsis thaliana GN=PDIL1-2 PE=2 SV=1
AT1G21750	Q9XI01	0.397	0.001	endoplasmic reticulum	Protein disulfide isomerase-like 1-1 OS=Arabidopsis thaliana GN=PDIL1-1 PE=1 SV=1
AT1G08830	P24704	0.438	0.008	cytosol	Superoxide dismutase [Cu-Zn] 1 OS=Arabidopsis thaliana GN=CSD1 PE=1 SV=2
AT4G23100	P46309	0.447	0.001	plastid	Glutamate--cysteine ligase, chloroplastic OS=Arabidopsis thaliana GN=GSH1 PE=1 SV=2
AT2G32920	O48773	0.496	0.003	endoplasmic reticulum	Protein disulfide-isomerase 2-3 OS=Arabidopsis thaliana GN=PDIL2-3 PE=2 SV=1
AT3G54960	Q8VX13	0.634	0.004	endoplasmic reticulum	Protein disulfide isomerase-like 1-3 OS=Arabidopsis thaliana GN=PDIL1-3 PE=2 SV=1
AT3G24170	P48641	0.734	0.001	peroxisome	Glutathione reductase, cytosolic OS=Arabidopsis thaliana GN=At3g24170 PE=1 SV=1
AT2G16060	O24520	0.932	0.007	cytosol	Non-symbiotic hemoglobin 1 OS=Arabidopsis thaliana GN=AHB1 PE=1 SV=1
AT2G28190	O78310	0.994	0.004	plastid	Superoxide dismutase [Cu-Zn] 2, chloroplastic OS=Arabidopsis thaliana GN=CSD2 PE=1 SV=2
RNA
AT4G00830	Q9ASP6	-1.133	0.001	nucleus	Heterogeneous nuclear ribonucleoprotein Q OS=Arabidopsis thaliana GN=LIF2 PE=1 SV=1
AT1G34410	Q9C8N9	-0.906	0.002	nucleus	reversed Putative auxin response factor 21 OS=Arabidopsis thaliana GN=ARF21 PE=3 SV=2
AT1G77640	Q9CAP4	-0.857	0.002	plastid	Ethylene-responsive transcription factor ERF013 OS=Arabidopsis thaliana GN=ERF013 PE=2 SV=1
AT3G52150	Q8VYM4	-0.686	0.001	plastid	30S ribosomal protein 2, chloroplastic OS=Arabidopsis thaliana GN=PSRP2 PE=2 SV=1
AT2G24590	Q9SJA6	-0.677	0.002	nucleus	Serine/arginine-ricsplicing factor RSZ22A OS=Arabidopsis thaliana GN=RSZ22A PE=1 SV=1
AT4G24770	Q04836	-0.674	0.001	plastid	31 kDa ribonucleoprotein, chloroplastic OS=Arabidopsis thaliana GN=CP31A PE=1 SV=1
AT5G26210	O81488	-0.608	0.004	nucleus	PHD finger protein ALFIN-LIKE 4 OS=Arabidopsis thaliana GN=AL4 PE=1 SV=2
AT5G47640	Q9FGJ3	-0.584	0.004	nucleus	Nuclear transcription factor Y subunit B-2 OS=Arabidopsis thaliana GN=NFYB2 PE=1 SV=1
AT3G63140	Q9LYA9	-0.569	0.001	plastid	Chloroplast stem-loop binding protein of 41 kDa a, chloroplastic OS=Arabidopsis thaliana GN=CSP41A PE=1 SV=1
AT2G29540	Q42483	-0.546	0.005	nucleus	DNA-directed RNA polymerase 14 kDa subunit (AtRPAC14) OS=Arabidopsis thaliana GN=AtRPAC14 PE=2 SV=1
AT1G65260	O80796	-0.49	0.001	plastid	Membrane-associated protein VIPP1, chloroplastic OS=Arabidopsis thaliana GN=VIPP1 PE=1 SV=1
AT1G17680	Q8GUP0	-0.481	0.006	nucleus	Tetratricopeptide repeat (TPR)-containing protein OS=Arabidopsis thaliana GN=At1g17680 PE=2 SV=1
AT2G35410	O82299	-0.473	0.001	plastid	Putative chloroplast RNA binding protein OS=Arabidopsis thaliana GN=At2g35410 PE=1 SV=1
AT1G15340	Q9XI36	-0.451	0.002	nucleus	Methyl-CpG-binding domain-containing protein 10 OS=Arabidopsis thaliana GN=MBD10 PE=1 SV=1
AT5G14610	Q9LYJ9	-0.435	0.009	nucleus	DEAD-box ATP-dependent RNA helicase 46 OS=Arabidopsis thaliana GN=RH46 PE=2 SV=2
AT3G52380	Q39061	-0.399	0.001	plastid	RNA-binding protein CP33, chloroplastic OS=Arabidopsis thaliana GN=CP33 PE=2 SV=1
AT2G17390	Q29Q26	-0.339	0.008	nucleus	Ankyrin repeat domain-containing protein 2B OS=Arabidopsis thaliana GN=AKR2B PE=1 SV=1
AT3G59980	Q9M1X8	-0.309	0.006	plastid	Nucleic acid-binding, OB-fold-like protein OS=Arabidopsis thaliana GN=F24G16.250 PE=2 SV=1
AT1G60000	Q9ZUJ3	-0.308	0.008	plastid	AT1G60000 protein OS=Arabidopsis thaliana GN=At1g60000 PE=2 SV=1
AT3G53460	Q43349	0.303	0.004	plastid	29 kDa ribonucleoprotein, chloroplastic OS=Arabidopsis thaliana GN=CP29A PE=2 SV=2
AT1G76010	Q93VA8	0.334	0.006	nucleus	Alba DNA/RNA-binding protein OS=Arabidopsis thaliana GN=At1g76010 PE=2 SV=1
AT4G25630	Q94AH9	0.344	0.006	nucleus	Mediator of RNA polymerase II transcription subunit 36a OS=Arabidopsis thaliana GN=MED36A PE=1 SV=2
AT2G21660	Q03250	0.39	0.001	nucleus	Glycine-ricRNA-binding protein 7 OS=Arabidopsis thaliana GN=RBG7 PE=1 SV=1
AT4G20440	Q9SUN5	0.397	0.006	nucleus	Small nuclear ribonucleoprotein-associated protein OS=Arabidopsis thaliana GN=smB PE=2 SV=1
AT2G20490	Q93XX8	0.403	0.004	nucleus	H/ACA ribonucleoprotein complex subunit 3-like protein OS=Arabidopsis thaliana GN=At2g20490 PE=3 SV=2
AT4G13850	Q9SVM8	0.416	0.002	mitochondrion	Glycine-ricRNA-binding protein 2, mitochondrial OS=Arabidopsis thaliana GN=RBG2 PE=1 SV=1
AT2G03870	Q9SI54	0.417	0.009	cytosol	Sm-like protein LSM7 OS=Arabidopsis thaliana GN=LSM7 PE=1 SV=1
AT3G18490	Q9LS40	0.421	0.002	extracellular	Protein ASPARTIC PROTEASE IN GUARD CELL 1 OS=Arabidopsis thaliana GN=ASPG1 PE=1 SV=1
AT4G17600	Q9SYX1	0.439	0.008	plastid	Light-harvesting complex-like protein 3 isotype 1, chloroplastic OS=Arabidopsis thaliana GN=LIL3.1 PE=1 SV=1
AT5G07350	Q8VZG7	0.445	0.001	nucleus	Ribonuclease TUDOR 1 OS=Arabidopsis thaliana GN=TSN1 PE=1 SV=1
AT1G73230	Q9CAT7	0.458	0.006	nucleus	Nascent polypeptide-associated complex subunit beta OS=Arabidopsis thaliana GN=At1g73230 PE=2 SV=1
AT2G20280	Q9SK74	0.477	0.005	nucleus	Zinc finger CCCdomain-containing protein 21 OS=Arabidopsis thaliana GN=At2g20280 PE=4 SV=1
AT3G07810	F4JFN7	0.519	0.006	nucleus	RNA-binding (RRM/RBD/RNP motifs) family protein OS=Arabidopsis thaliana GN=At3g07810 PE=1 SV=1
AT3G10640	Q9LPN5	0.528	0.006	nucleus	Vacuolar protein sorting-associated protein 60.1 OS=Arabidopsis thaliana GN=VPS60-1 PE=1 SV=1
AT5G61780	Q9FLT0	0.529	0.001	nucleus	Ribonuclease TUDOR 2 OS=Arabidopsis thaliana GN=TSN2 PE=1 SV=1
AT2G47640	Q8RUH0	0.547	0.005	nucleus	Putative small nuclear ribonucleoprotein D2 OS=Arabidopsis thaliana GN=At2g47640 PE=4 SV=1
AT3G03920	Q8VZT0	0.566	0.004	nucleus	Putative H/ACA ribonucleoprotein complex subunit 1-like protein 1 OS=Arabidopsis thaliana GN=At3g03920 PE=2 SV=1
AT2G42520	Q84W89	0.568	0.005	nucleus	DEAD-box ATP-dependent RNA helicase 37 OS=Arabidopsis thaliana GN=RH37 PE=2 SV=2
AT5G54310	Q9FL69	0.578	0.004	nucleus	Probable ADP-ribosylation factor GTPase-activating protein AGD5 OS=Arabidopsis thaliana GN=AGD5 PE=1 SV=1
AT3G54400	Q9M2U7	0.671	0.001	extracellular	AT3g54400/T12E18_90 OS=Arabidopsis thaliana GN=T12E18_90 PE=2 SV=1
AT1G09760	P43333	0.673	0.002	nucleus	U2 small nuclear ribonucleoprotein A' OS=Arabidopsis thaliana GN=At1g09760 PE=2 SV=2
AT4G30330	Q8LAK5	0.677	0.003	cytosol	At4g30330 OS=Arabidopsis thaliana GN=At4g30330 PE=2 SV=1
AT3G22320	O81098	0.699	0.005	nucleus	DNA-directed RNA polymerases II and IV subunit 5A OS=Arabidopsis thaliana GN=NRPB5A PE=1 SV=1
AT2G47250	O22899	0.766	0.002	nucleus	Probable pre-mRNA-splicing factor ATP-dependent RNA helicase DEAH3 OS=Arabidopsis thaliana GN=At2g47250 PE=2 SV=1
AT1G26761	Q93ZE3	0.863	0.003	plastid	Arabinanase/levansucrase/invertase OS=Arabidopsis thaliana GN=At1g26761 PE=2 SV=1
AT5G46420	Q9FHG3	0.989	0.002	plastid	16S rRNA processing protein RimM family OS=Arabidopsis thaliana GN=At5g46420 PE=3 SV=1
AT4G38890	Q9T0J6	3.192	0.002	nucleus,cytosol	tRNA-dihydrouridine(47) synthase [NAD(P)(+)]-like OS=Arabidopsis thaliana GN=At4g38890 PE=1 SV=2
S-assimilation
AT1G19920	Q43870	-0.303	0.002	plastid	ATP sulfurylase 2 OS=Arabidopsis thaliana GN=APS2 PE=1 SV=1
AT5G04590	Q9LZ66	0.413	0.001	plastid	Assimilatory sulfite reductase (ferredoxin), chloroplastic OS=Arabidopsis thaliana GN=SIR PE=1 SV=1
AT2G14750	Q43295	0.658	0.006	plastid	Adenylyl-sulfate kinase 1, chloroplastic OS=Arabidopsis thaliana GN=APK1 PE=1 SV=1
Secondary metabolism
AT1G08550	Q39249	-0.976	0.001	plastid	Violaxanthin de-epoxidase, chloroplastic OS=Arabidopsis thaliana GN=VDE1 PE=1 SV=1
AT5G25980	Q9C5C2	-0.872	0.001	extracellular	Myrosinase 2 OS=Arabidopsis thaliana GN=TGG2 PE=1 SV=1
AT5G26000	P37702	-0.567	0.004	peroxisome	Myrosinase 1 OS=Arabidopsis thaliana GN=TGG1 PE=1 SV=1
AT5G22300	P46011	-0.514	0.005	plasma membrane	Bifunctional nitrilase/nitrile hydratase NIT4 OS=Arabidopsis thaliana GN=NIT4 PE=1 SV=1
AT2G29290	Q9ZW13	-0.469	0.008	plasma membrane,golgi	Tropinone reductase homolog At2g29290 OS=Arabidopsis thaliana GN=At2g29290 PE=2 SV=1
AT2G02500	P69834	-0.386	0.005	plastid	2-C-methyl-D-erythritol 4-phosphate cytidylyltransferase, chloroplastic OS=Arabidopsis thaliana GN=ISPD PE=1 SV=1
AT3G51240	Q9S818	-0.384	0.003	cytosol	Naringenin,2-oxoglutarate 3-dioxygenase OS=Arabidopsis thaliana GN=F3PE=1 SV=1
AT1G74470	Q9CA67	-0.355	0.001	plastid	Geranylgeranyl diphosphate reductase, chloroplastic OS=Arabidopsis thaliana GN=CHLP PE=1 SV=1
AT1G75280	P52577	-0.309	0.002	cytosol	Isoflavone reductase homolog P3 OS=Arabidopsis thaliana GN=At1g75280 PE=2 SV=1
AT1G63970	Q9CAK8	-0.304	0.002	plastid	2-C-methyl-D-erythritol 2,4-cyclodiphosphate synthase, chloroplastic OS=Arabidopsis thaliana GN=ISPF PE=1 SV=1
AT5G48230	Q8S4Y1	0.334	0.002	peroxisome	Acetyl-CoA acetyltransferase, cytosolic 1 OS=Arabidopsis thaliana GN=AAT1 PE=1 SV=1
AT4G34230	O49482	0.372	0.006	plasma membrane	Cinnamyl alcohol dehydrogenase 5 OS=Arabidopsis thaliana GN=CAD5 PE=1 SV=1
AT1G30530	Q9S9P6	0.394	0.003	golgi	UDP-glycosyltransferase 78D1 OS=Arabidopsis thaliana GN=UGT78D1 PE=1 SV=1
AT3G14210	Q9LJG3	0.395	0.001	vacuole	GDSL esterase/lipase ESM1 OS=Arabidopsis thaliana GN=ESM1 PE=1 SV=1
AT3G55120	P41088	0.395	0.002	endoplasmic reticulum	Chalcone--flavonone isomerase 1 OS=Arabidopsis thaliana GN=CHI1 PE=1 SV=2
AT5G36160	Q9LVY1	0.432	0.009	cytosol	Tyrosine aminotransferase OS=Arabidopsis thaliana GN=TAT PE=2 SV=1
AT3G44320	P46010	0.472	0.006	cytosol	Nitrilase 3 OS=Arabidopsis thaliana GN=NIT3 PE=1 SV=1
AT4G34050	O49499	0.576	0.001	cytosol	Caffeoyl-CoA O-methyltransferase 1 OS=Arabidopsis thaliana GN=CCOAOMT1 PE=1 SV=1
AT4G39330	P42734	0.583	0.001	cytosol	Probable cinnamyl alcohol dehydrogenase 9 OS=Arabidopsis thaliana GN=CAD9 PE=2 SV=2
AT1G74090	Q9C9C9	0.587	0.004	cytosol	Cytosolic sulfotransferase 18 OS=Arabidopsis thaliana GN=SOT18 PE=1 SV=1
AT2G33590	O22809	0.612	0.002	golgi,cytosol	NAD(P)-binding Rossmann-fold superfamily protein OS=Arabidopsis thaliana GN=CRL1 PE=2 SV=1
AT2G29340	F4IKM1	0.64	0.001	cytosol	Tropinone reductase homolog At2g29340 OS=Arabidopsis thaliana GN=At2g29340 PE=2 SV=1
AT5G54160	Q9FK25	0.72	0.001	cytosol	Flavone 3'-O-methyltransferase 1 OS=Arabidopsis thaliana GN=OMT1 PE=1 SV=1
AT2G25450	Q9SKK4	0.742	0.001	golgi	Probable 2-oxoacid dependent dioxygenase OS=Arabidopsis thaliana GN=GSL-OPE=2 SV=1
AT1G74100	Q9C9D0	0.792	0.002	cytosol	Cytosolic sulfotransferase 16 OS=Arabidopsis thaliana GN=SOT16 PE=1 SV=1
AT2G31790	Q9SKC1	0.81	0.002	mitochondrion	UDP-glycosyltransferase 74C1 OS=Arabidopsis thaliana GN=UGT74C1 PE=2 SV=1
AT1G80560	P93832	0.818	0.002	plastid	3-isopropylmalate dehydrogenase 2, chloroplastic OS=Arabidopsis thaliana GN=IMDH2 PE=1 SV=1
AT4G11820	P54873	0.825	0.001	cytosol	Hydroxymethylglutaryl-CoA synthase OS=Arabidopsis thaliana GN=HMGS PE=1 SV=2
AT2G20610	Q9SIV0	0.859	0.001	cytosol	S-alkyl-thiohydroximate lyase SUR1 OS=Arabidopsis thaliana GN=SUR1 PE=1 SV=1
AT1G72680	Q9CAI3	1.133	0.001	cytosol	Probable cinnamyl alcohol dehydrogenase 1 OS=Arabidopsis thaliana GN=CAD1 PE=2 SV=1
AT2G37040	P35510	1.179	0.001	cytosol	Phenylalanine ammonia-lyase 1 OS=Arabidopsis thaliana GN=PAL1 PE=1 SV=3
AT2G43100	Q9ZW84	1.303	0.001	plastid	3-isopropylmalate dehydratase small subunit 1 OS=Arabidopsis thaliana GN=IPMI2 PE=1 SV=1
AT5G23010	Q9FG67	1.428	0.001	plastid	Methylthioalkylmalate synthase 1, chloroplastic OS=Arabidopsis thaliana GN=MAM1 PE=1 SV=1
AT5G13930	P13114	1.702	0.001	endoplasmic reticulum	Chalcone synthase OS=Arabidopsis thaliana GN=CHS PE=1 SV=1
Signalling
AT4G09570	Q38869	-1.277	0.007	cytosol	Calcium-dependent protein kinase 4 OS=Arabidopsis thaliana GN=CPK4 PE=1 SV=1
AT1G49340	Q9SXA1	-0.728	0.003	plasma membrane	Phosphatidylinositol 4-kinase alpha 1 OS=Arabidopsis thaliana GN=PI4KA1 PE=1 SV=2
AT5G17790	Q8S9K3	-0.586	0.007	plastid	Zinc finger protein VAR3, chloroplastic OS=Arabidopsis thaliana GN=VAR3 PE=1 SV=2
AT3G45780	O48963	-0.519	0.005	plasma membrane	Phototropin-1 OS=Arabidopsis thaliana GN=PHOT1 PE=1 SV=1
AT5G37780	P0DH95	-0.422	0.004	nucleus	Calmodulin-1 OS=Arabidopsis thaliana GN=CAM1 PE=1 SV=1
AT4G01900	Q9ZST4	-0.405	0.002	plastid	Nitrogen regulatory protein P-II homolog OS=Arabidopsis thaliana GN=GLB1 PE=1 SV=1
AT1G08490	Q93WX6	0.303	0.007	plastid	Cysteine desulfurase 1, chloroplastic OS=Arabidopsis thaliana GN=NFS2 PE=1 SV=1
AT5G20010	P41916	0.311	0.002	cytosol	GTP-binding nuclear protein Ran-1 OS=Arabidopsis thaliana GN=RAN1 PE=1 SV=1
AT5G08650	Q9FNM5	0.325	0.006	plastid	Translation factor GUF1 homolog, chloroplastic OS=Arabidopsis thaliana GN=At5g08650 PE=1 SV=2
AT1G48630	Q9C4Z6	0.351	0.004	cytosol	Receptor for activated C kinase 1B OS=Arabidopsis thaliana GN=RACK1B PE=1 SV=1
AT4G02080	O04834	0.353	0.003	plasma membrane	GTP-binding protein SAR1A OS=Arabidopsis thaliana GN=SAR1A PE=2 SV=1
AT2G44100	Q96254	0.374	0.004	cytosol	Guanosine nucleotide diphosphate dissociation inhibitor 1 OS=Arabidopsis thaliana GN=GDI1 PE=1 SV=1
AT5G42080	P42697	0.382	0.002	plasma membrane	Dynamin-related protein 1A OS=Arabidopsis thaliana GN=DRP1A PE=1 SV=3
AT4G09000	P42643	0.436	0.01	cytosol	14-3-3-like protein GF14 chi OS=Arabidopsis thaliana GN=GRF1 PE=1 SV=3
AT1G52280	Q9C820	0.449	0.007	plasma membrane,golgi,vacuole	Ras-related protein RABG3d OS=Arabidopsis thaliana GN=RABG3D PE=2 SV=1
AT5G56360	Q9FM96	0.543	0.01	endoplasmic reticulum	Glucosidase 2 subunit beta OS=Arabidopsis thaliana GN=PSL4 PE=2 SV=1
AT5G39620	Q948K6	0.604	0.003	vacuole	Ras-related protein RABG1 OS=Arabidopsis thaliana GN=RABG1 PE=2 SV=1
AT5G60860	Q9FJH0	0.66	0.002	golgi	Ras-related protein RABA1f OS=Arabidopsis thaliana GN=RABA1F PE=2 SV=1
AT5G42970	Q8L5U0	0.678	0.003	nucleus	COP9 signalosome complex subunit 4 OS=Arabidopsis thaliana GN=CSN4 PE=1 SV=2
AT4G17530	Q9SEH3	0.739	0.001	cytosol	Ras-related protein RABD2c OS=Arabidopsis thaliana GN=RABD2C PE=1 SV=1
AT3G46060	P28186	0.778	0.003	plasma membrane	Ras-related protein RABE1c OS=Arabidopsis thaliana GN=RABE1C PE=1 SV=1
AT5G47520	Q9FGK5	0.82	0.002	plasma membrane	Ras-related protein RABA5a OS=Arabidopsis thaliana GN=RABA5A PE=1 SV=1
AT3G22060	Q9LRJ9	0.935	0.001	extracellular	Cysteine-ricrepeat secretory protein 38 OS=Arabidopsis thaliana GN=CRRSP38 PE=2 SV=1
AT4G21940	O49717	0.969	0.006	plasma membrane	Calcium-dependent protein kinase 15 OS=Arabidopsis thaliana GN=CPK15 PE=2 SV=1
AT5G09440	Q9FY71	1.101	0.001	extracellular	Protein EXORDIUM-like 4 OS=Arabidopsis thaliana GN=EXL4 PE=2 SV=1
AT5G61790	P29402	1.101	0.001	endoplasmic reticulum	Calnexin homolog 1 OS=Arabidopsis thaliana GN=CNX1 PE=1 SV=1
AT5G07340	Q38798	1.118	0.001	endoplasmic reticulum	Calnexin homolog 2 OS=Arabidopsis thaliana GN=At5g07340 PE=2 SV=2
AT2G33380	O22788	1.323	0.001	cytosol	Probable peroxygenase 3 OS=Arabidopsis thaliana GN=PXG3 PE=1 SV=1
AT3G19300	Q9LT87	1.443	0.001	plasma membrane	At3g19300 OS=Arabidopsis thaliana GN=At3g19300 PE=2 SV=1
Stress
AT2G18465	Q8L763	-1.17	0.001	mitochondrion	Chaperone DnaJ-domain superfamily protein OS=Arabidopsis thaliana GN=DJC72 PE=2 SV=1
AT5G21430	Q84VQ4	-1.062	0.001	plastid	NAD(P)H-quinone oxidoreductase subunit U, chloroplastic OS=Arabidopsis thaliana GN=ndhU PE=1 SV=1
AT3G15700	Q9LW09	-0.911	0.006	cytosol	Putative disease resistance protein At3g15700 OS=Arabidopsis thaliana GN=At3g15700 PE=3 SV=1
AT1G76180	P42763	-0.79	0.001	peroxisome	Dehydrin ERD14 OS=Arabidopsis thaliana GN=ERD14 PE=1 SV=1
AT1G20440	P31168	-0.662	0.003	nucleus	Dehydrin COR47 OS=Arabidopsis thaliana GN=COR47 PE=1 SV=2
AT4G39960	Q940V1	-0.615	0.004	plastid	AT4g39960/T5J17_130 OS=Arabidopsis thaliana GN=DJA5 PE=2 SV=1
AT4G02100	Q84VX5	-0.595	0.004	nucleus	reversed At4g02100 OS=Arabidopsis thaliana GN=At4g02100 PE=2 SV=1
AT1G80030	Q0WN54	-0.528	0.002	plastid	Molecular chaperone Hsp40/DnaJ family protein OS=Arabidopsis thaliana GN=DJA7 PE=2 SV=1
AT1G54410	Q9SLJ2	-0.513	0.005	cytosol	Dehydrin HIRD11 OS=Arabidopsis thaliana GN=HIRD11 PE=1 SV=1
AT3G12580	Q9LHA8	-0.506	0.001	cytosol	Probable mediator of RNA polymerase II transcription subunit 37c OS=Arabidopsis thaliana GN=MED37C PE=1 SV=1
AT3G62020	Q9M263	-0.471	0.006	extracellular	Germin-like protein subfamily 2 member 4 OS=Arabidopsis thaliana GN=GLP10 PE=2 SV=1
AT4G31310	A2RVS4	-0.457	0.007	cytosol	AIG2-like protein C OS=Arabidopsis thaliana GN=AIG2LC PE=1 SV=1
AT1G70890	Q9SSK5	-0.443	0.006	peroxisome	MLP-like protein 43 OS=Arabidopsis thaliana GN=MLP43 PE=1 SV=1
AT5G49910	Q9LTX9	-0.441	0.001	plastid	Heat shock 70 kDa protein 7, chloroplastic OS=Arabidopsis thaliana GN=HSP70-7 PE=2 SV=1
AT1G72610	P94040	-0.437	0.002	extracellular	Germin-like protein subfamily 3 member 1 OS=Arabidopsis thaliana GN=GLP1 PE=1 SV=1
AT2G41430	Q39096	-0.384	0.01	cytosol	Protein EARLY RESPONSIVE TO DEHYDRATION 15 OS=Arabidopsis thaliana GN=ERD15 PE=1 SV=1
AT3G25760	Q9LS03	-0.364	0.006	plastid	Allene oxide cyclase 1, chloroplastic OS=Arabidopsis thaliana GN=AOC1 PE=1 SV=1
AT4G24280	Q9STW6	-0.352	0.001	plastid	Heat shock 70 kDa protein 6, chloroplastic OS=Arabidopsis thaliana GN=HSP70-6 PE=1 SV=1
AT1G23130	O49304	-0.302	0.003	cytosol	At1g23130/T26J12_10 OS=Arabidopsis thaliana GN=At1g23130 PE=2 SV=1
AT4G37910	Q8GUM2	0.311	0.001	mitochondrion	Heat shock 70 kDa protein 9, mitochondrial OS=Arabidopsis thaliana GN=HSP70-9 PE=1 SV=1
AT2G21620	Q9SIJ8	0.337	0.005	plasma membrane	Adenine nucleotide alpha hydrolases-like superfamily protein OS=Arabidopsis thaliana GN=RD2 PE=1 SV=2
AT5G28540	Q9LKR3	0.365	0.005	endoplasmic reticulum	Mediator of RNA polymerase II transcription subunit 37a OS=Arabidopsis thaliana GN=MED37A PE=1 SV=1
AT1G28290	Q9FZA2	0.399	0.004	extracellular	Non-classical arabinogalactan protein 31 OS=Arabidopsis thaliana GN=AGP31 PE=1 SV=1
AT4G16660	F4JMJ1	0.408	0.002	endoplasmic reticulum	Heat shock 70 kDa protein 17 OS=Arabidopsis thaliana GN=HSP70-17 PE=2 SV=1
AT5G42020	Q39043	0.426	0.008	endoplasmic reticulum	Mediator of RNA polymerase II transcription subunit 37f OS=Arabidopsis thaliana GN=MED37F PE=1 SV=2
AT1G79930	Q9S7C0	0.438	0.007	cytosol	Heat shock 70 kDa protein 14 OS=Arabidopsis thaliana GN=HSP70-14 PE=1 SV=1
AT4G00860	Q38842	0.476	0.007	mitochondrion	protein OS=Arabidopsis thaliana GN=ATOZI1 PE=2 SV=1
AT3G62600	Q9LZK5	0.572	0.004	endoplasmic reticulum	DnaJ protein ERDJ3B OS=Arabidopsis thaliana GN=ERDJ3B PE=1 SV=1
AT2G43590	O24658	0.626	0.004	extracellular	Endochitinase At2g43590 OS=Arabidopsis thaliana GN=At2g43590 PE=2 SV=1
AT1g33590	A0A1P8AWX3	0.67	0.001	extracellular	Leucine-ricrepeat (LRR) family protein OS=Arabidopsis thaliana GN=At1g33590 PE=4 SV=1
AT5G52310	Q06738	0.718	0.003	nucleus	Low-temperature-induced 78 kDa protein OS=Arabidopsis thaliana GN=RD29A PE=1 SV=2
AT1G17860	Q9LMU2	0.723	0.001	extracellular	Kunitz trypsin inhibitor 2 OS=Arabidopsis thaliana GN=KTI2 PE=2 SV=1
AT5G55530	Q5HZ03	0.872	0.002	nucleus	At5g55530 OS=Arabidopsis thaliana GN=MTE17.25 PE=1 SV=1
AT2G42530	Q9SIN5	0.891	0.001	plastid	Protein COLD-REGULATED 15B, chloroplastic OS=Arabidopsis thaliana GN=COR15B PE=1 SV=1
AT1G33950	Q9C8V2	0.898	0.002	nucleus	reversed Immune-associated nucleotide-binding protein 7 OS=Arabidopsis thaliana GN=IAN7 PE=2 SV=1
AT2G38870	Q9ZV18	0.961	0.002	cytosol	Putative protease inhibitor OS=Arabidopsis thaliana GN=At2g38870 PE=2 SV=2
AT2G42540	Q42512	1.603	0.001	plastid	Protein COLD-REGULATED 15A, chloroplastic OS=Arabidopsis thaliana GN=COR15A PE=1 SV=1
AT2G43620	O22841	2.494	0.001	extracellular	Endochitinase At2g43620 OS=Arabidopsis thaliana GN=At2g43620 PE=3 SV=1
TCA/org transformation
AT3G01500	P27140	-1.083	0.001	plastid	Beta carbonic anhydrase 1, chloroplastic OS=Arabidopsis thaliana GN=BCA1 PE=1 SV=2
AT3G17240	Q9M5K2	-0.559	0.001	mitochondrion	Dihydrolipoyl dehydrogenase 2, mitochondrial OS=Arabidopsis thaliana GN=LPD2 PE=1 SV=1
AT1G48030	Q9M5K3	-0.502	0.001	mitochondrion	Dihydrolipoyl dehydrogenase 1, mitochondrial OS=Arabidopsis thaliana GN=LPD1 PE=1 SV=2
AT3G16950	A8MS68	-0.41	0.001	plastid	Dihydrolipoyl dehydrogenase 1, chloroplastic OS=Arabidopsis thaliana GN=LPD1 PE=2 SV=1
AT5G40650	Q8LB02	0.333	0.007	mitochondrion	Succinate dehydrogenase [ubiquinone] iron-sulfur subunit 2, mitochondrial OS=Arabidopsis thaliana GN=SDH2-2 PE=1 SV=2
AT5G08300	P68209	0.336	0.004	mitochondrion	Succinate--CoA ligase [ADP-forming] subunit alpha-1, mitochondrial OS=Arabidopsis thaliana GN=At5g08300 PE=1 SV=1
AT1G59900	P52901	0.341	0.006	mitochondrion	Pyruvate dehydrogenase E1 component subunit alpha-1, mitochondrial OS=Arabidopsis thaliana GN=E1 ALPHA PE=1 SV=2
AT1G53240	Q9ZP06	0.344	0.001	mitochondrion	Malate dehydrogenase 1, mitochondrial OS=Arabidopsis thaliana GN=At1g53240 PE=1 SV=1
AT5G14590	Q8LPJ5	0.352	0.003	mitochondrion	Isocitrate dehydrogenase [NADP], chloroplastic/mitochondrial OS=Arabidopsis thaliana GN=At5g14590 PE=1 SV=1
AT1G04410	P93819	0.362	0.001	vacuole	Malate dehydrogenase 1, cytoplasmic OS=Arabidopsis thaliana GN=MDH1 PE=1 SV=2
AT4G35830	Q42560	0.372	0.01	mitochondrion,cytosol	Aconitate hydratase 1 OS=Arabidopsis thaliana GN=ACO1 PE=1 SV=2
AT5G43330	P57106	0.375	0.007	cytosol	Malate dehydrogenase 2, cytoplasmic OS=Arabidopsis thaliana GN=MDH2 PE=1 SV=1
AT5G50950	Q9FI53	0.378	0.01	mitochondrion,cytosol	Fumarate hydratase 2, chloroplastic OS=Arabidopsis thaliana GN=FUM2 PE=2 SV=1
AT2G47510	P93033	0.385	0.003	mitochondrion	Fumarate hydratase 1, mitochondrial OS=Arabidopsis thaliana GN=FUM1 PE=1 SV=2
AT3G55410	F4IWV2	0.406	0.001	mitochondrion	2-oxoglutarate dehydrogenase, E1 component OS=Arabidopsis thaliana GN=At3g55410 PE=1 SV=1
AT3G06650	Q9C522	0.455	0.001	cytosol	ATP-citrate synthase beta chain protein 1 OS=Arabidopsis thaliana GN=ACLB-1 PE=2 SV=1
AT1G24180	Q8H1Y0	0.47	0.004	mitochondrion	Pyruvate dehydrogenase E1 component subunit alpha-2, mitochondrial OS=Arabidopsis thaliana GN=IAR4 PE=1 SV=2
AT1G10670	Q9SGY2	0.48	0.003	cytosol	ATP-citrate synthase alpha chain protein 1 OS=Arabidopsis thaliana GN=ACLA-1 PE=1 SV=1
AT5G11670	Q9LYG3	0.513	0.001	cytosol	NADP-dependent malic enzyme 2 OS=Arabidopsis thaliana GN=NADP-ME2 PE=1 SV=1
AT5G66760	O82663	0.52	0.001	mitochondrion	Succinate dehydrogenase [ubiquinone] flavoprotein subunit 1, mitochondrial OS=Arabidopsis thaliana GN=SDH1-1 PE=1 SV=1
AT1G65930	Q9SRZ6	0.535	0.001	cytosol	Cytosolic isocitrate dehydrogenase [NADP] OS=Arabidopsis thaliana GN=CICDPE=2 SV=1
AT5G49460	Q9FGX1	0.572	0.003	cytosol	ATP-citrate synthase beta chain protein 2 OS=Arabidopsis thaliana GN=ACLB-2 PE=1 SV=1
AT2G44350	P20115	0.576	0.001	mitochondrion	Citrate synthase 4, mitochondrial OS=Arabidopsis thaliana GN=CSY4 PE=1 SV=3
AT4G35260	Q8LFC0	0.605	0.001	mitochondrion	Isocitrate dehydrogenase [NAD] regulatory subunit 1, mitochondrial OS=Arabidopsis thaliana GN=IDH1 PE=1 SV=2
AT4G26970	Q94A28	0.612	0.001	mitochondrion	Aconitate hydratase 2, mitochondrial OS=Arabidopsis thaliana GN=ACO2 PE=1 SV=3
AT1G09430	O80526	0.646	0.002	cytosol	ATP-citrate synthase alpha chain protein 3 OS=Arabidopsis thaliana GN=ACLA-3 PE=2 SV=1
Tetrapyrrole synthesis
AT4G25080	Q9SW18	-0.518	0.001	plastid	Magnesium protoporphyrin IX methyltransferase, chloroplastic OS=Arabidopsis thaliana GN=CHLM PE=1 SV=1
AT4G01690	P55826	0.374	0.001	plastid	Protoporphyrinogen oxidase 1, chloroplastic OS=Arabidopsis thaliana GN=PPOX1 PE=1 SV=1
AT3G59400	Q9LX31	0.435	0.008	plastid	Tetrapyrrole-binding protein, chloroplastic OS=Arabidopsis thaliana GN=GUN4 PE=1 SV=1
AT1G69740	Q9SFH9	0.437	0.001	plastid	Delta-aminolevulinic acid dehydratase 1, chloroplastic OS=Arabidopsis thaliana GN=HEMB1 PE=2 SV=1
AT4G27440	P21218	0.561	0.001	plastid	Protochlorophyllide reductase B, chloroplastic OS=Arabidopsis thaliana GN=PORB PE=1 SV=3
AT5G13630	Q9FNB0	0.9	0.001	plastid	Magnesium-chelatase subunit ChlH, chloroplastic OS=Arabidopsis thaliana GN=CHLPE=1 SV=1
AT1G58290	P42804	1.042	0.002	plastid	Glutamyl-tRNA reductase 1, chloroplastic OS=Arabidopsis thaliana GN=HEMA1 PE=1 SV=2
Transport
AT2G45960	Q06611	-0.833	0.002	plasma membrane	Aquaporin PIP1-2 OS=Arabidopsis thaliana GN=PIP1-2 PE=1 SV=1
AT2G25600	Q8GXE6	-0.816	0.002	cytosol	reversed Potassium channel AKT6 OS=Arabidopsis thaliana GN=AKT6 PE=1 SV=2
AT4G35100	P93004	-0.727	0.001	plasma membrane	Aquaporin PIP2-7 OS=Arabidopsis thaliana GN=PIP2-7 PE=1 SV=2
AT3G16240	Q41951	-0.609	0.001	vacuole	Aquaporin TIP2-1 OS=Arabidopsis thaliana GN=TIP2-1 PE=1 SV=2
AT3G26520	Q41963	-0.602	0.002	vacuole	Aquaporin TIP1-2 OS=Arabidopsis thaliana GN=TIP1-2 PE=1 SV=2
AT3G53420	P43286	-0.592	0.001	plasma membrane	Aquaporin PIP2-1 OS=Arabidopsis thaliana GN=PIP2-1 PE=1 SV=1
AT4G00430	Q39196	-0.589	0.007	plasma membrane	Probable aquaporin PIP1-4 OS=Arabidopsis thaliana GN=PIP1.4 PE=1 SV=1
AT5G22830	Q058N4	-0.546	0.005	plastid	Magnesium transporter MRS2-11, chloroplastic OS=Arabidopsis thaliana GN=MRS2-11 PE=1 SV=1
AT2G36830	P25818	-0.502	0.002	vacuole	Aquaporin TIP1-1 OS=Arabidopsis thaliana GN=TIP1-1 PE=1 SV=1
AT5G20650	Q93VM8	-0.43	0.009	vacuole	Copper transporter 5 OS=Arabidopsis thaliana GN=COPT5 PE=1 SV=1
AT1G30690	Q94C59	0.361	0.003	cytosol	Patellin-4 OS=Arabidopsis thaliana GN=PATL4 PE=1 SV=2
AT5G19760	Q9C5M0	0.381	0.001	mitochondrion	Mitochondrial dicarboxylate/tricarboxylate transporter DTC OS=Arabidopsis thaliana GN=DTC PE=1 SV=1
AT5G14040	Q9FMU6	0.45	0.001	mitochondrion	Mitochondrial phosphate carrier protein 3, mitochondrial OS=Arabidopsis thaliana GN=MPT3 PE=1 SV=1
AT1G72660	Q9CAI1	0.591	0.004	cytosol	Developmentally-regulated G-protein 2 OS=Arabidopsis thaliana GN=DRG2 PE=2 SV=1
AT3G08580	P31167	0.641	0.001	mitochondrion	ADP,ATP carrier protein 1, mitochondrial OS=Arabidopsis thaliana GN=AAC1 PE=1 SV=2
Not assigned
AT3G47070	Q9SD66	-1.472	0.005	plastid	Thylakoid soluble phosphoprotein OS=Arabidopsis thaliana GN=F13I12.120 PE=1 SV=1
AT2G04039	Q93Z84	-1.195	0.001	plastid	At2g04039/At2g04039 OS=Arabidopsis thaliana GN=At2g04039 PE=2 SV=1
AT1G12250	Q8H1Q1	-1.188	0.001	plastid	Thylakoid lumenal protein TL20.3, chloroplastic OS=Arabidopsis thaliana GN=TL20.3 PE=1 SV=1
AT2G23670	O64835	-1.064	0.001	plastid	At2g23670/F26B6.32 OS=Arabidopsis thaliana GN=YCF37 PE=2 SV=1
AT4G23890	Q9T0A4	-1.016	0.001	plastid	NAD(P)H-quinone oxidoreductase subunit S, chloroplastic OS=Arabidopsis thaliana GN=ndhS PE=1 SV=1
AT1G15980	Q9S9N6	-0.995	0.001	plastid	Photosynthetic NDsubunit of subcomplex B 1, chloroplastic OS=Arabidopsis thaliana GN=PNSB1 PE=2 SV=1
AT1G42480	F4I9G7	-0.96	0.006	extracellular	TLR4 regulator/MIR-interacting MSAP protein OS=Arabidopsis thaliana GN=At1g42480 PE=4 SV=1
AT5G52970	Q9LVV5	-0.954	0.001	plastid	Thylakoid lumenal 15.0 kDa protein 2, chloroplastic OS=Arabidopsis thaliana GN=At5g52970 PE=1 SV=2
AT2G26340	F4IUJ0	-0.951	0.001	plastid	Uncharacterized protein OS=Arabidopsis thaliana GN=At2g26340 PE=4 SV=1
AT1G29240	Q9LP52	-0.936	0.002	nucleus	reversed F28N24.8 protein OS=Arabidopsis thaliana GN=At1g29240 PE=2 SV=1
AT5G48790	Q94F50	-0.906	0.002	plastid	AT5g48790/K24G6_12 OS=Arabidopsis thaliana GN=At5g48790 PE=2 SV=1
AT2G36145	Q8VXY0	-0.896	0.002	plastid	Expressed protein OS=Arabidopsis thaliana GN=At2g36145 PE=2 SV=1
AT3G03440	F4J139	-0.863	0.002	nucleus	reversed ARM repeat superfamily protein OS=Arabidopsis thaliana GN=At3g03440 PE=4 SV=1
AT4G37300	O23157	-0.854	0.001	nucleus	AT4g37300/C7A10_60 OS=Arabidopsis thaliana GN=C7A10.60 PE=1 SV=1
AT4G02530	O22773	-0.829	0.001	plastid	Thylakoid lumenal 16.5 kDa protein, chloroplastic OS=Arabidopsis thaliana GN=At4g02530 PE=1 SV=3
AT1G49975	Q8LFL5	-0.824	0.002	plastid	At1g49975 OS=Arabidopsis thaliana GN=At1g49975 PE=2 SV=1
AT5G53490	P81760	-0.791	0.001	plastid	Thylakoid lumenal 17.4 kDa protein, chloroplastic OS=Arabidopsis thaliana GN=TL17 PE=1 SV=2
AT4G24930	Q9SW33	-0.79	0.001	plastid	Thylakoid lumenal 17.9 kDa protein, chloroplastic OS=Arabidopsis thaliana GN=At4g24930 PE=1 SV=1
AT2G44920	O22160	-0.766	0.001	plastid	Thylakoid lumenal 15 kDa protein 1, chloroplastic OS=Arabidopsis thaliana GN=At2g44920 PE=1 SV=2
AT1G55480	Q94BS2	-0.696	0.001	plastid	Protein MET1, chloroplastic OS=Arabidopsis thaliana GN=MET1 PE=1 SV=1
AT4G10930	Q8L7I1	-0.681	0.003	nucleus	reversed Uncharacterized protein At4g10930 OS=Arabidopsis thaliana GN=At4g10930 PE=2 SV=1
AT4G03150	Q944G6	-0.668	0.003	plastid	AT4g03150/F4C21_7 OS=Arabidopsis thaliana GN=At4g03150 PE=2 SV=1
AT5G08050	Q9SD79	-0.665	0.002	plastid	Uncharacterized protein F13G24.250 OS=Arabidopsis thaliana GN=F13G24.250 PE=1 SV=1
AT4G30720	F4JQE2	-0.662	0.005	plastid	reversed FAD/NAD(P)-binding oxidoreductase family protein OS=Arabidopsis thaliana GN=PDE327 PE=4 SV=1
AT4G13200	Q8LDV3	-0.661	0.001	plastid	Uncharacterized protein At4g13200, chloroplastic OS=Arabidopsis thaliana GN=At4g13200 PE=1 SV=2
AT4G22670	Q93YR3	-0.654	0.001	cytosol	FAM10 family protein At4g22670 OS=Arabidopsis thaliana GN=At4g22670 PE=1 SV=1
AT2G03420	Q9ZQ78	-0.653	0.004	plastid	Uncharacterized protein At2g03420 OS=Arabidopsis thaliana GN=At2g03420 PE=2 SV=2
AT2G40600	Q8H114	-0.652	0.003	plastid	Appr-1-p processing enzyme family protein OS=Arabidopsis thaliana GN=At2g40600 PE=1 SV=1
AT2G47960	O82263	-0.652	0.004	golgi	At2g47960/T9J23.10 OS=Arabidopsis thaliana GN=At2g47960 PE=2 SV=2
AT2G30170	O64730	-0.641	0.002	plastid	Probable protein phosphatase 2C 26 OS=Arabidopsis thaliana GN=At2g30170 PE=2 SV=2
AT5G39210	Q9FL87	-0.637	0.001	nucleus	Protein CHLORORESPIRATORY REDUCTION 7, chloroplastic OS=Arabidopsis thaliana GN=CRR7 PE=2 SV=1
AT5G05200	Q9ASX5	-0.636	0.002	plastid	Uncharacterized aarF domain-containing protein kinase At5g05200, chloroplastic OS=Arabidopsis thaliana GN=At5g05200 PE=1 SV=1
AT2G35810	Q8VZP3	-0.611	0.003	cytosol	Uncharacterized protein At2g35810 OS=Arabidopsis thaliana GN=At2g35810 PE=2 SV=1
AT5G07020	Q9FL44	-0.61	0.003	plastid	Protein MAINTENANCE OF PSII UNDER HIGLIGHT 1 OS=Arabidopsis thaliana GN=MPH1 PE=1 SV=1
AT5G42960	Q8H0Y1	-0.602	0.001	plastid	Outer envelope pore protein 24B, chloroplastic OS=Arabidopsis thaliana GN=OEP24B PE=2 SV=1
AT5G20935	F4K6X0	-0.6	0.002	mitochondrion	DUF3148 family protein OS=Arabidopsis thaliana GN=CRR42 PE=4 SV=2
AT1G11930	Q944L8	-0.582	0.002	cytosol	At1g11930/F12F1_20 OS=Arabidopsis thaliana GN=At1g11930 PE=1 SV=1
AT5G27390	A0A1P8BEU1	-0.577	0.004	plastid	Tagatose-6-phosphate ketose/aldose isomerase, putative (Mog1/PsbP/DUF1795-like photosystem II reaction center PsbP family protein) OS=Arabidopsis thaliana GN=At5g27390 PE=4 SV=1
AT1G32080	Q9FVQ4	-0.562	0.002	plastid	Plastidal glycolate/glycerate translocator 1, chloroplastic OS=Arabidopsis thaliana GN=PLGG1 PE=1 SV=1
AT4G10300	Q9SV91	-0.556	0.002	plastid	At4g10300 OS=Arabidopsis thaliana GN=F24G24.100 PE=2 SV=1
AT3G63540	P82658	-0.55	0.001	plastid	Thylakoid lumenal 19 kDa protein, chloroplastic OS=Arabidopsis thaliana GN=At3g63540 PE=1 SV=2
AT5G14910	Q93VK7	-0.545	0.001	plastid	AT5g14910/F2G14_30 OS=Arabidopsis thaliana GN=At5g14910 PE=2 SV=1
AT5G20090	Q949R9	-0.539	0.004	mitochondrion	Mitochondrial pyruvate carrier 1 OS=Arabidopsis thaliana GN=MPC1 PE=3 SV=1
AT1G16720	A0A1P8AWU9	-0.537	0.001	plastid	Higchlorophyll fluorescence phenotype 173 OS=Arabidopsis thaliana GN=HCF173 PE=4 SV=1
AT3G46780	Q9STF2	-0.529	0.001	plastid	Protein plastid transcriptionally active 16, chloroplastic OS=Arabidopsis thaliana GN=PTAC16 PE=1 SV=1
AT2G21530	Q8GWP4	-0.528	0.001	plastid	At2g21530 OS=Arabidopsis thaliana GN=At2g21530 PE=1 SV=1
AT5G39570	Q9FKA5	-0.526	0.001	nucleus	Uncharacterized protein At5g39570 OS=Arabidopsis thaliana GN=At5g39570 PE=1 SV=1
AT4G39970	Q680K2	-0.514	0.001	plastid	Haloacid dehalogenase-like hydrolase domain-containing protein At4g39970 OS=Arabidopsis thaliana GN=At4g39970 PE=2 SV=1
AT4G15545	Q93W28	-0.512	0.001	nucleus	Uncharacterized protein At4g15545 OS=Arabidopsis thaliana GN=At4g15545 PE=1 SV=1
AT3G58875	A0A1I9LQC5	-0.509	0.005	mitochondrion	Uncharacterized protein OS=Arabidopsis thaliana GN=At3g58875 PE=4 SV=1
AT2G15960	Q9XIM6	-0.508	0.009	nucleus	Expressed protein OS=Arabidopsis thaliana GN=At2g15960 PE=1 SV=1
AT1G16080	Q9S9M7	-0.505	0.001	plastid	Nuclear protein OS=Arabidopsis thaliana GN=At1g16080 PE=1 SV=1
AT3G28770	Q9LH98	-0.505	0.006	extracellular	reversed Transmembrane protein, putative (DUF1216) OS=Arabidopsis thaliana GN=At3g28770 PE=4 SV=1
AT3G48420	Q94K71	-0.493	0.001	plastid	CBBY-like protein OS=Arabidopsis thaliana GN=CBBY PE=1 SV=1
AT5G42765	F4K329	-0.491	0.002	plastid	Plasma membrane fusion protein OS=Arabidopsis thaliana GN=At5g42765 PE=4 SV=1
AT5G66550	A0A1P8BDL4	-0.489	0.007	plastid	Maf-like protein OS=Arabidopsis thaliana GN=At5g66550 PE=4 SV=1
AT5G24165	Q8LDQ8	-0.485	0.002	mitochondrion	At5g24165 OS=Arabidopsis thaliana GN=At5g24165 PE=2 SV=1
AT3G18790	Q9LS97	-0.48	0.006	nucleus	AT3G18790 protein OS=Arabidopsis thaliana GN=At3g18790 PE=2 SV=1
AT2G37660	O80934	-0.475	0.001	plastid	Uncharacterized protein At2g37660, chloroplastic OS=Arabidopsis thaliana GN=At2g37660 PE=1 SV=2
AT4G24750	Q0WWT7	-0.466	0.003	plastid	Rhodanese-like domain-containing protein 11, chloroplastic OS=Arabidopsis thaliana GN=STR11 PE=2 SV=1
AT5G38520	F4KBJ3	-0.463	0.008	plastid	Alpha/beta-Hydrolases superfamily protein OS=Arabidopsis thaliana GN=MBB18.5 PE=4 SV=1
AT5G42070	Q8RWR9	-0.456	0.002	plastid	Uncharacterized protein At5g42070 OS=Arabidopsis thaliana GN=MJC20.18 PE=2 SV=1
AT1G79790	Q84VZ1	-0.454	0.003	plastid	Flavin mononucleotide hydrolase 1, chloroplatic OS=Arabidopsis thaliana GN=FHY1 PE=1 SV=1
AT1G47470	Q3ECV8	-0.451	0.009	extracellular	ECA1 gametogenesis family protein (DUF784) OS=Arabidopsis thaliana GN=At1g47470 PE=4 SV=2
AT4G17870	O49686	-0.448	0.002	nucleus	Abscisic acid receptor PYR1 OS=Arabidopsis thaliana GN=PYR1 PE=1 SV=1
AT3G09350	Q84J81	-0.447	0.002	cytosol	Fes1A OS=Arabidopsis thaliana GN=Fes1A PE=2 SV=1
AT1G04530	Q8VZ31	-0.445	0.004	cytosol	Tetratricopeptide repeat (TPR)-like superfamily protein OS=Arabidopsis thaliana GN=TPR4 PE=1 SV=1
AT1G02475	Q94K52	-0.441	0.007	plastid	Polyketide cyclase/dehydrase and lipid transport superfamily protein OS=Arabidopsis thaliana GN=At1g02475 PE=2 SV=1
AT2G43945	F4IT21	-0.44	0.004	plastid	Uncharacterized protein OS=Arabidopsis thaliana GN=At2g43945 PE=4 SV=1
AT1G56500	Q8VZ10	-0.436	0.001	plastid	Protein SUPPRESSOR OF QUENCHING 1, chloroplastic OS=Arabidopsis thaliana GN=SOQ1 PE=1 SV=1
AT3G52920	Q9LF99	-0.434	0.009	nucleus	Transcriptional activator (DUF662) OS=Arabidopsis thaliana GN=F8J2_90 PE=2 SV=1
AT4G35760	Q8L540	-0.422	0.01	plastid	Thiol-disulfide oxidoreductase LTO1 OS=Arabidopsis thaliana GN=LTO1 PE=1 SV=1
AT3G62540	Q3EAF8	-0.42	0.01	mitochondrion	Pentatricopeptide repeat-containing protein At3g62540, mitochondrial OS=Arabidopsis thaliana GN=At3g62540 PE=2 SV=1
AT1G22630	Q9SKA5	-0.419	0.008	vacuole	At1g22630/F12K8_2 OS=Arabidopsis thaliana GN=At1g22630 PE=2 SV=1
AT4G34090	F4JJY7	-0.417	0.003	plastid	Cyclin delta-3 OS=Arabidopsis thaliana GN=At4g34090 PE=4 SV=1
AT1G14310	Q9M9T1	-0.399	0.01	mitochondrion	F14L17.7 protein OS=Arabidopsis thaliana GN=At1g14310 PE=4 SV=1
AT1G09340	Q9SA52	-0.397	0.001	plastid	Chloroplast stem-loop binding protein of 41 kDa b, chloroplastic OS=Arabidopsis thaliana GN=CSP41B PE=1 SV=1
AT1G29350	F4I1G1	-0.394	0.003	nucleus	RNA polymerase II degradation factor-like protein (DUF1296) OS=Arabidopsis thaliana GN=At1g29350 PE=4 SV=1
AT4G21860	Q9C5C8	-0.394	0.008	plastid	Peptide methionine sulfoxide reductase B2, chloroplastic OS=Arabidopsis thaliana GN=MSRB2 PE=1 SV=1
AT2G42130	Q8S9M1	-0.384	0.001	plastid	Isoform 3 of Probable plastid-lipid-associated protein 13, chloroplastic OS=Arabidopsis thaliana GN=PAP13
AT1G52670	Q8VZ68	-0.382	0.004	plastid	Is a member of the PF|00364 Biotin-requiring enzymes family OS=Arabidopsis thaliana GN=At1g52670 PE=2 SV=1
AT1G61090	B3H4X2	-0.379	0.01	nucleus	reversed Uncharacterized protein OS=Arabidopsis thaliana GN=At1g61090 PE=4 SV=1
AT4G01150	O04616	-0.376	0.001	plastid	Protein CURVATURE THYLAKOID 1A, chloroplastic OS=Arabidopsis thaliana GN=CURT1A PE=1 SV=1
AT1G21680	Q9XI10	-0.374	0.001	extracellular	DPP6 N-terminal domain-like protein OS=Arabidopsis thaliana GN=At1g21680 PE=2 SV=1
AT5G47690	B3H5K3	-0.374	0.01	nucleus	Binding protein OS=Arabidopsis thaliana GN=At5g47690 PE=1 SV=1
AT1G16880	Q9FZ47	-0.368	0.002	plastid	ACT domain-containing protein ACR11 OS=Arabidopsis thaliana GN=ACR11 PE=1 SV=1
AT5G03880	Q940I2	-0.36	0.003	plastid	Thioredoxin family protein OS=Arabidopsis thaliana GN=MED24.18 PE=2 SV=1
AT3G63160	Q9M1X3	-0.355	0.003	plastid	AT3g63160/F16M2_10 OS=Arabidopsis thaliana GN=F16M2_10 PE=1 SV=1
AT2G35830	Q9SJ67	-0.355	0.005	cytosol	At2g35830/F11F19.26 OS=Arabidopsis thaliana GN=At2g35830 PE=2 SV=2
AT5G01650	F4K9G5	-0.355	0.003	plastid	Tautomerase/MIF superfamily protein OS=Arabidopsis thaliana GN=At5g01650 PE=4 SV=1
AT3G58010	Q9M2P7	-0.345	0.002	plastid	Probable plastid-lipid-associated protein 9, chloroplastic OS=Arabidopsis thaliana GN=PAP9 PE=1 SV=1
AT1G55805	Q682I1	-0.333	0.007	plastid	Protein BOLA1, chloroplastic OS=Arabidopsis thaliana GN=BOLA1 PE=1 SV=1
AT4g15790	A0A1I9LNC0	-0.326	0.001	nucleus	Copper chaperone OS=Arabidopsis thaliana GN=CCPE=4 SV=1
AT2G33255	Q8RYE9	-0.317	0.005	mitochondrion	Haloacid dehalogenase-like hydrolase domain-containing protein At2g33255 OS=Arabidopsis thaliana GN=At2g33255 PE=1 SV=1
AT3G07470	Q94AG1	-0.309	0.009	extracellular	At3g07470/F21O3_18 OS=Arabidopsis thaliana GN=At3g07470 PE=2 SV=1
AT1G73060	Q8H0W0	-0.302	0.003	plastid	Protein LOW PSII ACCUMULATION 3, chloroplastic OS=Arabidopsis thaliana GN=LPA3 PE=1 SV=1
AT4G21445	Q8W1B3	-0.301	0.007	plastid	At4g21445 OS=Arabidopsis thaliana GN=PRIP PE=2 SV=1
AT2G27730	Q9ZUX4	0.307	0.004	mitochondrion	Uncharacterized protein At2g27730, mitochondrial OS=Arabidopsis thaliana GN=At2g27730 PE=1 SV=1
AT1G33120	P49209	0.321	0.001	cytosol	60S ribosomal protein L9-1 OS=Arabidopsis thaliana GN=RPL9B PE=1 SV=3
AT4G16390	Q8GWE0	0.324	0.008	plastid	Pentatricopeptide repeat-containing protein At4g16390, chloroplastic OS=Arabidopsis thaliana GN=P67 PE=1 SV=3
AT3G05540	Q9M9V9	0.342	0.008	cytosol	Translationally controlled tumor protein 2 OS=Arabidopsis thaliana GN=TCTP2 PE=1 SV=1
AT5G08540	Q93VT6	0.351	0.003	plastid	Ribosomal RNA small subunit methyltransferase J OS=Arabidopsis thaliana GN=MAH20.10 PE=1 SV=1
AT3G44100	Q9LXQ2	0.364	0.006	extracellular	At3g44100 OS=Arabidopsis thaliana GN=F26G5_50 PE=2 SV=1
AT2G35605	Q93W30	0.366	0.006	mitochondrion	Expressed protein OS=Arabidopsis thaliana GN=At2g35605 PE=2 SV=1
AT1G21440	Q501F7	0.371	0.003	plastid	At1g21440 OS=Arabidopsis thaliana GN=At1g21440 PE=2 SV=1
AT4G21210	O49562	0.38	0.002	plastid	Pyruvate, phosphate dikinase regulatory protein 1, chloroplastic OS=Arabidopsis thaliana GN=RP1 PE=1 SV=1
AT1G21670	Q9XI11	0.386	0.001	extracellular	ADPP6 amino-terminal domain protein OS=Arabidopsis thaliana GN=At1g21670 PE=2 SV=1
AT1G64980	Q9XIP8	0.422	0.002	cytosol	Protein CDI OS=Arabidopsis thaliana GN=CDI PE=2 SV=1
AT3G04550	Q9SR19	0.429	0.002	plastid	Rubisco accumulation factor 1.2, chloroplastic OS=Arabidopsis thaliana GN=RAF1.2 PE=1 SV=1
AT5G42850	Q9FMN4	0.436	0.004	cytosol	Thioredoxin-like protein Clot OS=Arabidopsis thaliana GN=At5g42850 PE=2 SV=1
AT2G46540	Q9ZPY5	0.442	0.01	mitochondrion	At2g46540/F11C10.23 OS=Arabidopsis thaliana GN=At2g46540 PE=2 SV=2
AT3G52140	F4J5S1	0.456	0.001	cytosol	Clustered mitochondria protein OS=Arabidopsis thaliana GN=FMT PE=2 SV=1
AT5G58160	Q9LVN1	0.48	0.007	cytosol	Formin-like protein 13 OS=Arabidopsis thaliana GN=FH13 PE=2 SV=3
AT1G76160	Q9SGR6	0.498	0.002	extracellular	AT1G76160 protein OS=Arabidopsis thaliana GN=sks5 PE=2 SV=1
AT1G55980	F4I3I1	0.499	0.006	cytosol	FAD/NAD(P)-binding oxidoreductase family protein OS=Arabidopsis thaliana GN=At1g55980 PE=4 SV=2
AT4G26910	Q8H107	0.507	0.002	mitochondrion	Dihydrolipoyllysine-residue succinyltransferase component of 2-oxoglutarate dehydrogenase complex 2, mitochondrial OS=Arabidopsis thaliana GN=At4g26910 PE=1 SV=2
AT2G40765	Q94K78	0.511	0.003	mitochondrion	Transmembrane protein OS=Arabidopsis thaliana GN=At2g40765 PE=2 SV=1
AT4G32915	F4JV80	0.512	0.006	plastid	Glutamyl-tRNA(Gln) amidotransferase subunit C, chloroplastic/mitochondrial OS=Arabidopsis thaliana GN=GATC PE=1 SV=1
AT5G64130	A8MS32	0.527	0.006	nucleus	AT5G64130 protein OS=Arabidopsis thaliana GN=MHJ24.11 PE=1 SV=1
AT4G27585	Q93VP9	0.528	0.006	mitochondrion	SPFH/Band 7/PHB domain-containing membrane-associated protein family OS=Arabidopsis thaliana GN=AtSLP1 PE=1 SV=1
AT1G56580	Q9FXB0	0.546	0.002	cytosol	At1g56580/F25P12_18 OS=Arabidopsis thaliana GN=SMALLER WITVARIABLE BRANCHES PE=2 SV=1
AT1G10522	Q9XIK0	0.546	0.002	plastid	Protein PLASTID REDOX INSENSITIVE 2, chloroplastic OS=Arabidopsis thaliana GN=PRIN2 PE=1 SV=1
AT5G10840	F4KIB2	0.549	0.005	golgi	Transmembrane 9 superfamily member 8 OS=Arabidopsis thaliana GN=TMN8 PE=2 SV=1
AT3G28270	Q9LHD9	0.554	0.001	plasma membrane	UPF0496 protein At3g28270 OS=Arabidopsis thaliana GN=At3g28270 PE=2 SV=1
AT3G62810	Q9LZI4	0.572	0.004	mitochondrion	At3g62810 OS=Arabidopsis thaliana GN=F26K9_240 PE=2 SV=1
AT5G41950	Q9FHY8	0.574	0.005	golgi	Protein HLB1 OS=Arabidopsis thaliana GN=HLB1 PE=1 SV=1
AT3G01310	F4J8C6	0.578	0.005	golgi	Inositol hexakisphosphate and diphosphoinositol-pentakisphosphate kinase VIP1 OS=Arabidopsis thaliana GN=VIP1 PE=1 SV=1
AT1G30580	Q9SA73	0.607	0.001	cytosol	Obg-like ATPase 1 OS=Arabidopsis thaliana GN=YchF1 PE=1 SV=1
AT3G20370	Q9LTQ5	0.615	0.001	extracellular	AT3g20370/MQC12_13 OS=Arabidopsis thaliana GN=At3g20370 PE=2 SV=1
AT4G19003	Q8VZC9	0.617	0.004	nucleus,cytosol	Vacuolar protein sorting-associated protein 25 OS=Arabidopsis thaliana GN=VPS25 PE=1 SV=1
AT2G17120	O23006	0.633	0.002	plasma membrane	LysM domain-containing GPI-anchored protein 2 OS=Arabidopsis thaliana GN=LYM2 PE=1 SV=1
AT5G48540	Q9LV60	0.642	0.003	extracellular	Cysteine-ricrepeat secretory protein 55 OS=Arabidopsis thaliana GN=CRRSP55 PE=2 SV=1
AT1G33600	Q9FW48	0.652	0.001	extracellular	Leucine-ricrepeat (LRR) family protein OS=Arabidopsis thaliana GN=At1g33600 PE=4 SV=1
AT1G09310	Q9ZPZ4	0.66	0.001	cytosol	AT31J12.3 protein OS=Arabidopsis thaliana GN=At1g09310 PE=1 SV=1
AT2G32840	Q8GYK6	0.686	0.003	nucleus	reversed Proline-ricfamily protein OS=Arabidopsis thaliana GN=At2g32840 PE=2 SV=1
AT5G10730	Q93VH5	0.712	0.001	mitochondrion	AT5g10730/MAJ23_90 OS=Arabidopsis thaliana GN=MAJ23.90 PE=2 SV=1
AT2g16980	A0A1P8B0Q4	0.719	0.003	plasma membrane	reversed Major facilitator superfamily protein OS=Arabidopsis thaliana GN=At2g16980 PE=4 SV=1
AT4G27500	O23144	0.737	0.002	endoplasmic reticulum,plasma membrane	Proton pump-interactor 1 OS=Arabidopsis thaliana GN=PPI1 PE=1 SV=2
AT1G25420	Q9C6L2	0.776	0.002	mitochondrion	At1g25420/F2J7_16 OS=Arabidopsis thaliana GN=At1g25420 PE=2 SV=1
AT3G21200	Q9LU39	0.809	0.002	plastid	Glutamyl-tRNA reductase-binding protein, chloroplastic OS=Arabidopsis thaliana GN=GLUTRBP PE=1 SV=1
AT3G21965	Q9LRL2	0.815	0.002	extracellular	Putative cysteine-ricrepeat secretory protein 25 OS=Arabidopsis thaliana GN=CRRSP25 PE=5 SV=2
AT3G54600	Q9M1G8	0.823	0.002	plasma membrane	DJ-1 protein homolog F OS=Arabidopsis thaliana GN=DJ1F PE=1 SV=1
AT5G14030	Q94BY3	0.839	0.002	endoplasmic reticulum	Translocon-associated protein subunit beta OS=Arabidopsis thaliana GN=MUA22.2 PE=2 SV=1
AT2G05520	Q9SL15	0.882	0.002	extracellular	Glycine-ricprotein 3 OS=Arabidopsis thaliana GN=GRP3 PE=1 SV=1
AT4G15802	Q8GW48	0.945	0.001	nucleus	At4g15810 OS=Arabidopsis thaliana GN=HSBP PE=2 SV=1
AT5g26280	A0A1P8BA53	0.962	0.001	extracellular	TRAF-like family protein OS=Arabidopsis thaliana GN=At5g26280 PE=4 SV=1
AT1G02816	Q9SRX5	1.101	0.004	extracellular	F22D16.19 protein OS=Arabidopsis thaliana GN=F22D16.19 PE=2 SV=1
AT5G51040	Q9FI44	1.112	0.002	mitochondrion	Succinate dehydrogenase assembly factor 2, mitochondrial OS=Arabidopsis thaliana GN=SDHAF2 PE=1 SV=1
AT2G05380	Q9ZSJ6	1.22	0.001	extracellular	Glycine-ricprotein 3 short isoform OS=Arabidopsis thaliana GN=GRP3S PE=1 SV=2
AT2G21160	P45434	1.228	0.001	endoplasmic reticulum	Translocon-associated protein subunit alpha OS=Arabidopsis thaliana GN=At2g21160 PE=2 SV=3
AT5G66470	Q8VZ74	1.262	0.003	plastid	TPase ERA-like, chloroplastic OS=Arabidopsis thaliana GN=At5g66470 PE=2 SV=1
AT2G34070	O22960	1.367	0.001	extracellular	Protein trichome birefringence-like 37 OS=Arabidopsis thaliana GN=TBL37 PE=2 SV=2
AT1G16850	Q9FE54	2.089	0.001	endoplasmic reticulum	OS=Arabidopsis thaliana GN=F6I1.15 PE=2 SV=1
