# Supplementary material for: Proteostatic Regulation of MEP and Shikimate Pathways by Redox-Activated Photosynthesis Signaling in Plants Exposed to Small Fungal Volatiles
Source: Front Plant Sci. 2021 Mar 5;12:637976. doi: 10.3389/fpls.2021.637976 (PMC7973468; doi:10.3389/fpls.2021.637976)
Supplement: Supplementary Table 9 — List of proteins identified in the differential proteomic analysis of WT and cfbp1 plants cultured in the absence of small fungal VCs. [file Table_7.XLSX]

## Sheet: quant_FBP-VCS_vs_WT-VCS
Table S9. List of proteins identified in the differential proteomic analysis of WT and cfbp1 plants cultured in the absence of fungal VCs
contrast	category	log2_fold_change	pvalue	evalue	qvalue	num_replicates	num_peptides	set_type	peptide	modif	inferred_proteins	description
FBP-VCS/WT-VCS	confident.down	-4.489	9.9999e-06	0.01	0.001	3	12	inferred	---	----	P25851	P25851|F16P1_ARATH Fructose-1,6-bisphosphatase 1, chloroplastic OS=Arabidopsis thaliana GN=CFBP1 PE=1 SV=2
FBP-VCS/WT-VCS	confident.down	-1.97	6.99993e-05	0.07	0.001	3	1	inferred	---	----	Q9SYE2	Q9SYE2|Q9SYE2_ARATH At1g51400/F5D21_10 OS=Arabidopsis thaliana GN=F11M15.26 PE=2 SV=1
FBP-VCS/WT-VCS	confident.down	-1.558	1.99998e-05	0.02	0.001	3	7	inferred	---	----	Q41932	Q41932|PSBQ2_ARATH Oxygen-evolving enhancer protein 3-2, chloroplastic OS=Arabidopsis thaliana GN=PSBQ2 PE=1 SV=2
FBP-VCS/WT-VCS	confident.down	-1.544	0.000569994	0.58	0.001	2	1	inferred	---	----	Q9LR53	Q9LR53|Q9LR53_ARATH F21B7.34 OS=Arabidopsis thaliana GN=At1g03740 PE=2 SV=1
FBP-VCS/WT-VCS	confident.down	-1.537	2.99997e-05	0.03	0.001	3	4	inferred	---	----	Q9SCY3	Q9SCY3|PNSL4_ARATH Photosynthetic NDH subunit of lumenal location 4, chloroplastic OS=Arabidopsis thaliana GN=PNSL4 PE=1 SV=1
FBP-VCS/WT-VCS	confident.down	-1.463	0.000159998	0.16	0.001	3	2	inferred	---	----	Q9LU21	Q9LU21|PNSB3_ARATH Photosynthetic NDH subunit of subcomplex B 3, chloroplastic OS=Arabidopsis thaliana GN=PNSB3 PE=2 SV=1
FBP-VCS/WT-VCS	confident.down	-1.427	1.99998e-05	0.02	0.001	3	10	inferred	---	----	P49107	P49107|PSAN_ARATH Photosystem I reaction center subunit N, chloroplastic OS=Arabidopsis thaliana GN=PSAN PE=1 SV=2
FBP-VCS/WT-VCS	confident.down	-1.403	0.000329997	0.33	0.001	3	1	inferred	---	----	rev_F4JEP5	F4JEP5|MSH5_ARATH reversed DNA mismatch repair protein MSH5 OS=Arabidopsis thaliana GN=MSH5 PE=2 SV=1
FBP-VCS/WT-VCS	confident.down	-1.301	0.000439996	0.45	0.001	3	1	inferred	---	----	rev_Q9LIM2	Q9LIM2|Q9LIM2_ARATH reversed P-loop containing nucleoside triphosphate hydrolases superfamily protein OS=Arabidopsis thaliana GN=At3g15120 PE=4 SV=1
FBP-VCS/WT-VCS	confident.down	-1.269	0.000209998	0.21	0.001	3	2	inferred	---	----	F4J036	F4J036|F4J036_ARATH Post-illumination chlorophyll fluorescence increase OS=Arabidopsis thaliana GN=PIFI PE=4 SV=1
FBP-VCS/WT-VCS	confident.down	-1.228	0.000129999	0.13	0.001	3	3	inferred	---	----	Q9LZP9	Q9LZP9|CP122_ARATH Calvin cycle protein CP12-2, chloroplastic OS=Arabidopsis thaliana GN=CP12-2 PE=1 SV=1
FBP-VCS/WT-VCS	confident.down	-1.213	0.000539995	0.55	0.001	3	1	inferred	---	----	Q42540	Q42540|UBC7_ARATH Ubiquitin-conjugating enzyme E2 7 OS=Arabidopsis thaliana GN=UBC7 PE=1 SV=1
FBP-VCS/WT-VCS	confident.down	-1.195	7.99992e-05	0.08	0.001	3	4	inferred	---	----	Q93Z84	Q93Z84|Q93Z84_ARATH At2g04039/At2g04039 OS=Arabidopsis thaliana GN=At2g04039 PE=2 SV=1
FBP-VCS/WT-VCS	confident.down	-1.188	3.99996e-05	0.04	0.001	3	5	inferred	---	----	Q8H1Q1	Q8H1Q1|TL203_ARATH Thylakoid lumenal protein TL20.3, chloroplastic OS=Arabidopsis thaliana GN=TL20.3 PE=1 SV=1
FBP-VCS/WT-VCS	confident.down	-1.17	0.000489995	0.5	0.001	3	1	inferred	---	----	Q8L763	Q8L763|Q8L763_ARATH Chaperone DnaJ-domain superfamily protein OS=Arabidopsis thaliana GN=DJC72 PE=2 SV=1
FBP-VCS/WT-VCS	confident.down	-1.169	0.000499995	0.51	0.001	3	1	inferred	---	----	Q9LVM2	Q9LVM2|NDHN_ARATH NAD(P)H-quinone oxidoreductase subunit N, chloroplastic OS=Arabidopsis thaliana GN=ndhN PE=2 SV=1
FBP-VCS/WT-VCS	confident.down	-1.15	0.000199998	0.2	0.001	3	2	inferred	---	----	Q39195	Q39195|PST2_ARATH Photosystem II 5 kDa protein, chloroplastic OS=Arabidopsis thaliana GN=PSBT PE=3 SV=2
FBP-VCS/WT-VCS	confident.down	-1.136	0.000209998	0.21	0.001	3	2	inferred	---	----	Q9S829	Q9S829|NDHO_ARATH NAD(P)H-quinone oxidoreductase subunit O, chloroplastic OS=Arabidopsis thaliana GN=ndhO PE=2 SV=1
FBP-VCS/WT-VCS	confident.down	-1.133	0.000719993	0.73	0.001	3	1	inferred	---	----	Q9ASP6	Q9ASP6|HNRPQ_ARATH Heterogeneous nuclear ribonucleoprotein Q OS=Arabidopsis thaliana GN=LIF2 PE=1 SV=1
FBP-VCS/WT-VCS	confident.down	-1.13	7.99992e-05	0.08	0.001	3	4	inferred	---	----	Q9ZR03	Q9ZR03|UCRIA_ARATH Cytochrome b6-f complex iron-sulfur subunit, chloroplastic OS=Arabidopsis thaliana GN=petC PE=1 SV=1
FBP-VCS/WT-VCS	confident.down	-1.123	0.000249998	0.25	0.001	3	2	inferred	---	----	Q2V2S7	Q2V2S7|NDHM_ARATH NAD(P)H-quinone oxidoreductase subunit M, chloroplastic OS=Arabidopsis thaliana GN=ndhM PE=2 SV=1
FBP-VCS/WT-VCS	confident.down	-1.084	7.99992e-05	0.08	0.001	3	3	inferred	---	----	P62090	P62090|PSAC_ARATH Photosystem I iron-sulfur center OS=Arabidopsis thaliana GN=psaC PE=3 SV=2
FBP-VCS/WT-VCS	confident.down	-1.083	0.000369996	0.37	0.001	3	2	inferred	---	----	P27140	P27140|BCA1_ARATH Beta carbonic anhydrase 1, chloroplastic OS=Arabidopsis thaliana GN=BCA1 PE=1 SV=2
FBP-VCS/WT-VCS	confident.down	-1.069	2.99997e-05	0.03	0.001	3	9	inferred	---	----	P23321	P23321|PSBO1_ARATH Oxygen-evolving enhancer protein 1-1, chloroplastic OS=Arabidopsis thaliana GN=PSBO1 PE=1 SV=2
FBP-VCS/WT-VCS	confident.down	-1.064	5.99994e-05	0.06	0.001	3	4	inferred	---	----	O64835	O64835|O64835_ARATH At2g23670/F26B6.32 OS=Arabidopsis thaliana GN=YCF37 PE=2 SV=1
FBP-VCS/WT-VCS	confident.down	-1.062	0.000119999	0.12	0.001	3	3	inferred	---	----	Q84VQ4	Q84VQ4|NDHU_ARATH NAD(P)H-quinone oxidoreductase subunit U, chloroplastic OS=Arabidopsis thaliana GN=ndhU PE=1 SV=1
FBP-VCS/WT-VCS	confident.down	-1.032	0.000269997	0.27	0.001	3	2	inferred	---	----	Q9S831	Q9S831|PSAE1_ARATH Photosystem I reaction center subunit IV A, chloroplastic OS=Arabidopsis thaliana GN=PSAE1 PE=1 SV=1
FBP-VCS/WT-VCS	confident.down	-1.027	0.000429996	0.44	0.001	3	2	unresolved	---	----	O49344;Q42029	O49344|PSBP2_ARATH Putative oxygen-evolving enhancer protein 2-2 OS=Arabidopsis thaliana GN=PSBP2 PE=5 SV=3
FBP-VCS/WT-VCS	confident.down	-1.016	3.99996e-05	0.04	0.001	3	5	inferred	---	----	Q9T0A4	Q9T0A4|NDHS_ARATH NAD(P)H-quinone oxidoreductase subunit S, chloroplastic OS=Arabidopsis thaliana GN=ndhS PE=1 SV=1
FBP-VCS/WT-VCS	confident.down	-0.995	0.000309997	0.31	0.001	3	2	inferred	---	----	Q9S9N6	Q9S9N6|PNSB1_ARATH Photosynthetic NDH subunit of subcomplex B 1, chloroplastic OS=Arabidopsis thaliana GN=PNSB1 PE=2 SV=1
FBP-VCS/WT-VCS	confident.down	-0.976	9.9999e-05	0.1	0.001	3	4	inferred	---	----	Q39249	Q39249|VDE_ARATH Violaxanthin de-epoxidase, chloroplastic OS=Arabidopsis thaliana GN=VDE1 PE=1 SV=1
FBP-VCS/WT-VCS	confident.down	-0.975	0.000209998	0.21	0.001	3	2	unresolved	---	----	Q9SUI6;Q9SUI7	Q9SUI6|PSAH2_ARATH Photosystem I reaction center subunit VI-2, chloroplastic OS=Arabidopsis thaliana GN=PSAH2 PE=2 SV=1
FBP-VCS/WT-VCS	confident.down	-0.968	2.99997e-05	0.03	0.001	3	9	inferred	---	----	O65581	O65581|ALFC5_ARATH Fructose-bisphosphate aldolase 5, cytosolic OS=Arabidopsis thaliana GN=FBA5 PE=1 SV=1
FBP-VCS/WT-VCS	confident.down	-0.964	2.99997e-05	0.03	0.001	3	11	inferred	---	----	Q42029	Q42029|PSBP1_ARATH Oxygen-evolving enhancer protein 2-1, chloroplastic OS=Arabidopsis thaliana GN=PSBP1 PE=1 SV=2
FBP-VCS/WT-VCS	confident.down	-0.954	0.000269997	0.27	0.001	3	3	inferred	---	----	Q9LVV5	Q9LVV5|TL15B_ARATH Thylakoid lumenal 15.0 kDa protein 2, chloroplastic OS=Arabidopsis thaliana GN=At5g52970 PE=1 SV=2
FBP-VCS/WT-VCS	confident.down	-0.951	6.99993e-05	0.07	0.001	3	4	inferred	---	----	F4IUJ0	F4IUJ0|F4IUJ0_ARATH Uncharacterized protein OS=Arabidopsis thaliana GN=At2g26340 PE=4 SV=1
FBP-VCS/WT-VCS	confident.down	-0.947	1.99998e-05	0.02	0.001	3	12	inferred	---	----	Q9XFT3-2	Q9XFT3-2|PSBQ1_ARATH Isoform 2 of Oxygen-evolving enhancer protein 3-1, chloroplastic OS=Arabidopsis thaliana GN=PSBQ1
FBP-VCS/WT-VCS	confident.down	-0.943	0.000209998	0.21	0.001	3	3	inferred	---	----	O49675	O49675|CCD4_ARATH Probable carotenoid cleavage dioxygenase 4, chloroplastic OS=Arabidopsis thaliana GN=CCD4 PE=1 SV=1
FBP-VCS/WT-VCS	confident.down	-0.939	6.99993e-05	0.07	0.001	3	10	inferred	---	----	Q9S7H1	Q9S7H1|PSAD1_ARATH Photosystem I reaction center subunit II-1, chloroplastic OS=Arabidopsis thaliana GN=psaD1 PE=1 SV=1
FBP-VCS/WT-VCS	confident.down	-0.922	4.99995e-05	0.05	0.001	3	8	inferred	---	----	Q9S841	Q9S841|PSBO2_ARATH Oxygen-evolving enhancer protein 1-2, chloroplastic OS=Arabidopsis thaliana GN=PSBO2 PE=1 SV=1
FBP-VCS/WT-VCS	confident.down	-0.922	8.99991e-05	0.09	0.001	3	5	inferred	---	----	Q9LYR5	Q9LYR5|FKB19_ARATH Peptidyl-prolyl cis-trans isomerase FKBP19, chloroplastic OS=Arabidopsis thaliana GN=FKBP19 PE=1 SV=1
FBP-VCS/WT-VCS	confident.down	-0.921	0.000219998	0.22	0.001	3	3	inferred	---	----	Q9LM71	Q9LM71|FKB18_ARATH Peptidyl-prolyl cis-trans isomerase FKBP18, chloroplastic OS=Arabidopsis thaliana GN=FKBP18 PE=1 SV=2
FBP-VCS/WT-VCS	confident.down	-0.905	0.000329997	0.33	0.001	3	2	unresolved	---	----	Q9S714;Q9S831	Q9S714|PSAE2_ARATH Photosystem I reaction center subunit IV B, chloroplastic OS=Arabidopsis thaliana GN=PSAE2 PE=2 SV=1
FBP-VCS/WT-VCS	confident.down	-0.902	1.99998e-05	0.02	0.001	3	16	inferred	---	----	P56771	P56771|CYF_ARATH Cytochrome f OS=Arabidopsis thaliana GN=petA PE=3 SV=1
FBP-VCS/WT-VCS	confident.down	-0.889	6.99993e-05	0.07	0.001	3	6	inferred	---	----	Q9SYW8	Q9SYW8|LHCA2_ARATH Photosystem I chlorophyll a/b-binding protein 2, chloroplastic OS=Arabidopsis thaliana GN=LHCA2 PE=1 SV=1
FBP-VCS/WT-VCS	confident.down	-0.882	5.99994e-05	0.06	0.001	3	5	inferred	---	----	Q01667	Q01667|CAB6_ARATH Chlorophyll a-b binding protein 6, chloroplastic OS=Arabidopsis thaliana GN=LHCA1 PE=1 SV=1
FBP-VCS/WT-VCS	confident.down	-0.881	0.000359996	0.36	0.001	3	3	unresolved	---	----	Q6ICZ8;Q9LHG9	Q6ICZ8|NACA3_ARATH Nascent polypeptide-associated complex subunit alpha-like protein 3 OS=Arabidopsis thaliana GN=At5g13850 PE=1 SV=1
FBP-VCS/WT-VCS	confident.down	-0.872	9.9999e-06	0.01	0.001	3	13	inferred	---	----	Q9C5C2	Q9C5C2|BGL37_ARATH Myrosinase 2 OS=Arabidopsis thaliana GN=TGG2 PE=1 SV=1
FBP-VCS/WT-VCS	confident.down	-0.868	0.000549995	0.56	0.001	3	2	inferred	---	----	P56756	P56756|NDHK_ARATH NAD(P)H-quinone oxidoreductase subunit K, chloroplastic OS=Arabidopsis thaliana GN=ndhK PE=3 SV=1
FBP-VCS/WT-VCS	confident.down	-0.866	0.000509995	0.52	0.001	3	2	inferred	---	----	O48717	O48717|O48717_ARATH At2g26500 OS=Arabidopsis thaliana GN=At2g26500 PE=2 SV=1
FBP-VCS/WT-VCS	confident.down	-0.864	0.000629994	0.64	0.001	3	2	inferred	---	----	P56755	P56755|NDHI_ARATH NAD(P)H-quinone oxidoreductase subunit I, chloroplastic OS=Arabidopsis thaliana GN=ndhI PE=3 SV=1
FBP-VCS/WT-VCS	confident.down	-0.854	0.000419996	0.43	0.001	3	6	inferred	---	----	O23157	O23157|O23157_ARATH AT4g37300/C7A10_60 OS=Arabidopsis thaliana GN=C7A10.60 PE=1 SV=1
FBP-VCS/WT-VCS	confident.down	-0.844	0.000179998	0.18	0.001	3	5	inferred	---	----	P56753	P56753|NDHH_ARATH NAD(P)H-quinone oxidoreductase subunit H, chloroplastic OS=Arabidopsis thaliana GN=ndhH PE=1 SV=1
FBP-VCS/WT-VCS	confident.down	-0.837	9.9999e-05	0.1	0.001	3	8	unresolved	---	----	P23321;Q9S841	P23321|PSBO1_ARATH Oxygen-evolving enhancer protein 1-1, chloroplastic OS=Arabidopsis thaliana GN=PSBO1 PE=1 SV=2
FBP-VCS/WT-VCS	confident.down	-0.835	0.000469995	0.48	0.001	3	2	inferred	---	----	Q9LQL0	Q9LQL0|GCSH3_ARATH Glycine cleavage system H protein 3, mitochondrial OS=Arabidopsis thaliana GN=GDH3 PE=1 SV=1
FBP-VCS/WT-VCS	confident.down	-0.834	0.000179998	0.18	0.001	3	5	inferred	---	----	Q9LR64	Q9LR64|PB27A_ARATH Photosystem II repair protein PSB27-H1, chloroplastic OS=Arabidopsis thaliana GN=PSB27-1 PE=1 SV=1
FBP-VCS/WT-VCS	confident.down	-0.829	2.99997e-05	0.03	0.001	3	10	inferred	---	----	O22773	O22773|TL16_ARATH Thylakoid lumenal 16.5 kDa protein, chloroplastic OS=Arabidopsis thaliana GN=At4g02530 PE=1 SV=3
FBP-VCS/WT-VCS	confident.down	-0.829	0.000339997	0.34	0.001	3	3	unresolved	---	----	Q8LC68;Q9CA59	Q8LC68|NRP2_ARATH NAP1-related protein 2 OS=Arabidopsis thaliana GN=NRP2 PE=1 SV=2
FBP-VCS/WT-VCS	confident.down	-0.828	7.99992e-05	0.08	0.001	3	10	inferred	---	----	P82869	P82869|CYP37_ARATH Peptidyl-prolyl cis-trans isomerase CYP37, chloroplastic OS=Arabidopsis thaliana GN=CYP37 PE=1 SV=3
FBP-VCS/WT-VCS	confident.down	-0.822	1.99998e-05	0.02	0.001	3	13	inferred	---	----	O81439	O81439|PAP1_ARATH Probable plastid-lipid-associated protein 1, chloroplastic OS=Arabidopsis thaliana GN=PAP1 PE=1 SV=1
FBP-VCS/WT-VCS	confident.down	-0.817	0.000129999	0.13	0.001	3	6	inferred	---	----	Q94K97	Q94K97|Q94K97_ARATH 30S ribosomal protein OS=Arabidopsis thaliana GN=At5g24490 PE=1 SV=1
FBP-VCS/WT-VCS	confident.down	-0.805	0.000349997	0.35	0.001	3	3	inferred	---	----	Q9SJ89	Q9SJ89|FTRC_ARATH Ferredoxin-thioredoxin reductase catalytic chain, chloroplastic OS=Arabidopsis thaliana GN=FTRC PE=2 SV=1
FBP-VCS/WT-VCS	confident.down	-0.791	2.99997e-05	0.03	0.001	3	7	inferred	---	----	P81760	P81760|TL17_ARATH Thylakoid lumenal 17.4 kDa protein, chloroplastic OS=Arabidopsis thaliana GN=TL17 PE=1 SV=2
FBP-VCS/WT-VCS	confident.down	-0.79	0.000219998	0.22	0.001	3	4	inferred	---	----	P42763	P42763|ERD14_ARATH Dehydrin ERD14 OS=Arabidopsis thaliana GN=ERD14 PE=1 SV=1
FBP-VCS/WT-VCS	confident.down	-0.79	0.000609994	0.62	0.001	3	2	inferred	---	----	Q9SW33	Q9SW33|TL1Y_ARATH Thylakoid lumenal 17.9 kDa protein, chloroplastic OS=Arabidopsis thaliana GN=At4g24930 PE=1 SV=1
FBP-VCS/WT-VCS	confident.down	-0.766	6.99993e-05	0.07	0.001	3	8	inferred	---	----	O22160	O22160|TL15A_ARATH Thylakoid lumenal 15 kDa protein 1, chloroplastic OS=Arabidopsis thaliana GN=At2g44920 PE=1 SV=2
FBP-VCS/WT-VCS	confident.down	-0.756	8.99991e-05	0.09	0.001	3	5	unresolved	---	----	P25819;Q96528	P25819|CATA2_ARATH Catalase-2 OS=Arabidopsis thaliana GN=CAT2 PE=1 SV=3
FBP-VCS/WT-VCS	confident.down	-0.751	0.000199998	0.2	0.001	3	4	inferred	---	----	Q94B52	Q94B52|IF34_ARATH Translation initiation factor IF3-4, chloroplastic OS=Arabidopsis thaliana GN=IF3-4 PE=2 SV=1
FBP-VCS/WT-VCS	confident.down	-0.749	0.000619994	0.63	0.001	3	2	inferred	---	----	Q9SUI6	Q9SUI6|PSAH2_ARATH Photosystem I reaction center subunit VI-2, chloroplastic OS=Arabidopsis thaliana GN=PSAH2 PE=2 SV=1
FBP-VCS/WT-VCS	confident.down	-0.748	3.99996e-05	0.04	0.001	3	10	inferred	---	----	P27521	P27521|CA4_ARATH Chlorophyll a-b binding protein 4, chloroplastic OS=Arabidopsis thaliana GN=LHCA4 PE=1 SV=1
FBP-VCS/WT-VCS	confident.down	-0.747	3.99996e-05	0.04	0.001	3	11	inferred	---	----	P25819	P25819|CATA2_ARATH Catalase-2 OS=Arabidopsis thaliana GN=CAT2 PE=1 SV=3
FBP-VCS/WT-VCS	confident.down	-0.746	0.000509995	0.52	0.001	3	3	inferred	---	----	Q9ZUP3	Q9ZUP3|NAP1B_ARATH Nucleosome assembly protein 1;2 OS=Arabidopsis thaliana GN=NAP1;2 PE=1 SV=1
FBP-VCS/WT-VCS	confident.down	-0.738	0.000179998	0.18	0.001	3	5	inferred	---	----	Q9SSL0	Q9SSL0|Q9SSL0_ARATH At1g70820 OS=Arabidopsis thaliana GN=At1g70820 PE=2 SV=1
FBP-VCS/WT-VCS	confident.down	-0.729	3.99996e-05	0.04	0.001	3	14	inferred	---	----	Q9SSA5	Q9SSA5|CYP38_ARATH Peptidyl-prolyl cis-trans isomerase CYP38, chloroplastic OS=Arabidopsis thaliana GN=CYP38 PE=1 SV=1
FBP-VCS/WT-VCS	confident.down	-0.727	0.000329997	0.33	0.001	3	3	inferred	---	----	P93004	P93004|PIP27_ARATH Aquaporin PIP2-7 OS=Arabidopsis thaliana GN=PIP2-7 PE=1 SV=2
FBP-VCS/WT-VCS	confident.down	-0.722	0.000679993	0.69	0.001	3	2	unresolved	---	----	P25855;Q9LQL0	P25855|GCSH1_ARATH Glycine cleavage system H protein 1, mitochondrial OS=Arabidopsis thaliana GN=GDH1 PE=1 SV=1
FBP-VCS/WT-VCS	confident.down	-0.715	0.000659993	0.67	0.001	3	2	inferred	---	----	Q9XFH9	Q9XFH9|TRXF2_ARATH Thioredoxin F2, chloroplastic OS=Arabidopsis thaliana GN=At5g16400 PE=2 SV=1
FBP-VCS/WT-VCS	confident.down	-0.705	6.99993e-05	0.07	0.001	3	11	unresolved	---	----	A0A1I9LQB3;P27140	A0A1I9LQB3|A0A1I9LQB3_ARATH Carbonic anhydrase OS=Arabidopsis thaliana GN=CA1 PE=1 SV=1
FBP-VCS/WT-VCS	confident.down	-0.699	4.99995e-05	0.05	0.001	3	11	inferred	---	----	Q9SKP6	Q9SKP6|TPIC_ARATH Triosephosphate isomerase, chloroplastic OS=Arabidopsis thaliana GN=TIM PE=1 SV=1
FBP-VCS/WT-VCS	confident.down	-0.697	0.000119999	0.12	0.001	3	7	inferred	---	----	O48737	O48737|TRXM1_ARATH Thioredoxin M1, chloroplastic OS=Arabidopsis thaliana GN=At1g03680 PE=2 SV=1
FBP-VCS/WT-VCS	confident.down	-0.696	1.99998e-05	0.02	0.001	3	14	inferred	---	----	Q94BS2	Q94BS2|MET1_ARATH Protein MET1, chloroplastic OS=Arabidopsis thaliana GN=MET1 PE=1 SV=1
FBP-VCS/WT-VCS	confident.down	-0.686	8.99991e-05	0.09	0.001	3	7	inferred	---	----	Q8VYM4	Q8VYM4|PSRP2_ARATH 30S ribosomal protein 2, chloroplastic OS=Arabidopsis thaliana GN=PSRP2 PE=2 SV=1
FBP-VCS/WT-VCS	confident.down	-0.686	0.000469995	0.48	0.001	3	3	inferred	---	----	O22914	O22914|CP121_ARATH Calvin cycle protein CP12-1, chloroplastic OS=Arabidopsis thaliana GN=CP12-1 PE=1 SV=1
FBP-VCS/WT-VCS	confident.down	-0.678	0.000699993	0.71	0.001	3	2	inferred	---	----	Q9SZI2	Q9SZI2|NAP1A_ARATH Nucleosome assembly protein 1;1 OS=Arabidopsis thaliana GN=NAP1;1 PE=1 SV=1
FBP-VCS/WT-VCS	confident.down	-0.675	1.99998e-05	0.02	0.001	3	11	inferred	---	----	Q9LU86	Q9LU86|PRXQ_ARATH Peroxiredoxin Q, chloroplastic OS=Arabidopsis thaliana GN=PRXQ PE=1 SV=1
FBP-VCS/WT-VCS	confident.down	-0.674	8.99991e-05	0.09	0.001	3	8	inferred	---	----	Q04836	Q04836|CP31A_ARATH 31 kDa ribonucleoprotein, chloroplastic OS=Arabidopsis thaliana GN=CP31A PE=1 SV=1
FBP-VCS/WT-VCS	confident.down	-0.673	0.000329997	0.33	0.001	3	5	inferred	---	----	O22870	O22870|FK163_ARATH Peptidyl-prolyl cis-trans isomerase FKBP16-3, chloroplastic OS=Arabidopsis thaliana GN=FKBP16-3 PE=1 SV=2
FBP-VCS/WT-VCS	confident.down	-0.661	6.99993e-05	0.07	0.001	3	7	inferred	---	----	P36210	P36210|RK121_ARATH 50S ribosomal protein L12-1, chloroplastic OS=Arabidopsis thaliana GN=RPL12A PE=2 SV=1
FBP-VCS/WT-VCS	confident.down	-0.661	0.000379996	0.38	0.001	3	3	inferred	---	----	Q8LDV3	Q8LDV3|Y4320_ARATH Uncharacterized protein At4g13200, chloroplastic OS=Arabidopsis thaliana GN=At4g13200 PE=1 SV=2
FBP-VCS/WT-VCS	confident.down	-0.659	9.9999e-06	0.01	0.001	3	24	inferred	---	----	Q9C9W5	Q9C9W5|HPR1_ARATH Glycerate dehydrogenase HPR, peroxisomal OS=Arabidopsis thaliana GN=HPR PE=1 SV=1
FBP-VCS/WT-VCS	confident.down	-0.654	7.99992e-05	0.08	0.001	3	8	inferred	---	----	Q93YR3	Q93YR3|F10AL_ARATH FAM10 family protein At4g22670 OS=Arabidopsis thaliana GN=At4g22670 PE=1 SV=1
FBP-VCS/WT-VCS	confident.down	-0.649	0.000149999	0.15	0.001	3	7	inferred	---	----	Q9LHB9	Q9LHB9|PER32_ARATH Peroxidase 32 OS=Arabidopsis thaliana GN=PER32 PE=1 SV=3
FBP-VCS/WT-VCS	confident.down	-0.646	3.99996e-05	0.04	0.001	3	19	inferred	---	----	P56757	P56757|ATPA_ARATH ATP synthase subunit alpha, chloroplastic OS=Arabidopsis thaliana GN=atpA PE=1 SV=1
FBP-VCS/WT-VCS	confident.down	-0.643	3.99996e-05	0.04	0.001	3	20	inferred	---	----	Q56YA5	Q56YA5|SGAT_ARATH Serine--glyoxylate aminotransferase OS=Arabidopsis thaliana GN=AGT1 PE=1 SV=2
FBP-VCS/WT-VCS	confident.down	-0.637	0.000629994	0.64	0.001	3	3	inferred	---	----	Q9FL87	Q9FL87|CRR7_ARATH Protein CHLORORESPIRATORY REDUCTION 7, chloroplastic OS=Arabidopsis thaliana GN=CRR7 PE=2 SV=1
FBP-VCS/WT-VCS	confident.down	-0.636	1.99998e-05	0.02	0.001	3	16	inferred	---	----	Q9SSS9	Q9SSS9|ATPD_ARATH ATP synthase subunit delta, chloroplastic OS=Arabidopsis thaliana GN=ATPD PE=1 SV=1
FBP-VCS/WT-VCS	confident.down	-0.63	0.000389996	0.39	0.001	3	4	inferred	---	----	Q8LD49	Q8LD49|TRXX_ARATH Thioredoxin X, chloroplastic OS=Arabidopsis thaliana GN=ATHX PE=2 SV=2
FBP-VCS/WT-VCS	confident.down	-0.629	0.000389996	0.39	0.001	3	4	inferred	---	----	Q9ZQ80	Q9ZQ80|NDRP1_ARATH Nodulin-related protein 1 OS=Arabidopsis thaliana GN=NRP1 PE=1 SV=1
FBP-VCS/WT-VCS	confident.down	-0.627	0.000629994	0.64	0.001	3	5	inferred	---	----	Q39101	Q39101|FRI1_ARATH Ferritin-1, chloroplastic OS=Arabidopsis thaliana GN=FER1 PE=2 SV=1
FBP-VCS/WT-VCS	confident.down	-0.614	5.99994e-05	0.06	0.001	3	21	inferred	---	----	Q96242	Q96242|CP74A_ARATH Allene oxide synthase, chloroplastic OS=Arabidopsis thaliana GN=CYP74A PE=1 SV=3
FBP-VCS/WT-VCS	confident.down	-0.612	5.99994e-05	0.06	0.001	3	10	inferred	---	----	P09468	P09468|ATPE_ARATH ATP synthase epsilon chain, chloroplastic OS=Arabidopsis thaliana GN=atpE PE=1 SV=2
FBP-VCS/WT-VCS	confident.down	-0.61	0.000169998	0.17	0.001	3	7	inferred	---	----	F4JLP5	F4JLP5|PLPD2_ARATH Dihydrolipoyl dehydrogenase 2, chloroplastic OS=Arabidopsis thaliana GN=LPD2 PE=2 SV=2
FBP-VCS/WT-VCS	confident.down	-0.609	0.000319997	0.32	0.001	3	3	inferred	---	----	Q41951	Q41951|TIP21_ARATH Aquaporin TIP2-1 OS=Arabidopsis thaliana GN=TIP2-1 PE=1 SV=2
FBP-VCS/WT-VCS	confident.down	-0.602	0.000499995	0.51	0.001	3	5	inferred	---	----	Q8H0Y1	Q8H0Y1|OP24B_ARATH Outer envelope pore protein 24B, chloroplastic OS=Arabidopsis thaliana GN=OEP24B PE=2 SV=1
FBP-VCS/WT-VCS	confident.down	-0.592	0.000139999	0.14	0.001	3	7	inferred	---	----	P43286	P43286|PIP21_ARATH Aquaporin PIP2-1 OS=Arabidopsis thaliana GN=PIP2-1 PE=1 SV=1
FBP-VCS/WT-VCS	confident.down	-0.587	0.000169998	0.17	0.001	3	7	inferred	---	----	Q9SY97	Q9SY97|LHCA3_ARATH Photosystem I chlorophyll a/b-binding protein 3-1, chloroplastic OS=Arabidopsis thaliana GN=LHCA3 PE=1 SV=1
FBP-VCS/WT-VCS	confident.down	-0.577	0.000179998	0.18	0.001	3	8	inferred	---	----	Q9LMQ2	Q9LMQ2|Q9LMQ2_ARATH Chlorophyll a-b binding protein, chloroplastic OS=Arabidopsis thaliana GN=CHLOROPHYLL PROTEIN 24 PE=1 SV=1
FBP-VCS/WT-VCS	confident.down	-0.573	0.000469995	0.48	0.001	3	4	inferred	---	----	O80634	O80634|PNSL1_ARATH Photosynthetic NDH subunit of lumenal location 1, chloroplastic OS=Arabidopsis thaliana GN=PNSL1 PE=1 SV=2
FBP-VCS/WT-VCS	confident.down	-0.57	0.000219998	0.22	0.001	3	7	inferred	---	----	Q9S7M0	Q9S7M0|CB3_ARATH Chlorophyll a-b binding protein 3, chloroplastic OS=Arabidopsis thaliana GN=LHCB3 PE=1 SV=1
FBP-VCS/WT-VCS	confident.down	-0.569	3.99996e-05	0.04	0.001	3	19	inferred	---	----	Q9LYA9	Q9LYA9|CP41A_ARATH Chloroplast stem-loop binding protein of 41 kDa a, chloroplastic OS=Arabidopsis thaliana GN=CSP41A PE=1 SV=1
FBP-VCS/WT-VCS	confident.down	-0.569	0.000409996	0.41	0.001	3	5	inferred	---	----	P31168	P31168|COR47_ARATH Dehydrin COR47 OS=Arabidopsis thaliana GN=COR47 PE=1 SV=2
FBP-VCS/WT-VCS	confident.down	-0.568	4.99995e-05	0.05	0.001	3	12	unresolved	---	----	O80988;Q94B78	O80988|GCSP2_ARATH Glycine dehydrogenase (decarboxylating) 2, mitochondrial OS=Arabidopsis thaliana GN=GLDP2 PE=1 SV=1
FBP-VCS/WT-VCS	confident.down	-0.559	0.000369996	0.37	0.001	3	4	unresolved	---	----	Q9M5K2;Q9M5K3	Q9M5K2|DLDH2_ARATH Dihydrolipoyl dehydrogenase 2, mitochondrial OS=Arabidopsis thaliana GN=LPD2 PE=1 SV=1
FBP-VCS/WT-VCS	confident.down	-0.558	0.000209998	0.21	0.001	3	8	inferred	---	----	Q9SHE8	Q9SHE8|PSAF_ARATH Photosystem I reaction center subunit III, chloroplastic OS=Arabidopsis thaliana GN=PSAF PE=1 SV=1
FBP-VCS/WT-VCS	confident.down	-0.557	4.99995e-05	0.05	0.001	3	13	inferred	---	----	Q8LE52	Q8LE52|DHAR3_ARATH Glutathione S-transferase DHAR3, chloroplastic OS=Arabidopsis thaliana GN=DHAR3 PE=1 SV=1
FBP-VCS/WT-VCS	confident.down	-0.555	0.000209998	0.21	0.001	3	9	inferred	---	----	O22609	O22609|DEGP1_ARATH Protease Do-like 1, chloroplastic OS=Arabidopsis thaliana GN=DEGP1 PE=1 SV=2
FBP-VCS/WT-VCS	confident.down	-0.554	2.99997e-05	0.03	0.001	3	17	inferred	---	----	Q93VC7	Q93VC7|RPS1_ARATH 30S ribosomal protein S1, chloroplastic OS=Arabidopsis thaliana GN=RPS1 PE=1 SV=1
FBP-VCS/WT-VCS	confident.down	-0.553	0.000209998	0.21	0.001	3	7	inferred	---	----	Q9SCY2	Q9SCY2|FKB13_ARATH Peptidyl-prolyl cis-trans isomerase FKBP13, chloroplastic OS=Arabidopsis thaliana GN=FKBP13 PE=1 SV=2
FBP-VCS/WT-VCS	confident.down	-0.55	0.000149999	0.15	0.001	3	11	inferred	---	----	P82658	P82658|TL19_ARATH Thylakoid lumenal 19 kDa protein, chloroplastic OS=Arabidopsis thaliana GN=At3g63540 PE=1 SV=2
FBP-VCS/WT-VCS	confident.down	-0.549	0.000119999	0.12	0.001	3	9	inferred	---	----	Q9LRR9	Q9LRR9|GLO1_ARATH (S)-2-hydroxy-acid oxidase GLO1 OS=Arabidopsis thaliana GN=GLO1 PE=1 SV=1
FBP-VCS/WT-VCS	confident.down	-0.548	3.99996e-05	0.04	0.001	3	17	inferred	---	----	P37702	P37702|BGL38_ARATH Myrosinase 1 OS=Arabidopsis thaliana GN=TGG1 PE=1 SV=1
FBP-VCS/WT-VCS	confident.down	-0.548	0.000129999	0.13	0.001	3	10	inferred	---	----	O49629	O49629|PAP2_ARATH Probable plastid-lipid-associated protein 2, chloroplastic OS=Arabidopsis thaliana GN=PAP2 PE=1 SV=1
FBP-VCS/WT-VCS	confident.down	-0.545	0.000559994	0.57	0.001	3	3	inferred	---	----	Q93VK7	Q93VK7|Q93VK7_ARATH AT5g14910/F2G14_30 OS=Arabidopsis thaliana GN=At5g14910 PE=2 SV=1
FBP-VCS/WT-VCS	confident.down	-0.543	0.000659993	0.67	0.001	3	4	inferred	---	----	Q9XFH8	Q9XFH8|TRXF1_ARATH Thioredoxin F1, chloroplastic OS=Arabidopsis thaliana GN=At3g02730 PE=1 SV=2
FBP-VCS/WT-VCS	confident.down	-0.542	3.99996e-05	0.04	0.001	3	16	inferred	---	----	Q05431	Q05431|APX1_ARATH L-ascorbate peroxidase 1, cytosolic OS=Arabidopsis thaliana GN=APX1 PE=1 SV=2
FBP-VCS/WT-VCS	confident.down	-0.541	5.99994e-05	0.06	0.001	3	15	inferred	---	----	P0DKC3	P0DKC3|PGP1A_ARATH Phosphoglycolate phosphatase 1A, chloroplastic OS=Arabidopsis thaliana GN=PGLP1A PE=1 SV=1
FBP-VCS/WT-VCS	confident.down	-0.54	0.000169998	0.17	0.001	3	8	inferred	---	----	Q9SEU8	Q9SEU8|TRXM2_ARATH Thioredoxin M2, chloroplastic OS=Arabidopsis thaliana GN=At4g03520 PE=1 SV=2
FBP-VCS/WT-VCS	confident.down	-0.537	0.000189998	0.19	0.001	3	7	inferred	---	----	A0A1P8AWU9	A0A1P8AWU9|A0A1P8AWU9_ARATH High chlorophyll fluorescence phenotype 173 OS=Arabidopsis thaliana GN=HCF173 PE=4 SV=1
FBP-VCS/WT-VCS	confident.down	-0.529	4.99995e-05	0.05	0.001	3	26	inferred	---	----	Q9STF2	Q9STF2|PTA16_ARATH Protein plastid transcriptionally active 16, chloroplastic OS=Arabidopsis thaliana GN=PTAC16 PE=1 SV=1
FBP-VCS/WT-VCS	confident.down	-0.528	0.000179998	0.18	0.001	3	8	inferred	---	----	Q8GWP4	Q8GWP4|Q8GWP4_ARATH At2g21530 OS=Arabidopsis thaliana GN=At2g21530 PE=1 SV=1
FBP-VCS/WT-VCS	confident.down	-0.526	0.000579994	0.59	0.001	3	5	inferred	---	----	Q9FKA5	Q9FKA5|Y5957_ARATH Uncharacterized protein At5g39570 OS=Arabidopsis thaliana GN=At5g39570 PE=1 SV=1
FBP-VCS/WT-VCS	confident.down	-0.523	0.000569994	0.58	0.001	3	4	unresolved	---	----	Q06611;Q39196	Q06611|PIP12_ARATH Aquaporin PIP1-2 OS=Arabidopsis thaliana GN=PIP1-2 PE=1 SV=1
FBP-VCS/WT-VCS	confident.down	-0.521	0.000119999	0.12	0.001	3	9	inferred	---	----	Q8LAP6	Q8LAP6|PAP12_ARATH Probable plastid-lipid-associated protein 12, chloroplastic OS=Arabidopsis thaliana GN=PAP12 PE=1 SV=1
FBP-VCS/WT-VCS	confident.down	-0.518	7.99992e-05	0.08	0.001	3	12	inferred	---	----	Q9SW18	Q9SW18|CHLM_ARATH Magnesium protoporphyrin IX methyltransferase, chloroplastic OS=Arabidopsis thaliana GN=CHLM PE=1 SV=1
FBP-VCS/WT-VCS	confident.down	-0.517	2.99997e-05	0.03	0.001	3	20	inferred	---	----	Q94B78	Q94B78|GCSP1_ARATH Glycine dehydrogenase (decarboxylating) 1, mitochondrial OS=Arabidopsis thaliana GN=GLDP1 PE=1 SV=2
FBP-VCS/WT-VCS	confident.down	-0.516	0.000469995	0.48	0.001	3	6	inferred	---	----	Q9LXX5	Q9LXX5|PPD6_ARATH PsbP domain-containing protein 6, chloroplastic OS=Arabidopsis thaliana GN=PPD6 PE=1 SV=1
FBP-VCS/WT-VCS	confident.down	-0.514	0.000219998	0.22	0.001	3	7	inferred	---	----	O50061	O50061|RK4_ARATH 50S ribosomal protein L4, chloroplastic OS=Arabidopsis thaliana GN=RPL4 PE=2 SV=2
FBP-VCS/WT-VCS	confident.down	-0.514	0.000229998	0.23	0.001	3	7	inferred	---	----	Q680K2	Q680K2|GPPL1_ARATH Haloacid dehalogenase-like hydrolase domain-containing protein At4g39970 OS=Arabidopsis thaliana GN=At4g39970 PE=2 SV=1
FBP-VCS/WT-VCS	confident.down	-0.512	0.000199998	0.2	0.001	3	10	inferred	---	----	Q93W28	Q93W28|Y4554_ARATH Uncharacterized protein At4g15545 OS=Arabidopsis thaliana GN=At4g15545 PE=1 SV=1
FBP-VCS/WT-VCS	confident.down	-0.512	0.000499995	0.51	0.001	3	7	unresolved	---	----	A0A1I9LQB3;P27140;P42737-2	A0A1I9LQB3|A0A1I9LQB3_ARATH Carbonic anhydrase OS=Arabidopsis thaliana GN=CA1 PE=1 SV=1
FBP-VCS/WT-VCS	confident.down	-0.506	0.000379996	0.38	0.001	3	7	inferred	---	----	Q9LHA8	Q9LHA8|MD37C_ARATH Probable mediator of RNA polymerase II transcription subunit 37c OS=Arabidopsis thaliana GN=MED37C PE=1 SV=1
FBP-VCS/WT-VCS	confident.down	-0.505	0.000179998	0.18	0.001	3	13	inferred	---	----	Q9S9M7	Q9S9M7|Q9S9M7_ARATH Nuclear protein OS=Arabidopsis thaliana GN=At1g16080 PE=1 SV=1
FBP-VCS/WT-VCS	confident.down	-0.502	6.99993e-05	0.07	0.001	3	15	inferred	---	----	Q9M5K3	Q9M5K3|DLDH1_ARATH Dihydrolipoyl dehydrogenase 1, mitochondrial OS=Arabidopsis thaliana GN=LPD1 PE=1 SV=2
FBP-VCS/WT-VCS	confident.down	-0.501	7.99992e-05	0.08	0.001	3	16	inferred	---	----	Q43127	Q43127|GLNA2_ARATH Glutamine synthetase, chloroplastic/mitochondrial OS=Arabidopsis thaliana GN=GLN2 PE=1 SV=1
FBP-VCS/WT-VCS	confident.down	-0.493	0.000219998	0.22	0.001	3	11	inferred	---	----	Q94K71	Q94K71|CBBY_ARATH CBBY-like protein OS=Arabidopsis thaliana GN=CBBY PE=1 SV=1
FBP-VCS/WT-VCS	confident.down	-0.49	7.99992e-05	0.08	0.001	3	14	inferred	---	----	O80796	O80796|VIPP1_ARATH Membrane-associated protein VIPP1, chloroplastic OS=Arabidopsis thaliana GN=VIPP1 PE=1 SV=1
FBP-VCS/WT-VCS	confident.down	-0.488	0.000259997	0.26	0.001	3	7	inferred	---	----	B3H5S2	B3H5S2|B3H5S2_ARATH Ribulose bisphosphate carboxylase small chain OS=Arabidopsis thaliana GN=RBCS3B PE=3 SV=1
FBP-VCS/WT-VCS	confident.down	-0.487	0.000279997	0.28	0.001	3	7	inferred	---	----	Q9SGS4	Q9SGS4|CDSP_ARATH Thioredoxin-like protein CDSP32, chloroplastic OS=Arabidopsis thaliana GN=CDSP32 PE=1 SV=1
FBP-VCS/WT-VCS	confident.down	-0.483	9.9999e-06	0.01	0.001	3	11	inferred	---	----	Q9ZP05	Q9ZP05|MDHX2_ARATH Malate dehydrogenase 2, peroxisomal OS=Arabidopsis thaliana GN=PMDH2 PE=1 SV=1
FBP-VCS/WT-VCS	confident.down	-0.475	0.000139999	0.14	0.001	3	12	inferred	---	----	O80934	O80934|Y2766_ARATH Uncharacterized protein At2g37660, chloroplastic OS=Arabidopsis thaliana GN=At2g37660 PE=1 SV=2
FBP-VCS/WT-VCS	confident.down	-0.473	0.000329997	0.33	0.001	3	6	inferred	---	----	O82299	O82299|O82299_ARATH Putative chloroplast RNA binding protein OS=Arabidopsis thaliana GN=At2g35410 PE=1 SV=1
FBP-VCS/WT-VCS	confident.down	-0.472	0.000139999	0.14	0.001	3	12	inferred	---	----	Q949U7	Q949U7|PRX2E_ARATH Peroxiredoxin-2E, chloroplastic OS=Arabidopsis thaliana GN=PRXIIE PE=1 SV=2
FBP-VCS/WT-VCS	confident.down	-0.468	0.000499995	0.51	0.001	3	6	inferred	---	----	Q9SEU6	Q9SEU6|TRXM4_ARATH Thioredoxin M4, chloroplastic OS=Arabidopsis thaliana GN=At3g15360 PE=2 SV=2
FBP-VCS/WT-VCS	confident.down	-0.461	0.000119999	0.12	0.001	3	11	inferred	---	----	Q42139	Q42139|Q42139_ARATH AT4g32260/F10M6_100 OS=Arabidopsis thaliana GN=PDE334 PE=1 SV=2
FBP-VCS/WT-VCS	confident.down	-0.445	0.000269997	0.27	0.001	3	8	inferred	---	----	P82538	P82538|PPL1_ARATH PsbP-like protein 1, chloroplastic OS=Arabidopsis thaliana GN=PPL1 PE=1 SV=1
FBP-VCS/WT-VCS	confident.down	-0.443	4.99995e-05	0.05	0.001	3	17	inferred	---	----	Q9SZJ5	Q9SZJ5|GLYM1_ARATH Serine hydroxymethyltransferase 1, mitochondrial OS=Arabidopsis thaliana GN=SHM1 PE=1 SV=1
FBP-VCS/WT-VCS	confident.down	-0.443	8.99991e-05	0.09	0.001	3	14	inferred	---	----	P25697	P25697|KPPR_ARATH Phosphoribulokinase, chloroplastic OS=Arabidopsis thaliana GN=At1g32060 PE=2 SV=1
FBP-VCS/WT-VCS	confident.down	-0.441	0.000239998	0.24	0.001	3	9	inferred	---	----	Q9LTX9	Q9LTX9|HSP7G_ARATH Heat shock 70 kDa protein 7, chloroplastic OS=Arabidopsis thaliana GN=HSP70-7 PE=2 SV=1
FBP-VCS/WT-VCS	confident.down	-0.438	0.000349997	0.35	0.001	3	8	inferred	---	----	Q9SHG8	Q9SHG8|Q9SHG8_ARATH At1g17100 OS=Arabidopsis thaliana GN=AtHBP1 PE=2 SV=1
FBP-VCS/WT-VCS	confident.down	-0.436	0.000119999	0.12	0.001	3	17	inferred	---	----	Q9LXC9	Q9LXC9|IPYR6_ARATH Soluble inorganic pyrophosphatase 6, chloroplastic OS=Arabidopsis thaliana GN=PPA6 PE=1 SV=1
FBP-VCS/WT-VCS	confident.down	-0.436	0.000209998	0.21	0.001	3	9	inferred	---	----	Q8VZ10	Q8VZ10|SOQ1_ARATH Protein SUPPRESSOR OF QUENCHING 1, chloroplastic OS=Arabidopsis thaliana GN=SOQ1 PE=1 SV=1
FBP-VCS/WT-VCS	confident.down	-0.427	0.000329997	0.33	0.001	3	8	inferred	---	----	Q9M1X0	Q9M1X0|RRFC_ARATH Ribosome-recycling factor, chloroplastic OS=Arabidopsis thaliana GN=RRF PE=2 SV=2
FBP-VCS/WT-VCS	confident.down	-0.414	0.000479995	0.49	0.001	3	7	inferred	---	----	A0A1P8AVY3	A0A1P8AVY3|A0A1P8AVY3_ARATH Triacylglycerol lipase-like 1 OS=Arabidopsis thaliana GN=TLL1 PE=4 SV=1
FBP-VCS/WT-VCS	confident.down	-0.411	0.000479995	0.49	0.001	3	6	inferred	---	----	Q9FIJ7	Q9FIJ7|KAD2_ARATH Adenylate kinase 2, chloroplastic OS=Arabidopsis thaliana GN=At5g47840 PE=1 SV=1
FBP-VCS/WT-VCS	confident.down	-0.41	0.000469995	0.48	0.001	3	8	unresolved	---	----	A8MS68;F4JLP5	A8MS68|PLPD1_ARATH Dihydrolipoyl dehydrogenase 1, chloroplastic OS=Arabidopsis thaliana GN=LPD1 PE=2 SV=1
FBP-VCS/WT-VCS	confident.down	-0.409	3.99996e-05	0.04	0.001	3	34	inferred	---	----	Q9SZD6	Q9SZD6|Q9SZD6_ARATH Elongation factor Ts, mitochondrial OS=Arabidopsis thaliana GN=emb2726 PE=2 SV=1
FBP-VCS/WT-VCS	confident.down	-0.408	4.99995e-05	0.05	0.001	3	23	inferred	---	----	Q9SI75	Q9SI75|EFGC_ARATH Elongation factor G, chloroplastic OS=Arabidopsis thaliana GN=CPEFG PE=1 SV=1
FBP-VCS/WT-VCS	confident.down	-0.406	0.000109999	0.11	0.001	3	18	inferred	---	----	Q9ZUC1	Q9ZUC1|AOR_ARATH NADPH-dependent alkenal/one oxidoreductase, chloroplastic OS=Arabidopsis thaliana GN=AOR PE=1 SV=2
FBP-VCS/WT-VCS	confident.down	-0.404	7.99992e-05	0.08	0.001	3	16	unresolved	---	----	Q9LRR9;Q9LRS0	Q9LRR9|GLO1_ARATH (S)-2-hydroxy-acid oxidase GLO1 OS=Arabidopsis thaliana GN=GLO1 PE=1 SV=1
FBP-VCS/WT-VCS	confident.down	-0.399	0.000139999	0.14	0.001	3	15	inferred	---	----	O65282	O65282|CH20_ARATH 20 kDa chaperonin, chloroplastic OS=Arabidopsis thaliana GN=CPN20 PE=1 SV=2
FBP-VCS/WT-VCS	confident.down	-0.399	0.000579994	0.59	0.001	3	7	inferred	---	----	Q39061	Q39061|CP33_ARATH RNA-binding protein CP33, chloroplastic OS=Arabidopsis thaliana GN=CP33 PE=2 SV=1
FBP-VCS/WT-VCS	confident.down	-0.397	4.99995e-05	0.05	0.001	3	18	inferred	---	----	Q9SA52	Q9SA52|CP41B_ARATH Chloroplast stem-loop binding protein of 41 kDa b, chloroplastic OS=Arabidopsis thaliana GN=CSP41B PE=1 SV=1
FBP-VCS/WT-VCS	confident.down	-0.395	0.000309997	0.31	0.001	3	12	inferred	---	----	Q43307	Q43307|PLSB_ARATH Glycerol-3-phosphate acyltransferase, chloroplastic OS=Arabidopsis thaliana GN=ATS1 PE=2 SV=2
FBP-VCS/WT-VCS	confident.down	-0.394	0.000239998	0.24	0.001	3	10	unresolved	---	----	P50318;Q9LD57	P50318|PGKH2_ARATH Phosphoglycerate kinase 2, chloroplastic OS=Arabidopsis thaliana GN=At1g56190 PE=1 SV=3
FBP-VCS/WT-VCS	confident.down	-0.389	0.000339997	0.34	0.001	3	8	inferred	---	----	O82291	O82291|PAP3_ARATH Probable plastid-lipid-associated protein 3, chloroplastic OS=Arabidopsis thaliana GN=PAP3 PE=1 SV=1
FBP-VCS/WT-VCS	confident.down	-0.386	1.99998e-05	0.02	0.001	3	25	inferred	---	----	P10896	P10896|RCA_ARATH Ribulose bisphosphate carboxylase/oxygenase activase, chloroplastic OS=Arabidopsis thaliana GN=RCA PE=1 SV=2
FBP-VCS/WT-VCS	confident.down	-0.384	0.000439996	0.45	0.001	3	9	inferred	---	----	Q8S9M1-3	Q8S9M1-3|PAP13_ARATH Isoform 3 of Probable plastid-lipid-associated protein 13, chloroplastic OS=Arabidopsis thaliana GN=PAP13
FBP-VCS/WT-VCS	confident.down	-0.376	0.000509995	0.52	0.001	3	7	inferred	---	----	O04616	O04616|CUT1A_ARATH Protein CURVATURE THYLAKOID 1A, chloroplastic OS=Arabidopsis thaliana GN=CURT1A PE=1 SV=1
FBP-VCS/WT-VCS	confident.down	-0.374	0.000479995	0.49	0.001	3	10	inferred	---	----	Q9XI10	Q9XI10|Q9XI10_ARATH DPP6 N-terminal domain-like protein OS=Arabidopsis thaliana GN=At1g21680 PE=2 SV=1
FBP-VCS/WT-VCS	confident.down	-0.369	0.000339997	0.34	0.001	3	11	inferred	---	----	Q944I4	Q944I4|GLYK_ARATH D-glycerate 3-kinase, chloroplastic OS=Arabidopsis thaliana GN=GLYK PE=1 SV=2
FBP-VCS/WT-VCS	confident.down	-0.364	0.000169998	0.17	0.001	3	10	unresolved	---	----	Q94C74;Q9SZJ5	Q94C74|GLYM2_ARATH Serine hydroxymethyltransferase 2, mitochondrial OS=Arabidopsis thaliana GN=SHM2 PE=1 SV=2
FBP-VCS/WT-VCS	confident.down	-0.361	0.000669993	0.68	0.001	3	8	inferred	---	----	Q8VYL1	Q8VYL1|KAD5_ARATH Adenylate kinase 5, chloroplastic OS=Arabidopsis thaliana GN=At5g35170 PE=1 SV=1
FBP-VCS/WT-VCS	confident.down	-0.36	0.000569994	0.58	0.001	3	7	inferred	---	----	O80448	O80448|PDX11_ARATH Pyridoxal 5'-phosphate synthase subunit PDX1.1 OS=Arabidopsis thaliana GN=PDX11 PE=1 SV=1
FBP-VCS/WT-VCS	confident.down	-0.357	0.000209998	0.21	0.001	3	14	inferred	---	----	P82281	P82281|TL29_ARATH Thylakoid lumenal 29 kDa protein, chloroplastic OS=Arabidopsis thaliana GN=TL29 PE=1 SV=2
FBP-VCS/WT-VCS	confident.down	-0.355	0.000389996	0.39	0.001	3	11	inferred	---	----	Q9CA67	Q9CA67|CHLP_ARATH Geranylgeranyl diphosphate reductase, chloroplastic OS=Arabidopsis thaliana GN=CHLP PE=1 SV=1
FBP-VCS/WT-VCS	confident.down	-0.352	0.000379996	0.38	0.001	3	13	inferred	---	----	Q9STW6	Q9STW6|HSP7F_ARATH Heat shock 70 kDa protein 6, chloroplastic OS=Arabidopsis thaliana GN=HSP70-6 PE=1 SV=1
FBP-VCS/WT-VCS	confident.down	-0.346	0.000539995	0.55	0.001	3	10	inferred	---	----	Q9SAR5	Q9SAR5|AKR2A_ARATH Ankyrin repeat domain-containing protein 2A OS=Arabidopsis thaliana GN=AKR2A PE=1 SV=2
FBP-VCS/WT-VCS	confident.down	-0.337	0.000199998	0.2	0.001	3	14	inferred	---	----	P46283	P46283|S17P_ARATH Sedoheptulose-1,7-bisphosphatase, chloroplastic OS=Arabidopsis thaliana GN=At3g55800 PE=2 SV=1
FBP-VCS/WT-VCS	confident.down	-0.334	0.000589994	0.6	0.001	3	10	inferred	---	----	P50318	P50318|PGKH2_ARATH Phosphoglycerate kinase 2, chloroplastic OS=Arabidopsis thaliana GN=At1g56190 PE=1 SV=3
FBP-VCS/WT-VCS	confident.down	-0.333	0.000479995	0.49	0.001	3	10	inferred	---	----	P56759	P56759|ATPF_ARATH ATP synthase subunit b, chloroplastic OS=Arabidopsis thaliana GN=atpF PE=3 SV=1
FBP-VCS/WT-VCS	confident.down	-0.329	0.000219998	0.22	0.001	3	11	inferred	---	----	Q9XQC7	Q9XQC7|Q9XQC7_ARATH GrpE protein homolog OS=Arabidopsis thaliana GN=grpE PE=2 SV=1
FBP-VCS/WT-VCS	confident.down	-0.327	0.000569994	0.58	0.001	3	8	inferred	---	----	Q9SSK5	Q9SSK5|MLP43_ARATH MLP-like protein 43 OS=Arabidopsis thaliana GN=MLP43 PE=1 SV=1
FBP-VCS/WT-VCS	confident.down	-0.326	0.000659993	0.67	0.001	3	7	inferred	---	----	A0A1I9LNC0	A0A1I9LNC0|A0A1I9LNC0_ARATH Copper chaperone OS=Arabidopsis thaliana GN=CCH PE=4 SV=1
FBP-VCS/WT-VCS	confident.down	-0.324	0.000249998	0.25	0.001	3	15	inferred	---	----	O82660	O82660|P2SAF_ARATH Photosystem II stability/assembly factor HCF136, chloroplastic OS=Arabidopsis thaliana GN=HCF136 PE=1 SV=1
FBP-VCS/WT-VCS	confident.down	-0.32	0.000569994	0.58	0.001	3	9	inferred	---	----	Q9XI55	Q9XI55|Q9XI55_ARATH F9L1.8 protein OS=Arabidopsis thaliana GN=At1g15140 PE=2 SV=1
FBP-VCS/WT-VCS	confident.down	-0.316	0.000139999	0.14	0.001	3	22	unresolved	---	----	Q9LTX9;Q9STW6	Q9LTX9|HSP7G_ARATH Heat shock 70 kDa protein 7, chloroplastic OS=Arabidopsis thaliana GN=HSP70-7 PE=2 SV=1
FBP-VCS/WT-VCS	confident.down	-0.305	0.000369996	0.37	0.001	3	16	inferred	---	----	Q9FKW6	Q9FKW6|FNRL1_ARATH Ferredoxin--NADP reductase, leaf isozyme 1, chloroplastic OS=Arabidopsis thaliana GN=LFNR1 PE=1 SV=1
FBP-VCS/WT-VCS	confident.down	-0.303	0.000299997	0.3	0.001	3	12	inferred	---	----	Q9LD57	Q9LD57|PGKH1_ARATH Phosphoglycerate kinase 1, chloroplastic OS=Arabidopsis thaliana GN=PGK1 PE=1 SV=1
FBP-VCS/WT-VCS	confident.down	-0.302	0.000279997	0.28	0.001	3	9	inferred	---	----	P93014	P93014|RR5_ARATH 30S ribosomal protein S5, chloroplastic OS=Arabidopsis thaliana GN=rps5 PE=2 SV=1
FBP-VCS/WT-VCS	confident.down	-0.285	0.000459995	0.47	0.001	3	14	inferred	---	----	Q8W493	Q8W493|FNRL2_ARATH Ferredoxin--NADP reductase, leaf isozyme 2, chloroplastic OS=Arabidopsis thaliana GN=LFNR2 PE=1 SV=1
FBP-VCS/WT-VCS	confident.down	-0.282	0.000129999	0.13	0.001	3	21	inferred	---	----	Q8RWV0	Q8RWV0|TKTC1_ARATH Transketolase-1, chloroplastic OS=Arabidopsis thaliana GN=TKL-1 PE=1 SV=1
FBP-VCS/WT-VCS	confident.down	-0.278	0.000499995	0.51	0.001	3	9	inferred	---	----	Q9LRS0	Q9LRS0|GLO2_ARATH (S)-2-hydroxy-acid oxidase GLO2 OS=Arabidopsis thaliana GN=GLO2 PE=1 SV=1
FBP-VCS/WT-VCS	confident.down	-0.274	0.000289997	0.29	0.001	3	15	inferred	---	----	O49006	O49006|PME3_ARATH Pectinesterase/pectinesterase inhibitor 3 OS=Arabidopsis thaliana GN=PME3 PE=1 SV=2
FBP-VCS/WT-VCS	confident.down	-0.27	0.000639994	0.65	0.001	3	15	inferred	---	----	F4KHD5	F4KHD5|F4KHD5_ARATH A-kinase anchor-like protein OS=Arabidopsis thaliana GN=MPO12.160 PE=1 SV=1
FBP-VCS/WT-VCS	confident.down	-0.267	0.000619994	0.63	0.001	3	12	inferred	---	----	O80988	O80988|GCSP2_ARATH Glycine dehydrogenase (decarboxylating) 2, mitochondrial OS=Arabidopsis thaliana GN=GLDP2 PE=1 SV=1
FBP-VCS/WT-VCS	confident.down	-0.266	0.000709993	0.72	0.001	3	15	inferred	---	----	P55229	P55229|GLGL1_ARATH Glucose-1-phosphate adenylyltransferase large subunit 1, chloroplastic OS=Arabidopsis thaliana GN=ADG2 PE=1 SV=3
FBP-VCS/WT-VCS	confident.down	-0.263	0.000409996	0.41	0.001	3	14	inferred	---	----	Q56WK6	Q56WK6|PATL1_ARATH Patellin-1 OS=Arabidopsis thaliana GN=PATL1 PE=1 SV=2
FBP-VCS/WT-VCS	confident.down	-0.259	0.000669993	0.68	0.001	3	11	unresolved	---	----	Q9LR30;Q9S7E9	Q9LR30|GGT1_ARATH Glutamate--glyoxylate aminotransferase 1 OS=Arabidopsis thaliana GN=GGAT1 PE=1 SV=1
FBP-VCS/WT-VCS	confident.down	-0.24	0.000299997	0.3	0.001	3	19	inferred	---	----	P17745	P17745|EFTU_ARATH Elongation factor Tu, chloroplastic OS=Arabidopsis thaliana GN=TUFA PE=1 SV=1
FBP-VCS/WT-VCS	confident.down	-0.219	0.000539995	0.55	0.001	3	20	inferred	---	----	P25857	P25857|G3PB_ARATH Glyceraldehyde-3-phosphate dehydrogenase GAPB, chloroplastic OS=Arabidopsis thaliana GN=GAPB PE=1 SV=2
FBP-VCS/WT-VCS	confident.down	-0.216	0.000379996	0.38	0.001	3	16	inferred	---	----	Q9LR30	Q9LR30|GGT1_ARATH Glutamate--glyoxylate aminotransferase 1 OS=Arabidopsis thaliana GN=GGAT1 PE=1 SV=1
FBP-VCS/WT-VCS	confident.down	-0.202	0.000329997	0.33	0.001	3	31	inferred	---	----	P21238	P21238|CPNA1_ARATH Chaperonin 60 subunit alpha 1, chloroplastic OS=Arabidopsis thaliana GN=CPN60A1 PE=1 SV=2
FBP-VCS/WT-VCS	confident.up	0.16	0.000679993	0.69	0.001	3	36	inferred	---	----	Q9LJL3	Q9LJL3|PREP1_ARATH Presequence protease 1, chloroplastic/mitochondrial OS=Arabidopsis thaliana GN=PREP1 PE=1 SV=2
FBP-VCS/WT-VCS	confident.up	0.189	0.000509995	0.52	0.001	3	28	unresolved	---	----	Q0WLB5;Q0WNJ6	Q0WLB5|CLAH2_ARATH Clathrin heavy chain 2 OS=Arabidopsis thaliana GN=CHC2 PE=1 SV=1
FBP-VCS/WT-VCS	confident.up	0.237	0.000619994	0.63	0.001	3	15	inferred	---	----	Q42601	Q42601|CARB_ARATH Carbamoyl-phosphate synthase large chain, chloroplastic OS=Arabidopsis thaliana GN=CARB PE=1 SV=1
FBP-VCS/WT-VCS	confident.up	0.242	0.000159998	0.16	0.001	3	27	inferred	---	----	O23654	O23654|VATA_ARATH V-type proton ATPase catalytic subunit A OS=Arabidopsis thaliana GN=VHA-A PE=1 SV=1
FBP-VCS/WT-VCS	confident.up	0.246	0.000479995	0.49	0.001	3	18	inferred	---	----	P48491	P48491|TPIS_ARATH Triosephosphate isomerase, cytosolic OS=Arabidopsis thaliana GN=CTIMC PE=1 SV=2
FBP-VCS/WT-VCS	confident.up	0.258	0.000459995	0.47	0.001	3	17	inferred	---	----	Q9LFA3	Q9LFA3|MDAR1_ARATH Monodehydroascorbate reductase 1, peroxisomal OS=Arabidopsis thaliana GN=MDAR1 PE=1 SV=1
FBP-VCS/WT-VCS	confident.up	0.272	0.000709993	0.72	0.001	3	12	unresolved	---	----	Q94A40;Q9SJT9	Q94A40|COPA1_ARATH Coatomer subunit alpha-1 OS=Arabidopsis thaliana GN=At1g62020 PE=2 SV=2
FBP-VCS/WT-VCS	confident.up	0.277	0.000349997	0.35	0.001	3	25	inferred	---	----	Q9SD76	Q9SD76|PHS2_ARATH Alpha-glucan phosphorylase 2, cytosolic OS=Arabidopsis thaliana GN=PHS2 PE=1 SV=1
FBP-VCS/WT-VCS	confident.up	0.294	0.000709993	0.72	0.001	3	12	inferred	---	----	Q9SDS7	Q9SDS7|VATC_ARATH V-type proton ATPase subunit C OS=Arabidopsis thaliana GN=VHA-C PE=1 SV=1
FBP-VCS/WT-VCS	confident.up	0.298	0.000389996	0.39	0.001	3	14	inferred	---	----	P56777	P56777|PSBB_ARATH Photosystem II CP47 reaction center protein OS=Arabidopsis thaliana GN=psbB PE=1 SV=1
FBP-VCS/WT-VCS	confident.up	0.301	0.000489995	0.5	0.001	3	12	inferred	---	----	Q9S757	Q9S757|CYSC1_ARATH Bifunctional L-3-cyanoalanine synthase/cysteine synthase C1, mitochondrial OS=Arabidopsis thaliana GN=CYSC1 PE=1 SV=1
FBP-VCS/WT-VCS	confident.up	0.306	9.9999e-05	0.1	0.001	3	25	inferred	---	----	P54609	P54609|CD48A_ARATH Cell division control protein 48 homolog A OS=Arabidopsis thaliana GN=CDC48A PE=1 SV=1
FBP-VCS/WT-VCS	confident.up	0.307	0.000539995	0.55	0.001	3	10	unresolved	---	----	P29197;Q8L7B5	P29197|CH60A_ARATH Chaperonin CPN60, mitochondrial OS=Arabidopsis thaliana GN=CPN60 PE=1 SV=2
FBP-VCS/WT-VCS	confident.up	0.309	0.000579994	0.59	0.001	3	13	inferred	---	----	Q9SPK5	Q9SPK5|FTHS_ARATH Formate--tetrahydrofolate ligase OS=Arabidopsis thaliana GN=THFS PE=2 SV=1
FBP-VCS/WT-VCS	confident.up	0.31	0.000469995	0.48	0.001	3	10	unresolved	---	----	P24636;P29513;P29514;P29515;P29516;P29517;Q56YW9	P24636|TBB4_ARATH Tubulin beta-4 chain OS=Arabidopsis thaliana GN=TUBB4 PE=2 SV=2
FBP-VCS/WT-VCS	confident.up	0.311	0.000349997	0.35	0.001	3	13	inferred	---	----	Q8GUM2	Q8GUM2|HSP7I_ARATH Heat shock 70 kDa protein 9, mitochondrial OS=Arabidopsis thaliana GN=HSP70-9 PE=1 SV=1
FBP-VCS/WT-VCS	confident.up	0.311	0.000619994	0.63	0.001	3	9	inferred	---	----	Q9SF16	Q9SF16|TCPH_ARATH T-complex protein 1 subunit eta OS=Arabidopsis thaliana GN=CCT7 PE=1 SV=1
FBP-VCS/WT-VCS	confident.up	0.313	0.000299997	0.3	0.001	3	14	inferred	---	----	F4ISU2	F4ISU2|F4ISU2_ARATH Early endosome antigen OS=Arabidopsis thaliana GN=At2g32240 PE=1 SV=1
FBP-VCS/WT-VCS	confident.up	0.319	0.000269997	0.27	0.001	3	15	inferred	---	----	Q9SAJ4	Q9SAJ4|PGKY3_ARATH Phosphoglycerate kinase 3, cytosolic OS=Arabidopsis thaliana GN=PGK3 PE=1 SV=1
FBP-VCS/WT-VCS	confident.up	0.321	0.000439996	0.45	0.001	3	10	inferred	---	----	P49209	P49209|RL91_ARATH 60S ribosomal protein L9-1 OS=Arabidopsis thaliana GN=RPL9B PE=1 SV=3
FBP-VCS/WT-VCS	confident.up	0.322	0.000499995	0.51	0.001	3	10	inferred	---	----	P93028	P93028|UBE11_ARATH Ubiquitin-activating enzyme E1 1 OS=Arabidopsis thaliana GN=UBA1 PE=1 SV=1
FBP-VCS/WT-VCS	confident.up	0.323	0.000699993	0.71	0.001	3	9	inferred	---	----	Q9SQT8	Q9SQT8|DHQSD_ARATH Bifunctional 3-dehydroquinate dehydratase/shikimate dehydrogenase, chloroplastic OS=Arabidopsis thaliana GN=EMB3004 PE=1 SV=1
FBP-VCS/WT-VCS	confident.up	0.326	0.000589994	0.6	0.001	3	9	inferred	---	----	Q9T076	Q9T076|ENL2_ARATH Early nodulin-like protein 2 OS=Arabidopsis thaliana GN=At4g27520 PE=1 SV=1
FBP-VCS/WT-VCS	confident.up	0.326	0.000629994	0.64	0.001	3	10	unresolved	---	----	P25856;Q9LPW0	P25856|G3PA1_ARATH Glyceraldehyde-3-phosphate dehydrogenase GAPA1, chloroplastic OS=Arabidopsis thaliana GN=GAPA1 PE=1 SV=3
FBP-VCS/WT-VCS	confident.up	0.333	0.000439996	0.45	0.001	3	10	inferred	---	----	Q9FVT2	Q9FVT2|EF1G2_ARATH Probable elongation factor 1-gamma 2 OS=Arabidopsis thaliana GN=At1g57720 PE=1 SV=1
FBP-VCS/WT-VCS	confident.up	0.337	0.000459995	0.47	0.001	3	13	unresolved	---	----	O50008;Q9SRV5	O50008|METE1_ARATH 5-methyltetrahydropteroyltriglutamate--homocysteine methyltransferase 1 OS=Arabidopsis thaliana GN=MS1 PE=1 SV=1
FBP-VCS/WT-VCS	confident.up	0.344	0.000109999	0.11	0.001	3	18	unresolved	---	----	Q39043;Q9LKR3	Q39043|MD37F_ARATH Mediator of RNA polymerase II transcription subunit 37f OS=Arabidopsis thaliana GN=MED37F PE=1 SV=2
FBP-VCS/WT-VCS	confident.up	0.344	0.000339997	0.34	0.001	3	11	inferred	---	----	Q9ZP06	Q9ZP06|MDHM1_ARATH Malate dehydrogenase 1, mitochondrial OS=Arabidopsis thaliana GN=At1g53240 PE=1 SV=1
FBP-VCS/WT-VCS	confident.up	0.35	0.000549995	0.56	0.001	3	10	inferred	---	----	Q9LV21	Q9LV21|TCPD_ARATH T-complex protein 1 subunit delta OS=Arabidopsis thaliana GN=CCT4 PE=1 SV=1
FBP-VCS/WT-VCS	confident.up	0.353	0.000289997	0.29	0.001	3	12	inferred	---	----	F4I116	F4I116|SYLC_ARATH Leucine--tRNA ligase, cytoplasmic OS=Arabidopsis thaliana GN=At1g09620 PE=1 SV=1
FBP-VCS/WT-VCS	confident.up	0.36	0.000539995	0.55	0.001	3	8	inferred	---	----	P32961	P32961|NRL1_ARATH Nitrilase 1 OS=Arabidopsis thaliana GN=NIT1 PE=1 SV=2
FBP-VCS/WT-VCS	confident.up	0.362	0.000679993	0.69	0.001	3	5	inferred	---	----	P93819	P93819|MDHC1_ARATH Malate dehydrogenase 1, cytoplasmic OS=Arabidopsis thaliana GN=MDH1 PE=1 SV=2
FBP-VCS/WT-VCS	confident.up	0.366	0.000499995	0.51	0.001	3	8	inferred	---	----	O65398	O65398|GLX1_ARATH Lactoylglutathione lyase GLX1 OS=Arabidopsis thaliana GN=GLX1 PE=1 SV=1
FBP-VCS/WT-VCS	confident.up	0.368	0.000359996	0.36	0.001	3	11	inferred	---	----	Q9SIV2	Q9SIV2|PSD2A_ARATH 26S proteasome non-ATPase regulatory subunit 2 homolog A OS=Arabidopsis thaliana GN=RPN1A PE=1 SV=2
FBP-VCS/WT-VCS	confident.up	0.369	8.99991e-05	0.09	0.001	3	15	inferred	---	----	Q05758	Q05758|ILV5_ARATH Ketol-acid reductoisomerase, chloroplastic OS=Arabidopsis thaliana GN=At3g58610 PE=1 SV=2
FBP-VCS/WT-VCS	confident.up	0.37	0.000209998	0.21	0.001	3	12	inferred	---	----	O04499	O04499|PMG1_ARATH 2,3-bisphosphoglycerate-independent phosphoglycerate mutase 1 OS=Arabidopsis thaliana GN=PGM1 PE=2 SV=3
FBP-VCS/WT-VCS	confident.up	0.374	0.000229998	0.23	0.001	3	9	inferred	---	----	P55826	P55826|PPOC_ARATH Protoporphyrinogen oxidase 1, chloroplastic OS=Arabidopsis thaliana GN=PPOX1 PE=1 SV=1
FBP-VCS/WT-VCS	confident.up	0.378	0.000579994	0.59	0.001	3	7	inferred	---	----	Q9SJT9	Q9SJT9|COPA2_ARATH Coatomer subunit alpha-2 OS=Arabidopsis thaliana GN=At2g21390 PE=2 SV=1
FBP-VCS/WT-VCS	confident.up	0.381	0.000499995	0.51	0.001	3	7	inferred	---	----	Q9C5M0	Q9C5M0|DTC_ARATH Mitochondrial dicarboxylate/tricarboxylate transporter DTC OS=Arabidopsis thaliana GN=DTC PE=1 SV=1
FBP-VCS/WT-VCS	confident.up	0.383	0.000139999	0.14	0.001	3	21	inferred	---	----	Q9ASR1	Q9ASR1|EF2_ARATH Elongation factor 2 OS=Arabidopsis thaliana GN=LOS1 PE=1 SV=1
FBP-VCS/WT-VCS	confident.up	0.385	0.000239998	0.24	0.001	3	9	inferred	---	----	Q9MAH0	Q9MAH0|CAPP1_ARATH Phosphoenolpyruvate carboxylase 1 OS=Arabidopsis thaliana GN=PPC1 PE=1 SV=1
FBP-VCS/WT-VCS	confident.up	0.386	0.000149999	0.15	0.001	3	14	unresolved	---	----	F4JNE0;Q9ASR1	F4JNE0|F4JNE0_ARATH Poly(U)-specific endoribonuclease-B protein OS=Arabidopsis thaliana GN=At4g17100 PE=4 SV=1
FBP-VCS/WT-VCS	confident.up	0.386	0.000479995	0.49	0.001	3	7	inferred	---	----	Q9XI11	Q9XI11|Q9XI11_ARATH DPP6 amino-terminal domain protein OS=Arabidopsis thaliana GN=At1g21670 PE=2 SV=1
FBP-VCS/WT-VCS	confident.up	0.389	0.000149999	0.15	0.001	3	13	unresolved	---	----	P41376;P41377	P41376|IF4A1_ARATH Eukaryotic initiation factor 4A-1 OS=Arabidopsis thaliana GN=TIF4A-1 PE=1 SV=1
FBP-VCS/WT-VCS	confident.up	0.39	0.000669993	0.68	0.001	3	6	inferred	---	----	Q03250	Q03250|RBG7_ARATH Glycine-rich RNA-binding protein 7 OS=Arabidopsis thaliana GN=RBG7 PE=1 SV=1
FBP-VCS/WT-VCS	confident.up	0.395	9.9999e-05	0.1	0.001	3	13	inferred	---	----	Q9LJG3	Q9LJG3|ESM1_ARATH GDSL esterase/lipase ESM1 OS=Arabidopsis thaliana GN=ESM1 PE=1 SV=1
FBP-VCS/WT-VCS	confident.up	0.396	0.000659993	0.67	0.001	3	7	inferred	---	----	Q39230	Q39230|SYSC_ARATH Serine--tRNA ligase, cytoplasmic OS=Arabidopsis thaliana GN=At5g27470 PE=2 SV=1
FBP-VCS/WT-VCS	confident.up	0.397	0.000129999	0.13	0.001	3	22	inferred	---	----	Q9XI01	Q9XI01|PDI11_ARATH Protein disulfide isomerase-like 1-1 OS=Arabidopsis thaliana GN=PDIL1-1 PE=1 SV=1
FBP-VCS/WT-VCS	confident.up	0.4	0.000669993	0.68	0.001	3	7	inferred	---	----	Q940J8	Q940J8|PAE7_ARATH Pectin acetylesterase 7 OS=Arabidopsis thaliana GN=PAE7 PE=2 SV=1
FBP-VCS/WT-VCS	confident.up	0.401	0.000409996	0.41	0.001	3	8	inferred	---	----	Q9ZPI1	Q9ZPI1|SYKC_ARATH Lysine--tRNA ligase, cytoplasmic OS=Arabidopsis thaliana GN=At3g11710 PE=1 SV=1
FBP-VCS/WT-VCS	confident.up	0.404	0.000229998	0.23	0.001	3	10	inferred	---	----	Q9S7E4	Q9S7E4|FDH_ARATH Formate dehydrogenase, chloroplastic/mitochondrial OS=Arabidopsis thaliana GN=FDH1 PE=1 SV=1
FBP-VCS/WT-VCS	confident.up	0.406	0.000689993	0.7	0.001	3	6	inferred	---	----	F4IWV2	F4IWV2|F4IWV2_ARATH 2-oxoglutarate dehydrogenase, E1 component OS=Arabidopsis thaliana GN=At3g55410 PE=1 SV=1
FBP-VCS/WT-VCS	confident.up	0.407	0.000659993	0.67	0.001	3	6	inferred	---	----	Q9FIB6	Q9FIB6|PS12A_ARATH 26S proteasome non-ATPase regulatory subunit 12 homolog A OS=Arabidopsis thaliana GN=RPN5A PE=1 SV=1
FBP-VCS/WT-VCS	confident.up	0.407	0.000679993	0.69	0.001	3	5	inferred	---	----	P41376	P41376|IF4A1_ARATH Eukaryotic initiation factor 4A-1 OS=Arabidopsis thaliana GN=TIF4A-1 PE=1 SV=1
FBP-VCS/WT-VCS	confident.up	0.41	0.000249998	0.25	0.001	3	12	inferred	---	----	F4I7I0	F4I7I0|ALAT1_ARATH Alanine aminotransferase 1, mitochondrial OS=Arabidopsis thaliana GN=ALAAT1 PE=1 SV=1
FBP-VCS/WT-VCS	confident.up	0.41	0.000399996	0.4	0.001	3	8	inferred	---	----	Q9FLG1	Q9FLG1|BXL4_ARATH Beta-D-xylosidase 4 OS=Arabidopsis thaliana GN=BXL4 PE=1 SV=1
FBP-VCS/WT-VCS	confident.up	0.413	0.000559994	0.57	0.001	3	10	inferred	---	----	Q9LZ66	Q9LZ66|SIR_ARATH Assimilatory sulfite reductase (ferredoxin), chloroplastic OS=Arabidopsis thaliana GN=SIR PE=1 SV=1
FBP-VCS/WT-VCS	confident.up	0.42	0.000659993	0.67	0.001	3	7	inferred	---	----	Q9ZU52	Q9ZU52|ALFP3_ARATH Fructose-bisphosphate aldolase 3, chloroplastic OS=Arabidopsis thaliana GN=FBA3 PE=1 SV=1
FBP-VCS/WT-VCS	confident.up	0.422	0.000379996	0.38	0.001	3	7	unresolved	---	----	O04487;Q9FVT2	O04487|EF1G1_ARATH Probable elongation factor 1-gamma 1 OS=Arabidopsis thaliana GN=At1g09640 PE=1 SV=1
FBP-VCS/WT-VCS	confident.up	0.422	0.000619994	0.63	0.001	3	6	inferred	---	----	Q9M084	Q9M084|SYDC2_ARATH Aspartate--tRNA ligase 2, cytoplasmic OS=Arabidopsis thaliana GN=IBI1 PE=1 SV=1
FBP-VCS/WT-VCS	confident.up	0.426	7.99992e-05	0.08	0.001	3	15	inferred	---	----	O04314	O04314|JAL30_ARATH PYK10-binding protein 1 OS=Arabidopsis thaliana GN=PBP1 PE=1 SV=1
FBP-VCS/WT-VCS	confident.up	0.429	0.000509995	0.52	0.001	3	7	unresolved	---	----	Q9C550;Q9LPR4	Q9C550|LEU12_ARATH 2-isopropylmalate synthase 2, chloroplastic OS=Arabidopsis thaliana GN=IPMS2 PE=1 SV=1
FBP-VCS/WT-VCS	confident.up	0.434	0.000349997	0.35	0.001	3	8	inferred	---	----	Q8VYV7	Q8VYV7|DHQS_ARATH 3-dehydroquinate synthase, chloroplastic OS=Arabidopsis thaliana GN=DHQS PE=1 SV=1
FBP-VCS/WT-VCS	confident.up	0.434	0.000439996	0.45	0.001	3	10	inferred	---	----	O49485	O49485|SERA1_ARATH D-3-phosphoglycerate dehydrogenase 1, chloroplastic OS=Arabidopsis thaliana GN=PGDH1 PE=1 SV=1
FBP-VCS/WT-VCS	confident.up	0.435	0.000379996	0.38	0.001	3	6	inferred	---	----	Q93Y22	Q93Y22|COPD_ARATH Coatomer subunit delta OS=Arabidopsis thaliana GN=At5g05010 PE=1 SV=2
FBP-VCS/WT-VCS	confident.up	0.437	0.000239998	0.24	0.001	3	9	inferred	---	----	Q9SFH9	Q9SFH9|HEM21_ARATH Delta-aminolevulinic acid dehydratase 1, chloroplastic OS=Arabidopsis thaliana GN=HEMB1 PE=2 SV=1
FBP-VCS/WT-VCS	confident.up	0.437	0.000389996	0.39	0.001	3	8	inferred	---	----	O04450	O04450|TCPE_ARATH T-complex protein 1 subunit epsilon OS=Arabidopsis thaliana GN=CCT5 PE=1 SV=1
FBP-VCS/WT-VCS	confident.up	0.445	0.000319997	0.32	0.001	3	9	inferred	---	----	Q8VZG7	Q8VZG7|TSN1_ARATH Ribonuclease TUDOR 1 OS=Arabidopsis thaliana GN=TSN1 PE=1 SV=1
FBP-VCS/WT-VCS	confident.up	0.446	0.000339997	0.34	0.001	3	6	inferred	---	----	O22957	O22957|O22957_ARATH Apoptosis inhibitory protein 5 (API5) OS=Arabidopsis thaliana GN=At2g34040 PE=1 SV=2
FBP-VCS/WT-VCS	confident.up	0.447	0.000299997	0.3	0.001	3	9	inferred	---	----	O23255	O23255|SAHH1_ARATH Adenosylhomocysteinase 1 OS=Arabidopsis thaliana GN=SAHH1 PE=1 SV=1
FBP-VCS/WT-VCS	confident.up	0.447	0.000369996	0.37	0.001	3	8	inferred	---	----	P46309	P46309|GSH1_ARATH Glutamate--cysteine ligase, chloroplastic OS=Arabidopsis thaliana GN=GSH1 PE=1 SV=2
FBP-VCS/WT-VCS	confident.up	0.448	0.000249998	0.25	0.001	3	8	inferred	---	----	Q9LXG1	Q9LXG1|RS91_ARATH 40S ribosomal protein S9-1 OS=Arabidopsis thaliana GN=RPS9B PE=1 SV=1
FBP-VCS/WT-VCS	confident.up	0.45	0.000439996	0.45	0.001	3	7	inferred	---	----	Q9FMU6	Q9FMU6|MPCP3_ARATH Mitochondrial phosphate carrier protein 3, mitochondrial OS=Arabidopsis thaliana GN=MPT3 PE=1 SV=1
FBP-VCS/WT-VCS	confident.up	0.451	0.000199998	0.2	0.001	3	11	inferred	---	----	O49299	O49299|PGMC1_ARATH Probable phosphoglucomutase, cytoplasmic 1 OS=Arabidopsis thaliana GN=At1g23190 PE=2 SV=2
FBP-VCS/WT-VCS	confident.up	0.451	0.000409996	0.41	0.001	3	8	inferred	---	----	Q93WN0	Q93WN0|SEBP2_ARATH Selenium-binding protein 2 OS=Arabidopsis thaliana GN=SBP2 PE=1 SV=1
FBP-VCS/WT-VCS	confident.up	0.454	0.000699993	0.71	0.001	3	5	inferred	---	----	Q9SK66	Q9SK66|NDUA9_ARATH NADH dehydrogenase [ubiquinone] 1 alpha subcomplex subunit 9, mitochondrial OS=Arabidopsis thaliana GN=At2g20360 PE=1 SV=2
FBP-VCS/WT-VCS	confident.up	0.455	0.000179998	0.18	0.001	3	10	unresolved	---	----	Q9C522;Q9FGX1	Q9C522|ACLB1_ARATH ATP-citrate synthase beta chain protein 1 OS=Arabidopsis thaliana GN=ACLB-1 PE=2 SV=1
FBP-VCS/WT-VCS	confident.up	0.456	0.000589994	0.6	0.001	3	6	inferred	---	----	F4J5S1	F4J5S1|CLU_ARATH Clustered mitochondria protein OS=Arabidopsis thaliana GN=FMT PE=2 SV=1
FBP-VCS/WT-VCS	confident.up	0.456	0.000649994	0.66	0.001	3	5	inferred	---	----	Q9LJR2	Q9LJR2|LECT2_ARATH Lectin-like protein LEC OS=Arabidopsis thaliana GN=LEC PE=1 SV=1
FBP-VCS/WT-VCS	confident.up	0.46	0.000119999	0.12	0.001	3	12	inferred	---	----	Q94CE5	Q94CE5|GATP_ARATH Gamma-aminobutyrate transaminase POP2, mitochondrial OS=Arabidopsis thaliana GN=POP2 PE=1 SV=1
FBP-VCS/WT-VCS	confident.up	0.465	3.99996e-05	0.04	0.001	3	19	inferred	---	----	Q5GM68	Q5GM68|CAPP2_ARATH Phosphoenolpyruvate carboxylase 2 OS=Arabidopsis thaliana GN=PPC2 PE=1 SV=2
FBP-VCS/WT-VCS	confident.up	0.465	0.000159998	0.16	0.001	3	10	inferred	---	----	Q9LUT2	Q9LUT2|METK4_ARATH S-adenosylmethionine synthase 4 OS=Arabidopsis thaliana GN=METK4 PE=1 SV=1
FBP-VCS/WT-VCS	confident.up	0.465	0.000199998	0.2	0.001	3	12	inferred	---	----	O65390	O65390|APA1_ARATH Aspartic proteinase A1 OS=Arabidopsis thaliana GN=APA1 PE=1 SV=1
FBP-VCS/WT-VCS	confident.up	0.471	7.99992e-05	0.08	0.001	3	14	inferred	---	----	O23254	O23254|GLYC4_ARATH Serine hydroxymethyltransferase 4 OS=Arabidopsis thaliana GN=SHM4 PE=1 SV=1
FBP-VCS/WT-VCS	confident.up	0.471	0.000139999	0.14	0.001	3	10	inferred	---	----	Q93ZT6	Q93ZT6|IF4G1_ARATH Eukaryotic translation initiation factor isoform 4G-1 OS=Arabidopsis thaliana GN=EIF(ISO)4G1 PE=1 SV=1
FBP-VCS/WT-VCS	confident.up	0.478	4.99995e-05	0.05	0.001	3	19	inferred	---	----	P25696	P25696|ENO2_ARATH Bifunctional enolase 2/transcriptional activator OS=Arabidopsis thaliana GN=ENO2 PE=1 SV=1
FBP-VCS/WT-VCS	confident.up	0.481	0.000329997	0.33	0.001	3	7	inferred	---	----	F4JLM5	F4JLM5|SYIC_ARATH Isoleucine--tRNA ligase, cytoplasmic OS=Arabidopsis thaliana GN=At4g10320 PE=2 SV=1
FBP-VCS/WT-VCS	confident.up	0.485	0.000399996	0.4	0.001	3	7	inferred	---	----	O65202	O65202|ACOX1_ARATH Peroxisomal acyl-coenzyme A oxidase 1 OS=Arabidopsis thaliana GN=ACX1 PE=1 SV=1
FBP-VCS/WT-VCS	confident.up	0.489	0.000269997	0.27	0.001	3	6	inferred	---	----	Q42529	Q42529|TRPA2_ARATH Tryptophan synthase alpha chain, chloroplastic OS=Arabidopsis thaliana GN=TSA1 PE=1 SV=1
FBP-VCS/WT-VCS	confident.up	0.491	0.000149999	0.15	0.001	3	8	inferred	---	----	P54887	P54887|P5CS1_ARATH Delta-1-pyrroline-5-carboxylate synthase A OS=Arabidopsis thaliana GN=P5CSA PE=1 SV=1
FBP-VCS/WT-VCS	confident.up	0.491	0.000689993	0.7	0.001	3	4	inferred	---	----	Q9FIE8	Q9FIE8|UXS3_ARATH UDP-glucuronic acid decarboxylase 3 OS=Arabidopsis thaliana GN=UXS3 PE=1 SV=1
FBP-VCS/WT-VCS	confident.up	0.494	0.000179998	0.18	0.001	3	13	inferred	---	----	Q9SR37	Q9SR37|BGL23_ARATH Beta-glucosidase 23 OS=Arabidopsis thaliana GN=BGLU23 PE=1 SV=1
FBP-VCS/WT-VCS	confident.up	0.497	5.99994e-05	0.06	0.001	3	15	unresolved	---	----	O23255;Q9LK36	O23255|SAHH1_ARATH Adenosylhomocysteinase 1 OS=Arabidopsis thaliana GN=SAHH1 PE=1 SV=1
FBP-VCS/WT-VCS	confident.up	0.501	0.000249998	0.25	0.001	3	6	inferred	---	----	Q93YZ7	Q93YZ7|ILVH2_ARATH Acetolactate synthase small subunit 2, chloroplastic OS=Arabidopsis thaliana GN=At2g31810 PE=1 SV=1
FBP-VCS/WT-VCS	confident.up	0.507	0.000179998	0.18	0.001	3	8	unresolved	---	----	Q5GM68;Q9MAH0	Q5GM68|CAPP2_ARATH Phosphoenolpyruvate carboxylase 2 OS=Arabidopsis thaliana GN=PPC2 PE=1 SV=2
FBP-VCS/WT-VCS	confident.up	0.513	7.99992e-05	0.08	0.001	3	12	inferred	---	----	Q9LYG3	Q9LYG3|MAOP2_ARATH NADP-dependent malic enzyme 2 OS=Arabidopsis thaliana GN=NADP-ME2 PE=1 SV=1
FBP-VCS/WT-VCS	confident.up	0.516	2.99997e-05	0.03	0.001	3	15	unresolved	---	----	P25858;Q9FX54	P25858|G3PC1_ARATH Glyceraldehyde-3-phosphate dehydrogenase GAPC1, cytosolic OS=Arabidopsis thaliana GN=GAPC1 PE=1 SV=2
FBP-VCS/WT-VCS	confident.up	0.52	0.000169998	0.17	0.001	3	8	inferred	---	----	O82663	O82663|SDHA1_ARATH Succinate dehydrogenase [ubiquinone] flavoprotein subunit 1, mitochondrial OS=Arabidopsis thaliana GN=SDH1-1 PE=1 SV=1
FBP-VCS/WT-VCS	confident.up	0.525	0.000139999	0.14	0.001	3	15	inferred	---	----	P30184	P30184|AMPL1_ARATH Leucine aminopeptidase 1 OS=Arabidopsis thaliana GN=LAP1 PE=1 SV=1
FBP-VCS/WT-VCS	confident.up	0.528	0.000129999	0.13	0.001	3	9	inferred	---	----	Q9SU63	Q9SU63|AL2B4_ARATH Aldehyde dehydrogenase family 2 member B4, mitochondrial OS=Arabidopsis thaliana GN=ALDH2B4 PE=1 SV=1
FBP-VCS/WT-VCS	confident.up	0.529	0.000159998	0.16	0.001	3	7	inferred	---	----	Q9FLT0	Q9FLT0|TSN2_ARATH Ribonuclease TUDOR 2 OS=Arabidopsis thaliana GN=TSN2 PE=1 SV=1
FBP-VCS/WT-VCS	confident.up	0.535	1.99998e-05	0.02	0.001	3	20	inferred	---	----	Q9SRZ6	Q9SRZ6|ICDHC_ARATH Cytosolic isocitrate dehydrogenase [NADP] OS=Arabidopsis thaliana GN=CICDH PE=2 SV=1
FBP-VCS/WT-VCS	confident.up	0.538	8.99991e-05	0.09	0.001	3	16	inferred	---	----	Q9SYT0	Q9SYT0|ANXD1_ARATH Annexin D1 OS=Arabidopsis thaliana GN=ANN1 PE=1 SV=1
FBP-VCS/WT-VCS	confident.up	0.541	0.000149999	0.15	0.001	3	9	inferred	---	----	O48917	O48917|SQD1_ARATH UDP-sulfoquinovose synthase, chloroplastic OS=Arabidopsis thaliana GN=SQD1 PE=1 SV=1
FBP-VCS/WT-VCS	confident.up	0.542	3.99996e-05	0.04	0.001	3	14	inferred	---	----	Q9SMT7	Q9SMT7|4CLLA_ARATH Oxalate--CoA ligase OS=Arabidopsis thaliana GN=AAE3 PE=1 SV=1
FBP-VCS/WT-VCS	confident.up	0.543	0.000339997	0.34	0.001	3	5	inferred	---	----	Q9C514	Q9C514|RS71_ARATH 40S ribosomal protein S7-1 OS=Arabidopsis thaliana GN=RPS7A PE=2 SV=1
FBP-VCS/WT-VCS	confident.up	0.544	0.000109999	0.11	0.001	3	14	inferred	---	----	Q9LSB4	Q9LSB4|NAI2_ARATH TSA1-like protein OS=Arabidopsis thaliana GN=NAI2 PE=1 SV=1
FBP-VCS/WT-VCS	confident.up	0.55	0.000239998	0.24	0.001	3	6	inferred	---	----	P93736	P93736|SYVM1_ARATH Valine--tRNA ligase, mitochondrial 1 OS=Arabidopsis thaliana GN=TWN2 PE=1 SV=2
FBP-VCS/WT-VCS	confident.up	0.552	2.99997e-05	0.03	0.001	3	17	inferred	---	----	O04310	O04310|JAL34_ARATH Jacalin-related lectin 34 OS=Arabidopsis thaliana GN=JAL34 PE=1 SV=1
FBP-VCS/WT-VCS	confident.up	0.554	0.000199998	0.2	0.001	3	7	inferred	---	----	Q9LHD9	Q9LHD9|U496C_ARATH UPF0496 protein At3g28270 OS=Arabidopsis thaliana GN=At3g28270 PE=2 SV=1
FBP-VCS/WT-VCS	confident.up	0.555	7.99992e-05	0.08	0.001	3	11	inferred	---	----	O23404	O23404|PPDK1_ARATH Pyruvate, phosphate dikinase 1, chloroplastic OS=Arabidopsis thaliana GN=PPDK PE=1 SV=2
FBP-VCS/WT-VCS	confident.up	0.555	0.000369996	0.37	0.001	3	6	inferred	---	----	Q9LK72	Q9LK72|LECT5_ARATH Lectin-like protein At3g16530 OS=Arabidopsis thaliana GN=At3g16530 PE=1 SV=1
FBP-VCS/WT-VCS	confident.up	0.561	9.9999e-05	0.1	0.001	3	11	inferred	---	----	P46422	P46422|GSTF2_ARATH Glutathione S-transferase F2 OS=Arabidopsis thaliana GN=GSTF2 PE=1 SV=3
FBP-VCS/WT-VCS	confident.up	0.561	0.000639994	0.65	0.001	3	6	inferred	---	----	P21218	P21218|PORB_ARATH Protochlorophyllide reductase B, chloroplastic OS=Arabidopsis thaliana GN=PORB PE=1 SV=3
FBP-VCS/WT-VCS	confident.up	0.568	0.000359996	0.36	0.001	3	5	unresolved	---	----	Q9SGE0;Q9ZUY6	Q9SGE0|AXS2_ARATH UDP-D-apiose/UDP-D-xylose synthase 2 OS=Arabidopsis thaliana GN=AXS2 PE=2 SV=1
FBP-VCS/WT-VCS	confident.up	0.569	6.99993e-05	0.07	0.001	3	10	inferred	---	----	O65351	O65351|SBT17_ARATH Subtilisin-like protease SBT1.7 OS=Arabidopsis thaliana GN=SBT1.7 PE=1 SV=1
FBP-VCS/WT-VCS	confident.up	0.57	0.000209998	0.21	0.001	3	7	inferred	---	----	Q56YU0	Q56YU0|AL2C4_ARATH Aldehyde dehydrogenase family 2 member C4 OS=Arabidopsis thaliana GN=ALDH2C4 PE=1 SV=2
FBP-VCS/WT-VCS	confident.up	0.57	0.000509995	0.52	0.001	3	4	inferred	---	----	Q8VZC3	Q8VZC3|AL121_ARATH Delta-1-pyrroline-5-carboxylate dehydrogenase 12A1, mitochondrial OS=Arabidopsis thaliana GN=ALDH12A1 PE=2 SV=1
FBP-VCS/WT-VCS	confident.up	0.576	0.000169998	0.17	0.001	3	7	inferred	---	----	P20115	P20115|CISY4_ARATH Citrate synthase 4, mitochondrial OS=Arabidopsis thaliana GN=CSY4 PE=1 SV=3
FBP-VCS/WT-VCS	confident.up	0.576	0.000209998	0.21	0.001	3	6	inferred	---	----	P28769	P28769|TCPA_ARATH T-complex protein 1 subunit alpha OS=Arabidopsis thaliana GN=CCT1 PE=1 SV=1
FBP-VCS/WT-VCS	confident.up	0.576	0.000319997	0.32	0.001	3	5	inferred	---	----	O49499	O49499|CAMT4_ARATH Caffeoyl-CoA O-methyltransferase 1 OS=Arabidopsis thaliana GN=CCOAOMT1 PE=1 SV=1
FBP-VCS/WT-VCS	confident.up	0.578	0.000189998	0.19	0.001	3	4	inferred	---	----	Q9FFC0	Q9FFC0|H2B10_ARATH Histone H2B.10 OS=Arabidopsis thaliana GN=At5g22880 PE=1 SV=3
FBP-VCS/WT-VCS	confident.up	0.583	7.99992e-05	0.08	0.001	3	11	inferred	---	----	P42734	P42734|CADH9_ARATH Probable cinnamyl alcohol dehydrogenase 9 OS=Arabidopsis thaliana GN=CAD9 PE=2 SV=2
FBP-VCS/WT-VCS	confident.up	0.585	0.000139999	0.14	0.001	3	8	inferred	---	----	Q9SYG7	Q9SYG7|AL7B4_ARATH Aldehyde dehydrogenase family 7 member B4 OS=Arabidopsis thaliana GN=ALDH7B4 PE=2 SV=3
FBP-VCS/WT-VCS	confident.up	0.587	0.000359996	0.36	0.001	3	5	inferred	---	----	Q9CAV0	Q9CAV0|RS3A1_ARATH 40S ribosomal protein S3a-1 OS=Arabidopsis thaliana GN=RPS3AA PE=1 SV=3
FBP-VCS/WT-VCS	confident.up	0.592	0.000419996	0.43	0.001	3	4	inferred	---	----	P49205	P49205|RS171_ARATH 40S ribosomal protein S17-1 OS=Arabidopsis thaliana GN=RPS17A PE=2 SV=3
FBP-VCS/WT-VCS	confident.up	0.594	0.000489995	0.5	0.001	3	4	inferred	---	----	Q9M401	Q9M401|BCAT3_ARATH Branched-chain-amino-acid aminotransferase 3, chloroplastic OS=Arabidopsis thaliana GN=BCAT3 PE=1 SV=1
FBP-VCS/WT-VCS	confident.up	0.595	0.000599994	0.61	0.001	3	4	inferred	---	----	Q43725	Q43725|CYSKM_ARATH Cysteine synthase, mitochondrial OS=Arabidopsis thaliana GN=OASC PE=1 SV=3
FBP-VCS/WT-VCS	confident.up	0.596	0.000409996	0.41	0.001	3	4	unresolved	---	----	P32961;P32962	P32961|NRL1_ARATH Nitrilase 1 OS=Arabidopsis thaliana GN=NIT1 PE=1 SV=2
FBP-VCS/WT-VCS	confident.up	0.596	0.000669993	0.68	0.001	3	3	unresolved	---	----	P42791;Q940B0	P42791|RL182_ARATH 60S ribosomal protein L18-2 OS=Arabidopsis thaliana GN=RPL18B PE=1 SV=2
FBP-VCS/WT-VCS	confident.up	0.598	4.99995e-05	0.05	0.001	3	11	inferred	---	----	Q9LF46	Q9LF46|HACL_ARATH 2-hydroxyacyl-CoA lyase OS=Arabidopsis thaliana GN=HACL PE=1 SV=1
FBP-VCS/WT-VCS	confident.up	0.599	0.000289997	0.29	0.001	3	4	inferred	---	----	Q9FFW8	Q9FFW8|Q9FFW8_ARATH Tryptophan synthase beta chain OS=Arabidopsis thaliana GN=TSBtype2 PE=2 SV=1
FBP-VCS/WT-VCS	confident.up	0.605	0.000279997	0.28	0.001	3	5	inferred	---	----	Q8LFC0	Q8LFC0|IDH1_ARATH Isocitrate dehydrogenase [NAD] regulatory subunit 1, mitochondrial OS=Arabidopsis thaliana GN=IDH1 PE=1 SV=2
FBP-VCS/WT-VCS	confident.up	0.607	9.9999e-05	0.1	0.001	3	9	inferred	---	----	Q9SA73	Q9SA73|OLA1_ARATH Obg-like ATPase 1 OS=Arabidopsis thaliana GN=YchF1 PE=1 SV=1
FBP-VCS/WT-VCS	confident.up	0.61	4.99995e-05	0.05	0.001	3	7	inferred	---	----	Q9LSQ5	Q9LSQ5|FQR1_ARATH NAD(P)H dehydrogenase (quinone) FQR1 OS=Arabidopsis thaliana GN=FQR1 PE=1 SV=1
FBP-VCS/WT-VCS	confident.up	0.612	6.99993e-05	0.07	0.001	3	10	inferred	---	----	Q94A28	Q94A28|ACO2M_ARATH Aconitate hydratase 2, mitochondrial OS=Arabidopsis thaliana GN=ACO2 PE=1 SV=3
FBP-VCS/WT-VCS	confident.up	0.613	0.000309997	0.31	0.001	3	5	unresolved	---	----	Q9LFW1;Q9SRT9	Q9LFW1|RGP2_ARATH UDP-arabinopyranose mutase 2 OS=Arabidopsis thaliana GN=RGP2 PE=1 SV=1
FBP-VCS/WT-VCS	confident.up	0.615	0.000519995	0.53	0.001	3	4	inferred	---	----	Q9LTQ5	Q9LTQ5|Q9LTQ5_ARATH AT3g20370/MQC12_13 OS=Arabidopsis thaliana GN=At3g20370 PE=2 SV=1
FBP-VCS/WT-VCS	confident.up	0.625	0.000299997	0.3	0.001	3	5	inferred	---	----	Q9ZVS4	Q9ZVS4|Q9ZVS4_ARATH Eukaryotic aspartyl protease family protein OS=Arabidopsis thaliana GN=At1g03220 PE=2 SV=1
FBP-VCS/WT-VCS	confident.up	0.635	0.000649994	0.66	0.001	3	5	unresolved	---	----	P51427;Q9ZUT9	P51427|RS52_ARATH 40S ribosomal protein S5-2 OS=Arabidopsis thaliana GN=RPS5B PE=1 SV=2
FBP-VCS/WT-VCS	confident.up	0.64	0.000369996	0.37	0.001	3	4	inferred	---	----	F4IKM1	F4IKM1|TRNHB_ARATH Tropinone reductase homolog At2g29340 OS=Arabidopsis thaliana GN=At2g29340 PE=2 SV=1
FBP-VCS/WT-VCS	confident.up	0.641	8.99991e-05	0.09	0.001	3	7	inferred	---	----	P31167	P31167|ADT1_ARATH ADP,ATP carrier protein 1, mitochondrial OS=Arabidopsis thaliana GN=AAC1 PE=1 SV=2
FBP-VCS/WT-VCS	confident.up	0.645	0.000659993	0.67	0.001	3	3	inferred	---	----	Q9SRT9	Q9SRT9|RGP1_ARATH UDP-arabinopyranose mutase 1 OS=Arabidopsis thaliana GN=RGP1 PE=1 SV=1
FBP-VCS/WT-VCS	confident.up	0.648	0.000169998	0.17	0.001	3	8	unresolved	---	----	P54887;P54888	P54887|P5CS1_ARATH Delta-1-pyrroline-5-carboxylate synthase A OS=Arabidopsis thaliana GN=P5CSA PE=1 SV=1
FBP-VCS/WT-VCS	confident.up	0.649	9.9999e-05	0.1	0.001	3	11	inferred	---	----	P55217	P55217|CGS1_ARATH Cystathionine gamma-synthase 1, chloroplastic OS=Arabidopsis thaliana GN=CGS1 PE=1 SV=3
FBP-VCS/WT-VCS	confident.up	0.652	0.000289997	0.29	0.001	3	5	inferred	---	----	Q9FW48	Q9FW48|Q9FW48_ARATH Leucine-rich repeat (LRR) family protein OS=Arabidopsis thaliana GN=At1g33600 PE=4 SV=1
FBP-VCS/WT-VCS	confident.up	0.658	0.000139999	0.14	0.001	3	8	inferred	---	----	Q9SJL8	Q9SJL8|METK3_ARATH S-adenosylmethionine synthase 3 OS=Arabidopsis thaliana GN=METK3 PE=1 SV=1
FBP-VCS/WT-VCS	confident.up	0.66	0.000109999	0.11	0.001	3	6	inferred	---	----	Q9ZPZ4	Q9ZPZ4|Q9ZPZ4_ARATH T31J12.3 protein OS=Arabidopsis thaliana GN=At1g09310 PE=1 SV=1
FBP-VCS/WT-VCS	confident.up	0.666	6.99993e-05	0.07	0.001	3	6	inferred	---	----	P0DH91	P0DH91|ARF2B_ARATH ADP-ribosylation factor 2-B OS=Arabidopsis thaliana GN=ARF2-B PE=2 SV=1
FBP-VCS/WT-VCS	confident.up	0.666	0.000409996	0.41	0.001	3	4	inferred	---	----	Q9FX54	Q9FX54|G3PC2_ARATH Glyceraldehyde-3-phosphate dehydrogenase GAPC2, cytosolic OS=Arabidopsis thaliana GN=GAPC2 PE=1 SV=1
FBP-VCS/WT-VCS	confident.up	0.666	0.000429996	0.44	0.001	3	3	inferred	---	----	Q84TI2	Q84TI2|Q84TI2_ARATH Phosphoribosylaminoimidazole carboxylase like protein OS=Arabidopsis thaliana GN=At2g37690 PE=2 SV=1
FBP-VCS/WT-VCS	confident.up	0.668	7.99992e-05	0.08	0.001	3	13	inferred	---	----	Q9SRV5	Q9SRV5|METE2_ARATH 5-methyltetrahydropteroyltriglutamate--homocysteine methyltransferase 2 OS=Arabidopsis thaliana GN=MS2 PE=1 SV=1
FBP-VCS/WT-VCS	confident.up	0.669	0.000439996	0.45	0.001	3	3	inferred	---	----	Q9LV33	Q9LV33|BGL44_ARATH Beta-glucosidase 44 OS=Arabidopsis thaliana GN=BGLU44 PE=2 SV=1
FBP-VCS/WT-VCS	confident.up	0.67	5.99994e-05	0.06	0.001	3	16	inferred	---	----	A0A1P8AWX3	A0A1P8AWX3|A0A1P8AWX3_ARATH Leucine-rich repeat (LRR) family protein OS=Arabidopsis thaliana GN=At1g33590 PE=4 SV=1
FBP-VCS/WT-VCS	confident.up	0.67	0.000269997	0.27	0.001	3	5	inferred	---	----	Q9FEB5	Q9FEB5|DSP4_ARATH Phosphoglucan phosphatase DSP4, chloroplastic OS=Arabidopsis thaliana GN=DSP4 PE=1 SV=1
FBP-VCS/WT-VCS	confident.up	0.671	6.99993e-05	0.07	0.001	3	9	inferred	---	----	Q9M2U7	Q9M2U7|Q9M2U7_ARATH AT3g54400/T12E18_90 OS=Arabidopsis thaliana GN=T12E18_90 PE=2 SV=1
FBP-VCS/WT-VCS	confident.up	0.68	0.000219998	0.22	0.001	3	5	unresolved	---	----	Q9C9C5;Q9FZ76	Q9C9C5|RL63_ARATH 60S ribosomal protein L6-3 OS=Arabidopsis thaliana GN=RPL6C PE=2 SV=1
FBP-VCS/WT-VCS	confident.up	0.682	0.000289997	0.29	0.001	3	5	inferred	---	----	Q9LV77	Q9LV77|ASNS2_ARATH Asparagine synthetase [glutamine-hydrolyzing] 2 OS=Arabidopsis thaliana GN=ASN2 PE=2 SV=1
FBP-VCS/WT-VCS	confident.up	0.684	0.000529995	0.54	0.001	3	4	inferred	---	----	Q9LFW1	Q9LFW1|RGP2_ARATH UDP-arabinopyranose mutase 2 OS=Arabidopsis thaliana GN=RGP2 PE=1 SV=1
FBP-VCS/WT-VCS	confident.up	0.687	0.000189998	0.19	0.001	3	4	inferred	---	----	P51414	P51414|RL261_ARATH 60S ribosomal protein L26-1 OS=Arabidopsis thaliana GN=RPL26A PE=2 SV=2
FBP-VCS/WT-VCS	confident.up	0.689	0.000119999	0.12	0.001	3	8	inferred	---	----	P49204	P49204|RS42_ARATH 40S ribosomal protein S4-2 OS=Arabidopsis thaliana GN=RPS4B PE=2 SV=4
FBP-VCS/WT-VCS	confident.up	0.69	0.000399996	0.4	0.001	3	3	inferred	---	----	Q42262	Q42262|RS3A2_ARATH 40S ribosomal protein S3a-2 OS=Arabidopsis thaliana GN=RPS3AB PE=2 SV=3
FBP-VCS/WT-VCS	confident.up	0.712	0.000629994	0.64	0.001	3	2	inferred	---	----	Q93VH5	Q93VH5|Q93VH5_ARATH AT5g10730/MAJ23_90 OS=Arabidopsis thaliana GN=MAJ23.90 PE=2 SV=1
FBP-VCS/WT-VCS	confident.up	0.717	0.000529995	0.54	0.001	3	3	inferred	---	----	P31169	P31169|KIN2_ARATH Stress-induced protein KIN2 OS=Arabidopsis thaliana GN=KIN2 PE=2 SV=1
FBP-VCS/WT-VCS	confident.up	0.72	9.9999e-05	0.1	0.001	3	8	inferred	---	----	Q9FK25	Q9FK25|OMT1_ARATH Flavone 3'-O-methyltransferase 1 OS=Arabidopsis thaliana GN=OMT1 PE=1 SV=1
FBP-VCS/WT-VCS	confident.up	0.723	0.000379996	0.38	0.001	3	5	inferred	---	----	Q9LMU2	Q9LMU2|KTI2_ARATH Kunitz trypsin inhibitor 2 OS=Arabidopsis thaliana GN=KTI2 PE=2 SV=1
FBP-VCS/WT-VCS	confident.up	0.73	0.000269997	0.27	0.001	3	4	inferred	---	----	P46286	P46286|RL81_ARATH 60S ribosomal protein L8-1 OS=Arabidopsis thaliana GN=RPL8A PE=1 SV=2
FBP-VCS/WT-VCS	confident.up	0.734	0.000169998	0.17	0.001	3	7	inferred	---	----	P48641	P48641|GSHRC_ARATH Glutathione reductase, cytosolic OS=Arabidopsis thaliana GN=At3g24170 PE=1 SV=1
FBP-VCS/WT-VCS	confident.up	0.739	0.000299997	0.3	0.001	3	5	inferred	---	----	Q9SEH3	Q9SEH3|RAD2C_ARATH Ras-related protein RABD2c OS=Arabidopsis thaliana GN=RABD2C PE=1 SV=1
FBP-VCS/WT-VCS	confident.up	0.74	0.000699993	0.71	0.001	3	2	unresolved	---	----	P60039;Q9LHP1	P60039|RL73_ARATH 60S ribosomal protein L7-3 OS=Arabidopsis thaliana GN=RPL7C PE=2 SV=1
FBP-VCS/WT-VCS	confident.up	0.742	2.99997e-05	0.03	0.001	3	8	inferred	---	----	Q9SKK4	Q9SKK4|GSL_ARATH Probable 2-oxoacid dependent dioxygenase OS=Arabidopsis thaliana GN=GSL-OH PE=2 SV=1
FBP-VCS/WT-VCS	confident.up	0.747	0.000189998	0.19	0.001	3	4	inferred	---	----	P59230	P59230|R10A2_ARATH 60S ribosomal protein L10a-2 OS=Arabidopsis thaliana GN=RPL10AB PE=1 SV=1
FBP-VCS/WT-VCS	confident.up	0.752	0.000379996	0.38	0.001	3	3	inferred	---	----	P32068	P32068|TRPE_ARATH Anthranilate synthase alpha subunit 1, chloroplastic OS=Arabidopsis thaliana GN=ASA1 PE=1 SV=1
FBP-VCS/WT-VCS	confident.up	0.755	9.9999e-05	0.1	0.001	3	6	inferred	---	----	O80852	O80852|GSTF9_ARATH Glutathione S-transferase F9 OS=Arabidopsis thaliana GN=GSTF9 PE=1 SV=1
FBP-VCS/WT-VCS	confident.up	0.757	1.99998e-05	0.02	0.001	3	8	inferred	---	----	Q9FGY1	Q9FGY1|BXL1_ARATH Beta-D-xylosidase 1 OS=Arabidopsis thaliana GN=BXL1 PE=1 SV=1
FBP-VCS/WT-VCS	confident.up	0.768	3.99996e-05	0.04	0.001	3	9	inferred	---	----	Q9ZVA4	Q9ZVA4|EP1L3_ARATH EP1-like glycoprotein 3 OS=Arabidopsis thaliana GN=At1g78850 PE=1 SV=1
FBP-VCS/WT-VCS	confident.up	0.774	0.000239998	0.24	0.001	3	4	inferred	---	----	Q9SFU1	Q9SFU1|R13A1_ARATH 60S ribosomal protein L13a-1 OS=Arabidopsis thaliana GN=RPL13AA PE=2 SV=1
FBP-VCS/WT-VCS	confident.up	0.778	0.000609994	0.62	0.001	3	2	inferred	---	----	Q9LDB4	Q9LDB4|NLTP6_ARATH Non-specific lipid-transfer protein 6 OS=Arabidopsis thaliana GN=LTP6 PE=3 SV=1
FBP-VCS/WT-VCS	confident.up	0.781	0.000279997	0.28	0.001	3	4	unresolved	---	----	Q9SIM4;Q9T043	Q9SIM4|RL141_ARATH 60S ribosomal protein L14-1 OS=Arabidopsis thaliana GN=RPL14A PE=2 SV=1
FBP-VCS/WT-VCS	confident.up	0.783	0.000139999	0.14	0.001	3	6	inferred	---	----	P42761	P42761|GSTFA_ARATH Glutathione S-transferase F10 OS=Arabidopsis thaliana GN=GSTF10 PE=1 SV=3
FBP-VCS/WT-VCS	confident.up	0.787	0.000279997	0.28	0.001	3	3	inferred	---	----	P51419	P51419|RL273_ARATH 60S ribosomal protein L27-3 OS=Arabidopsis thaliana GN=RPL27C PE=2 SV=2
FBP-VCS/WT-VCS	confident.up	0.787	0.000419996	0.43	0.001	3	3	unresolved	---	----	Q42340;Q9SK22	Q42340|RS163_ARATH 40S ribosomal protein S16-3 OS=Arabidopsis thaliana GN=RPS16C PE=2 SV=1
FBP-VCS/WT-VCS	confident.up	0.787	0.000419996	0.43	0.001	3	3	inferred	---	----	Q8VZ49	Q8VZ49|ADHL4_ARATH Alcohol dehydrogenase-like 4 OS=Arabidopsis thaliana GN=At1g64710 PE=2 SV=1
FBP-VCS/WT-VCS	confident.up	0.799	3.99996e-05	0.04	0.001	3	10	inferred	---	----	Q8L7C9	Q8L7C9|GSTUK_ARATH Glutathione S-transferase U20 OS=Arabidopsis thaliana GN=GSTU20 PE=1 SV=1
FBP-VCS/WT-VCS	confident.up	0.799	0.000229998	0.23	0.001	3	4	inferred	---	----	P60040	P60040|RL72_ARATH 60S ribosomal protein L7-2 OS=Arabidopsis thaliana GN=RPL7B PE=1 SV=1
FBP-VCS/WT-VCS	confident.up	0.806	0.000149999	0.15	0.001	3	4	unresolved	---	----	P60039;P60040;Q9LHP1	P60039|RL73_ARATH 60S ribosomal protein L7-3 OS=Arabidopsis thaliana GN=RPL7C PE=2 SV=1
FBP-VCS/WT-VCS	confident.up	0.815	0.000309997	0.31	0.001	3	3	inferred	---	----	Q29Q34	Q29Q34|Q29Q34_ARATH At5g19440 OS=Arabidopsis thaliana GN=At5g19440 PE=2 SV=1
FBP-VCS/WT-VCS	confident.up	0.825	0.000509995	0.52	0.001	3	2	inferred	---	----	P54873	P54873|HMCS_ARATH Hydroxymethylglutaryl-CoA synthase OS=Arabidopsis thaliana GN=HMGS PE=1 SV=2
FBP-VCS/WT-VCS	confident.up	0.836	0.000619994	0.63	0.001	3	1	unresolved	---	----	P29976;Q00218;Q9SK84	P29976|AROF_ARATH Phospho-2-dehydro-3-deoxyheptonate aldolase 1, chloroplastic OS=Arabidopsis thaliana GN=DHS1 PE=2 SV=2
FBP-VCS/WT-VCS	confident.up	0.842	0.000179998	0.18	0.001	3	4	inferred	---	----	Q93VI3	Q93VI3|RL171_ARATH 60S ribosomal protein L17-1 OS=Arabidopsis thaliana GN=RPL17A PE=2 SV=1
FBP-VCS/WT-VCS	confident.up	0.845	0.000119999	0.12	0.001	3	6	inferred	---	----	P49690	P49690|RL23_ARATH 60S ribosomal protein L23 OS=Arabidopsis thaliana GN=RPL23A PE=2 SV=3
FBP-VCS/WT-VCS	confident.up	0.845	0.000169998	0.17	0.001	3	3	inferred	---	----	Q9LK36	Q9LK36|SAHH2_ARATH Adenosylhomocysteinase 2 OS=Arabidopsis thaliana GN=SAHH2 PE=2 SV=1
FBP-VCS/WT-VCS	confident.up	0.849	7.99992e-05	0.08	0.001	3	6	inferred	---	----	F4JU03	F4JU03|F4JU03_ARATH Glutathione S-transferase family protein OS=Arabidopsis thaliana GN=At4g19880 PE=1 SV=1
FBP-VCS/WT-VCS	confident.up	0.852	0.000589994	0.6	0.001	3	2	inferred	---	----	Q9ZV19	Q9ZV19|DJ1E_ARATH DJ-1 protein homolog E OS=Arabidopsis thaliana GN=DJ1E PE=1 SV=1
FBP-VCS/WT-VCS	confident.up	0.859	0.000229998	0.23	0.001	3	4	inferred	---	----	Q9SIV0	Q9SIV0|SUR1_ARATH S-alkyl-thiohydroximate lyase SUR1 OS=Arabidopsis thaliana GN=SUR1 PE=1 SV=1
FBP-VCS/WT-VCS	confident.up	0.865	0.000629994	0.64	0.001	3	2	inferred	---	----	Q39054	Q39054|CNX1_ARATH Molybdopterin biosynthesis protein CNX1 OS=Arabidopsis thaliana GN=CNX1 PE=1 SV=2
FBP-VCS/WT-VCS	confident.up	0.867	2.99997e-05	0.03	0.001	3	9	inferred	---	----	Q9LYR4	Q9LYR4|Q9LYR4_ARATH Aldolase-type TIM barrel family protein OS=Arabidopsis thaliana GN=TRA2 PE=2 SV=1
FBP-VCS/WT-VCS	confident.up	0.874	0.000179998	0.18	0.001	3	3	unresolved	---	----	Q9LQ55;Q9SE83	Q9LQ55|DRP2B_ARATH Dynamin-2B OS=Arabidopsis thaliana GN=DRP2B PE=1 SV=2
FBP-VCS/WT-VCS	confident.up	0.881	4.99995e-05	0.05	0.001	3	10	inferred	---	----	Q9FPF0	Q9FPF0|DJ1A_ARATH Protein DJ-1 homolog A OS=Arabidopsis thaliana GN=DJ1A PE=1 SV=1
FBP-VCS/WT-VCS	confident.up	0.891	0.000129999	0.13	0.001	3	6	inferred	---	----	Q9SIN5	Q9SIN5|CR15B_ARATH Protein COLD-REGULATED 15B, chloroplastic OS=Arabidopsis thaliana GN=COR15B PE=1 SV=1
FBP-VCS/WT-VCS	confident.up	0.893	2.99997e-05	0.03	0.001	3	7	inferred	---	----	Q9M0A7	Q9M0A7|GGP1_ARATH Gamma-glutamyl peptidase 1 OS=Arabidopsis thaliana GN=GGP1 PE=1 SV=1
FBP-VCS/WT-VCS	confident.up	0.895	3.99996e-05	0.04	0.001	3	6	inferred	---	----	P34788	P34788|RS18_ARATH 40S ribosomal protein S18 OS=Arabidopsis thaliana GN=RPS18A PE=1 SV=1
FBP-VCS/WT-VCS	confident.up	0.9	1.99998e-05	0.02	0.001	3	17	inferred	---	----	Q9FNB0	Q9FNB0|CHLH_ARATH Magnesium-chelatase subunit ChlH, chloroplastic OS=Arabidopsis thaliana GN=CHLH PE=1 SV=1
FBP-VCS/WT-VCS	confident.up	0.9	0.000319997	0.32	0.001	3	3	inferred	---	----	Q9FFD2	Q9FFD2|RGP5_ARATH Probable UDP-arabinopyranose mutase 5 OS=Arabidopsis thaliana GN=RGP5 PE=1 SV=1
FBP-VCS/WT-VCS	confident.up	0.902	0.000419996	0.43	0.001	3	2	inferred	---	----	Q9ZUF6	Q9ZUF6|SBT18_ARATH Subtilisin-like protease SBT1.8 OS=Arabidopsis thaliana GN=SBT1.8 PE=1 SV=1
FBP-VCS/WT-VCS	confident.up	0.919	3.99996e-05	0.04	0.001	3	8	inferred	---	----	Q9C7N4	Q9C7N4|GDL15_ARATH GDSL esterase/lipase At1g29670 OS=Arabidopsis thaliana GN=At1g29670 PE=2 SV=1
FBP-VCS/WT-VCS	confident.up	0.93	0.000109999	0.11	0.001	3	4	inferred	---	----	Q43291	Q43291|RL211_ARATH 60S ribosomal protein L21-1 OS=Arabidopsis thaliana GN=RPL21A PE=2 SV=2
FBP-VCS/WT-VCS	confident.up	0.935	0.000109999	0.11	0.001	3	5	inferred	---	----	Q9LRJ9	Q9LRJ9|CRR38_ARATH Cysteine-rich repeat secretory protein 38 OS=Arabidopsis thaliana GN=CRRSP38 PE=2 SV=1
FBP-VCS/WT-VCS	confident.up	0.938	6.99993e-05	0.07	0.001	3	4	inferred	---	----	Q00218	Q00218|AROG_ARATH Phospho-2-dehydro-3-deoxyheptonate aldolase 2, chloroplastic OS=Arabidopsis thaliana GN=DHS2 PE=2 SV=2
FBP-VCS/WT-VCS	confident.up	0.945	0.000139999	0.14	0.001	3	4	inferred	---	----	Q8GW48	Q8GW48|Q8GW48_ARATH At4g15810 OS=Arabidopsis thaliana GN=HSBP PE=2 SV=1
FBP-VCS/WT-VCS	confident.up	0.946	0.000179998	0.18	0.001	3	3	inferred	---	----	P24806	P24806|XTH24_ARATH Xyloglucan endotransglucosylase/hydrolase protein 24 OS=Arabidopsis thaliana GN=XTH24 PE=1 SV=2
FBP-VCS/WT-VCS	confident.up	0.962	0.000199998	0.2	0.001	3	3	inferred	---	----	A0A1P8BA53	A0A1P8BA53|A0A1P8BA53_ARATH TRAF-like family protein OS=Arabidopsis thaliana GN=At5g26280 PE=4 SV=1
FBP-VCS/WT-VCS	confident.up	0.972	9.9999e-05	0.1	0.001	3	4	inferred	---	----	P29976	P29976|AROF_ARATH Phospho-2-dehydro-3-deoxyheptonate aldolase 1, chloroplastic OS=Arabidopsis thaliana GN=DHS1 PE=2 SV=2
FBP-VCS/WT-VCS	confident.up	0.976	0.000119999	0.12	0.001	3	5	inferred	---	----	Q5XF82	Q5XF82|JAL11_ARATH Jacalin-related lectin 11 OS=Arabidopsis thaliana GN=JAL11 PE=2 SV=1
FBP-VCS/WT-VCS	confident.up	1.046	0.000359996	0.36	0.001	3	2	inferred	---	----	P54888	P54888|P5CS2_ARATH Delta-1-pyrroline-5-carboxylate synthase B OS=Arabidopsis thaliana GN=P5CSB PE=2 SV=1
FBP-VCS/WT-VCS	confident.up	1.084	4.99995e-05	0.05	0.001	3	7	inferred	---	----	Q38946	Q38946|DHE2_ARATH Glutamate dehydrogenase 2 OS=Arabidopsis thaliana GN=GDH2 PE=1 SV=1
FBP-VCS/WT-VCS	confident.up	1.101	0.000199998	0.2	0.001	3	2	inferred	---	----	P29402	P29402|CALX1_ARATH Calnexin homolog 1 OS=Arabidopsis thaliana GN=CNX1 PE=1 SV=1
FBP-VCS/WT-VCS	confident.up	1.101	0.000269997	0.27	0.001	3	2	inferred	---	----	Q9FY71	Q9FY71|EXOL4_ARATH Protein EXORDIUM-like 4 OS=Arabidopsis thaliana GN=EXL4 PE=2 SV=1
FBP-VCS/WT-VCS	confident.up	1.118	0.000579994	0.59	0.001	3	1	inferred	---	----	Q38798	Q38798|CALX2_ARATH Calnexin homolog 2 OS=Arabidopsis thaliana GN=At5g07340 PE=2 SV=2
FBP-VCS/WT-VCS	confident.up	1.124	4.99995e-05	0.05	0.001	3	5	inferred	---	----	Q9FMT1	Q9FMT1|LEU33_ARATH 3-isopropylmalate dehydrogenase 3, chloroplastic OS=Arabidopsis thaliana GN=IMDH3 PE=1 SV=1
FBP-VCS/WT-VCS	confident.up	1.133	0.000219998	0.22	0.001	3	2	inferred	---	----	Q9CAI3	Q9CAI3|CADH1_ARATH Probable cinnamyl alcohol dehydrogenase 1 OS=Arabidopsis thaliana GN=CAD1 PE=2 SV=1
FBP-VCS/WT-VCS	confident.up	1.179	0.000169998	0.17	0.001	3	2	unresolved	---	----	P35510;P45724	P35510|PAL1_ARATH Phenylalanine ammonia-lyase 1 OS=Arabidopsis thaliana GN=PAL1 PE=1 SV=3
FBP-VCS/WT-VCS	confident.up	1.18	0.000179998	0.18	0.001	3	2	unresolved	---	----	Q08112;Q9FY64	Q08112|RS151_ARATH 40S ribosomal protein S15-1 OS=Arabidopsis thaliana GN=RPS15A PE=2 SV=1
FBP-VCS/WT-VCS	confident.up	1.199	0.000169998	0.17	0.001	3	2	inferred	---	----	Q9S7I3	Q9S7I3|NLTP2_ARATH Non-specific lipid-transfer protein 2 OS=Arabidopsis thaliana GN=LTP2 PE=3 SV=1
FBP-VCS/WT-VCS	confident.up	1.203	0.000519995	0.53	0.001	3	1	inferred	---	----	Q9SK82	Q9SK82|U85A1_ARATH UDP-glycosyltransferase 85A1 OS=Arabidopsis thaliana GN=UGT85A1 PE=2 SV=1
FBP-VCS/WT-VCS	confident.up	1.214	0.000119999	0.12	0.001	3	2	inferred	---	----	Q9SVG4	Q9SVG4|RETOL_ARATH Berberine bridge enzyme-like 19 OS=Arabidopsis thaliana GN=At4g20830 PE=1 SV=2
FBP-VCS/WT-VCS	confident.up	1.22	0.000409996	0.41	0.001	3	2	inferred	---	----	Q9ZSJ6	Q9ZSJ6|GRP3S_ARATH Glycine-rich protein 3 short isoform OS=Arabidopsis thaliana GN=GRP3S PE=1 SV=2
FBP-VCS/WT-VCS	confident.up	1.228	0.000589994	0.6	0.001	3	1	inferred	---	----	P45434	P45434|SSRA_ARATH Translocon-associated protein subunit alpha OS=Arabidopsis thaliana GN=At2g21160 PE=2 SV=3
FBP-VCS/WT-VCS	confident.up	1.24	0.000499995	0.51	0.001	3	1	unresolved	---	----	O80803;P24806	O80803|XTH17_ARATH Probable xyloglucan endotransglucosylase/hydrolase protein 17 OS=Arabidopsis thaliana GN=XTH17 PE=1 SV=1
FBP-VCS/WT-VCS	confident.up	1.259	0.000509995	0.52	0.001	3	1	inferred	---	----	Q9LE06	Q9LE06|BCAT4_ARATH Methionine aminotransferase BCAT4 OS=Arabidopsis thaliana GN=BCAT4 PE=1 SV=1
FBP-VCS/WT-VCS	confident.up	1.268	0.000159998	0.16	0.001	3	2	unresolved	---	----	Q00218;Q9SK84	Q00218|AROG_ARATH Phospho-2-dehydro-3-deoxyheptonate aldolase 2, chloroplastic OS=Arabidopsis thaliana GN=DHS2 PE=2 SV=2
FBP-VCS/WT-VCS	confident.up	1.303	0.000189998	0.19	0.001	3	2	inferred	---	----	Q9ZW84	Q9ZW84|LEUD1_ARATH 3-isopropylmalate dehydratase small subunit 1 OS=Arabidopsis thaliana GN=IPMI2 PE=1 SV=1
FBP-VCS/WT-VCS	confident.up	1.323	0.000379996	0.38	0.001	3	1	inferred	---	----	O22788	O22788|PXG3_ARATH Probable peroxygenase 3 OS=Arabidopsis thaliana GN=PXG3 PE=1 SV=1
FBP-VCS/WT-VCS	confident.up	1.345	0.000249998	0.25	0.001	3	2	inferred	---	----	Q9FG31	Q9FG31|LEA46_ARATH Late embryogenesis abundant protein 46 OS=Arabidopsis thaliana GN=LEA46 PE=2 SV=1
FBP-VCS/WT-VCS	confident.up	1.367	0.000439996	0.45	0.001	3	1	inferred	---	----	O22960	O22960|TBL37_ARATH Protein trichome birefringence-like 37 OS=Arabidopsis thaliana GN=TBL37 PE=2 SV=2
FBP-VCS/WT-VCS	confident.up	1.392	0.000339997	0.34	0.001	3	1	inferred	---	----	Q9XFS7	Q9XFS7|NLTP5_ARATH Non-specific lipid-transfer protein 5 OS=Arabidopsis thaliana GN=LTP5 PE=1 SV=1
FBP-VCS/WT-VCS	confident.up	1.428	0.000359996	0.36	0.001	3	1	inferred	---	----	Q9FG67	Q9FG67|MAM1_ARATH Methylthioalkylmalate synthase 1, chloroplastic OS=Arabidopsis thaliana GN=MAM1 PE=1 SV=1
FBP-VCS/WT-VCS	confident.up	1.431	0.000289997	0.29	0.001	3	1	inferred	---	----	Q9SVQ9	Q9SVQ9|Q9SVQ9_ARATH AT4g13180/F17N18_70 OS=Arabidopsis thaliana GN=At4g13180 PE=1 SV=1
FBP-VCS/WT-VCS	confident.up	1.443	0.000369996	0.37	0.001	3	1	inferred	---	----	Q9LT87	Q9LT87|Q9LT87_ARATH At3g19300 OS=Arabidopsis thaliana GN=At3g19300 PE=2 SV=1
FBP-VCS/WT-VCS	confident.up	1.473	0.000299997	0.3	0.001	3	1	inferred	---	----	Q9LLR7	Q9LLR7|NLTP3_ARATH Non-specific lipid-transfer protein 3 OS=Arabidopsis thaliana GN=LTP3 PE=3 SV=1
FBP-VCS/WT-VCS	confident.up	1.475	0.000339997	0.34	0.001	3	1	inferred	---	----	Q8LD03	Q8LD03|RS73_ARATH 40S ribosomal protein S7-3 OS=Arabidopsis thaliana GN=RPS7C PE=1 SV=2
FBP-VCS/WT-VCS	confident.up	1.509	8.99991e-05	0.09	0.001	3	2	unresolved	---	----	Q38946;Q43314	Q38946|DHE2_ARATH Glutamate dehydrogenase 2 OS=Arabidopsis thaliana GN=GDH2 PE=1 SV=1
FBP-VCS/WT-VCS	confident.up	1.524	0.000369996	0.37	0.001	3	1	inferred	---	----	O80803	O80803|XTH17_ARATH Probable xyloglucan endotransglucosylase/hydrolase protein 17 OS=Arabidopsis thaliana GN=XTH17 PE=1 SV=1
FBP-VCS/WT-VCS	confident.up	1.539	0.000369996	0.37	0.001	3	1	inferred	---	----	P50883	P50883|RL121_ARATH 60S ribosomal protein L12-1 OS=Arabidopsis thaliana GN=RPL12A PE=2 SV=2
FBP-VCS/WT-VCS	confident.up	1.603	0.000109999	0.11	0.001	3	3	inferred	---	----	Q42512	Q42512|CR15A_ARATH Protein COLD-REGULATED 15A, chloroplastic OS=Arabidopsis thaliana GN=COR15A PE=1 SV=1
FBP-VCS/WT-VCS	confident.up	1.702	9.9999e-05	0.1	0.001	3	2	inferred	---	----	P13114	P13114|CHSY_ARATH Chalcone synthase OS=Arabidopsis thaliana GN=CHS PE=1 SV=1
FBP-VCS/WT-VCS	confident.up	1.845	9.9999e-06	0.01	0.001	3	7	inferred	---	----	Q43387	Q43387|PER71_ARATH Peroxidase 71 OS=Arabidopsis thaliana GN=PER71 PE=1 SV=1
FBP-VCS/WT-VCS	confident.up	2.089	0.000169998	0.17	0.001	3	1	inferred	---	----	Q9FE54	Q9FE54|Q9FE54_ARATH At1g16880 OS=Arabidopsis thaliana GN=F6I1.15 PE=2 SV=1
FBP-VCS/WT-VCS	confident.up	2.093	2.99997e-05	0.03	0.001	3	3	inferred	---	----	Q9M892	Q9M892|Q9M892_ARATH AT3g02480/F16B3_11 OS=Arabidopsis thaliana GN=At3g02480 PE=2 SV=1
FBP-VCS/WT-VCS	confident.up	2.239	9.9999e-05	0.1	0.001	3	1	inferred	---	----	P32962	P32962|NRL2_ARATH Nitrilase 2 OS=Arabidopsis thaliana GN=NIT2 PE=1 SV=1
FBP-VCS/WT-VCS	confident.up	2.494	9.9999e-06	0.01	0.001	3	5	inferred	---	----	O22841	O22841|CHI62_ARATH Endochitinase At2g43620 OS=Arabidopsis thaliana GN=At2g43620 PE=3 SV=1
FBP-VCS/WT-VCS	confident.up	2.495	0.000109999	0.11	0.001	3	2	inferred	---	----	Q39176	Q39176|ERLI1_ARATH Lipid transfer protein EARLI 1 OS=Arabidopsis thaliana GN=EARLI1 PE=1 SV=1
FBP-VCS/WT-VCS	confident.up	2.558	4.99995e-05	0.05	0.001	3	1	inferred	---	----	Q9C6B9	Q9C6B9|PEAM3_ARATH Phosphoethanolamine N-methyltransferase 3 OS=Arabidopsis thaliana GN=NMT3 PE=2 SV=2
FBP-VCS/WT-VCS	confident.up	2.572	0.000219998	0.22	0.001	3	1	inferred	---	----	F4JM15	F4JM15|F4JM15_ARATH PfkB-like carbohydrate kinase family protein OS=Arabidopsis thaliana GN=At4g28706 PE=3 SV=1
FBP-VCS/WT-VCS	confident.up	2.587	0.000569994	0.58	0.001	3	1	inferred	---	----	Q9SU35	Q9SU35|ERLL1_ARATH pEARLI1-like lipid transfer protein 1 OS=Arabidopsis thaliana GN=AZI1 PE=1 SV=1
FBP-VCS/WT-VCS	confident.up	2.619	8.99991e-05	0.09	0.001	3	1	inferred	---	----	Q9LLR6	Q9LLR6|NLTP4_ARATH Non-specific lipid-transfer protein 4 OS=Arabidopsis thaliana GN=LTP4 PE=3 SV=1
FBP-VCS/WT-VCS	confident.up	3.244	0.000259997	0.26	0.001	3	1	inferred	---	----	Q1PDW5	Q1PDW5|FTSH6_ARATH ATP-dependent zinc metalloprotease FTSH 6, chloroplastic OS=Arabidopsis thaliana GN=FTSH6 PE=2 SV=1
FBP-VCS/WT-VCS	confident.up	6.046	0.000569994	0.58	0.001	1	1	inferred	---	----	Q9LV91	Q9LV91|DPE1_ARATH 4-alpha-glucanotransferase DPE1, chloroplastic/amyloplastic OS=Arabidopsis thaliana GN=DPE1 PE=1 SV=1
FBP-VCS/WT-VCS	confident.down	-1.057	0.000729993	0.74	0.002	3	1	inferred	---	----	Q9FXJ2	Q9FXJ2|GDL7_ARATH GDSL esterase/lipase At1g28580 OS=Arabidopsis thaliana GN=At1g28580 PE=2 SV=1
FBP-VCS/WT-VCS	confident.down	-1.008	0.00103999	1.05	0.002	3	1	unresolved	---	----	Q94K07;Q9SZI2	Q94K07|NAP1C_ARATH Nucleosome assembly protein 1;3 OS=Arabidopsis thaliana GN=NAP1;3 PE=1 SV=1
FBP-VCS/WT-VCS	confident.down	-0.992	0.000819992	0.83	0.002	3	1	inferred	---	----	A0A1I9LRJ3	A0A1I9LRJ3|A0A1I9LRJ3_ARATH Ribosomal protein S21 family protein OS=Arabidopsis thaliana GN=GHS1 PE=3 SV=1
FBP-VCS/WT-VCS	confident.down	-0.954	0.00100999	1.02	0.002	3	1	inferred	---	----	P16972	P16972|FER2_ARATH Ferredoxin-2, chloroplastic OS=Arabidopsis thaliana GN=FD2 PE=1 SV=1
FBP-VCS/WT-VCS	confident.down	-0.936	0.00107999	1.09	0.002	3	1	inferred	---	----	rev_Q9LP52	Q9LP52|Q9LP52_ARATH reversed F28N24.8 protein OS=Arabidopsis thaliana GN=At1g29240 PE=2 SV=1
FBP-VCS/WT-VCS	confident.down	-0.906	0.00110999	1.12	0.002	3	1	inferred	---	----	Q94F50	Q94F50|Q94F50_ARATH AT5g48790/K24G6_12 OS=Arabidopsis thaliana GN=At5g48790 PE=2 SV=1
FBP-VCS/WT-VCS	confident.down	-0.906	0.00116999	1.18	0.002	3	1	inferred	---	----	rev_Q9C8N9	Q9C8N9|ARFU_ARATH reversed Putative auxin response factor 21 OS=Arabidopsis thaliana GN=ARF21 PE=3 SV=2
FBP-VCS/WT-VCS	confident.down	-0.904	0.00115999	1.17	0.002	3	1	inferred	---	----	Q9SZ77	Q9SZ77|SEC1B_ARATH Protein transport Sec1b OS=Arabidopsis thaliana GN=SEC1B PE=2 SV=3
FBP-VCS/WT-VCS	confident.down	-0.9	0.00115999	1.17	0.002	3	1	inferred	---	----	rev_A0A1P8AQ94	A0A1P8AQ94|A0A1P8AQ94_ARATH reversed Protein kinase superfamily protein OS=Arabidopsis thaliana GN=IBS1 PE=4 SV=1
FBP-VCS/WT-VCS	confident.down	-0.899	0.00123999	1.25	0.002	3	1	inferred	---	----	Q8VZP1	Q8VZP1|GPP2_ARATH (DL)-glycerol-3-phosphatase 2 OS=Arabidopsis thaliana GN=GPP2 PE=1 SV=1
FBP-VCS/WT-VCS	confident.down	-0.896	0.00124999	1.26	0.002	3	1	inferred	---	----	Q8VXY0	Q8VXY0|Q8VXY0_ARATH Expressed protein OS=Arabidopsis thaliana GN=At2g36145 PE=2 SV=1
FBP-VCS/WT-VCS	confident.down	-0.889	0.00137999	1.4	0.002	3	1	inferred	---	----	Q944B0	Q944B0|FK161_ARATH Peptidyl-prolyl cis-trans isomerase FKBP16-1, chloroplastic OS=Arabidopsis thaliana GN=FKBP16-1 PE=2 SV=1
FBP-VCS/WT-VCS	confident.down	-0.863	0.00127999	1.3	0.002	3	1	inferred	---	----	rev_F4J139	F4J139|F4J139_ARATH reversed ARM repeat superfamily protein OS=Arabidopsis thaliana GN=At3g03440 PE=4 SV=1
FBP-VCS/WT-VCS	confident.down	-0.857	0.00148999	1.51	0.002	3	1	inferred	---	----	Q9CAP4	Q9CAP4|ERF13_ARATH Ethylene-responsive transcription factor ERF013 OS=Arabidopsis thaliana GN=ERF013 PE=2 SV=1
FBP-VCS/WT-VCS	confident.down	-0.833	0.00155998	1.58	0.002	3	1	unresolved	---	----	Q06611;Q39196;Q8LAA6	Q06611|PIP12_ARATH Aquaporin PIP1-2 OS=Arabidopsis thaliana GN=PIP1-2 PE=1 SV=1
FBP-VCS/WT-VCS	confident.down	-0.824	0.00181998	1.84	0.002	3	1	inferred	---	----	Q8LFL5	Q8LFL5|Q8LFL5_ARATH At1g49975 OS=Arabidopsis thaliana GN=At1g49975 PE=2 SV=1
FBP-VCS/WT-VCS	confident.down	-0.823	0.00145999	1.48	0.002	3	1	inferred	---	----	Q9SGH4	Q9SGH4|PNSL3_ARATH Photosynthetic NDH subunit of lumenal location 3, chloroplastic OS=Arabidopsis thaliana GN=PNSL3 PE=1 SV=1
FBP-VCS/WT-VCS	confident.down	-0.82	0.00176998	1.79	0.002	3	1	inferred	---	----	rev_Q9C6Z1	Q9C6Z1|NCED5_ARATH reversed Probable 9-cis-epoxycarotenoid dioxygenase NCED5, chloroplastic OS=Arabidopsis thaliana GN=NCED5 PE=1 SV=1
FBP-VCS/WT-VCS	confident.down	-0.816	0.00193876	1.96	0.002	3	1	inferred	---	----	rev_Q8GXE6	Q8GXE6|AKT6_ARATH reversed Potassium channel AKT6 OS=Arabidopsis thaliana GN=AKT6 PE=1 SV=2
FBP-VCS/WT-VCS	confident.down	-0.81	0.000809992	0.82	0.002	3	2	inferred	---	----	Q9LER7	Q9LER7|PSRP5_ARATH 50S ribosomal protein 5, chloroplastic OS=Arabidopsis thaliana GN=PSRP5 PE=1 SV=1
FBP-VCS/WT-VCS	confident.down	-0.803	0.00155998	1.58	0.002	3	1	inferred	---	----	Q9CA59	Q9CA59|NRP1_ARATH NAP1-related protein 1 OS=Arabidopsis thaliana GN=NRP1 PE=1 SV=1
FBP-VCS/WT-VCS	confident.down	-0.796	0.00174998	1.77	0.002	3	1	inferred	---	----	F4J355	F4J355|F4J355_ARATH Protein-tyrosine phosphatase OS=Arabidopsis thaliana GN=At3g44620 PE=4 SV=1
FBP-VCS/WT-VCS	confident.down	-0.794	0.000879991	0.89	0.002	3	1	inferred	---	----	Q6ICZ8	Q6ICZ8|NACA3_ARATH Nascent polypeptide-associated complex subunit alpha-like protein 3 OS=Arabidopsis thaliana GN=At5g13850 PE=1 SV=1
FBP-VCS/WT-VCS	confident.down	-0.785	0.000849992	0.86	0.002	3	2	unresolved	---	----	Q07473;Q9XF88	Q07473|CB4A_ARATH Chlorophyll a-b binding protein CP29.1, chloroplastic OS=Arabidopsis thaliana GN=LHCB4.1 PE=1 SV=1
FBP-VCS/WT-VCS	confident.down	-0.767	0.00190998	1.93	0.002	3	1	unresolved	---	----	Q94K07;Q9SZI2;Q9ZUP3	Q94K07|NAP1C_ARATH Nucleosome assembly protein 1;3 OS=Arabidopsis thaliana GN=NAP1;3 PE=1 SV=1
FBP-VCS/WT-VCS	confident.down	-0.758	0.00176998	1.79	0.002	3	1	inferred	---	----	rev_F4JVY8	F4JVY8|F4JVY8_ARATH reversed Lysine-ketoglutarate reductase/saccharopine dehydrogenase bifunctional enzyme OS=Arabidopsis thaliana GN=LKR PE=4 SV=1
FBP-VCS/WT-VCS	confident.down	-0.734	0.00108999	1.1	0.002	3	2	inferred	---	----	Q9S7N7	Q9S7N7|PSAG_ARATH Photosystem I reaction center subunit V, chloroplastic OS=Arabidopsis thaliana GN=PSAG PE=1 SV=1
FBP-VCS/WT-VCS	confident.down	-0.727	0.000809992	0.82	0.002	3	2	inferred	---	----	Q9LHG9	Q9LHG9|NACA1_ARATH Nascent polypeptide-associated complex subunit alpha-like protein 1 OS=Arabidopsis thaliana GN=At3g12390 PE=1 SV=1
FBP-VCS/WT-VCS	confident.down	-0.705	0.000899991	0.91	0.002	3	2	unresolved	---	----	P25819;Q42547	P25819|CATA2_ARATH Catalase-2 OS=Arabidopsis thaliana GN=CAT2 PE=1 SV=3
FBP-VCS/WT-VCS	confident.down	-0.696	0.000749993	0.76	0.002	3	2	unresolved	---	----	Q41932;Q9XFT3-2	Q41932|PSBQ2_ARATH Oxygen-evolving enhancer protein 3-2, chloroplastic OS=Arabidopsis thaliana GN=PSBQ2 PE=1 SV=2
FBP-VCS/WT-VCS	confident.down	-0.687	0.00110999	1.12	0.002	3	2	inferred	---	----	Q9S756	Q9S756|FRI4_ARATH Ferritin-4, chloroplastic OS=Arabidopsis thaliana GN=FER4 PE=2 SV=1
FBP-VCS/WT-VCS	confident.down	-0.677	0.000929991	0.94	0.002	3	2	inferred	---	----	Q9SJA6	Q9SJA6|RZ22A_ARATH Serine/arginine-rich splicing factor RSZ22A OS=Arabidopsis thaliana GN=RSZ22A PE=1 SV=1
FBP-VCS/WT-VCS	confident.down	-0.665	0.000919991	0.93	0.002	3	2	inferred	---	----	Q9SD79	Q9SD79|Q9SD79_ARATH Uncharacterized protein F13G24.250 OS=Arabidopsis thaliana GN=F13G24.250 PE=1 SV=1
FBP-VCS/WT-VCS	confident.down	-0.661	0.00149999	1.52	0.002	3	2	inferred	---	----	Q9SUI5	Q9SUI5|PSAK_ARATH Photosystem I reaction center subunit psaK, chloroplastic OS=Arabidopsis thaliana GN=PSAK PE=2 SV=2
FBP-VCS/WT-VCS	confident.down	-0.641	0.000789992	0.8	0.002	3	3	inferred	---	----	O64730	O64730|P2C26_ARATH Probable protein phosphatase 2C 26 OS=Arabidopsis thaliana GN=At2g30170 PE=2 SV=2
FBP-VCS/WT-VCS	confident.down	-0.639	9.9999e-06	0.01	0.002	3	15	inferred	---	----	Q01908	Q01908|ATPG1_ARATH ATP synthase gamma chain 1, chloroplastic OS=Arabidopsis thaliana GN=ATPC1 PE=1 SV=1
FBP-VCS/WT-VCS	confident.down	-0.636	0.00122999	1.24	0.002	3	2	inferred	---	----	Q9ASX5	Q9ASX5|Y5520_ARATH Uncharacterized aarF domain-containing protein kinase At5g05200, chloroplastic OS=Arabidopsis thaliana GN=At5g05200 PE=1 SV=1
FBP-VCS/WT-VCS	confident.down	-0.613	0.00119999	1.21	0.002	3	2	inferred	---	----	Q9S714	Q9S714|PSAE2_ARATH Photosystem I reaction center subunit IV B, chloroplastic OS=Arabidopsis thaliana GN=PSAE2 PE=2 SV=1
FBP-VCS/WT-VCS	confident.down	-0.602	0.00130999	1.33	0.002	3	2	inferred	---	----	Q41963	Q41963|TIP12_ARATH Aquaporin TIP1-2 OS=Arabidopsis thaliana GN=TIP1-2 PE=1 SV=2
FBP-VCS/WT-VCS	confident.down	-0.6	0.00108999	1.1	0.002	3	2	inferred	---	----	F4K6X0	F4K6X0|F4K6X0_ARATH DUF3148 family protein OS=Arabidopsis thaliana GN=CRR42 PE=4 SV=2
FBP-VCS/WT-VCS	confident.down	-0.582	0.00165998	1.68	0.002	3	2	inferred	---	----	Q944L8	Q944L8|Q944L8_ARATH At1g11930/F12F1_20 OS=Arabidopsis thaliana GN=At1g11930 PE=1 SV=1
FBP-VCS/WT-VCS	confident.down	-0.576	0.000839992	0.85	0.002	3	4	inferred	---	----	Q9SR70	Q9SR70|FK164_ARATH Peptidyl-prolyl cis-trans isomerase FKBP16-4, chloroplastic OS=Arabidopsis thaliana GN=FKBP16-4 PE=1 SV=1
FBP-VCS/WT-VCS	confident.down	-0.571	0.000729993	0.74	0.002	3	3	inferred	---	----	Q9C5R8	Q9C5R8|BAS1B_ARATH 2-Cys peroxiredoxin BAS1-like, chloroplastic OS=Arabidopsis thaliana GN=At5g06290 PE=2 SV=3
FBP-VCS/WT-VCS	confident.down	-0.57	9.9999e-06	0.01	0.002	3	37	inferred	---	----	P19366	P19366|ATPB_ARATH ATP synthase subunit beta, chloroplastic OS=Arabidopsis thaliana GN=atpB PE=1 SV=2
FBP-VCS/WT-VCS	confident.down	-0.569	0.00172998	1.75	0.002	3	2	unresolved	---	----	Q8W493;Q9FKW6	Q8W493|FNRL2_ARATH Ferredoxin--NADP reductase, leaf isozyme 2, chloroplastic OS=Arabidopsis thaliana GN=LFNR2 PE=1 SV=1
FBP-VCS/WT-VCS	confident.down	-0.565	0.000719993	0.73	0.002	3	4	inferred	---	----	O23403	O23403|PPD1_ARATH PsbP domain-containing protein 1, chloroplastic OS=Arabidopsis thaliana GN=PPD1 PE=1 SV=1
FBP-VCS/WT-VCS	confident.down	-0.562	0.00151998	1.54	0.002	3	2	inferred	---	----	Q9FVQ4	Q9FVQ4|PLGG1_ARATH Plastidal glycolate/glycerate translocator 1, chloroplastic OS=Arabidopsis thaliana GN=PLGG1 PE=1 SV=1
FBP-VCS/WT-VCS	confident.down	-0.559	0.000869991	0.88	0.002	3	2	inferred	---	----	Q9FHL4	Q9FHL4|Q9FHL4_ARATH At5g23440 OS=Arabidopsis thaliana GN=FTRA1 PE=2 SV=1
FBP-VCS/WT-VCS	confident.down	-0.559	0.00132999	1.35	0.002	3	1	unresolved	---	----	P04778;Q39142;Q9S7J7;Q9S7M0;Q9SHR7;Q9XF87	P04778|CB1C_ARATH Chlorophyll a-b binding protein 1, chloroplastic OS=Arabidopsis thaliana GN=LHCB1.3 PE=1 SV=1
FBP-VCS/WT-VCS	confident.down	-0.556	0.00152998	1.55	0.002	3	2	inferred	---	----	Q9SV91	Q9SV91|Q9SV91_ARATH At4g10300 OS=Arabidopsis thaliana GN=F24G24.100 PE=2 SV=1
FBP-VCS/WT-VCS	confident.down	-0.556	0.00158998	1.61	0.002	3	2	inferred	---	----	A0A1P8BDN6	A0A1P8BDN6|A0A1P8BDN6_ARATH Ferredoxin/thioredoxin reductase subunit A (Variable subunit) 2 OS=Arabidopsis thaliana GN=FTRA2 PE=4 SV=1
FBP-VCS/WT-VCS	confident.down	-0.528	0.000929991	0.94	0.002	3	3	inferred	---	----	Q0WN54	Q0WN54|Q0WN54_ARATH Molecular chaperone Hsp40/DnaJ family protein OS=Arabidopsis thaliana GN=DJA7 PE=2 SV=1
FBP-VCS/WT-VCS	confident.down	-0.516	0.000929991	0.94	0.002	3	3	inferred	---	----	P82715	P82715|PPD5_ARATH PsbP domain-containing protein 5, chloroplastic OS=Arabidopsis thaliana GN=PPD5 PE=1 SV=3
FBP-VCS/WT-VCS	confident.down	-0.502	0.00126999	1.29	0.002	3	2	inferred	---	----	P25818	P25818|TIP11_ARATH Aquaporin TIP1-1 OS=Arabidopsis thaliana GN=TIP1-1 PE=1 SV=1
FBP-VCS/WT-VCS	confident.down	-0.5	0.00123999	1.25	0.002	3	3	inferred	---	----	Q9FLN4	Q9FLN4|RK27_ARATH 50S ribosomal protein L27, chloroplastic OS=Arabidopsis thaliana GN=RPL27 PE=2 SV=1
FBP-VCS/WT-VCS	confident.down	-0.499	0.00099999	1.01	0.002	3	4	inferred	---	----	P56758	P56758|ATPI_ARATH ATP synthase subunit a, chloroplastic OS=Arabidopsis thaliana GN=atpI PE=3 SV=1
FBP-VCS/WT-VCS	confident.down	-0.498	0.00155998	1.58	0.002	3	3	unresolved	---	----	O82234;Q94B52	O82234|IF32_ARATH Translation initiation factor IF3-2, chloroplastic OS=Arabidopsis thaliana GN=IF3-2 PE=2 SV=1
FBP-VCS/WT-VCS	confident.down	-0.491	0.00129999	1.32	0.002	3	3	inferred	---	----	F4K329	F4K329|F4K329_ARATH Plasma membrane fusion protein OS=Arabidopsis thaliana GN=At5g42765 PE=4 SV=1
FBP-VCS/WT-VCS	confident.down	-0.489	0.000899991	0.91	0.002	3	4	inferred	---	----	O49160	O49160|EIF3C_ARATH Eukaryotic translation initiation factor 3 subunit C OS=Arabidopsis thaliana GN=TIF3C1 PE=1 SV=2
FBP-VCS/WT-VCS	confident.down	-0.486	0.00128999	1.31	0.002	3	3	inferred	---	----	P34791	P34791|CP20C_ARATH Peptidyl-prolyl cis-trans isomerase CYP20-3, chloroplastic OS=Arabidopsis thaliana GN=CYP20-3 PE=1 SV=1
FBP-VCS/WT-VCS	confident.down	-0.485	0.00162998	1.65	0.002	3	3	inferred	---	----	Q8LDQ8	Q8LDQ8|Q8LDQ8_ARATH At5g24165 OS=Arabidopsis thaliana GN=At5g24165 PE=2 SV=1
FBP-VCS/WT-VCS	confident.down	-0.475	0.00117999	1.19	0.002	3	3	inferred	---	----	O23614	O23614|CTPA2_ARATH Carboxyl-terminal-processing peptidase 2, chloroplastic OS=Arabidopsis thaliana GN=CTPA2 PE=1 SV=1
FBP-VCS/WT-VCS	confident.down	-0.461	0.00119999	1.21	0.002	3	4	inferred	---	----	P21216	P21216|IPYR2_ARATH Soluble inorganic pyrophosphatase 2 OS=Arabidopsis thaliana GN=PPA2 PE=2 SV=2
FBP-VCS/WT-VCS	confident.down	-0.456	0.00115999	1.17	0.002	3	4	inferred	---	----	Q8RWR9	Q8RWR9|Q8RWR9_ARATH Uncharacterized protein At5g42070 OS=Arabidopsis thaliana GN=MJC20.18 PE=2 SV=1
FBP-VCS/WT-VCS	confident.down	-0.454	0.00120999	1.22	0.002	3	4	inferred	---	----	Q9SE50	Q9SE50|BGL18_ARATH Beta-D-glucopyranosyl abscisate beta-glucosidase OS=Arabidopsis thaliana GN=BGLU18 PE=1 SV=2
FBP-VCS/WT-VCS	confident.down	-0.451	0.00105999	1.07	0.002	3	5	inferred	---	----	Q9XI36	Q9XI36|MBD10_ARATH Methyl-CpG-binding domain-containing protein 10 OS=Arabidopsis thaliana GN=MBD10 PE=1 SV=1
FBP-VCS/WT-VCS	confident.down	-0.448	0.00112999	1.14	0.002	3	4	inferred	---	----	O49686	O49686|PYR1_ARATH Abscisic acid receptor PYR1 OS=Arabidopsis thaliana GN=PYR1 PE=1 SV=1
FBP-VCS/WT-VCS	confident.down	-0.447	0.00149999	1.52	0.002	3	3	inferred	---	----	Q84J81	Q84J81|Q84J81_ARATH Fes1A OS=Arabidopsis thaliana GN=Fes1A PE=2 SV=1
FBP-VCS/WT-VCS	confident.down	-0.441	0.00132999	1.35	0.002	3	4	inferred	---	----	O80504	O80504|CH102_ARATH 10 kDa chaperonin 2, chloroplastic OS=Arabidopsis thaliana GN=CPN10-2 PE=2 SV=1
FBP-VCS/WT-VCS	confident.down	-0.437	0.00150998	1.53	0.002	3	5	inferred	---	----	P94040	P94040|GL31_ARATH Germin-like protein subfamily 3 member 1 OS=Arabidopsis thaliana GN=GLP1 PE=1 SV=1
FBP-VCS/WT-VCS	confident.down	-0.426	0.00191917	1.94	0.002	3	3	inferred	---	----	Q9LW20	Q9LW20|SKL1_ARATH Probable inactive shikimate kinase like 1, chloroplastic OS=Arabidopsis thaliana GN=SKL1 PE=2 SV=1
FBP-VCS/WT-VCS	confident.down	-0.416	1.99998e-05	0.02	0.002	3	55	inferred	---	----	Q9ZNZ7	Q9ZNZ7|GLTB1_ARATH Ferredoxin-dependent glutamate synthase 1, chloroplastic/mitochondrial OS=Arabidopsis thaliana GN=GLU1 PE=1 SV=3
FBP-VCS/WT-VCS	confident.down	-0.414	0.00137999	1.4	0.002	3	3	inferred	---	----	Q8VY91	Q8VY91|RR6_ARATH 30S ribosomal protein S6 alpha, chloroplastic OS=Arabidopsis thaliana GN=RPS6 PE=2 SV=1
FBP-VCS/WT-VCS	confident.down	-0.411	0.00115999	1.17	0.002	3	4	inferred	---	----	P56767	P56767|PSAB_ARATH Photosystem I P700 chlorophyll a apoprotein A2 OS=Arabidopsis thaliana GN=psaB PE=3 SV=1
FBP-VCS/WT-VCS	confident.down	-0.405	0.00132999	1.35	0.002	3	6	inferred	---	----	Q9ZST4	Q9ZST4|GLNB_ARATH Nitrogen regulatory protein P-II homolog OS=Arabidopsis thaliana GN=GLB1 PE=1 SV=1
FBP-VCS/WT-VCS	confident.down	-0.388	0.00116999	1.18	0.002	3	4	inferred	---	----	Q8LCA1	Q8LCA1|CUT1B_ARATH Protein CURVATURE THYLAKOID 1B, chloroplastic OS=Arabidopsis thaliana GN=CURT1B PE=1 SV=2
FBP-VCS/WT-VCS	confident.down	-0.384	0.000709993	0.72	0.002	3	6	inferred	---	----	Q9FWS4	Q9FWS4|RK31_ARATH 50S ribosomal protein L31, chloroplastic OS=Arabidopsis thaliana GN=RPL31 PE=2 SV=1
FBP-VCS/WT-VCS	confident.down	-0.382	0.00145999	1.48	0.002	3	4	inferred	---	----	Q96291	Q96291|BAS1A_ARATH 2-Cys peroxiredoxin BAS1, chloroplastic OS=Arabidopsis thaliana GN=BAS1 PE=1 SV=2
FBP-VCS/WT-VCS	confident.down	-0.379	0.00127999	1.3	0.002	3	7	inferred	---	----	P21240	P21240|CPNB1_ARATH Chaperonin 60 subunit beta 1, chloroplastic OS=Arabidopsis thaliana GN=CPN60B1 PE=1 SV=3
FBP-VCS/WT-VCS	confident.down	-0.368	0.000859991	0.87	0.002	3	8	inferred	---	----	Q9FZ47	Q9FZ47|ACR11_ARATH ACT domain-containing protein ACR11 OS=Arabidopsis thaliana GN=ACR11 PE=1 SV=1
FBP-VCS/WT-VCS	confident.down	-0.365	0.00193876	1.96	0.002	3	4	inferred	---	----	Q42566	Q42566|Q42566_ARATH ATsEH OS=Arabidopsis thaliana GN=ATsEH PE=2 SV=1
FBP-VCS/WT-VCS	confident.down	-0.365	0.00197915	2	0.002	3	5	inferred	---	----	Q8L7S9	Q8L7S9|TRXY2_ARATH Thioredoxin Y2, chloroplastic OS=Arabidopsis thaliana GN=At1g43560 PE=2 SV=1
FBP-VCS/WT-VCS	confident.down	-0.357	0.000739993	0.75	0.002	3	7	unresolved	---	----	Q96291;Q9C5R8	Q96291|BAS1A_ARATH 2-Cys peroxiredoxin BAS1, chloroplastic OS=Arabidopsis thaliana GN=BAS1 PE=1 SV=2
FBP-VCS/WT-VCS	confident.down	-0.345	0.00187998	1.9	0.002	3	5	inferred	---	----	Q9M2P7	Q9M2P7|PAP9_ARATH Probable plastid-lipid-associated protein 9, chloroplastic OS=Arabidopsis thaliana GN=PAP9 PE=1 SV=1
FBP-VCS/WT-VCS	confident.down	-0.344	0.00117999	1.19	0.002	3	6	unresolved	---	----	F4IW47;Q8RWV0	F4IW47|TKTC2_ARATH Transketolase-2, chloroplastic OS=Arabidopsis thaliana GN=TKL-2 PE=1 SV=1
FBP-VCS/WT-VCS	confident.down	-0.339	0.00127999	1.3	0.002	3	6	inferred	---	----	Q9M8L6	Q9M8L6|Q9M8L6_ARATH At1g80480 OS=Arabidopsis thaliana GN=PTAC17 PE=2 SV=1
FBP-VCS/WT-VCS	confident.down	-0.338	0.00129999	1.32	0.002	3	5	inferred	---	----	P54150	P54150|MSRA4_ARATH Peptide methionine sulfoxide reductase A4, chloroplastic OS=Arabidopsis thaliana GN=MSR4 PE=1 SV=2
FBP-VCS/WT-VCS	confident.down	-0.331	0.000779992	0.79	0.002	3	9	inferred	---	----	P56798	P56798|RR3_ARATH 30S ribosomal protein S3, chloroplastic OS=Arabidopsis thaliana GN=rps3 PE=3 SV=1
FBP-VCS/WT-VCS	confident.down	-0.331	0.00097999	0.99	0.002	3	8	inferred	---	----	Q8W593	Q8W593|LGUC_ARATH Probable lactoylglutathione lyase, chloroplastic OS=Arabidopsis thaliana GN=At1g67280 PE=1 SV=1
FBP-VCS/WT-VCS	confident.down	-0.322	0.00167998	1.7	0.002	3	5	inferred	---	----	Q94A65	Q94A65|STR14_ARATH Rhodanese-like domain-containing protein 14, chloroplastic OS=Arabidopsis thaliana GN=At4g27700 PE=2 SV=1
FBP-VCS/WT-VCS	confident.down	-0.309	0.00183998	1.86	0.002	3	6	inferred	---	----	P52577	P52577|IFRH_ARATH Isoflavone reductase homolog P3 OS=Arabidopsis thaliana GN=At1g75280 PE=2 SV=1
FBP-VCS/WT-VCS	confident.down	-0.304	0.00193937	1.96	0.002	3	5	inferred	---	----	Q9CAK8	Q9CAK8|ISPF_ARATH 2-C-methyl-D-erythritol 2,4-cyclodiphosphate synthase, chloroplastic OS=Arabidopsis thaliana GN=ISPF PE=1 SV=1
FBP-VCS/WT-VCS	confident.down	-0.303	0.00141999	1.44	0.002	3	7	inferred	---	----	Q43870	Q43870|APS2_ARATH ATP sulfurylase 2 OS=Arabidopsis thaliana GN=APS2 PE=1 SV=1
FBP-VCS/WT-VCS	confident.down	-0.298	0.00126999	1.29	0.002	3	6	inferred	---	----	Q9FUZ2	Q9FUZ2|DEF1B_ARATH Peptide deformylase 1B, chloroplastic/mitochondrial OS=Arabidopsis thaliana GN=PDF1B PE=1 SV=2
FBP-VCS/WT-VCS	confident.down	-0.296	0.000729993	0.74	0.002	3	12	inferred	---	----	Q9LY66	Q9LY66|RK1_ARATH 50S ribosomal protein L1, chloroplastic OS=Arabidopsis thaliana GN=RPL1 PE=1 SV=1
FBP-VCS/WT-VCS	confident.down	-0.28	0.000739993	0.75	0.002	3	10	inferred	---	----	Q9SJ12	Q9SJ12|ATP7_ARATH Probable ATP synthase 24 kDa subunit, mitochondrial OS=Arabidopsis thaliana GN=At2g21870 PE=1 SV=1
FBP-VCS/WT-VCS	confident.down	-0.279	0.00098999	1	0.002	3	6	inferred	---	----	Q9MAP3	Q9MAP3|RK11_ARATH 50S ribosomal protein L11, chloroplastic OS=Arabidopsis thaliana GN=RPL11 PE=2 SV=1
FBP-VCS/WT-VCS	confident.down	-0.278	0.000899991	0.91	0.002	3	12	inferred	---	----	Q9MA79	Q9MA79|F16P2_ARATH Fructose-1,6-bisphosphatase, cytosolic OS=Arabidopsis thaliana GN=CYFBP PE=1 SV=1
FBP-VCS/WT-VCS	confident.down	-0.274	0.000749993	0.76	0.002	3	11	inferred	---	----	P42737-2	P42737-2|BCA2_ARATH Isoform 2 of Beta carbonic anhydrase 2, chloroplastic OS=Arabidopsis thaliana GN=BCA2
FBP-VCS/WT-VCS	confident.down	-0.267	0.00124999	1.26	0.002	3	11	inferred	---	----	Q9SIP1	Q9SIP1|UP3_ARATH Stress-response A/B barrel domain-containing protein UP3 OS=Arabidopsis thaliana GN=UP3 PE=1 SV=1
FBP-VCS/WT-VCS	confident.down	-0.266	0.00154998	1.57	0.002	3	10	inferred	---	----	Q8VZ57	Q8VZ57|Q8VZ57_ARATH Alpha/beta-Hydrolases superfamily protein OS=Arabidopsis thaliana GN=At1g52510 PE=2 SV=1
FBP-VCS/WT-VCS	confident.down	-0.265	0.000769992	0.78	0.002	3	11	inferred	---	----	Q9S726	Q9S726|RPI3_ARATH Probable ribose-5-phosphate isomerase 3, chloroplastic OS=Arabidopsis thaliana GN=RPI3 PE=1 SV=1
FBP-VCS/WT-VCS	confident.down	-0.264	0.000769992	0.78	0.002	3	12	inferred	---	----	Q9XF89	Q9XF89|CB5_ARATH Chlorophyll a-b binding protein CP26, chloroplastic OS=Arabidopsis thaliana GN=LHCB5 PE=1 SV=1
FBP-VCS/WT-VCS	confident.down	-0.257	0.00195874	1.98	0.002	3	6	inferred	---	----	Q9FGS0	Q9FGS0|CP31B_ARATH RNA-binding protein CP31B, chloroplastic OS=Arabidopsis thaliana GN=CP31B PE=1 SV=1
FBP-VCS/WT-VCS	confident.down	-0.252	0.000799992	0.81	0.002	3	17	inferred	---	----	Q9FN48	Q9FN48|CAS_ARATH Calcium sensing receptor, chloroplastic OS=Arabidopsis thaliana GN=CAS PE=1 SV=1
FBP-VCS/WT-VCS	confident.down	-0.251	0.00106999	1.08	0.002	3	10	inferred	---	----	O23049	O23049|RK6_ARATH 50S ribosomal protein L6, chloroplastic OS=Arabidopsis thaliana GN=RPL6 PE=2 SV=1
FBP-VCS/WT-VCS	confident.down	-0.247	0.000699993	0.71	0.002	3	14	inferred	---	----	P47999	P47999|CYSKP_ARATH Cysteine synthase, chloroplastic/chromoplastic OS=Arabidopsis thaliana GN=OASB PE=1 SV=2
FBP-VCS/WT-VCS	confident.down	-0.243	0.00121999	1.23	0.002	3	10	inferred	---	----	Q9XF91	Q9XF91|PSBS_ARATH Photosystem II 22 kDa protein, chloroplastic OS=Arabidopsis thaliana GN=PSBS PE=2 SV=1
FBP-VCS/WT-VCS	confident.down	-0.242	0.00192927	1.95	0.002	3	9	inferred	---	----	Q38814	Q38814|THI4_ARATH Thiamine thiazole synthase, chloroplastic OS=Arabidopsis thaliana GN=THI1 PE=1 SV=1
FBP-VCS/WT-VCS	confident.down	-0.241	0.000869991	0.88	0.002	3	11	unresolved	---	----	P21240;Q9LJE4	P21240|CPNB1_ARATH Chaperonin 60 subunit beta 1, chloroplastic OS=Arabidopsis thaliana GN=CPN60B1 PE=1 SV=3
FBP-VCS/WT-VCS	confident.down	-0.228	0.00137999	1.4	0.002	3	15	inferred	---	----	Q9FT52	Q9FT52|ATP5H_ARATH ATP synthase subunit d, mitochondrial OS=Arabidopsis thaliana GN=At3g52300 PE=1 SV=3
FBP-VCS/WT-VCS	confident.down	-0.203	0.00130999	1.33	0.002	3	13	unresolved	---	----	C0Z361;P21240;Q9LJE4	C0Z361|CPNB3_ARATH Chaperonin 60 subunit beta 3, chloroplastic OS=Arabidopsis thaliana GN=CPN60B3 PE=1 SV=1
FBP-VCS/WT-VCS	confident.down	-0.176	0.00185998	1.88	0.002	3	14	inferred	---	----	Q9LR75	Q9LR75|HEM61_ARATH Coproporphyrinogen-III oxidase 1, chloroplastic OS=Arabidopsis thaliana GN=CPX1 PE=2 SV=1
FBP-VCS/WT-VCS	confident.up	0.139	0.00185998	1.88	0.002	3	21	inferred	---	----	Q8LPR9	Q8LPR9|TI110_ARATH Protein TIC110, chloroplastic OS=Arabidopsis thaliana GN=TIC110 PE=1 SV=1
FBP-VCS/WT-VCS	confident.up	0.164	0.00169998	1.72	0.002	3	16	inferred	---	----	Q9SRG3	Q9SRG3|PDI12_ARATH Protein disulfide isomerase-like 1-2 OS=Arabidopsis thaliana GN=PDIL1-2 PE=2 SV=1
FBP-VCS/WT-VCS	confident.up	0.172	0.00141999	1.44	0.002	3	19	inferred	---	----	Q1WIQ6	Q1WIQ6|GAPN_ARATH NADP-dependent glyceraldehyde-3-phosphate dehydrogenase OS=Arabidopsis thaliana GN=ALDH11A3 PE=1 SV=2
FBP-VCS/WT-VCS	confident.up	0.175	0.00127999	1.3	0.002	3	18	inferred	---	----	Q42290	Q42290|MPPB_ARATH Probable mitochondrial-processing peptidase subunit beta, mitochondrial OS=Arabidopsis thaliana GN=At3g02090 PE=1 SV=2
FBP-VCS/WT-VCS	confident.up	0.181	0.000709993	0.72	0.002	3	26	inferred	---	----	Q9SIF2	Q9SIF2|HS905_ARATH Heat shock protein 90-5, chloroplastic OS=Arabidopsis thaliana GN=HSP90-5 PE=1 SV=1
FBP-VCS/WT-VCS	confident.up	0.187	0.00116999	1.18	0.002	3	18	inferred	---	----	P92947	P92947|MDAR_ARATH Monodehydroascorbate reductase, chloroplastic/mitochondrial OS=Arabidopsis thaliana GN=MDAR5 PE=1 SV=3
FBP-VCS/WT-VCS	confident.up	0.192	0.000939991	0.95	0.002	3	18	unresolved	---	----	F4HQD4;Q9S7C0	F4HQD4|HSP7P_ARATH Heat shock 70 kDa protein 15 OS=Arabidopsis thaliana GN=HSP70-15 PE=1 SV=1
FBP-VCS/WT-VCS	confident.up	0.199	0.000809992	0.82	0.002	3	16	unresolved	---	----	Q39102;Q9FH02	Q39102|FTSH1_ARATH ATP-dependent zinc metalloprotease FTSH 1, chloroplastic OS=Arabidopsis thaliana GN=FTSH1 PE=1 SV=2
FBP-VCS/WT-VCS	confident.up	0.2	0.00164998	1.67	0.002	3	11	inferred	---	----	Q9LIB2	Q9LIB2|PHS1_ARATH Alpha-glucan phosphorylase 1 OS=Arabidopsis thaliana GN=PHS1 PE=1 SV=1
FBP-VCS/WT-VCS	confident.up	0.214	0.00150998	1.53	0.002	3	10	inferred	---	----	P0DH99	P0DH99|EF1A1_ARATH Elongation factor 1-alpha 1 OS=Arabidopsis thaliana GN=A1 PE=1 SV=1
FBP-VCS/WT-VCS	confident.up	0.219	0.000799992	0.81	0.002	3	17	inferred	---	----	Q9ZT91	Q9ZT91|EFTM_ARATH Elongation factor Tu, mitochondrial OS=Arabidopsis thaliana GN=TUFA PE=1 SV=1
FBP-VCS/WT-VCS	confident.up	0.224	0.00135999	1.38	0.002	3	11	unresolved	---	----	Q9LZG0;Q9SF85	Q9LZG0|ADK2_ARATH Adenosine kinase 2 OS=Arabidopsis thaliana GN=ADK2 PE=1 SV=1
FBP-VCS/WT-VCS	confident.up	0.228	0.00139999	1.42	0.002	3	11	unresolved	---	----	O80860;Q8W585	O80860|FTSH2_ARATH ATP-dependent zinc metalloprotease FTSH 2, chloroplastic OS=Arabidopsis thaliana GN=FTSH2 PE=1 SV=1
FBP-VCS/WT-VCS	confident.up	0.232	0.00104999	1.06	0.002	3	15	inferred	---	----	O23627	O23627|SYGM1_ARATH Glycine--tRNA ligase, mitochondrial 1 OS=Arabidopsis thaliana GN=At1g29880 PE=1 SV=1
FBP-VCS/WT-VCS	confident.up	0.245	0.000699993	0.71	0.002	3	14	inferred	---	----	Q9LF98	Q9LF98|ALFC8_ARATH Fructose-bisphosphate aldolase 8, cytosolic OS=Arabidopsis thaliana GN=FBA8 PE=1 SV=1
FBP-VCS/WT-VCS	confident.up	0.247	0.00132999	1.35	0.002	3	12	inferred	---	----	Q38882	Q38882|PLDA1_ARATH Phospholipase D alpha 1 OS=Arabidopsis thaliana GN=PLDALPHA1 PE=1 SV=2
FBP-VCS/WT-VCS	confident.up	0.248	0.00104999	1.06	0.002	3	11	inferred	---	----	Q8W4H8	Q8W4H8|GDL19_ARATH Inactive GDSL esterase/lipase-like protein 23 OS=Arabidopsis thaliana GN=GLL23 PE=1 SV=1
FBP-VCS/WT-VCS	confident.up	0.253	0.00103999	1.05	0.002	3	11	inferred	---	----	Q08682	Q08682|RSSA1_ARATH 40S ribosomal protein Sa-1 OS=Arabidopsis thaliana GN=RPSaA PE=1 SV=3
FBP-VCS/WT-VCS	confident.up	0.256	0.00145999	1.48	0.002	3	10	inferred	---	----	Q9SZ30	Q9SZ30|HIS4_ARATH Imidazole glycerol phosphate synthase hisHF, chloroplastic OS=Arabidopsis thaliana GN=HISN4 PE=2 SV=1
FBP-VCS/WT-VCS	confident.up	0.257	0.00141999	1.44	0.002	3	7	inferred	---	----	P39207	P39207|NDK1_ARATH Nucleoside diphosphate kinase 1 OS=Arabidopsis thaliana GN=NDK1 PE=1 SV=1
FBP-VCS/WT-VCS	confident.up	0.261	0.00135999	1.38	0.002	3	13	inferred	---	----	P29197	P29197|CH60A_ARATH Chaperonin CPN60, mitochondrial OS=Arabidopsis thaliana GN=CPN60 PE=1 SV=2
FBP-VCS/WT-VCS	confident.up	0.266	0.000849992	0.86	0.002	3	14	inferred	---	----	Q9STX5	Q9STX5|ENPL_ARATH Endoplasmin homolog OS=Arabidopsis thaliana GN=HSP90-7 PE=1 SV=1
FBP-VCS/WT-VCS	confident.up	0.268	0.00136999	1.39	0.002	3	8	inferred	---	----	Q9LIR4	Q9LIR4|ILVD_ARATH Dihydroxy-acid dehydratase, chloroplastic OS=Arabidopsis thaliana GN=DHAD PE=1 SV=1
FBP-VCS/WT-VCS	confident.up	0.269	0.00107999	1.09	0.002	3	13	inferred	---	----	Q93WJ8	Q93WJ8|MDAR2_ARATH Monodehydroascorbate reductase 2 OS=Arabidopsis thaliana GN=MDAR2 PE=1 SV=1
FBP-VCS/WT-VCS	confident.up	0.282	0.00102999	1.04	0.002	3	9	inferred	---	----	Q9SE60	Q9SE60|MTHR1_ARATH Methylenetetrahydrofolate reductase 1 OS=Arabidopsis thaliana GN=MTHFR1 PE=1 SV=1
FBP-VCS/WT-VCS	confident.up	0.282	0.00104999	1.06	0.002	3	10	inferred	---	----	Q94AR8	Q94AR8|LEUC_ARATH 3-isopropylmalate dehydratase large subunit, chloroplastic OS=Arabidopsis thaliana GN=IIL1 PE=1 SV=1
FBP-VCS/WT-VCS	confident.up	0.29	0.00164998	1.67	0.002	3	6	inferred	---	----	Q93ZM7	Q93ZM7|CH60C_ARATH Chaperonin CPN60-like 2, mitochondrial OS=Arabidopsis thaliana GN=At3g13860 PE=1 SV=2
FBP-VCS/WT-VCS	confident.up	0.293	0.000859991	0.87	0.002	3	11	inferred	---	----	Q0WW26	Q0WW26|COPG_ARATH Coatomer subunit gamma OS=Arabidopsis thaliana GN=At4g34450 PE=1 SV=2
FBP-VCS/WT-VCS	confident.up	0.294	0.000769992	0.78	0.002	3	10	unresolved	---	----	Q9SV20;Q9SV21	Q9SV20|COPB2_ARATH Coatomer subunit beta-2 OS=Arabidopsis thaliana GN=At4g31490 PE=2 SV=2
FBP-VCS/WT-VCS	confident.up	0.308	0.00098999	1	0.002	3	8	inferred	---	----	Q94K05	Q94K05|TCPQ_ARATH T-complex protein 1 subunit theta OS=Arabidopsis thaliana GN=CCT8 PE=1 SV=1
FBP-VCS/WT-VCS	confident.up	0.31	0.00111999	1.13	0.002	3	7	inferred	---	----	Q93Y35	Q93Y35|PSMD6_ARATH 26S proteasome non-ATPase regulatory subunit 6 homolog OS=Arabidopsis thaliana GN=RPN7 PE=1 SV=1
FBP-VCS/WT-VCS	confident.up	0.311	0.00172998	1.75	0.002	3	6	inferred	---	----	P41916	P41916|RAN1_ARATH GTP-binding nuclear protein Ran-1 OS=Arabidopsis thaliana GN=RAN1 PE=1 SV=1
FBP-VCS/WT-VCS	confident.up	0.314	0.00098999	1	0.002	3	9	inferred	---	----	Q8L7B5	Q8L7B5|CH60B_ARATH Chaperonin CPN60-like 1, mitochondrial OS=Arabidopsis thaliana GN=At2g33210 PE=1 SV=1
FBP-VCS/WT-VCS	confident.up	0.315	0.000929991	0.94	0.002	3	8	inferred	---	----	P42643	P42643|14331_ARATH 14-3-3-like protein GF14 chi OS=Arabidopsis thaliana GN=GRF1 PE=1 SV=3
FBP-VCS/WT-VCS	confident.up	0.324	0.00110999	1.12	0.002	3	5	unresolved	---	----	Q96255;Q9SHP0	Q96255|SERB1_ARATH Phosphoserine aminotransferase 1, chloroplastic OS=Arabidopsis thaliana GN=PSAT1 PE=1 SV=1
FBP-VCS/WT-VCS	confident.up	0.326	0.000779992	0.79	0.002	3	8	inferred	---	----	O04630	O04630|SYTM1_ARATH Threonine--tRNA ligase, mitochondrial 1 OS=Arabidopsis thaliana GN=THRRS PE=1 SV=3
FBP-VCS/WT-VCS	confident.up	0.326	0.00140999	1.43	0.002	3	7	inferred	---	----	O80585	O80585|MTHR2_ARATH Methylenetetrahydrofolate reductase 2 OS=Arabidopsis thaliana GN=MTHFR2 PE=1 SV=2
FBP-VCS/WT-VCS	confident.up	0.327	0.000779992	0.79	0.002	3	9	unresolved	---	----	P57106;P93819	P57106|MDHC2_ARATH Malate dehydrogenase 2, cytoplasmic OS=Arabidopsis thaliana GN=MDH2 PE=1 SV=1
FBP-VCS/WT-VCS	confident.up	0.328	0.00122999	1.24	0.002	3	7	inferred	---	----	Q9FKK7	Q9FKK7|XYLA_ARATH Xylose isomerase OS=Arabidopsis thaliana GN=XYLA PE=2 SV=2
FBP-VCS/WT-VCS	confident.up	0.33	0.00135999	1.38	0.002	3	7	inferred	---	----	Q9M9P3	Q9M9P3|UGPA2_ARATH UTP--glucose-1-phosphate uridylyltransferase 2 OS=Arabidopsis thaliana GN=UGP2 PE=1 SV=1
FBP-VCS/WT-VCS	confident.up	0.331	0.00134999	1.37	0.002	3	6	inferred	---	----	Q42586	Q42586|UMPS_ARATH Uridine 5'-monophosphate synthase OS=Arabidopsis thaliana GN=PYRE-F PE=2 SV=2
FBP-VCS/WT-VCS	confident.up	0.333	0.000739993	0.75	0.002	3	9	inferred	---	----	Q9C5Z3	Q9C5Z3|EIF3E_ARATH Eukaryotic translation initiation factor 3 subunit E OS=Arabidopsis thaliana GN=TIF3E1 PE=1 SV=1
FBP-VCS/WT-VCS	confident.up	0.334	0.00146999	1.49	0.002	3	5	inferred	---	----	Q8S4Y1	Q8S4Y1|THIC1_ARATH Acetyl-CoA acetyltransferase, cytosolic 1 OS=Arabidopsis thaliana GN=AAT1 PE=1 SV=1
FBP-VCS/WT-VCS	confident.up	0.337	0.00133999	1.36	0.002	3	6	inferred	---	----	P49572	P49572|TRPC_ARATH Indole-3-glycerol phosphate synthase, chloroplastic OS=Arabidopsis thaliana GN=IGPS PE=1 SV=2
FBP-VCS/WT-VCS	confident.up	0.337	0.00156998	1.59	0.002	3	7	inferred	---	----	Q9SGW3	Q9SGW3|PSD8A_ARATH 26S proteasome non-ATPase regulatory subunit 8 homolog A OS=Arabidopsis thaliana GN=RPN12A PE=1 SV=1
FBP-VCS/WT-VCS	confident.up	0.343	0.00138999	1.41	0.002	3	5	inferred	---	----	Q9SL67	Q9SL67|PRS4B_ARATH 26S proteasome regulatory subunit 4 homolog B OS=Arabidopsis thaliana GN=RPT2B PE=1 SV=1
FBP-VCS/WT-VCS	confident.up	0.346	0.00143999	1.46	0.002	3	4	unresolved	---	----	P42760;Q9SRY5	P42760|GSTF6_ARATH Glutathione S-transferase F6 OS=Arabidopsis thaliana GN=GSTF6 PE=2 SV=2
FBP-VCS/WT-VCS	confident.up	0.346	0.00166998	1.69	0.002	3	6	inferred	---	----	Q940P8	Q940P8|TCPB_ARATH T-complex protein 1 subunit beta OS=Arabidopsis thaliana GN=CCT2 PE=1 SV=1
FBP-VCS/WT-VCS	confident.up	0.35	0.00125999	1.28	0.002	3	6	inferred	---	----	O04905	O04905|KCY3_ARATH UMP-CMP kinase 3 OS=Arabidopsis thaliana GN=UMK3 PE=1 SV=1
FBP-VCS/WT-VCS	confident.up	0.351	0.00183998	1.86	0.002	3	4	inferred	---	----	P41377	P41377|IF4A2_ARATH Eukaryotic initiation factor 4A-2 OS=Arabidopsis thaliana GN=TIF4A-2 PE=1 SV=1
FBP-VCS/WT-VCS	confident.up	0.354	0.00134999	1.37	0.002	3	5	inferred	---	----	O65423	O65423|O65423_ARATH AT4g21580/F18E5_200 OS=Arabidopsis thaliana GN=F18E5.200 PE=2 SV=1
FBP-VCS/WT-VCS	confident.up	0.357	0.00129999	1.32	0.002	3	5	inferred	---	----	O23715	O23715|PSA3_ARATH Proteasome subunit alpha type-3 OS=Arabidopsis thaliana GN=PAG1 PE=1 SV=2
FBP-VCS/WT-VCS	confident.up	0.357	0.00137999	1.4	0.002	3	5	inferred	---	----	Q9SVD1	Q9SVD1|Q9SVD1_ARATH At3g52500 OS=Arabidopsis thaliana GN=F22O6_120 PE=2 SV=1
FBP-VCS/WT-VCS	confident.up	0.361	0.000829992	0.84	0.002	3	5	inferred	---	----	Q96520	Q96520|PER12_ARATH Peroxidase 12 OS=Arabidopsis thaliana GN=PER12 PE=1 SV=1
FBP-VCS/WT-VCS	confident.up	0.361	0.00153998	1.56	0.002	3	4	inferred	---	----	P17094	P17094|RL31_ARATH 60S ribosomal protein L3-1 OS=Arabidopsis thaliana GN=ARP1 PE=1 SV=5
FBP-VCS/WT-VCS	confident.up	0.362	0.000789992	0.8	0.002	3	8	inferred	---	----	Q84WV1	Q84WV1|TCPG_ARATH T-complex protein 1 subunit gamma OS=Arabidopsis thaliana GN=CCT3 PE=1 SV=1
FBP-VCS/WT-VCS	confident.up	0.363	0.000719993	0.73	0.002	3	9	inferred	---	----	P46645	P46645|AAT2_ARATH Aspartate aminotransferase, cytoplasmic isozyme 1 OS=Arabidopsis thaliana GN=ASP2 PE=1 SV=2
FBP-VCS/WT-VCS	confident.up	0.364	0.000809992	0.82	0.002	3	7	unresolved	---	----	Q9FJA6;Q9M339;Q9SIP7	Q9FJA6|RS33_ARATH 40S ribosomal protein S3-3 OS=Arabidopsis thaliana GN=RPS3C PE=1 SV=1
FBP-VCS/WT-VCS	confident.up	0.364	0.000879991	0.89	0.002	3	7	inferred	---	----	Q8VZM1	Q8VZM1|NAA15_ARATH N-terminal acetyltransferase A complex auxiliary subunit NAA15 OS=Arabidopsis thaliana GN=NAA15 PE=1 SV=1
FBP-VCS/WT-VCS	confident.up	0.376	0.000919991	0.93	0.002	3	6	inferred	---	----	Q02166	Q02166|TRPD_ARATH Anthranilate phosphoribosyltransferase, chloroplastic OS=Arabidopsis thaliana GN=PAT1 PE=2 SV=1
FBP-VCS/WT-VCS	confident.up	0.376	0.00143999	1.46	0.002	3	5	inferred	---	----	Q9FFR3	Q9FFR3|6PGD2_ARATH 6-phosphogluconate dehydrogenase, decarboxylating 2, chloroplastic OS=Arabidopsis thaliana GN=At5g41670 PE=1 SV=1
FBP-VCS/WT-VCS	confident.up	0.379	0.00178998	1.81	0.002	3	4	inferred	---	----	Q39099	Q39099|XTH4_ARATH Xyloglucan endotransglucosylase/hydrolase protein 4 OS=Arabidopsis thaliana GN=XTH4 PE=1 SV=1
FBP-VCS/WT-VCS	confident.up	0.38	0.000759992	0.77	0.002	3	6	inferred	---	----	O49562	O49562|PDRP1_ARATH Pyruvate, phosphate dikinase regulatory protein 1, chloroplastic OS=Arabidopsis thaliana GN=RP1 PE=1 SV=1
FBP-VCS/WT-VCS	confident.up	0.382	0.00134999	1.37	0.002	3	5	inferred	---	----	P42697	P42697|DRP1A_ARATH Dynamin-related protein 1A OS=Arabidopsis thaliana GN=DRP1A PE=1 SV=3
FBP-VCS/WT-VCS	confident.up	0.384	0.000919991	0.93	0.002	3	6	inferred	---	----	Q93VG5	Q93VG5|RS81_ARATH 40S ribosomal protein S8-1 OS=Arabidopsis thaliana GN=RPS8A PE=1 SV=1
FBP-VCS/WT-VCS	confident.up	0.386	0.00138999	1.41	0.002	3	4	inferred	---	----	O22941	O22941|IDE1_ARATH Insulin-degrading enzyme-like 1, peroxisomal OS=Arabidopsis thaliana GN=PXM16 PE=2 SV=1
FBP-VCS/WT-VCS	confident.up	0.387	0.00191917	1.94	0.002	3	4	unresolved	---	----	O23264;Q93WN0	O23264|SEBP1_ARATH Selenium-binding protein 1 OS=Arabidopsis thaliana GN=SBP1 PE=1 SV=1
FBP-VCS/WT-VCS	confident.up	0.391	0.00131999	1.34	0.002	3	4	inferred	---	----	O04331	O04331|PHB3_ARATH Prohibitin-3, mitochondrial OS=Arabidopsis thaliana GN=PHB3 PE=1 SV=1
FBP-VCS/WT-VCS	confident.up	0.391	0.00161998	1.64	0.002	3	4	inferred	---	----	Q9SID0	Q9SID0|SCRK1_ARATH Probable fructokinase-1 OS=Arabidopsis thaliana GN=At2g31390 PE=2 SV=1
FBP-VCS/WT-VCS	confident.up	0.392	0.00141999	1.44	0.002	3	5	inferred	---	----	Q9XEE2	Q9XEE2|ANXD2_ARATH Annexin D2 OS=Arabidopsis thaliana GN=ANN2 PE=1 SV=1
FBP-VCS/WT-VCS	confident.up	0.392	0.00183998	1.86	0.002	3	4	inferred	---	----	Q38867	Q38867|CP19C_ARATH Peptidyl-prolyl cis-trans isomerase CYP19-3 OS=Arabidopsis thaliana GN=CYP19-3 PE=2 SV=2
FBP-VCS/WT-VCS	confident.up	0.395	0.00166998	1.69	0.002	3	4	inferred	---	----	P41088	P41088|CFI1_ARATH Chalcone--flavonone isomerase 1 OS=Arabidopsis thaliana GN=CHI1 PE=1 SV=2
FBP-VCS/WT-VCS	confident.up	0.405	0.000909991	0.92	0.002	3	6	inferred	---	----	Q9SKI0	Q9SKI0|Q9SKI0_ARATH At2g10940/F15K19.1 OS=Arabidopsis thaliana GN=At2g10940 PE=2 SV=1
FBP-VCS/WT-VCS	confident.up	0.405	0.00106999	1.08	0.002	3	5	inferred	---	----	A0A1P8B667	A0A1P8B667|A0A1P8B667_ARATH Aminopeptidase P1 OS=Arabidopsis thaliana GN=APP1 PE=1 SV=1
FBP-VCS/WT-VCS	confident.up	0.408	0.00141999	1.44	0.002	3	5	inferred	---	----	F4JMJ1	F4JMJ1|HSP7R_ARATH Heat shock 70 kDa protein 17 OS=Arabidopsis thaliana GN=HSP70-17 PE=2 SV=1
FBP-VCS/WT-VCS	confident.up	0.41	0.00143999	1.46	0.002	3	4	inferred	---	----	Q9FFT4	Q9FFT4|PDC2_ARATH Pyruvate decarboxylase 2 OS=Arabidopsis thaliana GN=PDC2 PE=2 SV=1
FBP-VCS/WT-VCS	confident.up	0.412	0.000739993	0.75	0.002	3	6	inferred	---	----	Q9FWA3	Q9FWA3|6GPD3_ARATH 6-phosphogluconate dehydrogenase, decarboxylating 3 OS=Arabidopsis thaliana GN=At3g02360 PE=2 SV=1
FBP-VCS/WT-VCS	confident.up	0.413	0.000899991	0.91	0.002	3	6	inferred	---	----	P93033	P93033|FUM1_ARATH Fumarate hydratase 1, mitochondrial OS=Arabidopsis thaliana GN=FUM1 PE=1 SV=2
FBP-VCS/WT-VCS	confident.up	0.414	0.00144999	1.47	0.002	3	4	inferred	---	----	Q94KE3	Q94KE3|Q94KE3_ARATH Pyruvate kinase OS=Arabidopsis thaliana GN=At3g52990 PE=2 SV=1
FBP-VCS/WT-VCS	confident.up	0.416	0.00125999	1.28	0.002	3	4	inferred	---	----	Q9SVM8	Q9SVM8|RBG2_ARATH Glycine-rich RNA-binding protein 2, mitochondrial OS=Arabidopsis thaliana GN=RBG2 PE=1 SV=1
FBP-VCS/WT-VCS	confident.up	0.416	0.00127999	1.3	0.002	3	4	inferred	---	----	Q9SF40	Q9SF40|RL4A_ARATH 60S ribosomal protein L4-1 OS=Arabidopsis thaliana GN=RPL4A PE=1 SV=1
FBP-VCS/WT-VCS	confident.up	0.417	0.00151998	1.54	0.002	3	4	inferred	---	----	Q9SVN5	Q9SVN5|SYMC_ARATH Methionine--tRNA ligase, cytoplasmic OS=Arabidopsis thaliana GN=At4g13780 PE=2 SV=1
FBP-VCS/WT-VCS	confident.up	0.42	0.000849992	0.86	0.002	3	6	inferred	---	----	P42794	P42794|RL112_ARATH 60S ribosomal protein L11-2 OS=Arabidopsis thaliana GN=RPL11B PE=2 SV=2
FBP-VCS/WT-VCS	confident.up	0.421	0.00116999	1.18	0.002	3	5	inferred	---	----	Q9LS40	Q9LS40|ASPG1_ARATH Protein ASPARTIC PROTEASE IN GUARD CELL 1 OS=Arabidopsis thaliana GN=ASPG1 PE=1 SV=1
FBP-VCS/WT-VCS	confident.up	0.422	0.000859991	0.87	0.002	3	7	inferred	---	----	O04487	O04487|EF1G1_ARATH Probable elongation factor 1-gamma 1 OS=Arabidopsis thaliana GN=At1g09640 PE=1 SV=1
FBP-VCS/WT-VCS	confident.up	0.422	0.00120999	1.22	0.002	3	4	inferred	---	----	Q9XIP8	Q9XIP8|CDI_ARATH Protein CDI OS=Arabidopsis thaliana GN=CDI PE=2 SV=1
FBP-VCS/WT-VCS	confident.up	0.429	0.00195916	1.98	0.002	3	4	inferred	---	----	Q9SR19	Q9SR19|RAF2_ARATH Rubisco accumulation factor 1.2, chloroplastic OS=Arabidopsis thaliana GN=RAF1.2 PE=1 SV=1
FBP-VCS/WT-VCS	confident.up	0.432	0.00115999	1.17	0.002	3	4	inferred	---	----	Q9LK73	Q9LK73|U88A1_ARATH UDP-glycosyltransferase 88A1 OS=Arabidopsis thaliana GN=UGT88A1 PE=2 SV=1
FBP-VCS/WT-VCS	confident.up	0.432	0.00153998	1.56	0.002	3	4	inferred	---	----	Q9C7F5	Q9C7F5|NTF2B_ARATH Nuclear transport factor 2B OS=Arabidopsis thaliana GN=NTF2B PE=1 SV=1
FBP-VCS/WT-VCS	confident.up	0.439	0.00128999	1.31	0.002	3	4	unresolved	---	----	P05466;Q9FVP6	P05466|AROA_ARATH 3-phosphoshikimate 1-carboxyvinyltransferase, chloroplastic OS=Arabidopsis thaliana GN=At2g45300 PE=2 SV=3
FBP-VCS/WT-VCS	confident.up	0.44	0.00164998	1.67	0.002	3	3	inferred	---	----	Q9SYP2	Q9SYP2|PFPA1_ARATH Pyrophosphate--fructose 6-phosphate 1-phosphotransferase subunit alpha 1 OS=Arabidopsis thaliana GN=PFP-ALPHA1 PE=2 SV=1
FBP-VCS/WT-VCS	confident.up	0.44	0.00172998	1.75	0.002	3	3	inferred	---	----	Q84W89	Q84W89|RH37_ARATH DEAD-box ATP-dependent RNA helicase 37 OS=Arabidopsis thaliana GN=RH37 PE=2 SV=2
FBP-VCS/WT-VCS	confident.up	0.441	0.00175998	1.78	0.002	3	3	inferred	---	----	Q9SH69	Q9SH69|6PGD1_ARATH 6-phosphogluconate dehydrogenase, decarboxylating 1, chloroplastic OS=Arabidopsis thaliana GN=At1g64190 PE=1 SV=1
FBP-VCS/WT-VCS	confident.up	0.442	0.00193876	1.96	0.002	3	3	unresolved	---	----	P42798;Q9LX88	P42798|R15A1_ARATH 40S ribosomal protein S15a-1 OS=Arabidopsis thaliana GN=RPS15AA PE=2 SV=2
FBP-VCS/WT-VCS	confident.up	0.452	0.00144999	1.47	0.002	3	3	unresolved	---	----	F4I7X1;Q9SGR6	F4I7X1|F4I7X1_ARATH SKU5-similar 6 OS=Arabidopsis thaliana GN=SKS6 PE=4 SV=1
FBP-VCS/WT-VCS	confident.up	0.456	0.00195916	1.98	0.002	3	3	inferred	---	----	Q8GZ29	Q8GZ29|Q8GZ29_ARATH At5g13370 OS=Arabidopsis thaliana GN=At5g13370 PE=2 SV=1
FBP-VCS/WT-VCS	confident.up	0.468	0.000859991	0.87	0.002	3	4	inferred	---	----	Q9LTB2	Q9LTB2|MMT1_ARATH Methionine S-methyltransferase OS=Arabidopsis thaliana GN=MMT1 PE=1 SV=1
FBP-VCS/WT-VCS	confident.up	0.468	0.00140999	1.43	0.002	3	3	inferred	---	----	P23686	P23686|METK1_ARATH S-adenosylmethionine synthase 1 OS=Arabidopsis thaliana GN=SAM1 PE=1 SV=2
FBP-VCS/WT-VCS	confident.up	0.469	0.00178998	1.81	0.002	3	3	inferred	---	----	O22287	O22287|GMPP1_ARATH Mannose-1-phosphate guanylyltransferase 1 OS=Arabidopsis thaliana GN=CYT1 PE=1 SV=1
FBP-VCS/WT-VCS	confident.up	0.471	0.00156998	1.59	0.002	3	3	inferred	---	----	Q9FKS5	Q9FKS5|CYC1B_ARATH Cytochrome c1 2, heme protein, mitochondrial OS=Arabidopsis thaliana GN=CYC12 PE=1 SV=1
FBP-VCS/WT-VCS	confident.up	0.474	0.00149999	1.52	0.002	3	4	inferred	---	----	Q8W4M5	Q8W4M5|PFPB1_ARATH Pyrophosphate--fructose 6-phosphate 1-phosphotransferase subunit beta 1 OS=Arabidopsis thaliana GN=PFP-BETA1 PE=1 SV=1
FBP-VCS/WT-VCS	confident.up	0.475	0.000839992	0.85	0.002	3	4	inferred	---	----	Q9LZH9	Q9LZH9|RL7A2_ARATH 60S ribosomal protein L7a-2 OS=Arabidopsis thaliana GN=RPL7AB PE=2 SV=1
FBP-VCS/WT-VCS	confident.up	0.479	0.000929991	0.94	0.002	3	8	unresolved	---	----	Q94KE3;Q9SJQ0	Q94KE3|Q94KE3_ARATH Pyruvate kinase OS=Arabidopsis thaliana GN=At3g52990 PE=2 SV=1
FBP-VCS/WT-VCS	confident.up	0.482	0.00190998	1.93	0.002	3	3	inferred	---	----	Q9FMD5	Q9FMD5|TIC40_ARATH Protein TIC 40, chloroplastic OS=Arabidopsis thaliana GN=TIC40 PE=1 SV=1
FBP-VCS/WT-VCS	confident.up	0.484	0.00143999	1.46	0.002	3	4	inferred	---	----	Q9C9C5	Q9C9C5|RL63_ARATH 60S ribosomal protein L6-3 OS=Arabidopsis thaliana GN=RPL6C PE=2 SV=1
FBP-VCS/WT-VCS	confident.up	0.487	0.00153998	1.56	0.002	3	3	inferred	---	----	Q9SSB5	Q9SSB5|PRS7A_ARATH 26S proteasome regulatory subunit 7 homolog A OS=Arabidopsis thaliana GN=RPT1A PE=1 SV=1
FBP-VCS/WT-VCS	confident.up	0.487	0.00188998	1.91	0.002	3	3	inferred	---	----	Q9SZ11	Q9SZ11|GPDL3_ARATH Glycerophosphodiester phosphodiesterase GDPDL3 OS=Arabidopsis thaliana GN=GDPDL3 PE=1 SV=3
FBP-VCS/WT-VCS	confident.up	0.491	0.00123999	1.25	0.002	3	3	inferred	---	----	Q43348	Q43348|INVA3_ARATH Acid beta-fructofuranosidase 3, vacuolar OS=Arabidopsis thaliana GN=BFRUCT3 PE=2 SV=1
FBP-VCS/WT-VCS	confident.up	0.493	0.00096999	0.98	0.002	3	4	unresolved	---	----	Q9MAK9;Q9SEI3	Q9MAK9|PS10B_ARATH 26S proteasome regulatory subunit S10B homolog B OS=Arabidopsis thaliana GN=RPT4B PE=1 SV=1
FBP-VCS/WT-VCS	confident.up	0.498	0.000819992	0.83	0.002	3	5	inferred	---	----	Q9SGR6	Q9SGR6|Q9SGR6_ARATH AT1G76160 protein OS=Arabidopsis thaliana GN=sks5 PE=2 SV=1
FBP-VCS/WT-VCS	confident.up	0.503	0.00119999	1.21	0.002	3	4	inferred	---	----	Q9STT3	Q9STT3|Q9STT3_ARATH Aldose 1-epimerase OS=Arabidopsis thaliana GN=T23J7.130 PE=2 SV=1
FBP-VCS/WT-VCS	confident.up	0.504	0.00125999	1.28	0.002	3	3	inferred	---	----	Q8H107	Q8H107|ODO2B_ARATH Dihydrolipoyllysine-residue succinyltransferase component of 2-oxoglutarate dehydrogenase complex 2, mitochondrial OS=Arabidopsis thaliana GN=At4g26910 PE=1 SV=2
FBP-VCS/WT-VCS	confident.up	0.507	0.00116999	1.18	0.002	3	3	unresolved	---	----	Q8H107;Q9FLQ4	Q8H107|ODO2B_ARATH Dihydrolipoyllysine-residue succinyltransferase component of 2-oxoglutarate dehydrogenase complex 2, mitochondrial OS=Arabidopsis thaliana GN=At4g26910 PE=1 SV=2
FBP-VCS/WT-VCS	confident.up	0.521	0.00124999	1.26	0.002	3	4	inferred	---	----	O49203	O49203|NDK3_ARATH Nucleoside diphosphate kinase III, chloroplastic/mitochondrial OS=Arabidopsis thaliana GN=NDPK3 PE=1 SV=1
FBP-VCS/WT-VCS	confident.up	0.523	0.00115999	1.17	0.002	3	2	unresolved	---	----	P17562;P23686;Q9LUT2	P17562|METK2_ARATH S-adenosylmethionine synthase 2 OS=Arabidopsis thaliana GN=SAM2 PE=1 SV=1
FBP-VCS/WT-VCS	confident.up	0.524	0.00105999	1.07	0.002	3	3	unresolved	---	----	O04331;Q9LK25	O04331|PHB3_ARATH Prohibitin-3, mitochondrial OS=Arabidopsis thaliana GN=PHB3 PE=1 SV=1
FBP-VCS/WT-VCS	confident.up	0.531	0.00098999	1	0.002	3	3	inferred	---	----	P14671	P14671|TRPB1_ARATH Tryptophan synthase beta chain 1, chloroplastic OS=Arabidopsis thaliana GN=TSB1 PE=2 SV=1
FBP-VCS/WT-VCS	confident.up	0.533	0.00180998	1.83	0.002	3	2	inferred	---	----	Q9SUU5	Q9SUU5|QCR71_ARATH Cytochrome b-c1 complex subunit 7-1 OS=Arabidopsis thaliana GN=QCR7-1 PE=1 SV=1
FBP-VCS/WT-VCS	confident.up	0.535	0.000889991	0.9	0.002	3	5	inferred	---	----	P59259	P59259|H4_ARATH Histone H4 OS=Arabidopsis thaliana GN=At1g07660 PE=1 SV=2
FBP-VCS/WT-VCS	confident.up	0.535	0.00106999	1.08	0.002	3	3	unresolved	---	----	P56820;Q9FKV6	P56820|EIF3D_ARATH Eukaryotic translation initiation factor 3 subunit D OS=Arabidopsis thaliana GN=TIF3D1 PE=1 SV=1
FBP-VCS/WT-VCS	confident.up	0.536	0.00122999	1.24	0.002	3	3	inferred	---	----	Q9T043	Q9T043|RL142_ARATH 60S ribosomal protein L14-2 OS=Arabidopsis thaliana GN=RPL14B PE=1 SV=1
FBP-VCS/WT-VCS	confident.up	0.536	0.00196905	1.99	0.002	3	2	inferred	---	----	Q9LEY1	Q9LEY1|SCP35_ARATH Serine carboxypeptidase-like 35 OS=Arabidopsis thaliana GN=SCPL35 PE=2 SV=1
FBP-VCS/WT-VCS	confident.up	0.537	0.000719993	0.73	0.002	3	6	inferred	---	----	Q9M1R2	Q9M1R2|SYPC_ARATH Proline--tRNA ligase, cytoplasmic OS=Arabidopsis thaliana GN=At3g62120 PE=1 SV=1
FBP-VCS/WT-VCS	confident.up	0.538	0.000729993	0.74	0.002	3	3	inferred	---	----	Q93V74	Q93V74|Q93V74_ARATH AT4g34180/F28A23_60 OS=Arabidopsis thaliana GN=At4g34180 PE=2 SV=1
FBP-VCS/WT-VCS	confident.up	0.539	0.00149999	1.52	0.002	3	2	inferred	---	----	Q9ZNT7	Q9ZNT7|PHB2_ARATH Prohibitin-2, mitochondrial OS=Arabidopsis thaliana GN=PHB2 PE=1 SV=1
FBP-VCS/WT-VCS	confident.up	0.541	0.00174998	1.77	0.002	3	2	unresolved	---	----	Q9FE58;Q9M9W1	Q9FE58|RL223_ARATH 60S ribosomal protein L22-3 OS=Arabidopsis thaliana GN=RPL22C PE=2 SV=1
FBP-VCS/WT-VCS	confident.up	0.543	0.00181998	1.84	0.002	3	2	inferred	---	----	F4JGR5	F4JGR5|PFPB2_ARATH Pyrophosphate--fructose 6-phosphate 1-phosphotransferase subunit beta 2 OS=Arabidopsis thaliana GN=PFP-BETA2 PE=3 SV=1
FBP-VCS/WT-VCS	confident.up	0.546	0.000789992	0.8	0.002	3	4	inferred	---	----	Q9XIK0	Q9XIK0|PRIN2_ARATH Protein PLASTID REDOX INSENSITIVE 2, chloroplastic OS=Arabidopsis thaliana GN=PRIN2 PE=1 SV=1
FBP-VCS/WT-VCS	confident.up	0.546	0.00175998	1.78	0.002	3	2	inferred	---	----	Q9FXB0	Q9FXB0|Q9FXB0_ARATH At1g56580/F25P12_18 OS=Arabidopsis thaliana GN=SMALLER WITH VARIABLE BRANCHES PE=2 SV=1
FBP-VCS/WT-VCS	confident.up	0.547	0.00113999	1.15	0.002	3	3	inferred	---	----	Q9SWG0	Q9SWG0|IVD_ARATH Isovaleryl-CoA dehydrogenase, mitochondrial OS=Arabidopsis thaliana GN=IVD PE=1 SV=2
FBP-VCS/WT-VCS	confident.up	0.549	0.00171998	1.74	0.002	3	2	unresolved	---	----	P41376;P41377;Q94A52	P41376|IF4A1_ARATH Eukaryotic initiation factor 4A-1 OS=Arabidopsis thaliana GN=TIF4A-1 PE=1 SV=1
FBP-VCS/WT-VCS	confident.up	0.563	0.000739993	0.75	0.002	3	3	unresolved	---	----	P42036;Q9CAX6;Q9SIH0	P42036|RS143_ARATH 40S ribosomal protein S14-3 OS=Arabidopsis thaliana GN=RPS14C PE=2 SV=2
FBP-VCS/WT-VCS	confident.up	0.568	0.00133999	1.36	0.002	3	3	inferred	---	----	Q43314	Q43314|DHE1_ARATH Glutamate dehydrogenase 1 OS=Arabidopsis thaliana GN=GDH1 PE=2 SV=1
FBP-VCS/WT-VCS	confident.up	0.571	0.00167998	1.7	0.002	3	2	unresolved	---	----	F4K455;Q8LCC7	F4K455|F4K455_ARATH Ribosomal protein L7Ae/L30e/S12e/Gadd45 family protein OS=Arabidopsis thaliana GN=At5g20160 PE=4 SV=1
FBP-VCS/WT-VCS	confident.up	0.574	0.00187998	1.9	0.002	3	2	inferred	---	----	P47924	P47924|RIBA1_ARATH Bifunctional riboflavin biosynthesis protein RIBA 1, chloroplastic OS=Arabidopsis thaliana GN=RIBA1 PE=1 SV=2
FBP-VCS/WT-VCS	confident.up	0.575	0.00095999	0.97	0.002	3	4	unresolved	---	----	P59223;P59224	P59223|RS131_ARATH 40S ribosomal protein S13-1 OS=Arabidopsis thaliana GN=RPS13A PE=2 SV=1
FBP-VCS/WT-VCS	confident.up	0.581	0.00104999	1.06	0.002	3	2	unresolved	---	----	P24101;Q9SMU8	P24101|PER33_ARATH Peroxidase 33 OS=Arabidopsis thaliana GN=PER33 PE=1 SV=1
FBP-VCS/WT-VCS	confident.up	0.587	0.00114999	1.16	0.002	3	3	unresolved	---	----	O81742;Q9SUS3	O81742|APBLC_ARATH Beta-adaptin-like protein C OS=Arabidopsis thaliana GN=BETAC-AD PE=1 SV=2
FBP-VCS/WT-VCS	confident.up	0.593	0.00114999	1.16	0.002	3	3	inferred	---	----	O22715	O22715|AP1M2_ARATH AP-1 complex subunit mu-2 OS=Arabidopsis thaliana GN=AP1M2 PE=1 SV=1
FBP-VCS/WT-VCS	confident.up	0.593	0.00135999	1.38	0.002	3	2	inferred	---	----	Q8LPJ7	Q8LPJ7|RS262_ARATH 40S ribosomal protein S26-2 OS=Arabidopsis thaliana GN=RPS26B PE=2 SV=2
FBP-VCS/WT-VCS	confident.up	0.594	0.00193876	1.96	0.002	3	2	inferred	---	----	Q9SUC6	Q9SUC6|BBE22_ARATH Berberine bridge enzyme-like 22 OS=Arabidopsis thaliana GN=FAD-OXR PE=2 SV=1
FBP-VCS/WT-VCS	confident.up	0.604	0.00117999	1.19	0.002	3	2	inferred	---	----	O81845	O81845|PUMP1_ARATH Mitochondrial uncoupling protein 1 OS=Arabidopsis thaliana GN=PUMP1 PE=1 SV=1
FBP-VCS/WT-VCS	confident.up	0.611	0.000749993	0.76	0.002	3	3	unresolved	---	----	Q42262;Q9CAV0	Q42262|RS3A2_ARATH 40S ribosomal protein S3a-2 OS=Arabidopsis thaliana GN=RPS3AB PE=2 SV=3
FBP-VCS/WT-VCS	confident.up	0.612	0.00130999	1.33	0.002	3	2	inferred	---	----	O22809	O22809|O22809_ARATH NAD(P)-binding Rossmann-fold superfamily protein OS=Arabidopsis thaliana GN=CRL1 PE=2 SV=1
FBP-VCS/WT-VCS	confident.up	0.613	0.000859991	0.87	0.002	3	3	unresolved	---	----	Q9FNP8;Q9SGA6	Q9FNP8|RS193_ARATH 40S ribosomal protein S19-3 OS=Arabidopsis thaliana GN=RPS19C PE=2 SV=1
FBP-VCS/WT-VCS	confident.up	0.613	0.00104999	1.06	0.002	3	3	inferred	---	----	Q42589	Q42589|NLTP1_ARATH Non-specific lipid-transfer protein 1 OS=Arabidopsis thaliana GN=LTP1 PE=2 SV=1
FBP-VCS/WT-VCS	confident.up	0.614	0.00125999	1.28	0.002	3	2	inferred	---	----	O82204	O82204|RL281_ARATH 60S ribosomal protein L28-1 OS=Arabidopsis thaliana GN=RPL28A PE=1 SV=1
FBP-VCS/WT-VCS	confident.up	0.615	0.000739993	0.75	0.002	3	3	unresolved	---	----	Q93VT9;Q93W22	Q93VT9|RL101_ARATH 60S ribosomal protein L10-1 OS=Arabidopsis thaliana GN=RPL10A PE=1 SV=1
FBP-VCS/WT-VCS	confident.up	0.62	0.00133999	1.36	0.002	3	2	inferred	---	----	O80526	O80526|ACLA3_ARATH ATP-citrate synthase alpha chain protein 3 OS=Arabidopsis thaliana GN=ACLA-3 PE=2 SV=1
FBP-VCS/WT-VCS	confident.up	0.628	0.00167998	1.7	0.002	3	2	inferred	---	----	Q8S944	Q8S944|DRP3A_ARATH Dynamin-related protein 3A OS=Arabidopsis thaliana GN=DRP3A PE=1 SV=2
FBP-VCS/WT-VCS	confident.up	0.633	0.00108999	1.1	0.002	3	2	inferred	---	----	O23006	O23006|LYM2_ARATH LysM domain-containing GPI-anchored protein 2 OS=Arabidopsis thaliana GN=LYM2 PE=1 SV=1
FBP-VCS/WT-VCS	confident.up	0.636	0.000749993	0.76	0.002	3	3	inferred	---	----	P25858	P25858|G3PC1_ARATH Glyceraldehyde-3-phosphate dehydrogenase GAPC1, cytosolic OS=Arabidopsis thaliana GN=GAPC1 PE=1 SV=2
FBP-VCS/WT-VCS	confident.up	0.636	0.000789992	0.8	0.002	3	3	unresolved	---	----	P31167;P40941	P31167|ADT1_ARATH ADP,ATP carrier protein 1, mitochondrial OS=Arabidopsis thaliana GN=AAC1 PE=1 SV=2
FBP-VCS/WT-VCS	confident.up	0.646	0.00100999	1.02	0.002	3	2	unresolved	---	----	O80526;Q9SGY2	O80526|ACLA3_ARATH ATP-citrate synthase alpha chain protein 3 OS=Arabidopsis thaliana GN=ACLA-3 PE=2 SV=1
FBP-VCS/WT-VCS	confident.up	0.659	0.00167998	1.7	0.002	3	2	inferred	---	----	P51427	P51427|RS52_ARATH 40S ribosomal protein S5-2 OS=Arabidopsis thaliana GN=RPS5B PE=1 SV=2
FBP-VCS/WT-VCS	confident.up	0.66	0.00111999	1.13	0.002	3	2	inferred	---	----	Q9FJH0	Q9FJH0|RAA1F_ARATH Ras-related protein RABA1f OS=Arabidopsis thaliana GN=RABA1F PE=2 SV=1
FBP-VCS/WT-VCS	confident.up	0.667	0.00095999	0.97	0.002	3	2	inferred	---	----	Q42351	Q42351|RL341_ARATH 60S ribosomal protein L34-1 OS=Arabidopsis thaliana GN=RPL34A PE=2 SV=1
FBP-VCS/WT-VCS	confident.up	0.673	0.000769992	0.78	0.002	3	3	inferred	---	----	P43333	P43333|RU2A_ARATH U2 small nuclear ribonucleoprotein A' OS=Arabidopsis thaliana GN=At1g09760 PE=2 SV=2
FBP-VCS/WT-VCS	confident.up	0.677	0.00137999	1.4	0.002	3	2	inferred	---	----	A8MQX6	A8MQX6|A8MQX6_ARATH Bifunctional inhibitor/lipid-transfer protein/seed storage 2S albumin superfamily protein OS=Arabidopsis thaliana GN=At4g22513 PE=4 SV=1
FBP-VCS/WT-VCS	confident.up	0.682	0.00095999	0.97	0.002	3	2	inferred	---	----	Q9LIA8	Q9LIA8|UGDH2_ARATH UDP-glucose 6-dehydrogenase 2 OS=Arabidopsis thaliana GN=UGD2 PE=1 SV=1
FBP-VCS/WT-VCS	confident.up	0.685	0.00097999	0.99	0.002	3	2	inferred	---	----	Q9C912	Q9C912|R35A3_ARATH 60S ribosomal protein L35a-3 OS=Arabidopsis thaliana GN=RPL35AC PE=3 SV=1
FBP-VCS/WT-VCS	confident.up	0.691	0.000929991	0.94	0.002	3	2	inferred	---	----	Q9C969	Q9C969|ISS1_ARATH Aromatic aminotransferase ISS1 OS=Arabidopsis thaliana GN=ISS1 PE=1 SV=1
FBP-VCS/WT-VCS	confident.up	0.691	0.00181998	1.84	0.002	3	2	inferred	---	----	Q9FZ76	Q9FZ76|RL61_ARATH 60S ribosomal protein L6-1 OS=Arabidopsis thaliana GN=RPL6A PE=2 SV=1
FBP-VCS/WT-VCS	confident.up	0.701	0.00133999	1.36	0.002	3	2	inferred	---	----	O49347	O49347|PSBY_ARATH Photosystem II core complex proteins psbY, chloroplastic OS=Arabidopsis thaliana GN=PSBY PE=2 SV=1
FBP-VCS/WT-VCS	confident.up	0.731	0.00195874	1.98	0.002	3	1	inferred	---	----	Q9XGZ3	Q9XGZ3|Q9XGZ3_ARATH Early nodulin-like protein OS=Arabidopsis thaliana GN=At5g25940 PE=2 SV=1
FBP-VCS/WT-VCS	confident.up	0.737	0.000909991	0.92	0.002	3	2	inferred	---	----	O23144	O23144|PPI1_ARATH Proton pump-interactor 1 OS=Arabidopsis thaliana GN=PPI1 PE=1 SV=2
FBP-VCS/WT-VCS	confident.up	0.757	0.00189998	1.92	0.002	3	1	inferred	---	----	P16181	P16181|RS111_ARATH 40S ribosomal protein S11-1 OS=Arabidopsis thaliana GN=RPS11A PE=2 SV=1
FBP-VCS/WT-VCS	confident.up	0.766	0.00173998	1.76	0.002	3	1	inferred	---	----	O22899	O22899|PRP43_ARATH Probable pre-mRNA-splicing factor ATP-dependent RNA helicase DEAH3 OS=Arabidopsis thaliana GN=At2g47250 PE=2 SV=1
FBP-VCS/WT-VCS	confident.up	0.768	0.00193876	1.96	0.002	3	1	inferred	---	----	Q9SF53	Q9SF53|RL351_ARATH 60S ribosomal protein L35-1 OS=Arabidopsis thaliana GN=RPL35A PE=2 SV=1
FBP-VCS/WT-VCS	confident.up	0.776	0.00183998	1.86	0.002	3	1	inferred	---	----	Q9C6L2	Q9C6L2|Q9C6L2_ARATH At1g25420/F2J7_16 OS=Arabidopsis thaliana GN=At1g25420 PE=2 SV=1
FBP-VCS/WT-VCS	confident.up	0.777	0.00182998	1.85	0.002	3	1	unresolved	---	----	Q9FKC0;Q9LRX8	Q9FKC0|R13A4_ARATH 60S ribosomal protein L13a-4 OS=Arabidopsis thaliana GN=RPL13AD PE=2 SV=1
FBP-VCS/WT-VCS	confident.up	0.784	0.00182998	1.85	0.002	3	1	inferred	---	----	Q9LHA7	Q9LHA7|PER31_ARATH Peroxidase 31 OS=Arabidopsis thaliana GN=PER31 PE=2 SV=1
FBP-VCS/WT-VCS	confident.up	0.785	0.00108999	1.1	0.002	3	2	unresolved	---	----	Q8LD03;Q9M885	Q8LD03|RS73_ARATH 40S ribosomal protein S7-3 OS=Arabidopsis thaliana GN=RPS7C PE=1 SV=2
FBP-VCS/WT-VCS	confident.up	0.787	0.00121999	1.23	0.002	3	4	unresolved	---	----	Q9ZVS4;Q9ZVS5	Q9ZVS4|Q9ZVS4_ARATH Eukaryotic aspartyl protease family protein OS=Arabidopsis thaliana GN=At1g03220 PE=2 SV=1
FBP-VCS/WT-VCS	confident.up	0.792	0.00196905	1.99	0.002	3	1	inferred	---	----	Q9C9D0	Q9C9D0|SOT16_ARATH Cytosolic sulfotransferase 16 OS=Arabidopsis thaliana GN=SOT16 PE=1 SV=1
FBP-VCS/WT-VCS	confident.up	0.803	0.000869991	0.88	0.002	3	2	inferred	---	----	Q9T029	Q9T029|RS254_ARATH 40S ribosomal protein S25-4 OS=Arabidopsis thaliana GN=RPS25E PE=3 SV=1
FBP-VCS/WT-VCS	confident.up	0.809	0.00162998	1.65	0.002	3	1	inferred	---	----	P49201	P49201|RS232_ARATH 40S ribosomal protein S23-2 OS=Arabidopsis thaliana GN=RPS23B PE=2 SV=2
FBP-VCS/WT-VCS	confident.up	0.809	0.00170998	1.73	0.002	3	1	inferred	---	----	Q9LU39	Q9LU39|GLUBP_ARATH Glutamyl-tRNA reductase-binding protein, chloroplastic OS=Arabidopsis thaliana GN=GLUTRBP PE=1 SV=1
FBP-VCS/WT-VCS	confident.up	0.81	0.000709993	0.72	0.002	3	2	inferred	---	----	Q9SKC1	Q9SKC1|U74C1_ARATH UDP-glycosyltransferase 74C1 OS=Arabidopsis thaliana GN=UGT74C1 PE=2 SV=1
FBP-VCS/WT-VCS	confident.up	0.815	0.00157998	1.6	0.002	3	1	inferred	---	----	Q9LRL2	Q9LRL2|CRR25_ARATH Putative cysteine-rich repeat secretory protein 25 OS=Arabidopsis thaliana GN=CRRSP25 PE=5 SV=2
FBP-VCS/WT-VCS	confident.up	0.818	0.00134999	1.37	0.002	3	1	unresolved	---	----	P93832;Q9FMT1	P93832|LEU32_ARATH 3-isopropylmalate dehydrogenase 2, chloroplastic OS=Arabidopsis thaliana GN=IMDH2 PE=1 SV=1
FBP-VCS/WT-VCS	confident.up	0.82	0.00151998	1.54	0.002	3	1	inferred	---	----	Q9FGK5	Q9FGK5|RAA5A_ARATH Ras-related protein RABA5a OS=Arabidopsis thaliana GN=RABA5A PE=1 SV=1
FBP-VCS/WT-VCS	confident.up	0.823	0.00172998	1.75	0.002	3	1	unresolved	---	----	Q9M1G8;Q9ZV19	Q9M1G8|DJ1F_ARATH DJ-1 protein homolog F OS=Arabidopsis thaliana GN=DJ1F PE=1 SV=1
FBP-VCS/WT-VCS	confident.up	0.839	0.00151998	1.54	0.002	3	1	inferred	---	----	Q94BY3	Q94BY3|Q94BY3_ARATH Translocon-associated protein subunit beta OS=Arabidopsis thaliana GN=MUA22.2 PE=2 SV=1
FBP-VCS/WT-VCS	confident.up	0.841	0.00147999	1.5	0.002	3	1	unresolved	---	----	Q944H0;Q9C6B9	Q944H0|PEAM2_ARATH Phosphomethylethanolamine N-methyltransferase OS=Arabidopsis thaliana GN=NMT2 PE=2 SV=2
FBP-VCS/WT-VCS	confident.up	0.845	0.00168998	1.71	0.002	3	1	unresolved	---	----	P29976;Q00218	P29976|AROF_ARATH Phospho-2-dehydro-3-deoxyheptonate aldolase 1, chloroplastic OS=Arabidopsis thaliana GN=DHS1 PE=2 SV=2
FBP-VCS/WT-VCS	confident.up	0.851	0.00152998	1.55	0.002	3	1	unresolved	---	----	P29515;P29516	P29515|TBB7_ARATH Tubulin beta-7 chain OS=Arabidopsis thaliana GN=TUBB7 PE=2 SV=1
FBP-VCS/WT-VCS	confident.up	0.853	0.00136999	1.39	0.002	3	1	unresolved	---	----	P59230;Q8VZB9	P59230|R10A2_ARATH 60S ribosomal protein L10a-2 OS=Arabidopsis thaliana GN=RPL10AB PE=1 SV=1
FBP-VCS/WT-VCS	confident.up	0.872	0.00118999	1.2	0.002	3	2	inferred	---	----	Q5HZ03	Q5HZ03|Q5HZ03_ARATH At5g55530 OS=Arabidopsis thaliana GN=MTE17.25 PE=1 SV=1
FBP-VCS/WT-VCS	confident.up	0.882	0.00121999	1.23	0.002	3	1	inferred	---	----	Q9SL15	Q9SL15|GRP3_ARATH Glycine-rich protein 3 OS=Arabidopsis thaliana GN=GRP3 PE=1 SV=1
FBP-VCS/WT-VCS	confident.up	0.887	0.00145999	1.48	0.002	3	1	inferred	---	----	Q9C942	Q9C942|CSE_ARATH Caffeoylshikimate esterase OS=Arabidopsis thaliana GN=CSE PE=1 SV=1
FBP-VCS/WT-VCS	confident.up	0.888	0.00128999	1.31	0.002	3	1	unresolved	---	----	P49078;Q9LV77	P49078|ASNS1_ARATH Asparagine synthetase [glutamine-hydrolyzing] 1 OS=Arabidopsis thaliana GN=ASN1 PE=2 SV=2
FBP-VCS/WT-VCS	confident.up	0.898	0.00130999	1.33	0.002	3	1	inferred	---	----	rev_Q9C8V2	Q9C8V2|IAN7_ARATH reversed Immune-associated nucleotide-binding protein 7 OS=Arabidopsis thaliana GN=IAN7 PE=2 SV=1
FBP-VCS/WT-VCS	confident.up	0.922	0.00127999	1.3	0.002	3	1	inferred	---	----	Q9SB81	Q9SB81|PER42_ARATH Peroxidase 42 OS=Arabidopsis thaliana GN=PER42 PE=1 SV=2
FBP-VCS/WT-VCS	confident.up	0.924	0.00116999	1.18	0.002	3	1	inferred	---	----	Q94C57	Q94C57|U73B2_ARATH UDP-glucosyl transferase 73B2 OS=Arabidopsis thaliana GN=UGT73B2 PE=1 SV=1
FBP-VCS/WT-VCS	confident.up	0.929	0.00119999	1.21	0.002	3	2	inferred	---	----	Q9FHX5	Q9FHX5|E1310_ARATH Glucan endo-1,3-beta-glucosidase 10 OS=Arabidopsis thaliana GN=At5g42100 PE=1 SV=1
FBP-VCS/WT-VCS	confident.up	0.933	0.00120999	1.22	0.002	3	1	inferred	---	----	Q9ZWJ3	Q9ZWJ3|U85A2_ARATH UDP-glycosyltransferase 85A2 OS=Arabidopsis thaliana GN=UGT85A2 PE=2 SV=1
FBP-VCS/WT-VCS	confident.up	0.951	0.00103999	1.05	0.002	3	1	inferred	---	----	Q9S728	Q9S728|PDF1_ARATH Protodermal factor 1 OS=Arabidopsis thaliana GN=PDF1 PE=2 SV=1
FBP-VCS/WT-VCS	confident.up	0.952	0.00111999	1.13	0.002	3	1	inferred	---	----	rev_F4IDQ6	F4IDQ6|NIH_ARATH reversed DExH-box ATP-dependent RNA helicase DExH2 OS=Arabidopsis thaliana GN=NIH PE=1 SV=1
FBP-VCS/WT-VCS	confident.up	0.957	0.00116999	1.18	0.002	3	1	inferred	---	----	Q08112	Q08112|RS151_ARATH 40S ribosomal protein S15-1 OS=Arabidopsis thaliana GN=RPS15A PE=2 SV=1
FBP-VCS/WT-VCS	confident.up	0.958	0.00099999	1.01	0.002	3	1	inferred	---	----	Q9M7Z1	Q9M7Z1|ODB2_ARATH Lipoamide acyltransferase component of branched-chain alpha-keto acid dehydrogenase complex, mitochondrial OS=Arabidopsis thaliana GN=BCE2 PE=1 SV=1
FBP-VCS/WT-VCS	confident.up	0.961	0.00107999	1.09	0.002	3	1	inferred	---	----	Q9ZV18	Q9ZV18|Q9ZV18_ARATH Putative protease inhibitor OS=Arabidopsis thaliana GN=At2g38870 PE=2 SV=2
FBP-VCS/WT-VCS	confident.up	0.989	0.00109999	1.11	0.002	3	1	inferred	---	----	Q9FHG3	Q9FHG3|Q9FHG3_ARATH 16S rRNA processing protein RimM family OS=Arabidopsis thaliana GN=At5g46420 PE=3 SV=1
FBP-VCS/WT-VCS	confident.up	1.022	0.000779992	0.79	0.002	3	1	inferred	---	----	Q9C681	Q9C681|H2A1_ARATH Probable histone H2A.1 OS=Arabidopsis thaliana GN=At1g51060 PE=1 SV=1
FBP-VCS/WT-VCS	confident.up	1.022	0.000849992	0.86	0.002	3	1	inferred	---	----	Q43866	Q43866|INV1_ARATH Beta-fructofuranosidase, insoluble isoenzyme CWINV1 OS=Arabidopsis thaliana GN=CWINV1 PE=1 SV=1
FBP-VCS/WT-VCS	confident.up	1.042	0.00095999	0.97	0.002	3	1	inferred	---	----	P42804	P42804|HEM11_ARATH Glutamyl-tRNA reductase 1, chloroplastic OS=Arabidopsis thaliana GN=HEMA1 PE=1 SV=2
FBP-VCS/WT-VCS	confident.up	1.055	0.000839992	0.85	0.002	3	1	inferred	---	----	Q94F40	Q94F40|GDL9_ARATH GDSL esterase/lipase At1g28600 OS=Arabidopsis thaliana GN=At1g28600 PE=2 SV=1
FBP-VCS/WT-VCS	confident.up	1.057	0.000829992	0.84	0.002	3	1	unresolved	---	----	O82204;Q9M0E2	O82204|RL281_ARATH 60S ribosomal protein L28-1 OS=Arabidopsis thaliana GN=RPL28A PE=1 SV=1
FBP-VCS/WT-VCS	confident.up	1.066	0.00170998	1.73	0.002	2	1	inferred	---	----	Q94AQ3	Q94AQ3|Q94AQ3_ARATH Bifunctional inhibitor/lipid-transfer protein/seed storage 2S albumin superfamily protein OS=Arabidopsis thaliana GN=At1g48750 PE=2 SV=1
FBP-VCS/WT-VCS	confident.up	1.068	0.000749993	0.76	0.002	3	1	inferred	---	----	Q9SSG3	Q9SSG3|HIPL1_ARATH HIPL1 protein OS=Arabidopsis thaliana GN=HIPL1 PE=1 SV=2
FBP-VCS/WT-VCS	confident.up	1.072	0.000939991	0.95	0.002	3	1	inferred	---	----	Q9SK84	Q9SK84|Q9SK84_ARATH Phospho-2-dehydro-3-deoxyheptonate aldolase OS=Arabidopsis thaliana GN=At1g22410 PE=3 SV=1
FBP-VCS/WT-VCS	confident.up	1.08	0.000699993	0.71	0.002	3	1	inferred	---	----	Q9LQF2	Q9LQF2|CINV1_ARATH Alkaline/neutral invertase CINV1 OS=Arabidopsis thaliana GN=CINV1 PE=1 SV=1
FBP-VCS/WT-VCS	confident.up	1.092	0.000859991	0.87	0.002	3	1	inferred	---	----	Q8L9X1	Q8L9X1|Q8L9X1_ARATH Alpha/beta-Hydrolases superfamily protein OS=Arabidopsis thaliana GN=At5g20060 PE=1 SV=1
FBP-VCS/WT-VCS	confident.up	1.093	0.000789992	0.8	0.002	3	1	inferred	---	----	Q8LC83	Q8LC83|RS242_ARATH 40S ribosomal protein S24-2 OS=Arabidopsis thaliana GN=RPS24B PE=2 SV=2
FBP-VCS/WT-VCS	confident.up	1.112	0.00150998	1.53	0.002	2	1	inferred	---	----	Q9FI44	Q9FI44|SDAF2_ARATH Succinate dehydrogenase assembly factor 2, mitochondrial OS=Arabidopsis thaliana GN=SDHAF2 PE=1 SV=1
FBP-VCS/WT-VCS	confident.up	1.53	0.00172998	1.75	0.002	1	1	inferred	---	----	P42733	P42733|RS113_ARATH 40S ribosomal protein S11-3 OS=Arabidopsis thaliana GN=RPS11C PE=2 SV=2
FBP-VCS/WT-VCS	confident.up	3.192	0.00097999	0.99	0.002	1	1	inferred	---	----	Q9T0J6	Q9T0J6|DUS3L_ARATH tRNA-dihydrouridine(47) synthase [NAD(P)(+)]-like OS=Arabidopsis thaliana GN=At4g38890 PE=1 SV=2
FBP-VCS/WT-VCS	confident.down	-0.869	9.9999e-06	0.01	0.003	3	38	inferred	---	----	P38418	P38418|LOX2_ARATH Lipoxygenase 2, chloroplastic OS=Arabidopsis thaliana GN=LOX2 PE=1 SV=1
FBP-VCS/WT-VCS	confident.down	-0.812	0.0020104	2.03	0.003	3	1	inferred	---	----	P56754	P56754|NDHJ_ARATH NAD(P)H-quinone oxidoreductase subunit J, chloroplastic OS=Arabidopsis thaliana GN=ndhJ PE=3 SV=1
FBP-VCS/WT-VCS	confident.down	-0.791	0.00202126	2.05	0.003	3	1	inferred	---	----	Q8LC68	Q8LC68|NRP2_ARATH NAP1-related protein 2 OS=Arabidopsis thaliana GN=NRP2 PE=1 SV=2
FBP-VCS/WT-VCS	confident.down	-0.734	0.00198956	2.01	0.003	3	1	inferred	---	----	Q8GY91	Q8GY91|APX6_ARATH Putative L-ascorbate peroxidase 6 OS=Arabidopsis thaliana GN=APX6 PE=2 SV=1
FBP-VCS/WT-VCS	confident.down	-0.728	0.00223253	2.26	0.003	3	1	inferred	---	----	Q9SXA1	Q9SXA1|P4KA1_ARATH Phosphatidylinositol 4-kinase alpha 1 OS=Arabidopsis thaliana GN=PI4KA1 PE=1 SV=2
FBP-VCS/WT-VCS	confident.down	-0.681	0.00268052	2.71	0.003	3	1	inferred	---	----	rev_Q8L7I1	Q8L7I1|Y4193_ARATH reversed Uncharacterized protein At4g10930 OS=Arabidopsis thaliana GN=At4g10930 PE=2 SV=1
FBP-VCS/WT-VCS	confident.down	-0.668	0.00292303	2.96	0.003	3	1	inferred	---	----	Q944G6	Q944G6|Q944G6_ARATH AT4g03150/F4C21_7 OS=Arabidopsis thaliana GN=At4g03150 PE=2 SV=1
FBP-VCS/WT-VCS	confident.down	-0.667	0.0025333	2.56	0.003	3	1	unresolved	---	----	O49629;O81439	O49629|PAP2_ARATH Probable plastid-lipid-associated protein 2, chloroplastic OS=Arabidopsis thaliana GN=PAP2 PE=1 SV=1
FBP-VCS/WT-VCS	confident.down	-0.662	0.00299995	3.04	0.003	3	1	unresolved	---	----	P31168;P42763	P31168|COR47_ARATH Dehydrin COR47 OS=Arabidopsis thaliana GN=COR47 PE=1 SV=2
FBP-VCS/WT-VCS	confident.down	-0.656	0.0029538	2.99	0.003	3	1	inferred	---	----	B3DNN5	B3DNN5|CDC16_ARATH Anaphase-promoting complex subunit 6 OS=Arabidopsis thaliana GN=APC6 PE=2 SV=1
FBP-VCS/WT-VCS	confident.down	-0.652	0.00316661	3.2	0.003	3	1	inferred	---	----	Q8H114	Q8H114|Q8H114_ARATH Appr-1-p processing enzyme family protein OS=Arabidopsis thaliana GN=At2g40600 PE=1 SV=1
FBP-VCS/WT-VCS	confident.down	-0.616	0.0033928	3.43	0.003	3	1	inferred	---	----	Q9LUU7	Q9LUU7|P2C43_ARATH Probable protein phosphatase 2C 43 OS=Arabidopsis thaliana GN=At3g17250 PE=2 SV=1
FBP-VCS/WT-VCS	confident.down	-0.611	0.00335082	3.39	0.003	3	1	unresolved	---	----	Q8VZP3;Q9SJ67	Q8VZP3|Q8VZP3_ARATH Uncharacterized protein At2g35810 OS=Arabidopsis thaliana GN=At2g35810 PE=2 SV=1
FBP-VCS/WT-VCS	confident.down	-0.61	0.00205317	2.08	0.003	3	2	inferred	---	----	Q9FL44	Q9FL44|MPH1_ARATH Protein MAINTENANCE OF PSII UNDER HIGH LIGHT 1 OS=Arabidopsis thaliana GN=MPH1 PE=1 SV=1
FBP-VCS/WT-VCS	confident.down	-0.519	0.00243035	2.46	0.003	3	2	inferred	---	----	Q0WRJ7	Q0WRJ7|FK202_ARATH Peptidyl-prolyl cis-trans isomerase FKBP20-2, chloroplastic OS=Arabidopsis thaliana GN=FKBP20-2 PE=1 SV=1
FBP-VCS/WT-VCS	confident.down	-0.513	0.0026438	2.68	0.003	3	2	inferred	---	----	O80439	O80439|RR31_ARATH 30S ribosomal protein S31, chloroplastic OS=Arabidopsis thaliana GN=RPS31 PE=1 SV=1
FBP-VCS/WT-VCS	confident.down	-0.481	0.00238747	2.42	0.003	3	2	inferred	---	----	Q9S7W1	Q9S7W1|CB4C_ARATH Chlorophyll a-b binding protein CP29.3, chloroplastic OS=Arabidopsis thaliana GN=LHCB4.3 PE=2 SV=1
FBP-VCS/WT-VCS	confident.down	-0.466	0.00254663	2.58	0.003	3	2	inferred	---	----	Q0WWT7	Q0WWT7|STR11_ARATH Rhodanese-like domain-containing protein 11, chloroplastic OS=Arabidopsis thaliana GN=STR11 PE=2 SV=1
FBP-VCS/WT-VCS	confident.down	-0.454	0.00327581	3.32	0.003	3	2	inferred	---	----	Q84VZ1	Q84VZ1|FHY1C_ARATH Flavin mononucleotide hydrolase 1, chloroplatic OS=Arabidopsis thaliana GN=FHY1 PE=1 SV=1
FBP-VCS/WT-VCS	confident.down	-0.45	0.00280878	2.84	0.003	3	2	inferred	---	----	Q9ASV6	Q9ASV6|RR20_ARATH 30S ribosomal protein S20, chloroplastic OS=Arabidopsis thaliana GN=RPS20 PE=2 SV=1
FBP-VCS/WT-VCS	confident.down	-0.436	0.00228569	2.31	0.003	3	3	inferred	---	----	Q9M2V1	Q9M2V1|NCA1_ARATH Protein NCA1 OS=Arabidopsis thaliana GN=NCA1 PE=1 SV=1
FBP-VCS/WT-VCS	confident.down	-0.427	0.00341065	3.45	0.003	3	2	inferred	---	----	P56774	P56774|PETD_ARATH Cytochrome b6-f complex subunit 4 OS=Arabidopsis thaliana GN=petD PE=3 SV=1
FBP-VCS/WT-VCS	confident.down	-0.417	0.00211109	2.14	0.003	3	3	inferred	---	----	F4JJY7	F4JJY7|F4JJY7_ARATH Cyclin delta-3 OS=Arabidopsis thaliana GN=At4g34090 PE=4 SV=1
FBP-VCS/WT-VCS	confident.down	-0.417	0.00268052	2.71	0.003	3	3	inferred	---	----	Q9S7P8	Q9S7P8|SP1L3_ARATH Protein SPIRAL1-like 3 OS=Arabidopsis thaliana GN=SP1L3 PE=1 SV=1
FBP-VCS/WT-VCS	confident.down	-0.414	0.00224703	2.27	0.003	3	3	inferred	---	----	P56766	P56766|PSAA_ARATH Photosystem I P700 chlorophyll a apoprotein A1 OS=Arabidopsis thaliana GN=psaA PE=2 SV=1
FBP-VCS/WT-VCS	confident.down	-0.408	0.00282605	2.86	0.003	3	4	inferred	---	----	F4HTT6	F4HTT6|CP26B_ARATH Peptidyl-prolyl cis-trans isomerase CYP26-2, chloroplastic OS=Arabidopsis thaliana GN=CYP26-2 PE=2 SV=1
FBP-VCS/WT-VCS	confident.down	-0.401	0.00241247	2.44	0.003	3	3	inferred	---	----	O49292	O49292|PPD4_ARATH PsbP domain-containing protein 4, chloroplastic OS=Arabidopsis thaliana GN=PPD4 PE=1 SV=2
FBP-VCS/WT-VCS	confident.down	-0.398	0.0028939	2.93	0.003	3	3	inferred	---	----	O80845	O80845|PX11D_ARATH Peroxisomal membrane protein 11D OS=Arabidopsis thaliana GN=PEX11D PE=1 SV=2
FBP-VCS/WT-VCS	confident.down	-0.394	0.0030806	3.12	0.003	3	3	inferred	---	----	F4I1G1	F4I1G1|F4I1G1_ARATH RNA polymerase II degradation factor-like protein (DUF1296) OS=Arabidopsis thaliana GN=At1g29350 PE=4 SV=1
FBP-VCS/WT-VCS	confident.down	-0.384	0.00268489	2.72	0.003	3	3	inferred	---	----	Q9S818	Q9S818|FL3H_ARATH Naringenin,2-oxoglutarate 3-dioxygenase OS=Arabidopsis thaliana GN=F3H PE=1 SV=1
FBP-VCS/WT-VCS	confident.down	-0.384	0.0031311	3.17	0.003	3	3	inferred	---	----	Q07473	Q07473|CB4A_ARATH Chlorophyll a-b binding protein CP29.1, chloroplastic OS=Arabidopsis thaliana GN=LHCB4.1 PE=1 SV=1
FBP-VCS/WT-VCS	confident.down	-0.377	0.00275358	2.79	0.003	3	3	inferred	---	----	Q94BR2	Q94BR2|Q94BR2_ARATH Aluminum induced protein with YGL and LRDR motifs OS=Arabidopsis thaliana GN=AILP1 PE=2 SV=1
FBP-VCS/WT-VCS	confident.down	-0.375	0.00325418	3.29	0.003	3	2	inferred	---	----	Q9SX68	Q9SX68|RK18_ARATH 50S ribosomal protein L18, chloroplastic OS=Arabidopsis thaliana GN=RPL18 PE=2 SV=1
FBP-VCS/WT-VCS	confident.down	-0.372	0.00301583	3.05	0.003	3	3	inferred	---	----	Q9LFJ8	Q9LFJ8|U78D2_ARATH UDP-glycosyltransferase 78D2 OS=Arabidopsis thaliana GN=UGT78D2 PE=2 SV=1
FBP-VCS/WT-VCS	confident.down	-0.37	0.00237497	2.4	0.003	3	3	unresolved	---	----	P04778;Q39142;Q9S7J7;Q9SHR7;Q9XF87	P04778|CB1C_ARATH Chlorophyll a-b binding protein 1, chloroplastic OS=Arabidopsis thaliana GN=LHCB1.3 PE=1 SV=1
FBP-VCS/WT-VCS	confident.down	-0.36	0.00283578	2.87	0.003	3	3	inferred	---	----	Q940I2	Q940I2|Q940I2_ARATH Thioredoxin family protein OS=Arabidopsis thaliana GN=MED24.18 PE=2 SV=1
FBP-VCS/WT-VCS	confident.down	-0.356	0.00242497	2.45	0.003	3	4	inferred	---	----	Q94F00	Q94F00|IMPL1_ARATH Phosphatase IMPL1, chloroplastic OS=Arabidopsis thaliana GN=IMPL1 PE=1 SV=2
FBP-VCS/WT-VCS	confident.down	-0.355	0.0021222	2.15	0.003	3	4	inferred	---	----	P10796	P10796|RBS1B_ARATH Ribulose bisphosphate carboxylase small chain 1B, chloroplastic OS=Arabidopsis thaliana GN=RBCS-1B PE=1 SV=1
FBP-VCS/WT-VCS	confident.down	-0.355	0.00248715	2.52	0.003	3	3	inferred	---	----	F4K9G5	F4K9G5|F4K9G5_ARATH Tautomerase/MIF superfamily protein OS=Arabidopsis thaliana GN=At5g01650 PE=4 SV=1
FBP-VCS/WT-VCS	confident.down	-0.355	0.00322028	3.26	0.003	3	3	inferred	---	----	Q9M1X3	Q9M1X3|Q9M1X3_ARATH AT3g63160/F16M2_10 OS=Arabidopsis thaliana GN=F16M2_10 PE=1 SV=1
FBP-VCS/WT-VCS	confident.down	-0.352	0.00299995	3.04	0.003	3	4	inferred	---	----	O82234	O82234|IF32_ARATH Translation initiation factor IF3-2, chloroplastic OS=Arabidopsis thaliana GN=IF3-2 PE=2 SV=1
FBP-VCS/WT-VCS	confident.down	-0.345	0.00267602	2.71	0.003	3	4	inferred	---	----	P16180	P16180|RR17_ARATH 30S ribosomal protein S17, chloroplastic OS=Arabidopsis thaliana GN=RPS17 PE=1 SV=1
FBP-VCS/WT-VCS	confident.down	-0.344	0.00332753	3.37	0.003	3	3	inferred	---	----	O65220	O65220|CPY28_ARATH Peptidyl-prolyl cis-trans isomerase CYP28, chloroplastic OS=Arabidopsis thaliana GN=CYP28 PE=1 SV=1
FBP-VCS/WT-VCS	confident.down	-0.336	0.00224703	2.27	0.003	3	4	inferred	---	----	Q9C5C8	Q9C5C8|MSRB2_ARATH Peptide methionine sulfoxide reductase B2, chloroplastic OS=Arabidopsis thaliana GN=MSRB2 PE=1 SV=1
FBP-VCS/WT-VCS	confident.down	-0.332	0.00243587	2.47	0.003	3	6	inferred	---	----	Q9ASS6	Q9ASS6|PNSL5_ARATH Photosynthetic NDH subunit of lumenal location 5, chloroplastic OS=Arabidopsis thaliana GN=PNSL5 PE=1 SV=1
FBP-VCS/WT-VCS	confident.down	-0.332	0.0029687	3	0.003	3	5	inferred	---	----	P56773	P56773|CYB6_ARATH Cytochrome b6 OS=Arabidopsis thaliana GN=petB PE=1 SV=1
FBP-VCS/WT-VCS	confident.down	-0.331	0.00280878	2.84	0.003	3	3	inferred	---	----	Q9LJE4	Q9LJE4|CPNB2_ARATH Chaperonin 60 subunit beta 2, chloroplastic OS=Arabidopsis thaliana GN=CPN60B2 PE=1 SV=1
FBP-VCS/WT-VCS	confident.down	-0.327	0.00335082	3.39	0.003	3	4	inferred	---	----	Q06588	Q06588|ACCO4_ARATH 1-aminocyclopropane-1-carboxylate oxidase 4 OS=Arabidopsis thaliana GN=ACO4 PE=1 SV=2
FBP-VCS/WT-VCS	confident.down	-0.302	0.00227378	2.3	0.003	3	5	inferred	---	----	O49304	O49304|O49304_ARATH At1g23130/T26J12_10 OS=Arabidopsis thaliana GN=At1g23130 PE=2 SV=1
FBP-VCS/WT-VCS	confident.down	-0.302	0.00322028	3.26	0.003	3	5	inferred	---	----	Q8H0W0	Q8H0W0|LPA3_ARATH Protein LOW PSII ACCUMULATION 3, chloroplastic OS=Arabidopsis thaliana GN=LPA3 PE=1 SV=1
FBP-VCS/WT-VCS	confident.down	-0.3	0.00243587	2.47	0.003	3	3	unresolved	---	----	B3H5S2;P10796	B3H5S2|B3H5S2_ARATH Ribulose bisphosphate carboxylase small chain OS=Arabidopsis thaliana GN=RBCS3B PE=3 SV=1
FBP-VCS/WT-VCS	confident.down	-0.299	0.0029538	2.99	0.003	3	6	inferred	---	----	Q8LDU4	Q8LDU4|RCCR_ARATH Red chlorophyll catabolite reductase, chloroplastic OS=Arabidopsis thaliana GN=RCCR PE=1 SV=2
FBP-VCS/WT-VCS	confident.down	-0.286	0.00209888	2.12	0.003	3	7	inferred	---	----	O23523	O23523|RGGA_ARATH RGG repeats nuclear RNA binding protein A OS=Arabidopsis thaliana GN=RGGA PE=1 SV=1
FBP-VCS/WT-VCS	confident.down	-0.282	0.00306447	3.1	0.003	3	5	inferred	---	----	Q9LU10	Q9LU10|DEGP8_ARATH Protease Do-like 8, chloroplastic OS=Arabidopsis thaliana GN=DEGP8 PE=1 SV=1
FBP-VCS/WT-VCS	confident.down	-0.282	0.0030806	3.12	0.003	3	5	inferred	---	----	A1A6M1	A1A6M1|PTAC5_ARATH Protein disulfide isomerase pTAC5, chloroplastic OS=Arabidopsis thaliana GN=PTAC5 PE=1 SV=1
FBP-VCS/WT-VCS	confident.down	-0.272	0.00269859	2.73	0.003	3	5	inferred	---	----	Q03251	Q03251|RBG8_ARATH Glycine-rich RNA-binding protein 8 OS=Arabidopsis thaliana GN=RBG8 PE=1 SV=1
FBP-VCS/WT-VCS	confident.down	-0.257	0.00260807	2.64	0.003	3	6	inferred	---	----	Q42545	Q42545|FTSZ1_ARATH Cell division protein FtsZ homolog 1, chloroplastic OS=Arabidopsis thaliana GN=FTSZ1 PE=1 SV=2
FBP-VCS/WT-VCS	confident.down	-0.252	0.00327581	3.32	0.003	3	5	inferred	---	----	Q9FJY6	Q9FJY6|Q9FJY6_ARATH Glucose-6-phosphate 1-epimerase OS=Arabidopsis thaliana GN=At5g66530 PE=2 SV=1
FBP-VCS/WT-VCS	confident.down	-0.237	0.00268052	2.71	0.003	3	7	inferred	---	----	Q9LNB6	Q9LNB6|HSOP1_ARATH Hsp70-Hsp90 organizing protein 1 OS=Arabidopsis thaliana GN=HOP1 PE=2 SV=1
FBP-VCS/WT-VCS	confident.down	-0.231	0.00219538	2.22	0.003	3	9	inferred	---	----	P31414	P31414|AVP1_ARATH Pyrophosphate-energized vacuolar membrane proton pump 1 OS=Arabidopsis thaliana GN=AVP1 PE=1 SV=1
FBP-VCS/WT-VCS	confident.down	-0.225	0.00281155	2.85	0.003	3	9	inferred	---	----	Q94JQ4	Q94JQ4|RIDA_ARATH Reactive Intermediate Deaminase A, chloroplastic OS=Arabidopsis thaliana GN=RIDA PE=1 SV=1
FBP-VCS/WT-VCS	confident.down	-0.221	0.00240503	2.43	0.003	3	8	inferred	---	----	Q9M2W2	Q9M2W2|GSTL2_ARATH Glutathione S-transferase L2, chloroplastic OS=Arabidopsis thaliana GN=GSTL2 PE=2 SV=1
FBP-VCS/WT-VCS	confident.down	-0.214	0.0026301	2.66	0.003	3	11	inferred	---	----	Q94EG6	Q94EG6|Y5224_ARATH Uncharacterized protein At5g02240 OS=Arabidopsis thaliana GN=At5g02240 PE=1 SV=1
FBP-VCS/WT-VCS	confident.down	-0.21	0.00270419	2.74	0.003	3	8	inferred	---	----	Q2HIR7	Q2HIR7|Q2HIR7_ARATH Acclimation of photosynthesis to environment OS=Arabidopsis thaliana GN=APE1 PE=1 SV=1
FBP-VCS/WT-VCS	confident.down	-0.198	0.00280878	2.84	0.003	3	9	inferred	---	----	O04496	O04496|AED3_ARATH Aspartyl protease AED3 OS=Arabidopsis thaliana GN=AED3 PE=1 SV=1
FBP-VCS/WT-VCS	confident.down	-0.193	0.00230118	2.33	0.003	3	12	inferred	---	----	O80576	O80576|O80576_ARATH At2g44060 OS=Arabidopsis thaliana GN=late embryogenesis abundant 26 PE=2 SV=1
FBP-VCS/WT-VCS	confident.down	-0.188	0.00213481	2.16	0.003	3	10	inferred	---	----	Q9SUR0	Q9SUR0|Q9SUR0_ARATH AT4G23670 protein OS=Arabidopsis thaliana GN=At4g23670 PE=2 SV=1
FBP-VCS/WT-VCS	confident.down	-0.182	0.00304757	3.08	0.003	3	11	inferred	---	----	Q38931	Q38931|FKB62_ARATH Peptidyl-prolyl cis-trans isomerase FKBP62 OS=Arabidopsis thaliana GN=FKBP62 PE=1 SV=2
FBP-VCS/WT-VCS	confident.down	-0.163	0.0029538	2.99	0.003	3	15	inferred	---	----	F4J9K9	F4J9K9|F4J9K9_ARATH Neurofilament protein-like protein OS=Arabidopsis thaliana GN=At3g05900 PE=1 SV=1
FBP-VCS/WT-VCS	confident.down	-0.144	0.0028939	2.93	0.003	3	18	inferred	---	----	P55228	P55228|GLGS_ARATH Glucose-1-phosphate adenylyltransferase small subunit, chloroplastic OS=Arabidopsis thaliana GN=APS1 PE=2 SV=2
FBP-VCS/WT-VCS	confident.up	0.169	0.00223527	2.26	0.003	3	18	inferred	---	----	Q39161	Q39161|NIR_ARATH Ferredoxin--nitrite reductase, chloroplastic OS=Arabidopsis thaliana GN=NIR1 PE=1 SV=1
FBP-VCS/WT-VCS	confident.up	0.183	0.00279706	2.83	0.003	3	11	inferred	---	----	Q9C8P0	Q9C8P0|ODP25_ARATH Dihydrolipoyllysine-residue acetyltransferase component 5 of pyruvate dehydrogenase complex, chloroplastic OS=Arabidopsis thaliana GN=EMB3003 PE=2 SV=1
FBP-VCS/WT-VCS	confident.up	0.185	0.00293935	2.97	0.003	3	12	inferred	---	----	Q9LIK9	Q9LIK9|APS1_ARATH ATP sulfurylase 1, chloroplastic OS=Arabidopsis thaliana GN=APS1 PE=1 SV=1
FBP-VCS/WT-VCS	confident.up	0.19	0.00324995	3.29	0.003	3	10	inferred	---	----	Q9FXA2	Q9FXA2|PABP8_ARATH Polyadenylate-binding protein 8 OS=Arabidopsis thaliana GN=PAB8 PE=1 SV=1
FBP-VCS/WT-VCS	confident.up	0.191	0.0029538	2.99	0.003	3	11	inferred	---	----	Q8VZH2	Q8VZH2|APM1_ARATH Aminopeptidase M1 OS=Arabidopsis thaliana GN=APM1 PE=1 SV=1
FBP-VCS/WT-VCS	confident.up	0.203	0.00220687	2.23	0.003	3	9	inferred	---	----	P46643	P46643|AAT1_ARATH Aspartate aminotransferase, mitochondrial OS=Arabidopsis thaliana GN=ASP1 PE=1 SV=1
FBP-VCS/WT-VCS	confident.up	0.207	0.00322028	3.26	0.003	3	9	inferred	---	----	Q9LHH7	Q9LHH7|FOLD2_ARATH Bifunctional protein FolD 2 OS=Arabidopsis thaliana GN=FOLD2 PE=2 SV=1
FBP-VCS/WT-VCS	confident.up	0.226	0.00202126	2.05	0.003	3	9	inferred	---	----	Q8W4A0	Q8W4A0|Q8W4A0_ARATH Eukaryotic translation initiation factor 3 subunit M OS=Arabidopsis thaliana GN=F14P3.15 PE=1 SV=1
FBP-VCS/WT-VCS	confident.up	0.227	0.00218388	2.21	0.003	3	11	inferred	---	----	O82662	O82662|SUCB_ARATH Succinate--CoA ligase [ADP-forming] subunit beta, mitochondrial OS=Arabidopsis thaliana GN=At2g20420 PE=1 SV=1
FBP-VCS/WT-VCS	confident.up	0.228	0.00323723	3.28	0.003	3	8	inferred	---	----	O24457	O24457|ODPA3_ARATH Pyruvate dehydrogenase E1 component subunit alpha-3, chloroplastic OS=Arabidopsis thaliana GN=PDH-E1 ALPHA PE=2 SV=1
FBP-VCS/WT-VCS	confident.up	0.246	0.00259456	2.63	0.003	3	5	inferred	---	----	P25856	P25856|G3PA1_ARATH Glyceraldehyde-3-phosphate dehydrogenase GAPA1, chloroplastic OS=Arabidopsis thaliana GN=GAPA1 PE=1 SV=3
FBP-VCS/WT-VCS	confident.up	0.256	0.002358	2.39	0.003	3	9	inferred	---	----	Q94K48	Q94K48|Q94K48_ARATH ARM repeat superfamily protein OS=Arabidopsis thaliana GN=At3g62530 PE=2 SV=1
FBP-VCS/WT-VCS	confident.up	0.267	0.00208789	2.11	0.003	3	6	inferred	---	----	Q9SJV2	Q9SJV2|Q9SJV2_ARATH NAD(P)-linked oxidoreductase superfamily protein OS=Arabidopsis thaliana GN=At2g21250 PE=2 SV=1
FBP-VCS/WT-VCS	confident.up	0.274	0.00306447	3.1	0.003	3	5	inferred	---	----	F4IYF8	F4IYF8|SYHC_ARATH Histidine--tRNA ligase, cytoplasmic OS=Arabidopsis thaliana GN=At3g02760 PE=2 SV=1
FBP-VCS/WT-VCS	confident.up	0.282	0.0030806	3.12	0.003	3	6	inferred	---	----	P11035	P11035|NIA2_ARATH Nitrate reductase [NADH] 2 OS=Arabidopsis thaliana GN=NIA2 PE=1 SV=1
FBP-VCS/WT-VCS	confident.up	0.285	0.0031147	3.15	0.003	3	4	unresolved	---	----	O50008;Q0WNZ5;Q9SRV5	O50008|METE1_ARATH 5-methyltetrahydropteroyltriglutamate--homocysteine methyltransferase 1 OS=Arabidopsis thaliana GN=MS1 PE=1 SV=1
FBP-VCS/WT-VCS	confident.up	0.286	0.00232924	2.36	0.003	3	7	inferred	---	----	Q9S7B5	Q9S7B5|THRC1_ARATH Threonine synthase 1, chloroplastic OS=Arabidopsis thaliana GN=TS1 PE=1 SV=1
FBP-VCS/WT-VCS	confident.up	0.286	0.00298433	3.02	0.003	3	5	unresolved	---	----	Q8L7N0;Q9M888	Q8L7N0|TCPZB_ARATH T-complex protein 1 subunit zeta 2 OS=Arabidopsis thaliana GN=CCT6B PE=1 SV=1
FBP-VCS/WT-VCS	confident.up	0.288	0.00254663	2.58	0.003	3	7	inferred	---	----	Q0WM29	Q0WM29|MMSA_ARATH Methylmalonate-semialdehyde dehydrogenase [acylating], mitochondrial OS=Arabidopsis thaliana GN=ALDH6B2 PE=1 SV=2
FBP-VCS/WT-VCS	confident.up	0.29	0.00237497	2.4	0.003	3	5	inferred	---	----	O04311	O04311|JAL33_ARATH Jacalin-related lectin 33 OS=Arabidopsis thaliana GN=JAL33 PE=1 SV=1
FBP-VCS/WT-VCS	confident.up	0.29	0.00239503	2.42	0.003	3	5	inferred	---	----	Q9C9P3	Q9C9P3|Q9C9P3_ARATH ADP-glucose pyrophosphorylase family protein OS=Arabidopsis thaliana GN=F9E10.24 PE=1 SV=1
FBP-VCS/WT-VCS	confident.up	0.296	0.00292303	2.96	0.003	3	5	inferred	---	----	Q9LJI5	Q9LJI5|VA0D1_ARATH V-type proton ATPase subunit d1 OS=Arabidopsis thaliana GN=VHA-d1 PE=2 SV=1
FBP-VCS/WT-VCS	confident.up	0.323	0.00306447	3.1	0.003	3	4	inferred	---	----	Q9FEA2	Q9FEA2|SYEM_ARATH Glutamate--tRNA ligase, chloroplastic/mitochondrial OS=Arabidopsis thaliana GN=OVA3 PE=1 SV=1
FBP-VCS/WT-VCS	confident.up	0.323	0.00316661	3.2	0.003	3	4	inferred	---	----	Q38845	Q38845|2AAA_ARATH Serine/threonine-protein phosphatase 2A 65 kDa regulatory subunit A alpha isoform OS=Arabidopsis thaliana GN=PP2AA1 PE=1 SV=1
FBP-VCS/WT-VCS	confident.up	0.328	0.00202126	2.05	0.003	3	6	inferred	---	----	Q8LBI1	Q8LBI1|RL51_ARATH 60S ribosomal protein L5-1 OS=Arabidopsis thaliana GN=ATL5 PE=1 SV=2
FBP-VCS/WT-VCS	confident.up	0.335	0.00301558	3.05	0.003	3	3	inferred	---	----	O49453	O49453|Y4844_ARATH Uncharacterized protein At4g28440 OS=Arabidopsis thaliana GN=At4g28440 PE=1 SV=1
FBP-VCS/WT-VCS	confident.up	0.344	0.0025333	2.56	0.003	3	4	inferred	---	----	Q9M0V6	Q9M0V6|FNRR1_ARATH Ferredoxin--NADP reductase, root isozyme 1, chloroplastic OS=Arabidopsis thaliana GN=RFNR1 PE=2 SV=2
FBP-VCS/WT-VCS	confident.up	0.347	0.00214442	2.17	0.003	3	4	inferred	---	----	Q9M5K2	Q9M5K2|DLDH2_ARATH Dihydrolipoyl dehydrogenase 2, mitochondrial OS=Arabidopsis thaliana GN=LPD2 PE=1 SV=1
FBP-VCS/WT-VCS	confident.up	0.351	0.00212086	2.15	0.003	3	5	inferred	---	----	Q93VT6	Q93VT6|Q93VT6_ARATH Ribosomal RNA small subunit methyltransferase J OS=Arabidopsis thaliana GN=MAH20.10 PE=1 SV=1
FBP-VCS/WT-VCS	confident.up	0.352	0.00215907	2.18	0.003	3	4	inferred	---	----	Q8LPJ5	Q8LPJ5|ICDHP_ARATH Isocitrate dehydrogenase [NADP], chloroplastic/mitochondrial OS=Arabidopsis thaliana GN=At5g14590 PE=1 SV=1
FBP-VCS/WT-VCS	confident.up	0.353	0.00204253	2.07	0.003	3	4	unresolved	---	----	O04834;Q01474	O04834|SAR1A_ARATH GTP-binding protein SAR1A OS=Arabidopsis thaliana GN=SAR1A PE=2 SV=1
FBP-VCS/WT-VCS	confident.up	0.353	0.00331029	3.35	0.003	3	4	inferred	---	----	Q93VP9	Q93VP9|Q93VP9_ARATH SPFH/Band 7/PHB domain-containing membrane-associated protein family OS=Arabidopsis thaliana GN=AtSLP1 PE=1 SV=1
FBP-VCS/WT-VCS	confident.up	0.358	0.00211109	2.14	0.003	3	4	inferred	---	----	Q9SZW7	Q9SZW7|GDL68_ARATH GDSL esterase/lipase At4g30140 OS=Arabidopsis thaliana GN=At4g30140 PE=2 SV=1
FBP-VCS/WT-VCS	confident.up	0.358	0.00254663	2.58	0.003	3	5	inferred	---	----	P31166-2	P31166-2|APT1_ARATH Isoform 2 of Adenine phosphoribosyltransferase 1, chloroplastic OS=Arabidopsis thaliana GN=APT1
FBP-VCS/WT-VCS	confident.up	0.361	0.00319995	3.24	0.003	3	3	inferred	---	----	Q94C59	Q94C59|PATL4_ARATH Patellin-4 OS=Arabidopsis thaliana GN=PATL4 PE=1 SV=2
FBP-VCS/WT-VCS	confident.up	0.363	0.00215907	2.18	0.003	3	3	inferred	---	----	P49688	P49688|RS23_ARATH 40S ribosomal protein S2-3 OS=Arabidopsis thaliana GN=RPS2C PE=1 SV=2
FBP-VCS/WT-VCS	confident.up	0.364	0.00209888	2.12	0.003	3	4	inferred	---	----	P46644	P46644|AAT3_ARATH Aspartate aminotransferase 3, chloroplastic OS=Arabidopsis thaliana GN=ASP3 PE=1 SV=1
FBP-VCS/WT-VCS	confident.up	0.369	0.0022588	2.29	0.003	3	4	inferred	---	----	Q9C522	Q9C522|ACLB1_ARATH ATP-citrate synthase beta chain protein 1 OS=Arabidopsis thaliana GN=ACLB-1 PE=2 SV=1
FBP-VCS/WT-VCS	confident.up	0.37	0.00293842	2.97	0.003	3	3	unresolved	---	----	Q9SRG3;Q9XI01	Q9SRG3|PDI12_ARATH Protein disulfide isomerase-like 1-2 OS=Arabidopsis thaliana GN=PDIL1-2 PE=2 SV=1
FBP-VCS/WT-VCS	confident.up	0.371	0.00282349	2.86	0.003	3	3	inferred	---	----	Q501F7	Q501F7|Q501F7_ARATH At1g21440 OS=Arabidopsis thaliana GN=At1g21440 PE=2 SV=1
FBP-VCS/WT-VCS	confident.up	0.372	0.0025733	2.6	0.003	3	3	inferred	---	----	Q9LRX8	Q9LRX8|R13A2_ARATH 60S ribosomal protein L13a-2 OS=Arabidopsis thaliana GN=RPL13AB PE=2 SV=1
FBP-VCS/WT-VCS	confident.up	0.374	0.0029242	2.96	0.003	3	3	inferred	---	----	Q9LPL6	Q9LPL6|TOL3_ARATH TOM1-like protein 3 OS=Arabidopsis thaliana GN=TOL3 PE=1 SV=1
FBP-VCS/WT-VCS	confident.up	0.379	0.00275358	2.79	0.003	3	3	inferred	---	----	O64688	O64688|ODPB3_ARATH Pyruvate dehydrogenase E1 component subunit beta-3, chloroplastic OS=Arabidopsis thaliana GN=E1-BETA-2 PE=2 SV=1
FBP-VCS/WT-VCS	confident.up	0.385	0.00272853	2.76	0.003	3	4	unresolved	---	----	P93033;Q9FI53	P93033|FUM1_ARATH Fumarate hydratase 1, mitochondrial OS=Arabidopsis thaliana GN=FUM1 PE=1 SV=2
FBP-VCS/WT-VCS	confident.up	0.394	0.00280878	2.84	0.003	3	3	inferred	---	----	Q9S9P6	Q9S9P6|U78D1_ARATH UDP-glycosyltransferase 78D1 OS=Arabidopsis thaliana GN=UGT78D1 PE=1 SV=1
FBP-VCS/WT-VCS	confident.up	0.399	0.00319995	3.24	0.003	3	3	inferred	---	----	Q8L8Y0	Q8L8Y0|RS21_ARATH 40S ribosomal protein S2-1 OS=Arabidopsis thaliana GN=RPS2A PE=2 SV=2
FBP-VCS/WT-VCS	confident.up	0.405	0.00208789	2.11	0.003	3	4	inferred	---	----	Q9ZPY7	Q9ZPY7|XPO2_ARATH Exportin-2 OS=Arabidopsis thaliana GN=CAS PE=2 SV=1
FBP-VCS/WT-VCS	confident.up	0.411	0.00272853	2.76	0.003	3	4	unresolved	---	----	P49688;Q8L8Y0;Q9SCM3	P49688|RS23_ARATH 40S ribosomal protein S2-3 OS=Arabidopsis thaliana GN=RPS2C PE=1 SV=2
FBP-VCS/WT-VCS	confident.up	0.416	0.00259997	2.63	0.003	3	3	inferred	---	----	Q9ZVS5	Q9ZVS5|Q9ZVS5_ARATH Eukaryotic aspartyl protease family protein OS=Arabidopsis thaliana GN=At1g03230 PE=2 SV=1
FBP-VCS/WT-VCS	confident.up	0.421	0.00203189	2.06	0.003	3	4	inferred	---	----	O80840	O80840|PMM_ARATH Phosphomannomutase OS=Arabidopsis thaliana GN=PMM PE=1 SV=1
FBP-VCS/WT-VCS	confident.up	0.421	0.00241769	2.45	0.003	3	3	unresolved	---	----	Q9C9K3;Q9SYP2	Q9C9K3|PFPA2_ARATH Pyrophosphate--fructose 6-phosphate 1-phosphotransferase subunit alpha 2 OS=Arabidopsis thaliana GN=PFP-ALPHA2 PE=2 SV=1
FBP-VCS/WT-VCS	confident.up	0.423	0.0027571	2.79	0.003	3	3	inferred	---	----	Q9C505	Q9C505|IF5A3_ARATH Eukaryotic translation initiation factor 5A-3 OS=Arabidopsis thaliana GN=ELF5A-3 PE=2 SV=1
FBP-VCS/WT-VCS	confident.up	0.426	0.0026027	2.63	0.003	3	3	inferred	---	----	Q96255	Q96255|SERB1_ARATH Phosphoserine aminotransferase 1, chloroplastic OS=Arabidopsis thaliana GN=PSAT1 PE=1 SV=1
FBP-VCS/WT-VCS	confident.up	0.43	0.00211109	2.14	0.003	3	3	inferred	---	----	Q9FFS8	Q9FFS8|RS102_ARATH 40S ribosomal protein S10-2 OS=Arabidopsis thaliana GN=RPS10B PE=2 SV=1
FBP-VCS/WT-VCS	confident.up	0.439	0.00271425	2.75	0.003	3	3	unresolved	---	----	P17562;P23686;Q9LUT2;Q9SJL8	P17562|METK2_ARATH S-adenosylmethionine synthase 2 OS=Arabidopsis thaliana GN=SAM2 PE=1 SV=1
FBP-VCS/WT-VCS	confident.up	0.442	0.0029242	2.96	0.003	3	2	unresolved	---	----	P49691;Q9SF40	P49691|RL4B_ARATH 60S ribosomal protein L4-2 OS=Arabidopsis thaliana GN=RPL4D PE=1 SV=2
FBP-VCS/WT-VCS	confident.up	0.442	0.00314749	3.19	0.003	3	2	inferred	---	----	B9DG73	B9DG73|B9DG73_ARATH AT3G11930 protein OS=Arabidopsis thaliana GN=At3g11930 PE=1 SV=1
FBP-VCS/WT-VCS	confident.up	0.455	0.00256753	2.6	0.003	3	2	inferred	---	----	A8MS32	A8MS32|A8MS32_ARATH AT5G64130 protein OS=Arabidopsis thaliana GN=MHJ24.11 PE=1 SV=1
FBP-VCS/WT-VCS	confident.up	0.455	0.00286563	2.9	0.003	3	2	inferred	---	----	Q9FKI4	Q9FKI4|NAA10_ARATH N-terminal acetyltransferase A complex catalytic subunit NAA10 OS=Arabidopsis thaliana GN=NAA10 PE=1 SV=1
FBP-VCS/WT-VCS	confident.up	0.48	0.0026164	2.65	0.003	3	2	inferred	---	----	Q9SGY2	Q9SGY2|ACLA1_ARATH ATP-citrate synthase alpha chain protein 1 OS=Arabidopsis thaliana GN=ACLA-1 PE=1 SV=1
FBP-VCS/WT-VCS	confident.up	0.485	0.00251312	2.54	0.003	3	2	inferred	---	----	Q9FFJ2	Q9FFJ2|Q9FFJ2_ARATH Rubredoxin family protein OS=Arabidopsis thaliana GN=ENH1 PE=2 SV=1
FBP-VCS/WT-VCS	confident.up	0.486	0.00240503	2.43	0.003	3	2	inferred	---	----	O81014	O81014|ISPE_ARATH 4-diphosphocytidyl-2-C-methyl-D-erythritol kinase, chloroplastic OS=Arabidopsis thaliana GN=ISPE PE=2 SV=1
FBP-VCS/WT-VCS	confident.up	0.491	0.0029242	2.96	0.003	3	2	unresolved	---	----	Q9LUT2;Q9SJL8	Q9LUT2|METK4_ARATH S-adenosylmethionine synthase 4 OS=Arabidopsis thaliana GN=METK4 PE=1 SV=1
FBP-VCS/WT-VCS	confident.up	0.496	0.00298433	3.02	0.003	3	2	inferred	---	----	O48773	O48773|PDI23_ARATH Protein disulfide-isomerase 2-3 OS=Arabidopsis thaliana GN=PDIL2-3 PE=2 SV=1
FBP-VCS/WT-VCS	confident.up	0.511	0.00279408	2.83	0.003	3	2	inferred	---	----	Q94K78	Q94K78|Q94K78_ARATH Transmembrane protein OS=Arabidopsis thaliana GN=At2g40765 PE=2 SV=1
FBP-VCS/WT-VCS	confident.up	0.531	0.00219316	2.22	0.003	3	2	unresolved	---	----	Q9LJR2;Q9LK72	Q9LJR2|LECT2_ARATH Lectin-like protein LEC OS=Arabidopsis thaliana GN=LEC PE=1 SV=1
FBP-VCS/WT-VCS	confident.up	0.533	0.00298433	3.02	0.003	3	2	inferred	---	----	Q38950	Q38950|2AAB_ARATH Serine/threonine-protein phosphatase 2A 65 kDa regulatory subunit A beta isoform OS=Arabidopsis thaliana GN=PP2AA2 PE=1 SV=2
FBP-VCS/WT-VCS	confident.up	0.537	0.00231323	2.34	0.003	3	2	inferred	---	----	Q9FE58	Q9FE58|RL223_ARATH 60S ribosomal protein L22-3 OS=Arabidopsis thaliana GN=RPL22C PE=2 SV=1
FBP-VCS/WT-VCS	confident.up	0.552	0.00234565	2.37	0.003	3	1	unresolved	---	----	P21216;Q93V56	P21216|IPYR2_ARATH Soluble inorganic pyrophosphatase 2 OS=Arabidopsis thaliana GN=PPA2 PE=2 SV=2
FBP-VCS/WT-VCS	confident.up	0.572	0.00203189	2.06	0.003	3	2	inferred	---	----	Q9FGX1	Q9FGX1|ACLB2_ARATH ATP-citrate synthase beta chain protein 2 OS=Arabidopsis thaliana GN=ACLB-2 PE=1 SV=1
FBP-VCS/WT-VCS	confident.up	0.579	0.00333327	3.37	0.003	3	2	inferred	---	----	O23717	O23717|PSB5A_ARATH Proteasome subunit beta type-5-A OS=Arabidopsis thaliana GN=PBE1 PE=1 SV=1
FBP-VCS/WT-VCS	confident.up	0.604	0.00293935	2.97	0.003	3	1	inferred	---	----	Q948K6	Q948K6|RABG1_ARATH Ras-related protein RABG1 OS=Arabidopsis thaliana GN=RABG1 PE=2 SV=1
FBP-VCS/WT-VCS	confident.up	0.62	0.00238747	2.42	0.003	3	2	inferred	---	----	Q9FNP8	Q9FNP8|RS193_ARATH 40S ribosomal protein S19-3 OS=Arabidopsis thaliana GN=RPS19C PE=2 SV=1
FBP-VCS/WT-VCS	confident.up	0.642	0.0033928	3.43	0.003	3	1	inferred	---	----	Q9LV60	Q9LV60|CRR55_ARATH Cysteine-rich repeat secretory protein 55 OS=Arabidopsis thaliana GN=CRRSP55 PE=2 SV=1
FBP-VCS/WT-VCS	confident.up	0.646	0.00274282	2.78	0.003	3	1	unresolved	---	----	O49460;Q9SIL6;Q9ZNT7	O49460|PHB1_ARATH Prohibitin-1, mitochondrial OS=Arabidopsis thaliana GN=PHB1 PE=1 SV=1
FBP-VCS/WT-VCS	confident.up	0.654	0.00279706	2.83	0.003	3	1	inferred	---	----	F4K455	F4K455|F4K455_ARATH Ribosomal protein L7Ae/L30e/S12e/Gadd45 family protein OS=Arabidopsis thaliana GN=At5g20160 PE=4 SV=1
FBP-VCS/WT-VCS	confident.up	0.654	0.00288055	2.92	0.003	3	1	unresolved	---	----	P42760;P46422;Q9SRY5	P42760|GSTF6_ARATH Glutathione S-transferase F6 OS=Arabidopsis thaliana GN=GSTF6 PE=2 SV=2
FBP-VCS/WT-VCS	confident.up	0.656	0.00298457	3.02	0.003	3	1	unresolved	---	----	O80852;P42761	O80852|GSTF9_ARATH Glutathione S-transferase F9 OS=Arabidopsis thaliana GN=GSTF9 PE=1 SV=1
FBP-VCS/WT-VCS	confident.up	0.66	0.00275358	2.79	0.003	3	1	inferred	---	----	Q9SK22	Q9SK22|RS161_ARATH 40S ribosomal protein S16-1 OS=Arabidopsis thaliana GN=RPS16A PE=2 SV=1
FBP-VCS/WT-VCS	confident.up	0.669	0.00311285	3.15	0.003	3	1	inferred	---	----	P93031	P93031|GMD2_ARATH GDP-mannose 4,6 dehydratase 2 OS=Arabidopsis thaliana GN=MUR1 PE=1 SV=3
FBP-VCS/WT-VCS	confident.up	0.677	0.00329305	3.33	0.003	3	1	inferred	---	----	Q8LAK5	Q8LAK5|Q8LAK5_ARATH At4g30330 OS=Arabidopsis thaliana GN=At4g30330 PE=2 SV=1
FBP-VCS/WT-VCS	confident.up	0.678	0.00199998	2.02	0.003	3	2	inferred	---	----	Q8L5U0	Q8L5U0|CSN4_ARATH COP9 signalosome complex subunit 4 OS=Arabidopsis thaliana GN=CSN4 PE=1 SV=2
FBP-VCS/WT-VCS	confident.up	0.684	0.00309672	3.13	0.003	3	1	inferred	---	----	Q9SUL1	Q9SUL1|RD19C_ARATH Probable cysteine protease RD19C OS=Arabidopsis thaliana GN=RD19C PE=2 SV=1
FBP-VCS/WT-VCS	confident.up	0.685	0.00228913	2.32	0.003	3	1	inferred	---	----	Q9SGA6	Q9SGA6|RS191_ARATH 40S ribosomal protein S19-1 OS=Arabidopsis thaliana GN=RPS19A PE=2 SV=1
FBP-VCS/WT-VCS	confident.up	0.685	0.00267602	2.71	0.003	3	1	inferred	---	----	P60039	P60039|RL73_ARATH 60S ribosomal protein L7-3 OS=Arabidopsis thaliana GN=RPL7C PE=2 SV=1
FBP-VCS/WT-VCS	confident.up	0.686	0.00280878	2.84	0.003	3	1	inferred	---	----	rev_Q8GYK6	Q8GYK6|Q8GYK6_ARATH reversed Proline-rich family protein OS=Arabidopsis thaliana GN=At2g32840 PE=2 SV=1
FBP-VCS/WT-VCS	confident.up	0.688	0.00224703	2.27	0.003	3	1	inferred	---	----	Q42340	Q42340|RS163_ARATH 40S ribosomal protein S16-3 OS=Arabidopsis thaliana GN=RPS16C PE=2 SV=1
FBP-VCS/WT-VCS	confident.up	0.696	0.00272853	2.76	0.003	3	1	inferred	---	----	Q9CAX6	Q9CAX6|RS142_ARATH 40S ribosomal protein S14-2 OS=Arabidopsis thaliana GN=RPS14B PE=1 SV=1
FBP-VCS/WT-VCS	confident.up	0.712	0.00243035	2.46	0.003	3	1	inferred	---	----	P51420	P51420|RL313_ARATH 60S ribosomal protein L31-3 OS=Arabidopsis thaliana GN=RPL31C PE=3 SV=2
FBP-VCS/WT-VCS	confident.up	0.718	0.00248049	2.51	0.003	3	1	inferred	---	----	Q06738	Q06738|RD29A_ARATH Low-temperature-induced 78 kDa protein OS=Arabidopsis thaliana GN=RD29A PE=1 SV=2
FBP-VCS/WT-VCS	confident.up	0.719	0.00220928	2.24	0.003	3	1	inferred	---	----	rev_A0A1P8B0Q4	A0A1P8B0Q4|A0A1P8B0Q4_ARATH reversed Major facilitator superfamily protein OS=Arabidopsis thaliana GN=At2g16980 PE=4 SV=1
FBP-VCS/WT-VCS	confident.up	0.722	0.00227378	2.3	0.003	3	1	unresolved	---	----	Q39099;Q9XIW1	Q39099|XTH4_ARATH Xyloglucan endotransglucosylase/hydrolase protein 4 OS=Arabidopsis thaliana GN=XTH4 PE=1 SV=1
FBP-VCS/WT-VCS	confident.up	0.724	0.00223253	2.26	0.003	3	1	inferred	---	----	Q9SIH0	Q9SIH0|RS141_ARATH 40S ribosomal protein S14-1 OS=Arabidopsis thaliana GN=RPS14A PE=1 SV=1
FBP-VCS/WT-VCS	confident.up	0.734	0.00206519	2.09	0.003	3	1	inferred	---	----	Q9FFT1	Q9FFT1|Q9FFT1_ARATH RING/U-box superfamily protein OS=Arabidopsis thaliana GN=MBG8.26 PE=4 SV=1
FBP-VCS/WT-VCS	confident.up	0.734	0.00208789	2.11	0.003	3	1	unresolved	---	----	A0A1P8BA53;O81493	A0A1P8BA53|A0A1P8BA53_ARATH TRAF-like family protein OS=Arabidopsis thaliana GN=At5g26280 PE=4 SV=1
FBP-VCS/WT-VCS	confident.up	0.734	0.00240503	2.43	0.003	3	1	inferred	---	----	Q9SIU2	Q9SIU2|NCBP1_ARATH Nuclear cap-binding protein subunit 1 OS=Arabidopsis thaliana GN=ABH1 PE=1 SV=2
FBP-VCS/WT-VCS	confident.up	0.74	0.00205317	2.08	0.003	3	1	inferred	---	----	O49460	O49460|PHB1_ARATH Prohibitin-1, mitochondrial OS=Arabidopsis thaliana GN=PHB1 PE=1 SV=1
FBP-VCS/WT-VCS	confident.up	0.743	0.00231323	2.34	0.003	3	1	inferred	---	----	Q9FY64	Q9FY64|RS154_ARATH 40S ribosomal protein S15-4 OS=Arabidopsis thaliana GN=RPS15D PE=2 SV=1
FBP-VCS/WT-VCS	confident.up	0.744	0.00231704	2.34	0.003	3	1	inferred	---	----	F4I0B5	F4I0B5|F4I0B5_ARATH S-adenosyl-L-methionine-dependent methyltransferases superfamily protein OS=Arabidopsis thaliana GN=At1g55450 PE=4 SV=1
FBP-VCS/WT-VCS	confident.up	0.746	0.00238269	2.41	0.003	3	1	inferred	---	----	Q940B0	Q940B0|RL183_ARATH 60S ribosomal protein L18-3 OS=Arabidopsis thaliana GN=RPL18C PE=2 SV=1
FBP-VCS/WT-VCS	confident.up	0.752	0.00239997	2.43	0.003	3	1	inferred	---	----	Q70E96	Q70E96|AL3F1_ARATH Aldehyde dehydrogenase family 3 member F1 OS=Arabidopsis thaliana GN=ALDH3F1 PE=2 SV=2
FBP-VCS/WT-VCS	confident.up	0.756	0.00243587	2.47	0.003	3	1	inferred	---	----	Q9STM6	Q9STM6|GDL57_ARATH GDSL esterase/lipase At3g48460 OS=Arabidopsis thaliana GN=At3g48460 PE=2 SV=1
FBP-VCS/WT-VCS	confident.up	0.771	0.00208789	2.11	0.003	3	1	inferred	---	----	Q494P3	Q494P3|Q494P3_ARATH At3g17770 OS=Arabidopsis thaliana GN=At3g17770 PE=2 SV=1
FBP-VCS/WT-VCS	confident.up	0.778	0.00244869	2.48	0.003	3	1	unresolved	---	----	P28186;Q9SEH3	P28186|RAE1C_ARATH Ras-related protein RABE1c OS=Arabidopsis thaliana GN=RABE1C PE=1 SV=1
FBP-VCS/WT-VCS	confident.up	0.813	0.00206381	2.09	0.003	3	1	inferred	---	----	Q9T070	Q9T070|COX6A_ARATH Cytochrome c oxidase subunit 6a, mitochondrial OS=Arabidopsis thaliana GN=COX6A PE=3 SV=1
FBP-VCS/WT-VCS	confident.up	0.863	0.00332753	3.37	0.003	2	1	inferred	---	----	Q93ZE3	Q93ZE3|Q93ZE3_ARATH Arabinanase/levansucrase/invertase OS=Arabidopsis thaliana GN=At1g26761 PE=2 SV=1
FBP-VCS/WT-VCS	confident.up	0.913	0.00240503	2.43	0.003	2	1	inferred	---	----	Q9FFF4	Q9FFF4|ILVH1_ARATH Acetolactate synthase small subunit 1, chloroplastic OS=Arabidopsis thaliana GN=VAT1 PE=1 SV=1
FBP-VCS/WT-VCS	confident.up	1.173	9.9999e-06	0.01	0.003	3	25	inferred	---	----	Q9LV03	Q9LV03|GLUT1_ARATH Glutamate synthase 1 [NADH], chloroplastic OS=Arabidopsis thaliana GN=GLT1 PE=1 SV=2
FBP-VCS/WT-VCS	confident.up	1.262	0.0031147	3.15	0.003	1	1	inferred	---	----	Q8VZ74	Q8VZ74|ERA_ARATH GTPase ERA-like, chloroplastic OS=Arabidopsis thaliana GN=At5g66470 PE=2 SV=1
FBP-VCS/WT-VCS	confident.up	1.274	0.00301583	3.05	0.003	1	1	inferred	---	----	Q96270	Q96270|LEA7_ARATH Late embryogenesis abundant protein 7 OS=Arabidopsis thaliana GN=LEA7 PE=2 SV=1
FBP-VCS/WT-VCS	confident.down	-1.311	0.00422213	4.27	0.004	2	1	inferred	---	----	Q84VW0	Q84VW0|Q84VW0_ARATH At4g15930 OS=Arabidopsis thaliana GN=At4g15930 PE=1 SV=1
FBP-VCS/WT-VCS	confident.down	-0.653	0.00341065	3.45	0.004	3	1	inferred	---	----	Q9ZQ78	Q9ZQ78|Q9ZQ78_ARATH Uncharacterized protein At2g03420 OS=Arabidopsis thaliana GN=At2g03420 PE=2 SV=2
FBP-VCS/WT-VCS	confident.down	-0.652	0.00349085	3.53	0.004	3	1	inferred	---	----	O82263	O82263|O82263_ARATH At2g47960/T9J23.10 OS=Arabidopsis thaliana GN=At2g47960 PE=2 SV=2
FBP-VCS/WT-VCS	confident.down	-0.648	0.0033928	3.43	0.004	3	1	inferred	---	----	rev_Q8W4C8	Q8W4C8|ARL8C_ARATH reversed ADP-ribosylation factor-like protein 8c OS=Arabidopsis thaliana GN=ARL8C PE=2 SV=1
FBP-VCS/WT-VCS	confident.down	-0.63	0.00402033	4.07	0.004	3	1	inferred	---	----	Q75W54	Q75W54|EBM_ARATH Mannosylglycoprotein endo-beta-mannosidase OS=Arabidopsis thaliana GN=EBM PE=1 SV=3
FBP-VCS/WT-VCS	confident.down	-0.621	0.00367301	3.72	0.004	3	1	inferred	---	----	Q9SUI7	Q9SUI7|PSAH1_ARATH Photosystem I reaction center subunit VI-1, chloroplastic OS=Arabidopsis thaliana GN=PSAH1 PE=2 SV=1
FBP-VCS/WT-VCS	confident.down	-0.619	0.00367301	3.72	0.004	3	1	unresolved	---	----	Q9LYN2;Q9S756	Q9LYN2|FRI3_ARATH Ferritin-3, chloroplastic OS=Arabidopsis thaliana GN=FER3 PE=2 SV=1
FBP-VCS/WT-VCS	confident.down	-0.615	0.00436354	4.42	0.004	3	1	unresolved	---	----	Q940V1;Q9SJZ7	Q940V1|Q940V1_ARATH AT4g39960/T5J17_130 OS=Arabidopsis thaliana GN=DJA5 PE=2 SV=1
FBP-VCS/WT-VCS	confident.down	-0.608	0.00415208	4.2	0.004	3	1	inferred	---	----	O81488	O81488|ALFL4_ARATH PHD finger protein ALFIN-LIKE 4 OS=Arabidopsis thaliana GN=AL4 PE=1 SV=2
FBP-VCS/WT-VCS	confident.down	-0.608	0.00477488	4.83	0.004	3	1	inferred	---	----	Q9SKI3	Q9SKI3|Q9SKI3_ARATH Expressed protein OS=Arabidopsis thaliana GN=PSBX PE=1 SV=1
FBP-VCS/WT-VCS	confident.down	-0.605	0.00391829	3.97	0.004	3	1	inferred	---	----	Q8GSJ6	Q8GSJ6|LQY1_ARATH Protein disulfide-isomerase LQY1, chloroplastic OS=Arabidopsis thaliana GN=LQY1 PE=1 SV=1
FBP-VCS/WT-VCS	confident.down	-0.597	0.0039387	3.99	0.004	3	1	unresolved	---	----	O82399;Q9ZP05	O82399|MDHX1_ARATH Malate dehydrogenase 1, peroxisomal OS=Arabidopsis thaliana GN=PMDH1 PE=1 SV=1
FBP-VCS/WT-VCS	confident.down	-0.595	0.00426657	4.32	0.004	3	1	inferred	---	----	rev_Q84VX5	Q84VX5|Q84VX5_ARATH reversed At4g02100 OS=Arabidopsis thaliana GN=At4g02100 PE=2 SV=1
FBP-VCS/WT-VCS	confident.down	-0.586	0.00362257	3.67	0.004	3	1	unresolved	---	----	P25819;Q42547;Q96528	P25819|CATA2_ARATH Catalase-2 OS=Arabidopsis thaliana GN=CAT2 PE=1 SV=3
FBP-VCS/WT-VCS	confident.down	-0.584	0.00402075	4.07	0.004	3	1	inferred	---	----	Q9FGJ3	Q9FGJ3|NFYB2_ARATH Nuclear transcription factor Y subunit B-2 OS=Arabidopsis thaliana GN=NFYB2 PE=1 SV=1
FBP-VCS/WT-VCS	confident.down	-0.583	0.00463403	4.69	0.004	3	1	inferred	---	----	Q9FI13	Q9FI13|RPI4_ARATH Probable ribose-5-phosphate isomerase 4, chloroplastic OS=Arabidopsis thaliana GN=RPI4 PE=2 SV=1
FBP-VCS/WT-VCS	confident.down	-0.581	0.00404158	4.09	0.004	3	1	inferred	---	----	Q93W03	Q93W03|Q93W03_ARATH AT3g56130/F18O21_90 OS=Arabidopsis thaliana GN=At3g56130 PE=2 SV=1
FBP-VCS/WT-VCS	confident.down	-0.577	0.00461894	4.67	0.004	3	1	inferred	---	----	A0A1P8BEU1	A0A1P8BEU1|A0A1P8BEU1_ARATH Tagatose-6-phosphate ketose/aldose isomerase, putative (Mog1/PsbP/DUF1795-like photosystem II reaction center PsbP family protein) OS=Arabidopsis thaliana GN=At5g27390 PE=4 SV=1
FBP-VCS/WT-VCS	confident.down	-0.572	0.00406374	4.11	0.004	3	1	inferred	---	----	Q6NPF9	Q6NPF9|TRXY1_ARATH Thioredoxin Y1, chloroplastic OS=Arabidopsis thaliana GN=At1g76760 PE=2 SV=1
FBP-VCS/WT-VCS	confident.down	-0.567	0.00448827	4.54	0.004	3	1	unresolved	---	----	P37702;Q9C5C2	P37702|BGL38_ARATH Myrosinase 1 OS=Arabidopsis thaliana GN=TGG1 PE=1 SV=1
FBP-VCS/WT-VCS	confident.down	-0.539	0.00465842	4.71	0.004	3	1	inferred	---	----	Q949R9	Q949R9|MPC1_ARATH Mitochondrial pyruvate carrier 1 OS=Arabidopsis thaliana GN=MPC1 PE=3 SV=1
FBP-VCS/WT-VCS	confident.down	-0.445	0.00412757	4.18	0.004	3	2	inferred	---	----	Q8VZ31	Q8VZ31|Q8VZ31_ARATH Tetratricopeptide repeat (TPR)-like superfamily protein OS=Arabidopsis thaliana GN=TPR4 PE=1 SV=1
FBP-VCS/WT-VCS	confident.down	-0.44	0.00468281	4.74	0.004	3	2	unresolved	---	----	F4IT21;Q9M1Y7	F4IT21|F4IT21_ARATH Uncharacterized protein OS=Arabidopsis thaliana GN=At2g43945 PE=4 SV=1
FBP-VCS/WT-VCS	confident.down	-0.422	0.00341065	3.45	0.004	3	2	inferred	---	----	Q93YW8	Q93YW8|GDL65_ARATH GDSL esterase/lipase At4g18970 OS=Arabidopsis thaliana GN=At4g18970 PE=2 SV=1
FBP-VCS/WT-VCS	confident.down	-0.422	0.00419556	4.25	0.004	3	2	unresolved	---	----	P0DH95;P0DH97	P0DH95|CALM1_ARATH Calmodulin-1 OS=Arabidopsis thaliana GN=CAM1 PE=1 SV=1
FBP-VCS/WT-VCS	confident.down	-0.402	0.00431102	4.36	0.004	3	2	inferred	---	----	Q84WM9	Q84WM9|EF1B1_ARATH Elongation factor 1-beta 1 OS=Arabidopsis thaliana GN=At5g12110 PE=2 SV=2
FBP-VCS/WT-VCS	confident.down	-0.382	0.00387747	3.92	0.004	3	4	inferred	---	----	Q8VZ68	Q8VZ68|Q8VZ68_ARATH Is a member of the PF|00364 Biotin-requiring enzymes family OS=Arabidopsis thaliana GN=At1g52670 PE=2 SV=1
FBP-VCS/WT-VCS	confident.down	-0.364	0.00428879	4.34	0.004	3	3	inferred	---	----	Q06611	Q06611|PIP12_ARATH Aquaporin PIP1-2 OS=Arabidopsis thaliana GN=PIP1-2 PE=1 SV=1
FBP-VCS/WT-VCS	confident.down	-0.35	0.00353697	3.58	0.004	3	3	inferred	---	----	P56779	P56779|PSBE_ARATH Cytochrome b559 subunit alpha OS=Arabidopsis thaliana GN=psbE PE=1 SV=4
FBP-VCS/WT-VCS	confident.down	-0.331	0.00367301	3.72	0.004	3	3	unresolved	---	----	Q06588;Q41931	Q06588|ACCO4_ARATH 1-aminocyclopropane-1-carboxylate oxidase 4 OS=Arabidopsis thaliana GN=ACO4 PE=1 SV=2
FBP-VCS/WT-VCS	confident.down	-0.325	0.00357401	3.62	0.004	3	3	inferred	---	----	Q42533	Q42533|BCCP1_ARATH Biotin carboxyl carrier protein of acetyl-CoA carboxylase 1, chloroplastic OS=Arabidopsis thaliana GN=BCCP1 PE=1 SV=2
FBP-VCS/WT-VCS	confident.down	-0.315	0.00395825	4.01	0.004	3	3	inferred	---	----	Q39142	Q39142|Q39142_ARATH Chlorophyll a-b binding protein, chloroplastic OS=Arabidopsis thaliana GN=Lhb1B1 PE=1 SV=1
FBP-VCS/WT-VCS	confident.down	-0.271	0.0042173	4.27	0.004	3	5	inferred	---	----	P51412	P51412|RK21_ARATH 50S ribosomal protein L21, chloroplastic OS=Arabidopsis thaliana GN=RPL21 PE=2 SV=1
FBP-VCS/WT-VCS	confident.down	-0.267	0.0039387	3.99	0.004	3	5	inferred	---	----	P56792	P56792|RK14_ARATH 50S ribosomal protein L14, chloroplastic OS=Arabidopsis thaliana GN=rpl14 PE=3 SV=1
FBP-VCS/WT-VCS	confident.down	-0.266	0.00402075	4.07	0.004	3	4	inferred	---	----	Q9FF98	Q9FF98|ML3_ARATH MD-2-related lipid-recognition protein 3 OS=Arabidopsis thaliana GN=ML3 PE=1 SV=1
FBP-VCS/WT-VCS	confident.down	-0.263	0.00367301	3.72	0.004	3	6	inferred	---	----	Q9FVR6	Q9FVR6|Y1222_ARATH Uncharacterized protein At1g32220, chloroplastic OS=Arabidopsis thaliana GN=At1g32220 PE=1 SV=1
FBP-VCS/WT-VCS	confident.down	-0.257	0.00342099	3.46	0.004	3	6	inferred	---	----	P94072	P94072|GL33_ARATH Germin-like protein subfamily 3 member 3 OS=Arabidopsis thaliana GN=GER3 PE=1 SV=1
FBP-VCS/WT-VCS	confident.down	-0.256	0.0047072	4.76	0.004	3	6	inferred	---	----	Q9M158	Q9M158|STR4_ARATH Rhodanese-like domain-containing protein 4, chloroplastic OS=Arabidopsis thaliana GN=STR4 PE=1 SV=2
FBP-VCS/WT-VCS	confident.down	-0.253	0.00479988	4.86	0.004	3	5	inferred	---	----	Q9LR44	Q9LR44|U75B1_ARATH UDP-glycosyltransferase 75B1 OS=Arabidopsis thaliana GN=UGT75B1 PE=1 SV=1
FBP-VCS/WT-VCS	confident.down	-0.239	0.00413034	4.18	0.004	3	8	inferred	---	----	O65502	O65502|O65502_ARATH AT4g35250/F23E12_190 OS=Arabidopsis thaliana GN=HCF244 PE=1 SV=1
FBP-VCS/WT-VCS	confident.down	-0.238	0.00474988	4.81	0.004	3	6	inferred	---	----	Q8L770	Q8L770|CLPR3_ARATH ATP-dependent Clp protease proteolytic subunit-related protein 3, chloroplastic OS=Arabidopsis thaliana GN=CLPR3 PE=1 SV=1
FBP-VCS/WT-VCS	confident.down	-0.233	0.00391829	3.97	0.004	3	5	inferred	---	----	Q9C5D0	Q9C5D0|CBSX2_ARATH CBS domain-containing protein CBSX2, chloroplastic OS=Arabidopsis thaliana GN=CBSX2 PE=1 SV=1
FBP-VCS/WT-VCS	confident.down	-0.231	0.00345448	3.5	0.004	3	6	inferred	---	----	Q9FLX7	Q9FLX7|NDUA5_ARATH Probable NADH dehydrogenase [ubiquinone] 1 alpha subcomplex subunit 5, mitochondrial OS=Arabidopsis thaliana GN=At5g52840 PE=1 SV=1
FBP-VCS/WT-VCS	confident.down	-0.227	0.00463403	4.69	0.004	3	6	inferred	---	----	F4JRN8	F4JRN8|F4JRN8_ARATH NAD(P)-binding Rossmann-fold superfamily protein OS=Arabidopsis thaliana GN=At4g18810 PE=4 SV=1
FBP-VCS/WT-VCS	confident.down	-0.223	0.00454751	4.6	0.004	3	6	inferred	---	----	Q8H0V3	Q8H0V3|LGUL_ARATH Lactoylglutathione lyase OS=Arabidopsis thaliana GN=At1g08110 PE=2 SV=1
FBP-VCS/WT-VCS	confident.down	-0.22	0.00431102	4.36	0.004	3	6	inferred	---	----	Q9S7L9	Q9S7L9|CX6B1_ARATH Cytochrome c oxidase subunit 6b-1 OS=Arabidopsis thaliana GN=COX6B-1 PE=1 SV=1
FBP-VCS/WT-VCS	confident.down	-0.201	0.00487167	4.93	0.004	3	8	inferred	---	----	Q94JX9	Q94JX9|NACA2_ARATH Nascent polypeptide-associated complex subunit alpha-like protein 2 OS=Arabidopsis thaliana GN=At3g49470 PE=2 SV=2
FBP-VCS/WT-VCS	confident.down	-0.189	0.00457132	4.63	0.004	3	9	inferred	---	----	Q9ZVL6	Q9ZVL6|U603_ARATH UPF0603 protein At1g54780, chloroplastic OS=Arabidopsis thaliana GN=At1g54780 PE=1 SV=1
FBP-VCS/WT-VCS	confident.down	-0.175	0.00358484	3.63	0.004	3	9	unresolved	---	----	P16127;Q5XF33	P16127|CHLI1_ARATH Magnesium-chelatase subunit ChlI-1, chloroplastic OS=Arabidopsis thaliana GN=CHLI1 PE=1 SV=1
FBP-VCS/WT-VCS	confident.down	-0.17	0.00358484	3.63	0.004	3	11	inferred	---	----	P10795	P10795|RBS1A_ARATH Ribulose bisphosphate carboxylase small chain 1A, chloroplastic OS=Arabidopsis thaliana GN=RBCS-1A PE=1 SV=2
FBP-VCS/WT-VCS	confident.down	-0.169	0.00340345	3.44	0.004	3	11	inferred	---	----	P16127	P16127|CHLI1_ARATH Magnesium-chelatase subunit ChlI-1, chloroplastic OS=Arabidopsis thaliana GN=CHLI1 PE=1 SV=1
FBP-VCS/WT-VCS	confident.down	-0.131	0.00391829	3.97	0.004	3	19	inferred	---	----	Q43316	Q43316|HEM3_ARATH Porphobilinogen deaminase, chloroplastic OS=Arabidopsis thaliana GN=HEMC PE=1 SV=1
FBP-VCS/WT-VCS	confident.up	0.142	0.00389788	3.94	0.004	3	16	inferred	---	----	O22886	O22886|DCUP2_ARATH Uroporphyrinogen decarboxylase 2, chloroplastic OS=Arabidopsis thaliana GN=HEME2 PE=2 SV=1
FBP-VCS/WT-VCS	confident.up	0.167	0.00424435	4.3	0.004	3	16	inferred	---	----	Q9SUR6	Q9SUR6|CORI3_ARATH Cystine lyase CORI3 OS=Arabidopsis thaliana GN=CORI3 PE=1 SV=1
FBP-VCS/WT-VCS	confident.up	0.173	0.00446501	4.52	0.004	3	12	inferred	---	----	Q9SEI2	Q9SEI2|PS6AA_ARATH 26S proteasome regulatory subunit 6A homolog A OS=Arabidopsis thaliana GN=RPT5A PE=1 SV=1
FBP-VCS/WT-VCS	confident.up	0.182	0.00397951	4.03	0.004	3	10	inferred	---	----	P37107	P37107|SR54C_ARATH Signal recognition particle 54 kDa protein, chloroplastic OS=Arabidopsis thaliana GN=FFC PE=1 SV=1
FBP-VCS/WT-VCS	confident.up	0.199	0.00453478	4.59	0.004	3	7	inferred	---	----	Q9FNE2	Q9FNE2|GRXC2_ARATH Glutaredoxin-C2 OS=Arabidopsis thaliana GN=GRXC2 PE=3 SV=1
FBP-VCS/WT-VCS	confident.up	0.219	0.00389992	3.95	0.004	3	6	inferred	---	----	P34066	P34066|PSA1A_ARATH Proteasome subunit alpha type-1-A OS=Arabidopsis thaliana GN=PAF1 PE=1 SV=3
FBP-VCS/WT-VCS	confident.up	0.219	0.00440899	4.46	0.004	3	7	inferred	---	----	Q8L611	Q8L611|SC31B_ARATH Protein transport protein SEC31 homolog B OS=Arabidopsis thaliana GN=SEC31B PE=1 SV=1
FBP-VCS/WT-VCS	confident.up	0.221	0.00475598	4.81	0.004	3	8	inferred	---	----	Q9FJD4	Q9FJD4|IMB1_ARATH Importin subunit beta-1 OS=Arabidopsis thaliana GN=KPNB1 PE=1 SV=1
FBP-VCS/WT-VCS	confident.up	0.246	0.00360371	3.65	0.004	3	6	inferred	---	----	Q93VB0	Q93VB0|Q93VB0_ARATH Nucleic acid-binding, OB-fold-like protein OS=Arabidopsis thaliana GN=At2g40660 PE=2 SV=1
FBP-VCS/WT-VCS	confident.up	0.258	0.00353697	3.58	0.004	3	7	inferred	---	----	Q8RW90	Q8RW90|FAH_ARATH Fumarylacetoacetase OS=Arabidopsis thaliana GN=FAH PE=1 SV=1
FBP-VCS/WT-VCS	confident.up	0.26	0.00389788	3.94	0.004	3	5	inferred	---	----	Q94F20	Q94F20|Q94F20_ARATH At5g25460 OS=Arabidopsis thaliana GN=DGR2 PE=2 SV=1
FBP-VCS/WT-VCS	confident.up	0.26	0.00404247	4.09	0.004	3	7	inferred	---	----	Q56XG6	Q56XG6|RH15_ARATH DEAD-box ATP-dependent RNA helicase 15 OS=Arabidopsis thaliana GN=RH15 PE=1 SV=3
FBP-VCS/WT-VCS	confident.up	0.269	0.00436354	4.42	0.004	3	4	inferred	---	----	O23016	O23016|KCAB_ARATH Probable voltage-gated potassium channel subunit beta OS=Arabidopsis thaliana GN=KAB1 PE=1 SV=1
FBP-VCS/WT-VCS	confident.up	0.277	0.00428252	4.33	0.004	3	3	unresolved	---	----	P30184;Q944P7	P30184|AMPL1_ARATH Leucine aminopeptidase 1 OS=Arabidopsis thaliana GN=LAP1 PE=1 SV=1
FBP-VCS/WT-VCS	confident.up	0.286	0.00354539	3.59	0.004	3	5	inferred	---	----	O22832	O22832|STAD7_ARATH Stearoyl-[acyl-carrier-protein] 9-desaturase 7, chloroplastic OS=Arabidopsis thaliana GN=FAB2 PE=1 SV=1
FBP-VCS/WT-VCS	confident.up	0.294	0.00376463	3.81	0.004	3	6	inferred	---	----	Q9ZPI5	Q9ZPI5|MFP2_ARATH Peroxisomal fatty acid beta-oxidation multifunctional protein MFP2 OS=Arabidopsis thaliana GN=MFP2 PE=1 SV=1
FBP-VCS/WT-VCS	confident.up	0.298	0.00448827	4.54	0.004	3	4	inferred	---	----	Q9LPR4	Q9LPR4|LEU11_ARATH 2-isopropylmalate synthase 1, chloroplastic OS=Arabidopsis thaliana GN=IPMS1 PE=1 SV=2
FBP-VCS/WT-VCS	confident.up	0.303	0.00391829	3.97	0.004	3	6	inferred	---	----	Q43349	Q43349|CP29A_ARATH 29 kDa ribonucleoprotein, chloroplastic OS=Arabidopsis thaliana GN=CP29A PE=2 SV=2
FBP-VCS/WT-VCS	confident.up	0.303	0.00408325	4.13	0.004	3	2	unresolved	---	----	P42643;P46077;Q01525	P42643|14331_ARATH 14-3-3-like protein GF14 chi OS=Arabidopsis thaliana GN=GRF1 PE=1 SV=3
FBP-VCS/WT-VCS	confident.up	0.307	0.00371147	3.76	0.004	3	3	inferred	---	----	Q9ZUX4	Q9ZUX4|UMP2_ARATH Uncharacterized protein At2g27730, mitochondrial OS=Arabidopsis thaliana GN=At2g27730 PE=1 SV=1
FBP-VCS/WT-VCS	confident.up	0.308	0.00367301	3.72	0.004	3	4	inferred	---	----	Q9SGZ5	Q9SGZ5|BXL7_ARATH Probable beta-D-xylosidase 7 OS=Arabidopsis thaliana GN=BXL7 PE=2 SV=2
FBP-VCS/WT-VCS	confident.up	0.309	0.00397908	4.03	0.004	3	4	inferred	---	----	Q9SW96	Q9SW96|SYNC1_ARATH Asparagine--tRNA ligase, cytoplasmic 1 OS=Arabidopsis thaliana GN=SYNC1 PE=1 SV=1
FBP-VCS/WT-VCS	confident.up	0.31	0.00468281	4.74	0.004	3	3	inferred	---	----	Q9LNU4	Q9LNU4|PSD3A_ARATH 26S proteasome non-ATPase regulatory subunit 3 homolog A OS=Arabidopsis thaliana GN=RPN3A PE=1 SV=3
FBP-VCS/WT-VCS	confident.up	0.315	0.00350903	3.55	0.004	3	5	inferred	---	----	Q9LTF2	Q9LTF2|RS103_ARATH 40S ribosomal protein S10-3 OS=Arabidopsis thaliana GN=RPS10C PE=2 SV=2
FBP-VCS/WT-VCS	confident.up	0.317	0.00448827	4.54	0.004	3	4	inferred	---	----	O64530	O64530|STR1_ARATH Thiosulfate/3-mercaptopyruvate sulfurtransferase 1, mitochondrial OS=Arabidopsis thaliana GN=STR1 PE=1 SV=1
FBP-VCS/WT-VCS	confident.up	0.322	0.00358484	3.63	0.004	3	4	inferred	---	----	Q8LCE1	Q8LCE1|GLN12_ARATH Glutamine synthetase cytosolic isozyme 1-2 OS=Arabidopsis thaliana GN=GLN1-2 PE=1 SV=2
FBP-VCS/WT-VCS	confident.up	0.33	0.0033928	3.43	0.004	3	3	unresolved	---	----	O24616;P30186	O24616|PSA7B_ARATH Proteasome subunit alpha type-7-B OS=Arabidopsis thaliana GN=PAD2 PE=1 SV=2
FBP-VCS/WT-VCS	confident.up	0.336	0.0041063	4.16	0.004	3	3	inferred	---	----	P68209	P68209|SUCA1_ARATH Succinate--CoA ligase [ADP-forming] subunit alpha-1, mitochondrial OS=Arabidopsis thaliana GN=At5g08300 PE=1 SV=1
FBP-VCS/WT-VCS	confident.up	0.349	0.00431102	4.36	0.004	3	3	inferred	---	----	Q94BQ2	Q94BQ2|PRS8B_ARATH 26S proteasome regulatory subunit 8 homolog B OS=Arabidopsis thaliana GN=RPT6B PE=1 SV=1
FBP-VCS/WT-VCS	confident.up	0.351	0.00346422	3.51	0.004	3	4	unresolved	---	----	Q9C4Z6;Q9LV28	Q9C4Z6|GPLPB_ARATH Receptor for activated C kinase 1B OS=Arabidopsis thaliana GN=RACK1B PE=1 SV=1
FBP-VCS/WT-VCS	confident.up	0.357	0.00387747	3.92	0.004	3	3	inferred	---	----	Q84W56	Q84W56|Q84W56_ARATH RNA-metabolising metallo-beta-lactamase family protein OS=Arabidopsis thaliana GN=emb2746 PE=1 SV=1
FBP-VCS/WT-VCS	confident.up	0.358	0.00347266	3.51	0.004	3	3	inferred	---	----	O50039	O50039|OTC_ARATH Ornithine carbamoyltransferase, chloroplastic OS=Arabidopsis thaliana GN=OTC PE=1 SV=2
FBP-VCS/WT-VCS	confident.up	0.374	0.00468281	4.74	0.004	3	3	inferred	---	----	Q96254	Q96254|GDI1_ARATH Guanosine nucleotide diphosphate dissociation inhibitor 1 OS=Arabidopsis thaliana GN=GDI1 PE=1 SV=1
FBP-VCS/WT-VCS	confident.up	0.384	0.00465842	4.71	0.004	3	2	unresolved	---	----	Q9FYA6;Q9M401	Q9FYA6|BCAT5_ARATH Branched-chain-amino-acid aminotransferase 5, chloroplastic OS=Arabidopsis thaliana GN=BCAT5 PE=1 SV=1
FBP-VCS/WT-VCS	confident.up	0.399	0.00345448	3.5	0.004	3	3	inferred	---	----	Q9FZA2	Q9FZA2|AGP31_ARATH Non-classical arabinogalactan protein 31 OS=Arabidopsis thaliana GN=AGP31 PE=1 SV=1
FBP-VCS/WT-VCS	confident.up	0.403	0.00354539	3.59	0.004	3	2	inferred	---	----	Q93XX8	Q93XX8|NOP10_ARATH H/ACA ribonucleoprotein complex subunit 3-like protein OS=Arabidopsis thaliana GN=At2g20490 PE=3 SV=2
FBP-VCS/WT-VCS	confident.up	0.407	0.00457132	4.63	0.004	3	2	inferred	---	----	P43291	P43291|SRK2A_ARATH Serine/threonine-protein kinase SRK2A OS=Arabidopsis thaliana GN=SRK2A PE=1 SV=1
FBP-VCS/WT-VCS	confident.up	0.407	0.00477488	4.83	0.004	3	2	inferred	---	----	Q93ZV8	Q93ZV8|Q93ZV8_ARATH RNI-like superfamily protein OS=Arabidopsis thaliana GN=emb2004 PE=2 SV=1
FBP-VCS/WT-VCS	confident.up	0.407	0.00478037	4.84	0.004	3	2	unresolved	---	----	P24636;P29517	P24636|TBB4_ARATH Tubulin beta-4 chain OS=Arabidopsis thaliana GN=TUBB4 PE=2 SV=2
FBP-VCS/WT-VCS	confident.up	0.41	0.00351845	3.56	0.004	3	3	inferred	---	----	A0A1P8BG25	A0A1P8BG25|A0A1P8BG25_ARATH Glycosyl hydrolase family protein OS=Arabidopsis thaliana GN=At5g20950 PE=1 SV=1
FBP-VCS/WT-VCS	confident.up	0.416	0.00443172	4.48	0.004	3	2	inferred	---	----	P49637	P49637|R27A3_ARATH 60S ribosomal protein L27a-3 OS=Arabidopsis thaliana GN=RPL27AC PE=2 SV=2
FBP-VCS/WT-VCS	confident.up	0.417	0.00381992	3.87	0.004	3	2	inferred	---	----	P53780	P53780|METC_ARATH Cystathionine beta-lyase, chloroplastic OS=Arabidopsis thaliana GN=At3g57050 PE=1 SV=1
FBP-VCS/WT-VCS	confident.up	0.432	0.00406374	4.11	0.004	3	2	inferred	---	----	O23676	O23676|MGN_ARATH Protein mago nashi homolog OS=Arabidopsis thaliana GN=MAGO PE=1 SV=1
FBP-VCS/WT-VCS	confident.up	0.436	0.0045237	4.58	0.004	3	2	inferred	---	----	Q9FMN4	Q9FMN4|TCLOT_ARATH Thioredoxin-like protein Clot OS=Arabidopsis thaliana GN=At5g42850 PE=2 SV=1
FBP-VCS/WT-VCS	confident.up	0.465	0.00379992	3.85	0.004	3	2	inferred	---	----	P51418	P51418|R18A2_ARATH 60S ribosomal protein L18a-2 OS=Arabidopsis thaliana GN=RPL18AB PE=1 SV=2
FBP-VCS/WT-VCS	confident.up	0.47	0.0045237	4.58	0.004	3	2	inferred	---	----	Q8H1Y0	Q8H1Y0|ODPA2_ARATH Pyruvate dehydrogenase E1 component subunit alpha-2, mitochondrial OS=Arabidopsis thaliana GN=IAR4 PE=1 SV=2
FBP-VCS/WT-VCS	confident.up	0.475	0.00345448	3.5	0.004	3	2	inferred	---	----	Q7DLR9	Q7DLR9|PSB4_ARATH Proteasome subunit beta type-4 OS=Arabidopsis thaliana GN=PBG1 PE=1 SV=2
FBP-VCS/WT-VCS	confident.up	0.481	0.00345448	3.5	0.004	3	2	inferred	---	----	Q9FM97	Q9FM97|Q9FM97_ARATH Pyruvate kinase OS=Arabidopsis thaliana GN=MCD7.8 PE=2 SV=1
FBP-VCS/WT-VCS	confident.up	0.488	0.00364144	3.69	0.004	3	1	unresolved	---	----	Q9SE50;Q9SR37	Q9SE50|BGL18_ARATH Beta-D-glucopyranosyl abscisate beta-glucosidase OS=Arabidopsis thaliana GN=BGLU18 PE=1 SV=2
FBP-VCS/WT-VCS	confident.up	0.503	0.0045237	4.58	0.004	3	2	inferred	---	----	Q9M885	Q9M885|RS72_ARATH 40S ribosomal protein S7-2 OS=Arabidopsis thaliana GN=RPS7B PE=2 SV=1
FBP-VCS/WT-VCS	confident.up	0.563	0.00455803	4.61	0.004	3	1	inferred	---	----	Q9FZ48	Q9FZ48|UBC36_ARATH Ubiquitin-conjugating enzyme E2 36 OS=Arabidopsis thaliana GN=UBC36 PE=1 SV=1
FBP-VCS/WT-VCS	confident.up	0.563	0.00475598	4.81	0.004	3	1	unresolved	---	----	P29402;Q38798	P29402|CALX1_ARATH Calnexin homolog 1 OS=Arabidopsis thaliana GN=CNX1 PE=1 SV=1
FBP-VCS/WT-VCS	confident.up	0.565	0.00385992	3.91	0.004	3	1	unresolved	---	----	P23686;Q9LUT2	P23686|METK1_ARATH S-adenosylmethionine synthase 1 OS=Arabidopsis thaliana GN=SAM1 PE=1 SV=2
FBP-VCS/WT-VCS	confident.up	0.566	0.00477488	4.83	0.004	3	1	inferred	---	----	Q8VZT0	Q8VZT0|NLAL1_ARATH Putative H/ACA ribonucleoprotein complex subunit 1-like protein 1 OS=Arabidopsis thaliana GN=At3g03920 PE=2 SV=1
FBP-VCS/WT-VCS	confident.up	0.569	0.00415208	4.2	0.004	3	1	unresolved	---	----	P60039;P60040	P60039|RL73_ARATH 60S ribosomal protein L7-3 OS=Arabidopsis thaliana GN=RPL7C PE=2 SV=1
FBP-VCS/WT-VCS	confident.up	0.572	0.00415208	4.2	0.004	3	1	inferred	---	----	Q9LZK5	Q9LZK5|DNJ19_ARATH DnaJ protein ERDJ3B OS=Arabidopsis thaliana GN=ERDJ3B PE=1 SV=1
FBP-VCS/WT-VCS	confident.up	0.572	0.00457132	4.63	0.004	3	1	inferred	---	----	Q9LZI4	Q9LZI4|Q9LZI4_ARATH At3g62810 OS=Arabidopsis thaliana GN=F26K9_240 PE=2 SV=1
FBP-VCS/WT-VCS	confident.up	0.574	0.00451152	4.57	0.004	3	1	inferred	---	----	Q9M5J9	Q9M5J9|PGIP1_ARATH Polygalacturonase inhibitor 1 OS=Arabidopsis thaliana GN=PGIP1 PE=1 SV=1
FBP-VCS/WT-VCS	confident.up	0.576	0.00479988	4.86	0.004	3	1	inferred	---	----	A8MQW3	A8MQW3|A8MQW3_ARATH AT2G21270 protein OS=Arabidopsis thaliana GN=UFD1 PE=2 SV=1
FBP-VCS/WT-VCS	confident.up	0.578	0.00422213	4.27	0.004	3	1	inferred	---	----	Q9FL69	Q9FL69|AGD5_ARATH Probable ADP-ribosylation factor GTPase-activating protein AGD5 OS=Arabidopsis thaliana GN=AGD5 PE=1 SV=1
FBP-VCS/WT-VCS	confident.up	0.583	0.00446501	4.52	0.004	3	1	inferred	---	----	Q9FJ62	Q9FJ62|GPDL4_ARATH Glycerophosphodiester phosphodiesterase GDPDL4 OS=Arabidopsis thaliana GN=GDPDL4 PE=1 SV=1
FBP-VCS/WT-VCS	confident.up	0.587	0.00389788	3.94	0.004	3	1	inferred	---	----	Q9C9C9	Q9C9C9|SOT18_ARATH Cytosolic sulfotransferase 18 OS=Arabidopsis thaliana GN=SOT18 PE=1 SV=1
FBP-VCS/WT-VCS	confident.up	0.591	0.00444176	4.5	0.004	3	1	inferred	---	----	Q9CAI1	Q9CAI1|DRG2_ARATH Developmentally-regulated G-protein 2 OS=Arabidopsis thaliana GN=DRG2 PE=2 SV=1
FBP-VCS/WT-VCS	confident.up	0.592	0.00457132	4.63	0.004	3	1	inferred	---	----	Q8LEU3	Q8LEU3|NOL_ARATH Chlorophyll(ide) b reductase NOL, chloroplastic OS=Arabidopsis thaliana GN=NOL PE=1 SV=1
FBP-VCS/WT-VCS	confident.up	0.598	0.00422213	4.27	0.004	3	1	inferred	---	----	Q9CAP8	Q9CAP8|LACS9_ARATH Long chain acyl-CoA synthetase 9, chloroplastic OS=Arabidopsis thaliana GN=LACS9 PE=1 SV=1
FBP-VCS/WT-VCS	confident.up	0.602	0.00395825	4.01	0.004	3	1	inferred	---	----	Q39247	Q39247|2ABB_ARATH Serine/threonine protein phosphatase 2A 55 kDa regulatory subunit B beta isoform OS=Arabidopsis thaliana GN=PP2AB2 PE=1 SV=1
FBP-VCS/WT-VCS	confident.up	0.61	0.00419556	4.25	0.004	3	1	inferred	---	----	Q9FN05	Q9FN05|PSL5_ARATH Probable glucan 1,3-alpha-glucosidase OS=Arabidopsis thaliana GN=PSL5 PE=1 SV=1
FBP-VCS/WT-VCS	confident.up	0.617	0.00424435	4.3	0.004	3	1	inferred	---	----	Q9XIF8	Q9XIF8|GSTUG_ARATH Glutathione S-transferase U16 OS=Arabidopsis thaliana GN=GSTU16 PE=2 SV=1
FBP-VCS/WT-VCS	confident.up	0.617	0.00448827	4.54	0.004	3	1	inferred	---	----	Q8VZC9	Q8VZC9|VPS25_ARATH Vacuolar protein sorting-associated protein 25 OS=Arabidopsis thaliana GN=VPS25 PE=1 SV=1
FBP-VCS/WT-VCS	confident.up	0.618	0.00383992	3.89	0.004	3	1	inferred	---	----	Q9SS17	Q9SS17|RS241_ARATH 40S ribosomal protein S24-1 OS=Arabidopsis thaliana GN=RPS24A PE=2 SV=1
FBP-VCS/WT-VCS	confident.up	0.623	0.00360371	3.65	0.004	3	1	inferred	---	----	O80626	O80626|RL352_ARATH 60S ribosomal protein L35-2 OS=Arabidopsis thaliana GN=RPL35B PE=2 SV=1
FBP-VCS/WT-VCS	confident.up	0.626	0.00404247	4.09	0.004	3	1	inferred	---	----	O24658	O24658|CHI59_ARATH Endochitinase At2g43590 OS=Arabidopsis thaliana GN=At2g43590 PE=2 SV=1
FBP-VCS/WT-VCS	confident.up	0.634	0.00350903	3.55	0.004	3	1	inferred	---	----	Q8VX13	Q8VX13|PDI13_ARATH Protein disulfide isomerase-like 1-3 OS=Arabidopsis thaliana GN=PDIL1-3 PE=2 SV=1
FBP-VCS/WT-VCS	confident.up	0.643	0.00354539	3.59	0.004	3	1	inferred	---	----	Q41969	Q41969|IF2B_ARATH Eukaryotic translation initiation factor 2 subunit beta OS=Arabidopsis thaliana GN=EIF2B PE=1 SV=3
FBP-VCS/WT-VCS	confident.up	0.994	0.00484988	4.91	0.004	3	1	inferred	---	----	O78310	O78310|SODC2_ARATH Superoxide dismutase [Cu-Zn] 2, chloroplastic OS=Arabidopsis thaliana GN=CSD2 PE=1 SV=2
FBP-VCS/WT-VCS	confident.up	1.101	0.00489731	4.96	0.004	1	1	inferred	---	----	Q9SRX5	Q9SRX5|Q9SRX5_ARATH F22D16.19 protein OS=Arabidopsis thaliana GN=F22D16.19 PE=2 SV=1
FBP-VCS/WT-VCS	confident.up	1.199	0.00353697	3.58	0.004	1	1	inferred	---	----	rev_Q9SYP1	Q9SYP1|DEXHC_ARATH reversed DExH-box ATP-dependent RNA helicase DExH12 OS=Arabidopsis thaliana GN=BRR2A PE=1 SV=1
FBP-VCS/WT-VCS	confident.down	-1.472	9.9999e-06	0.01	0.005	3	7	inferred	---	----	Q9SD66	Q9SD66|Q9SD66_ARATH Thylakoid soluble phosphoprotein OS=Arabidopsis thaliana GN=F13I12.120 PE=1 SV=1
FBP-VCS/WT-VCS	confident.down	-0.957	0.00581801	5.89	0.005	3	1	unresolved	---	----	Q3E902;Q9M337	Q3E902|RS212_ARATH 40S ribosomal protein S21-2 OS=Arabidopsis thaliana GN=RPS21C PE=1 SV=2
FBP-VCS/WT-VCS	confident.down	-0.702	0.00576454	5.83	0.005	2	1	inferred	---	----	O22795	O22795|RK28_ARATH 50S ribosomal protein L28, chloroplastic OS=Arabidopsis thaliana GN=RPL28 PE=2 SV=2
FBP-VCS/WT-VCS	confident.down	-0.662	0.0056763	5.74	0.005	2	1	inferred	---	----	rev_F4JQE2	F4JQE2|F4JQE2_ARATH reversed FAD/NAD(P)-binding oxidoreductase family protein OS=Arabidopsis thaliana GN=PDE327 PE=4 SV=1
FBP-VCS/WT-VCS	confident.down	-0.562	0.00499987	5.06	0.005	3	1	inferred	---	----	Q94K07	Q94K07|NAP1C_ARATH Nucleosome assembly protein 1;3 OS=Arabidopsis thaliana GN=NAP1;3 PE=1 SV=1
FBP-VCS/WT-VCS	confident.down	-0.557	0.00507679	5.14	0.005	3	1	inferred	---	----	O22224	O22224|NP93A_ARATH Nuclear pore complex protein NUP93A OS=Arabidopsis thaliana GN=NUP93A PE=1 SV=2
FBP-VCS/WT-VCS	confident.down	-0.556	0.00619335	6.27	0.005	3	1	inferred	---	----	Q8RXE9	Q8RXE9|SYWM_ARATH Tryptophan--tRNA ligase, chloroplastic/mitochondrial OS=Arabidopsis thaliana GN=OVA4 PE=1 SV=1
FBP-VCS/WT-VCS	confident.down	-0.546	0.0052431	5.31	0.005	3	1	inferred	---	----	Q058N4	Q058N4|MRS2B_ARATH Magnesium transporter MRS2-11, chloroplastic OS=Arabidopsis thaliana GN=MRS2-11 PE=1 SV=1
FBP-VCS/WT-VCS	confident.down	-0.546	0.0057271	5.8	0.005	3	1	inferred	---	----	Q42483	Q42483|Q42483_ARATH DNA-directed RNA polymerase 14 kDa subunit (AtRPAC14) OS=Arabidopsis thaliana GN=AtRPAC14 PE=2 SV=1
FBP-VCS/WT-VCS	confident.down	-0.535	0.00562841	5.7	0.005	3	1	unresolved	---	----	P19366;Q9C5A9	P19366|ATPB_ARATH ATP synthase subunit beta, chloroplastic OS=Arabidopsis thaliana GN=atpB PE=1 SV=2
FBP-VCS/WT-VCS	confident.down	-0.519	0.0057574	5.83	0.005	3	1	unresolved	---	----	O48963;P93025	O48963|PHOT1_ARATH Phototropin-1 OS=Arabidopsis thaliana GN=PHOT1 PE=1 SV=1
FBP-VCS/WT-VCS	confident.down	-0.514	0.00636645	6.44	0.005	3	1	inferred	---	----	P46011	P46011|NRL4_ARATH Bifunctional nitrilase/nitrile hydratase NIT4 OS=Arabidopsis thaliana GN=NIT4 PE=1 SV=1
FBP-VCS/WT-VCS	confident.down	-0.513	0.00639979	6.48	0.005	3	1	inferred	---	----	Q9SLJ2	Q9SLJ2|HRD11_ARATH Dehydrin HIRD11 OS=Arabidopsis thaliana GN=HIRD11 PE=1 SV=1
FBP-VCS/WT-VCS	confident.down	-0.509	0.00616109	6.24	0.005	3	1	inferred	---	----	A0A1I9LQC5	A0A1I9LQC5|A0A1I9LQC5_ARATH Uncharacterized protein OS=Arabidopsis thaliana GN=At3g58875 PE=4 SV=1
FBP-VCS/WT-VCS	confident.down	-0.395	0.00513144	5.19	0.005	3	2	unresolved	---	----	Q8RXX5;Q8W463	Q8RXX5|RK192_ARATH 50S ribosomal protein L19-2, chloroplastic OS=Arabidopsis thaliana GN=At5g47190 PE=2 SV=1
FBP-VCS/WT-VCS	confident.down	-0.39	0.0057877	5.86	0.005	3	2	inferred	---	----	Q8W0Y8	Q8W0Y8|PSB28_ARATH Photosystem II reaction center PSB28 protein, chloroplastic OS=Arabidopsis thaliana GN=PSB28 PE=2 SV=1
FBP-VCS/WT-VCS	confident.down	-0.387	0.00516202	5.22	0.005	3	2	inferred	---	----	Q9FNJ9	Q9FNJ9|CA1P_ARATH Probable 2-carboxy-D-arabinitol-1-phosphatase OS=Arabidopsis thaliana GN=At5g22620 PE=1 SV=1
FBP-VCS/WT-VCS	confident.down	-0.386	0.00499987	5.06	0.005	3	2	inferred	---	----	P69834	P69834|ISPD_ARATH 2-C-methyl-D-erythritol 4-phosphate cytidylyltransferase, chloroplastic OS=Arabidopsis thaliana GN=ISPD PE=1 SV=1
FBP-VCS/WT-VCS	confident.down	-0.377	0.00609658	6.17	0.005	3	2	inferred	---	----	Q42044	Q42044|Q42044_ARATH At2g45180 OS=Arabidopsis thaliana GN=At2g45180 PE=2 SV=2
FBP-VCS/WT-VCS	confident.down	-0.371	0.0050525	5.11	0.005	3	3	inferred	---	----	Q9SJI7	Q9SJI7|PLA20_ARATH Phospholipase A1-IIdelta OS=Arabidopsis thaliana GN=At2g42690 PE=1 SV=1
FBP-VCS/WT-VCS	confident.down	-0.355	0.00593731	6.01	0.005	3	2	inferred	---	----	Q9SJ67	Q9SJ67|Q9SJ67_ARATH At2g35830/F11F19.26 OS=Arabidopsis thaliana GN=At2g35830 PE=2 SV=2
FBP-VCS/WT-VCS	confident.down	-0.317	0.00593921	6.01	0.005	3	3	inferred	---	----	Q8RYE9	Q8RYE9|GPPL3_ARATH Haloacid dehalogenase-like hydrolase domain-containing protein At2g33255 OS=Arabidopsis thaliana GN=At2g33255 PE=1 SV=1
FBP-VCS/WT-VCS	confident.down	-0.287	0.0057877	5.86	0.005	3	3	inferred	---	----	Q9LU64	Q9LU64|SODF2_ARATH Superoxide dismutase [Fe] 2, chloroplastic OS=Arabidopsis thaliana GN=FSD2 PE=1 SV=1
FBP-VCS/WT-VCS	confident.down	-0.276	0.00558807	5.66	0.005	3	3	inferred	---	----	P04778	P04778|CB1C_ARATH Chlorophyll a-b binding protein 1, chloroplastic OS=Arabidopsis thaliana GN=LHCB1.3 PE=1 SV=1
FBP-VCS/WT-VCS	confident.down	-0.263	0.00497423	5.03	0.005	3	4	inferred	---	----	Q9SUI4	Q9SUI4|PSAL_ARATH Photosystem I reaction center subunit XI, chloroplastic OS=Arabidopsis thaliana GN=PSAL PE=1 SV=2
FBP-VCS/WT-VCS	confident.down	-0.233	0.00625786	6.33	0.005	3	5	inferred	---	----	O48741	O48741|PORC_ARATH Protochlorophyllide reductase C, chloroplastic OS=Arabidopsis thaliana GN=PORC PE=1 SV=1
FBP-VCS/WT-VCS	confident.down	-0.226	0.00636645	6.44	0.005	3	6	inferred	---	----	Q9LY74	Q9LY74|BQMT_ARATH 2-methyl-6-phytyl-1,4-hydroquinone methyltransferase, chloroplastic OS=Arabidopsis thaliana GN=VTE3 PE=1 SV=1
FBP-VCS/WT-VCS	confident.down	-0.216	0.00633312	6.41	0.005	3	5	inferred	---	----	P43297	P43297|RD21A_ARATH Cysteine proteinase RD21A OS=Arabidopsis thaliana GN=RD21A PE=1 SV=1
FBP-VCS/WT-VCS	confident.down	-0.206	0.00646645	6.54	0.005	3	6	inferred	---	----	Q9FT97	Q9FT97|AGAL1_ARATH Alpha-galactosidase 1 OS=Arabidopsis thaliana GN=AGAL1 PE=2 SV=1
FBP-VCS/WT-VCS	confident.down	-0.203	0.00551413	5.58	0.005	3	6	inferred	---	----	Q9LU85	Q9LU85|PAP4_ARATH Probable plastid-lipid-associated protein 4, chloroplastic OS=Arabidopsis thaliana GN=PAP4 PE=1 SV=1
FBP-VCS/WT-VCS	confident.down	-0.199	0.0052431	5.31	0.005	3	9	inferred	---	----	F4I3J0	F4I3J0|F4I3J0_ARATH Obg-like ATPase 1 OS=Arabidopsis thaliana GN=At1g56050 PE=3 SV=1
FBP-VCS/WT-VCS	confident.down	-0.125	0.00551413	5.58	0.005	3	14	inferred	---	----	Q944G9	Q944G9|ALFP2_ARATH Fructose-bisphosphate aldolase 2, chloroplastic OS=Arabidopsis thaliana GN=FBA2 PE=1 SV=2
FBP-VCS/WT-VCS	confident.up	0.085	0.00629012	6.37	0.005	3	23	unresolved	---	----	Q9FI56;Q9SXJ7	Q9FI56|CLPC1_ARATH Chaperone protein ClpC1, chloroplastic OS=Arabidopsis thaliana GN=CLPC1 PE=1 SV=1
FBP-VCS/WT-VCS	confident.up	0.133	0.00536096	5.43	0.005	3	14	inferred	---	----	O24456	O24456|GBLPA_ARATH Receptor for activated C kinase 1A OS=Arabidopsis thaliana GN=RACK1A PE=1 SV=2
FBP-VCS/WT-VCS	confident.up	0.135	0.00603106	6.1	0.005	3	14	inferred	---	----	Q9SJE1	Q9SJE1|CHLD_ARATH Magnesium-chelatase subunit ChlD, chloroplastic OS=Arabidopsis thaliana GN=CHLD PE=1 SV=3
FBP-VCS/WT-VCS	confident.up	0.181	0.00593731	6.01	0.005	3	8	inferred	---	----	P48347	P48347|14310_ARATH 14-3-3-like protein GF14 epsilon OS=Arabidopsis thaliana GN=GRF10 PE=1 SV=1
FBP-VCS/WT-VCS	confident.up	0.209	0.00612883	6.2	0.005	3	6	inferred	---	----	Q9SIB9	Q9SIB9|ACO3M_ARATH Aconitate hydratase 3, mitochondrial OS=Arabidopsis thaliana GN=ACO3 PE=1 SV=2
FBP-VCS/WT-VCS	confident.up	0.21	0.00551413	5.58	0.005	3	6	inferred	---	----	F4K2Y3	F4K2Y3|F4K2Y3_ARATH Alpha/beta-Hydrolases superfamily protein OS=Arabidopsis thaliana GN=MAB16.20 PE=1 SV=1
FBP-VCS/WT-VCS	confident.up	0.231	0.00629979	6.38	0.005	3	8	inferred	---	----	Q9LEU8	Q9LEU8|ARLY_ARATH Argininosuccinate lyase, chloroplastic OS=Arabidopsis thaliana GN=At5g10920 PE=2 SV=1
FBP-VCS/WT-VCS	confident.up	0.245	0.00633312	6.41	0.005	3	4	inferred	---	----	Q8LBK6	Q8LBK6|GRS15_ARATH Monothiol glutaredoxin-S15, mitochondrial OS=Arabidopsis thaliana GN=GRXS15 PE=1 SV=2
FBP-VCS/WT-VCS	confident.up	0.247	0.00521608	5.28	0.005	3	4	unresolved	---	----	O80585;Q9SE60	O80585|MTHR2_ARATH Methylenetetrahydrofolate reductase 2 OS=Arabidopsis thaliana GN=MTHFR2 PE=1 SV=2
FBP-VCS/WT-VCS	confident.up	0.248	0.00494988	5.01	0.005	3	4	inferred	---	----	P33207	P33207|FABG_ARATH 3-oxoacyl-[acyl-carrier-protein] reductase, chloroplastic OS=Arabidopsis thaliana GN=At1g24360 PE=1 SV=2
FBP-VCS/WT-VCS	confident.up	0.262	0.0057574	5.83	0.005	3	4	inferred	---	----	Q9SEE5	Q9SEE5|GALK1_ARATH Galactokinase OS=Arabidopsis thaliana GN=GAL1 PE=1 SV=2
FBP-VCS/WT-VCS	confident.up	0.264	0.00646645	6.54	0.005	3	6	inferred	---	----	Q9ZPI6	Q9ZPI6|AIM1_ARATH Peroxisomal fatty acid beta-oxidation multifunctional protein AIM1 OS=Arabidopsis thaliana GN=AIM1 PE=1 SV=1
FBP-VCS/WT-VCS	confident.up	0.283	0.00502618	5.09	0.005	3	4	inferred	---	----	Q42523	Q42523|MCCA_ARATH Methylcrotonoyl-CoA carboxylase subunit alpha, mitochondrial OS=Arabidopsis thaliana GN=MCCA PE=1 SV=2
FBP-VCS/WT-VCS	confident.up	0.285	0.00499987	5.06	0.005	3	4	inferred	---	----	P42801	P42801|INO1_ARATH Inositol-3-phosphate synthase isozyme 1 OS=Arabidopsis thaliana GN=IPS1 PE=1 SV=3
FBP-VCS/WT-VCS	confident.up	0.294	0.00558807	5.66	0.005	3	3	inferred	---	----	Q9T074	Q9T074|PCKA_ARATH Phosphoenolpyruvate carboxykinase (ATP) OS=Arabidopsis thaliana GN=PCKA PE=1 SV=1
FBP-VCS/WT-VCS	confident.up	0.296	0.00516202	5.22	0.005	3	2	unresolved	---	----	P42643;P42644;P42645;P46077;Q01525;Q96300	P42643|14331_ARATH 14-3-3-like protein GF14 chi OS=Arabidopsis thaliana GN=GRF1 PE=1 SV=3
FBP-VCS/WT-VCS	confident.up	0.298	0.00544429	5.51	0.005	3	3	unresolved	---	----	O48844;Q9MAT0	O48844|PSD1A_ARATH 26S proteasome non-ATPase regulatory subunit 1 homolog A OS=Arabidopsis thaliana GN=RPN2A PE=1 SV=1
FBP-VCS/WT-VCS	confident.up	0.298	0.00544429	5.51	0.005	3	3	inferred	---	----	Q9FNN5	Q9FNN5|NDUV1_ARATH NADH dehydrogenase [ubiquinone] flavoprotein 1, mitochondrial OS=Arabidopsis thaliana GN=At5g08530 PE=1 SV=1
FBP-VCS/WT-VCS	confident.up	0.318	0.00612883	6.2	0.005	3	3	inferred	---	----	B9DGD6	B9DGD6|ACS_ARATH Acetyl-coenzyme A synthetase, chloroplastic/glyoxysomal OS=Arabidopsis thaliana GN=ACS PE=1 SV=1
FBP-VCS/WT-VCS	confident.up	0.337	0.00636645	6.44	0.005	3	3	inferred	---	----	Q9SIJ8	Q9SIJ8|Q9SIJ8_ARATH Adenine nucleotide alpha hydrolases-like superfamily protein OS=Arabidopsis thaliana GN=RD2 PE=1 SV=2
FBP-VCS/WT-VCS	confident.up	0.357	0.00616109	6.24	0.005	3	2	unresolved	---	----	Q9LFJ8;Q9S9P6	Q9LFJ8|U78D2_ARATH UDP-glycosyltransferase 78D2 OS=Arabidopsis thaliana GN=UGT78D2 PE=2 SV=1
FBP-VCS/WT-VCS	confident.up	0.359	0.00629979	6.38	0.005	3	2	inferred	---	----	Q9LZX6	Q9LZX6|DAPA1_ARATH 4-hydroxy-tetrahydrodipicolinate synthase 1, chloroplastic OS=Arabidopsis thaliana GN=DHDPS1 PE=2 SV=2
FBP-VCS/WT-VCS	confident.up	0.365	0.0055427	5.61	0.005	3	3	inferred	---	----	Q9LKR3	Q9LKR3|MD37A_ARATH Mediator of RNA polymerase II transcription subunit 37a OS=Arabidopsis thaliana GN=MED37A PE=1 SV=1
FBP-VCS/WT-VCS	confident.up	0.365	0.00612883	6.2	0.005	3	2	inferred	---	----	Q9M2F1	Q9M2F1|RS272_ARATH 40S ribosomal protein S27-2 OS=Arabidopsis thaliana GN=RPS27B PE=2 SV=2
FBP-VCS/WT-VCS	confident.up	0.372	0.00590607	5.98	0.005	3	2	unresolved	---	----	Q9SQR2;Q9SQR4	Q9SQR2|ADRC2_ARATH NADPH-dependent aldehyde reductase 2, chloroplastic OS=Arabidopsis thaliana GN=ChlADR2 PE=1 SV=1
FBP-VCS/WT-VCS	confident.up	0.374	0.00599981	6.07	0.005	3	2	inferred	---	----	Q8W108	Q8W108|MTND3_ARATH 1,2-dihydroxy-3-keto-5-methylthiopentene dioxygenase 3 OS=Arabidopsis thaliana GN=ARD3 PE=2 SV=1
FBP-VCS/WT-VCS	confident.up	0.383	0.00516202	5.22	0.005	3	2	inferred	---	----	Q93VK5	Q93VK5|LUT5_ARATH Protein LUTEIN DEFICIENT 5, chloroplastic OS=Arabidopsis thaliana GN=CYP97A3 PE=1 SV=1
FBP-VCS/WT-VCS	confident.up	0.389	0.00584831	5.92	0.005	3	2	inferred	---	----	Q9ZNT0	Q9ZNT0|VPS4_ARATH Protein SUPPRESSOR OF K(+) TRANSPORT GROWTH DEFECT 1 OS=Arabidopsis thaliana GN=SKD1 PE=1 SV=1
FBP-VCS/WT-VCS	confident.up	0.397	0.00494859	5.01	0.005	3	2	inferred	---	----	Q9STY6	Q9STY6|RS202_ARATH 40S ribosomal protein S20-2 OS=Arabidopsis thaliana GN=RPS20B PE=2 SV=1
FBP-VCS/WT-VCS	confident.up	0.419	0.00536096	5.43	0.005	3	2	inferred	---	----	Q9M8L4	Q9M8L4|GLPK_ARATH Glycerol kinase OS=Arabidopsis thaliana GN=GLPK PE=1 SV=1
FBP-VCS/WT-VCS	confident.up	0.477	0.00527763	5.34	0.005	3	2	inferred	---	----	Q9SK74	Q9SK74|C3H21_ARATH Zinc finger CCCH domain-containing protein 21 OS=Arabidopsis thaliana GN=At2g20280 PE=4 SV=1
FBP-VCS/WT-VCS	confident.up	0.48	0.00538874	5.45	0.005	3	2	inferred	---	----	Q9SU13	Q9SU13|FLA2_ARATH Fasciclin-like arabinogalactan protein 2 OS=Arabidopsis thaliana GN=FLA2 PE=1 SV=1
FBP-VCS/WT-VCS	confident.up	0.489	0.00551413	5.58	0.005	3	1	unresolved	---	----	P32961;P46010	P32961|NRL1_ARATH Nitrilase 1 OS=Arabidopsis thaliana GN=NIT1 PE=1 SV=2
FBP-VCS/WT-VCS	confident.up	0.497	0.00593731	6.01	0.005	3	1	inferred	---	----	O23628	O23628|H2AV1_ARATH Histone H2A variant 1 OS=Arabidopsis thaliana GN=H2AV PE=1 SV=1
FBP-VCS/WT-VCS	confident.up	0.508	0.00633312	6.41	0.005	3	1	inferred	---	----	P62126	P62126|RR12_ARATH 30S ribosomal protein S12, chloroplastic OS=Arabidopsis thaliana GN=rps12-A PE=2 SV=2
FBP-VCS/WT-VCS	confident.up	0.521	0.00622561	6.3	0.005	3	1	inferred	---	----	Q8W4Q1	Q8W4Q1|Q8W4Q1_ARATH At4g35360/F23E12_80 OS=Arabidopsis thaliana GN=At4g35360 PE=1 SV=1
FBP-VCS/WT-VCS	confident.up	0.528	0.00639979	6.48	0.005	3	1	inferred	---	----	Q9SQR2	Q9SQR2|ADRC2_ARATH NADPH-dependent aldehyde reductase 2, chloroplastic OS=Arabidopsis thaliana GN=ChlADR2 PE=1 SV=1
FBP-VCS/WT-VCS	confident.up	0.533	0.00558807	5.66	0.005	3	1	inferred	---	----	Q9C550	Q9C550|LEU12_ARATH 2-isopropylmalate synthase 2, chloroplastic OS=Arabidopsis thaliana GN=IPMS2 PE=1 SV=1
FBP-VCS/WT-VCS	confident.up	0.534	0.00581801	5.89	0.005	3	1	inferred	---	----	Q9M9W1	Q9M9W1|RL222_ARATH 60S ribosomal protein L22-2 OS=Arabidopsis thaliana GN=RPL22B PE=2 SV=1
FBP-VCS/WT-VCS	confident.up	0.547	0.00581801	5.89	0.005	3	1	inferred	---	----	Q8RUH0	Q8RUH0|Q8RUH0_ARATH Putative small nuclear ribonucleoprotein D2 OS=Arabidopsis thaliana GN=At2g47640 PE=4 SV=1
FBP-VCS/WT-VCS	confident.up	0.549	0.00551413	5.58	0.005	3	1	inferred	---	----	F4KIB2	F4KIB2|TMN8_ARATH Transmembrane 9 superfamily member 8 OS=Arabidopsis thaliana GN=TMN8 PE=2 SV=1
FBP-VCS/WT-VCS	confident.up	0.551	0.00590607	5.98	0.005	3	1	inferred	---	----	F4J5I0	F4J5I0|F4J5I0_ARATH SIT4 phosphatase-associated family protein OS=Arabidopsis thaliana GN=At3g45190 PE=1 SV=1
FBP-VCS/WT-VCS	confident.up	0.563	0.005135	5.2	0.005	3	1	inferred	---	----	Q38857	Q38857|XTH22_ARATH Xyloglucan endotransglucosylase/hydrolase protein 22 OS=Arabidopsis thaliana GN=XTH22 PE=1 SV=1
FBP-VCS/WT-VCS	confident.up	0.568	0.00499987	5.06	0.005	3	1	unresolved	---	----	Q84W89;Q8LA13	Q84W89|RH37_ARATH DEAD-box ATP-dependent RNA helicase 37 OS=Arabidopsis thaliana GN=RH37 PE=2 SV=2
FBP-VCS/WT-VCS	confident.up	0.572	0.00568555	5.75	0.005	3	1	inferred	---	----	Q9SFU0	Q9SFU0|SC24A_ARATH Protein transport protein Sec24-like At3g07100 OS=Arabidopsis thaliana GN=At3g07100 PE=2 SV=2
FBP-VCS/WT-VCS	confident.up	0.574	0.00499987	5.06	0.005	3	1	inferred	---	----	Q9FHY8	Q9FHY8|HLB1_ARATH Protein HLB1 OS=Arabidopsis thaliana GN=HLB1 PE=1 SV=1
FBP-VCS/WT-VCS	confident.up	0.578	0.005135	5.2	0.005	3	1	inferred	---	----	F4J8C6	F4J8C6|VIP1L_ARATH Inositol hexakisphosphate and diphosphoinositol-pentakisphosphate kinase VIP1 OS=Arabidopsis thaliana GN=VIP1 PE=1 SV=1
FBP-VCS/WT-VCS	confident.up	0.579	0.00518905	5.25	0.005	2	2	inferred	---	----	Q8L7S6	Q8L7S6|HEXO3_ARATH Beta-hexosaminidase 3 OS=Arabidopsis thaliana GN=HEXO3 PE=1 SV=1
FBP-VCS/WT-VCS	confident.up	0.699	0.00579395	5.86	0.005	2	1	inferred	---	----	O81098	O81098|RPB5A_ARATH DNA-directed RNA polymerases II and IV subunit 5A OS=Arabidopsis thaliana GN=NRPB5A PE=1 SV=1
FBP-VCS/WT-VCS	confident.up	0.737	0.00516202	5.22	0.005	2	1	unresolved	---	----	Q9C6B9;Q9FR44	Q9C6B9|PEAM3_ARATH Phosphoethanolamine N-methyltransferase 3 OS=Arabidopsis thaliana GN=NMT3 PE=2 SV=2
FBP-VCS/WT-VCS	confident.up	1.133	0.00545699	5.52	0.005	2	1	inferred	---	----	Q9C554	Q9C554|EXPA1_ARATH Expansin-A1 OS=Arabidopsis thaliana GN=EXPA1 PE=2 SV=1
FBP-VCS/WT-VCS	confident.down	-0.96	0.0075997	7.69	0.006	1	1	inferred	---	----	F4I9G7	F4I9G7|F4I9G7_ARATH TLR4 regulator/MIR-interacting MSAP protein OS=Arabidopsis thaliana GN=At1g42480 PE=4 SV=1
FBP-VCS/WT-VCS	confident.down	-0.911	0.00738433	7.47	0.006	1	1	inferred	---	----	Q9LW09	Q9LW09|DRL22_ARATH Putative disease resistance protein At3g15700 OS=Arabidopsis thaliana GN=At3g15700 PE=3 SV=1
FBP-VCS/WT-VCS	confident.down	-0.812	0.00779969	7.89	0.006	3	1	inferred	---	----	Q8LBB2	Q8LBB2|KING1_ARATH SNF1-related protein kinase regulatory subunit gamma-1 OS=Arabidopsis thaliana GN=KING1 PE=1 SV=2
FBP-VCS/WT-VCS	confident.down	-0.56	0.00678547	6.87	0.006	3	1	unresolved	---	----	Q9SJ44;Q9SVD7	Q9SJ44|UEV1C_ARATH Ubiquitin-conjugating enzyme E2 variant 1C OS=Arabidopsis thaliana GN=UEV1C PE=1 SV=1
FBP-VCS/WT-VCS	confident.down	-0.527	0.0065515	6.63	0.006	3	1	inferred	---	----	F4JUE0	F4JUE0|F4JUE0_ARATH 2Fe-2S ferredoxin-like superfamily protein OS=Arabidopsis thaliana GN=At4g32590 PE=4 SV=1
FBP-VCS/WT-VCS	confident.down	-0.505	0.00678547	6.87	0.006	3	1	inferred	---	----	rev_Q9LH98	Q9LH98|Q9LH98_ARATH reversed Transmembrane protein, putative (DUF1216) OS=Arabidopsis thaliana GN=At3g28770 PE=4 SV=1
FBP-VCS/WT-VCS	confident.down	-0.501	0.0065515	6.63	0.006	3	1	inferred	---	----	Q94IB8	Q94IB8|LCB1_ARATH Long chain base biosynthesis protein 1 OS=Arabidopsis thaliana GN=LCB1 PE=1 SV=1
FBP-VCS/WT-VCS	confident.down	-0.501	0.00699975	7.08	0.006	3	1	inferred	---	----	Q9LMI1	Q9LMI1|Q9LMI1_ARATH Ribosomal protein L1p/L10e family OS=Arabidopsis thaliana GN=At1g06380 PE=1 SV=1
FBP-VCS/WT-VCS	confident.down	-0.481	0.00726895	7.36	0.006	3	1	inferred	---	----	Q8GUP0	Q8GUP0|Q8GUP0_ARATH Tetratricopeptide repeat (TPR)-containing protein OS=Arabidopsis thaliana GN=At1g17680 PE=2 SV=1
FBP-VCS/WT-VCS	confident.down	-0.48	0.00767969	7.77	0.006	3	1	inferred	---	----	Q9LS97	Q9LS97|Q9LS97_ARATH AT3G18790 protein OS=Arabidopsis thaliana GN=At3g18790 PE=2 SV=1
FBP-VCS/WT-VCS	confident.down	-0.471	0.00791968	8.01	0.006	3	1	inferred	---	----	Q9M263	Q9M263|GL24_ARATH Germin-like protein subfamily 2 member 4 OS=Arabidopsis thaliana GN=GLP10 PE=2 SV=1
FBP-VCS/WT-VCS	confident.down	-0.469	0.00812466	8.22	0.006	3	1	unresolved	---	----	P17745;Q9ZT91	P17745|EFTU_ARATH Elongation factor Tu, chloroplastic OS=Arabidopsis thaliana GN=TUFA PE=1 SV=1
FBP-VCS/WT-VCS	confident.down	-0.456	0.00826051	8.36	0.006	3	1	inferred	---	----	P11490	P11490|PLAS1_ARATH Plastocyanin minor isoform, chloroplastic OS=Arabidopsis thaliana GN=PETE PE=1 SV=2
FBP-VCS/WT-VCS	confident.down	-0.443	0.007958	8.05	0.006	3	1	unresolved	---	----	Q9SSK5;Q9SSK7;Q9SSK9	Q9SSK5|MLP43_ARATH MLP-like protein 43 OS=Arabidopsis thaliana GN=MLP43 PE=1 SV=1
FBP-VCS/WT-VCS	confident.down	-0.364	0.00675839	6.84	0.006	3	2	inferred	---	----	Q9LS03	Q9LS03|AOC1_ARATH Allene oxide cyclase 1, chloroplastic OS=Arabidopsis thaliana GN=AOC1 PE=1 SV=1
FBP-VCS/WT-VCS	confident.down	-0.345	0.00820799	8.31	0.006	3	2	inferred	---	----	P93017	P93017|DRMH1_ARATH Dormancy-associated protein homolog 1 OS=Arabidopsis thaliana GN=DRMH1 PE=1 SV=1
FBP-VCS/WT-VCS	confident.down	-0.342	0.00830399	8.4	0.006	3	2	inferred	---	----	Q8GRT9	Q8GRT9|Q8GRT9_ARATH Putative acetyl-CoA carboxylase biotin-containing subunit OS=Arabidopsis thaliana GN=At3g15690 PE=2 SV=1
FBP-VCS/WT-VCS	confident.down	-0.309	0.00812466	8.22	0.006	3	3	inferred	---	----	Q9M1X8	Q9M1X8|Q9M1X8_ARATH Nucleic acid-binding, OB-fold-like protein OS=Arabidopsis thaliana GN=F24G16.250 PE=2 SV=1
FBP-VCS/WT-VCS	confident.down	-0.244	0.00757663	7.67	0.006	3	4	inferred	---	----	Q5XF33	Q5XF33|CHLI2_ARATH Magnesium-chelatase subunit ChlI-2, chloroplastic OS=Arabidopsis thaliana GN=CHLI2 PE=1 SV=1
FBP-VCS/WT-VCS	confident.down	-0.243	0.00742279	7.51	0.006	3	4	inferred	---	----	Q9FR37	Q9FR37|AMI1_ARATH Amidase 1 OS=Arabidopsis thaliana GN=AMI1 PE=1 SV=1
FBP-VCS/WT-VCS	confident.down	-0.228	0.0075597	7.65	0.006	3	4	inferred	---	----	Q9LYL4	Q9LYL4|Q9LYL4_ARATH Potassium transporter OS=Arabidopsis thaliana GN=F18O21_250 PE=2 SV=1
FBP-VCS/WT-VCS	confident.down	-0.226	0.00746125	7.55	0.006	3	4	unresolved	---	----	Q9S7J7;Q9SHR7;Q9XF87	Q9S7J7|CB22_ARATH Chlorophyll a-b binding protein 2.2, chloroplastic OS=Arabidopsis thaliana GN=LHCB2.2 PE=1 SV=1
FBP-VCS/WT-VCS	confident.down	-0.222	0.00820799	8.31	0.006	3	4	inferred	---	----	O82230	O82230|EBFC2_ARATH Nucleoid-associated protein At2g24020, chloroplastic OS=Arabidopsis thaliana GN=At2g24020 PE=2 SV=2
FBP-VCS/WT-VCS	confident.down	-0.215	0.00692832	7.01	0.006	3	6	inferred	---	----	P92959	P92959|RK24_ARATH 50S ribosomal protein L24, chloroplastic OS=Arabidopsis thaliana GN=RPL24 PE=2 SV=2
FBP-VCS/WT-VCS	confident.down	-0.205	0.0075597	7.65	0.006	3	7	inferred	---	----	Q8VZ23	Q8VZ23|Q8VZ23_ARATH NAD(P)-linked oxidoreductase superfamily protein OS=Arabidopsis thaliana GN=At1g04420 PE=2 SV=1
FBP-VCS/WT-VCS	confident.down	-0.185	0.00757663	7.67	0.006	3	7	inferred	---	----	Q93Z70	Q93Z70|ARGC_ARATH Probable N-acetyl-gamma-glutamyl-phosphate reductase, chloroplastic OS=Arabidopsis thaliana GN=At2g19940 PE=1 SV=2
FBP-VCS/WT-VCS	confident.down	-0.176	0.008083	8.18	0.006	3	8	inferred	---	----	Q39041	Q39041|INVA4_ARATH Acid beta-fructofuranosidase 4, vacuolar OS=Arabidopsis thaliana GN=BFRUCT4 PE=1 SV=2
FBP-VCS/WT-VCS	confident.down	-0.164	0.00738433	7.47	0.006	3	10	inferred	---	----	O81235	O81235|SODM1_ARATH Superoxide dismutase [Mn] 1, mitochondrial OS=Arabidopsis thaliana GN=MSD1 PE=1 SV=2
FBP-VCS/WT-VCS	confident.down	-0.16	0.00799967	8.1	0.006	3	11	inferred	---	----	O04309	O04309|JAL35_ARATH Jacalin-related lectin 35 OS=Arabidopsis thaliana GN=JAL35 PE=1 SV=1
FBP-VCS/WT-VCS	confident.down	-0.09	0.00783969	7.93	0.006	3	27	inferred	---	----	O03042	O03042|RBL_ARATH Ribulose bisphosphate carboxylase large chain OS=Arabidopsis thaliana GN=rbcL PE=1 SV=1
FBP-VCS/WT-VCS	confident.up	0.11	0.00734587	7.43	0.006	3	15	inferred	---	----	Q9FI56	Q9FI56|CLPC1_ARATH Chaperone protein ClpC1, chloroplastic OS=Arabidopsis thaliana GN=CLPC1 PE=1 SV=1
FBP-VCS/WT-VCS	confident.up	0.113	0.00791634	8.01	0.006	3	20	inferred	---	----	F4JVN6	F4JVN6|TPPII_ARATH Tripeptidyl-peptidase 2 OS=Arabidopsis thaliana GN=TPP2 PE=1 SV=1
FBP-VCS/WT-VCS	confident.up	0.161	0.00703546	7.12	0.006	3	8	inferred	---	----	O80860	O80860|FTSH2_ARATH ATP-dependent zinc metalloprotease FTSH 2, chloroplastic OS=Arabidopsis thaliana GN=FTSH2 PE=1 SV=1
FBP-VCS/WT-VCS	confident.up	0.167	0.00746125	7.55	0.006	3	9	inferred	---	----	Q56WD9	Q56WD9|THIK2_ARATH 3-ketoacyl-CoA thiolase 2, peroxisomal OS=Arabidopsis thaliana GN=PED1 PE=1 SV=2
FBP-VCS/WT-VCS	confident.up	0.179	0.008083	8.18	0.006	3	6	inferred	---	----	Q8LAS8	Q8LAS8|SFGH_ARATH S-formylglutathione hydrolase OS=Arabidopsis thaliana GN=SFGH PE=1 SV=2
FBP-VCS/WT-VCS	confident.up	0.182	0.00738433	7.47	0.006	3	7	inferred	---	----	Q940V1	Q940V1|Q940V1_ARATH AT4g39960/T5J17_130 OS=Arabidopsis thaliana GN=DJA5 PE=2 SV=1
FBP-VCS/WT-VCS	confident.up	0.182	0.00812466	8.22	0.006	3	6	inferred	---	----	P46416	P46416|GSHB_ARATH Glutathione synthetase, chloroplastic OS=Arabidopsis thaliana GN=GSH2 PE=2 SV=3
FBP-VCS/WT-VCS	confident.up	0.187	0.00783969	7.93	0.006	3	8	inferred	---	----	Q42472	Q42472|DCE2_ARATH Glutamate decarboxylase 2 OS=Arabidopsis thaliana GN=GAD2 PE=1 SV=1
FBP-VCS/WT-VCS	confident.up	0.195	0.0068569	6.94	0.006	3	6	inferred	---	----	Q8RU07	Q8RU07|Q8RU07_ARATH EMBRYO DEFECTIVE 3147 OS=Arabidopsis thaliana GN=EMB3147 PE=2 SV=1
FBP-VCS/WT-VCS	confident.up	0.202	0.00771969	7.81	0.006	3	5	inferred	---	----	P56761	P56761|PSBD_ARATH Photosystem II D2 protein OS=Arabidopsis thaliana GN=psbD PE=1 SV=3
FBP-VCS/WT-VCS	confident.up	0.202	0.00791634	8.01	0.006	3	6	unresolved	---	----	O04499;Q9M9K1	O04499|PMG1_ARATH 2,3-bisphosphoglycerate-independent phosphoglycerate mutase 1 OS=Arabidopsis thaliana GN=PGM1 PE=2 SV=3
FBP-VCS/WT-VCS	confident.up	0.203	0.00689261	6.98	0.006	3	5	inferred	---	----	Q9C5Z2	Q9C5Z2|EIF3H_ARATH Eukaryotic translation initiation factor 3 subunit H OS=Arabidopsis thaliana GN=TIF3H1 PE=1 SV=2
FBP-VCS/WT-VCS	confident.up	0.206	0.00816633	8.26	0.006	3	5	inferred	---	----	Q9CAD1	Q9CAD1|Q9CAD1_ARATH At1g63660 OS=Arabidopsis thaliana GN=At1g63660 PE=2 SV=1
FBP-VCS/WT-VCS	confident.up	0.209	0.00658598	6.67	0.006	3	6	unresolved	---	----	B9DGT7;P29511	B9DGT7|TBA2_ARATH Tubulin alpha-2 chain OS=Arabidopsis thaliana GN=TUBA2 PE=2 SV=2
FBP-VCS/WT-VCS	confident.up	0.21	0.00674976	6.83	0.006	3	5	inferred	---	----	Q8LD46	Q8LD46|R23A1_ARATH 60S ribosomal protein L23a-1 OS=Arabidopsis thaliana GN=RPL23AA PE=2 SV=2
FBP-VCS/WT-VCS	confident.up	0.214	0.00668942	6.77	0.006	3	6	inferred	---	----	P42742	P42742|PSB1_ARATH Proteasome subunit beta type-1 OS=Arabidopsis thaliana GN=PBF1 PE=1 SV=2
FBP-VCS/WT-VCS	confident.up	0.221	0.00672391	6.8	0.006	3	7	inferred	---	----	P34795	P34795|G6PI_ARATH Glucose-6-phosphate isomerase, cytosolic OS=Arabidopsis thaliana GN=PGIC PE=1 SV=1
FBP-VCS/WT-VCS	confident.up	0.225	0.00787467	7.97	0.006	3	5	inferred	---	----	Q9SXJ7	Q9SXJ7|CLPC2_ARATH Chaperone protein ClpC2, chloroplastic OS=Arabidopsis thaliana GN=CLPC2 PE=1 SV=1
FBP-VCS/WT-VCS	confident.up	0.228	0.00763969	7.73	0.006	3	4	inferred	---	----	O48844	O48844|PSD1A_ARATH 26S proteasome non-ATPase regulatory subunit 1 homolog A OS=Arabidopsis thaliana GN=RPN2A PE=1 SV=1
FBP-VCS/WT-VCS	confident.up	0.236	0.0068569	6.94	0.006	3	5	inferred	---	----	O82768	O82768|HIS2_ARATH Histidine biosynthesis bifunctional protein hisIE, chloroplastic OS=Arabidopsis thaliana GN=HISN2 PE=1 SV=1
FBP-VCS/WT-VCS	confident.up	0.257	0.00771969	7.81	0.006	3	2	unresolved	---	----	P22953;Q9LHA8	P22953|MD37E_ARATH Probable mediator of RNA polymerase II transcription subunit 37e OS=Arabidopsis thaliana GN=MED37E PE=1 SV=3
FBP-VCS/WT-VCS	confident.up	0.257	0.00821703	8.32	0.006	3	4	inferred	---	----	Q94BT9	Q94BT9|ATOX1_ARATH Copper transport protein ATX1 OS=Arabidopsis thaliana GN=ATX1 PE=1 SV=2
FBP-VCS/WT-VCS	confident.up	0.261	0.00678547	6.87	0.006	3	3	inferred	---	----	Q39255	Q39255|SKP1A_ARATH SKP1-like protein 1A OS=Arabidopsis thaliana GN=SKP1A PE=1 SV=1
FBP-VCS/WT-VCS	confident.up	0.261	0.00742279	7.51	0.006	3	4	inferred	---	----	Q9SIU0	Q9SIU0|MAO1_ARATH NAD-dependent malic enzyme 1, mitochondrial OS=Arabidopsis thaliana GN=NAD-ME1 PE=1 SV=1
FBP-VCS/WT-VCS	confident.up	0.273	0.00711085	7.2	0.006	3	4	inferred	---	----	P42760	P42760|GSTF6_ARATH Glutathione S-transferase F6 OS=Arabidopsis thaliana GN=GSTF6 PE=2 SV=2
FBP-VCS/WT-VCS	confident.up	0.279	0.00738433	7.47	0.006	3	3	unresolved	---	----	P17562;P23686	P17562|METK2_ARATH S-adenosylmethionine synthase 2 OS=Arabidopsis thaliana GN=SAM2 PE=1 SV=1
FBP-VCS/WT-VCS	confident.up	0.281	0.00703546	7.12	0.006	3	4	unresolved	---	----	Q84WU2;Q9FPT1	Q84WU2|UBP13_ARATH Ubiquitin carboxyl-terminal hydrolase 13 OS=Arabidopsis thaliana GN=UBP13 PE=1 SV=1
FBP-VCS/WT-VCS	confident.up	0.285	0.00662046	6.7	0.006	3	3	inferred	---	----	Q9FM65	Q9FM65|FLA1_ARATH Fasciclin-like arabinogalactan protein 1 OS=Arabidopsis thaliana GN=FLA1 PE=1 SV=1
FBP-VCS/WT-VCS	confident.up	0.285	0.00730741	7.4	0.006	3	3	inferred	---	----	F4IXW2	F4IXW2|BIG5_ARATH Brefeldin A-inhibited guanine nucleotide-exchange protein 5 OS=Arabidopsis thaliana GN=BIG5 PE=1 SV=2
FBP-VCS/WT-VCS	confident.up	0.287	0.00742279	7.51	0.006	3	3	inferred	---	----	O81852	O81852|AKH2_ARATH Bifunctional aspartokinase/homoserine dehydrogenase 2, chloroplastic OS=Arabidopsis thaliana GN=AKHSDH2 PE=1 SV=1
FBP-VCS/WT-VCS	confident.up	0.293	0.0068569	6.94	0.006	3	3	inferred	---	----	Q9XI05	Q9XI05|PSB3A_ARATH Proteasome subunit beta type-3-A OS=Arabidopsis thaliana GN=PBC1 PE=1 SV=2
FBP-VCS/WT-VCS	confident.up	0.293	0.00689261	6.98	0.006	3	3	unresolved	---	----	Q8LPJ5;Q9SRZ6	Q8LPJ5|ICDHP_ARATH Isocitrate dehydrogenase [NADP], chloroplastic/mitochondrial OS=Arabidopsis thaliana GN=At5g14590 PE=1 SV=1
FBP-VCS/WT-VCS	confident.up	0.325	0.0075597	7.65	0.006	3	3	inferred	---	----	Q9FNM5	Q9FNM5|GUFP_ARATH Translation factor GUF1 homolog, chloroplastic OS=Arabidopsis thaliana GN=At5g08650 PE=1 SV=2
FBP-VCS/WT-VCS	confident.up	0.334	0.00718492	7.27	0.006	3	2	inferred	---	----	Q93VA8	Q93VA8|Q93VA8_ARATH Alba DNA/RNA-binding protein OS=Arabidopsis thaliana GN=At1g76010 PE=2 SV=1
FBP-VCS/WT-VCS	confident.up	0.341	0.008083	8.18	0.006	3	4	inferred	---	----	P52901	P52901|ODPA1_ARATH Pyruvate dehydrogenase E1 component subunit alpha-1, mitochondrial OS=Arabidopsis thaliana GN=E1 ALPHA PE=1 SV=2
FBP-VCS/WT-VCS	confident.up	0.344	0.00826051	8.36	0.006	3	2	inferred	---	----	Q94AH9	Q94AH9|MD36A_ARATH Mediator of RNA polymerase II transcription subunit 36a OS=Arabidopsis thaliana GN=MED36A PE=1 SV=2
FBP-VCS/WT-VCS	confident.up	0.346	0.00672391	6.8	0.006	3	2	unresolved	---	----	P49200;Q9STY6	P49200|RS201_ARATH 40S ribosomal protein S20-1 OS=Arabidopsis thaliana GN=RPS20A PE=2 SV=2
FBP-VCS/WT-VCS	confident.up	0.348	0.00826051	8.36	0.006	3	2	inferred	---	----	Q9LJE2	Q9LJE2|SYKM_ARATH Lysine--tRNA ligase, chloroplastic/mitochondrial OS=Arabidopsis thaliana GN=OVA5 PE=2 SV=1
FBP-VCS/WT-VCS	confident.up	0.349	0.00830399	8.4	0.006	3	2	inferred	---	----	Q9SZ51	Q9SZ51|Q9SZ51_ARATH Early nodulin-like protein 15 OS=Arabidopsis thaliana GN=ENODL15 PE=2 SV=1
FBP-VCS/WT-VCS	confident.up	0.355	0.0071426	7.23	0.006	3	2	unresolved	---	----	P92974;P93028	P92974|UBE12_ARATH Ubiquitin-activating enzyme E1 2 OS=Arabidopsis thaliana GN=UBA2 PE=1 SV=1
FBP-VCS/WT-VCS	confident.up	0.361	0.00703678	7.12	0.006	3	2	inferred	---	----	Q570C8	Q570C8|THIK5_ARATH 3-ketoacyl-CoA thiolase 5, peroxisomal OS=Arabidopsis thaliana GN=KAT5 PE=1 SV=2
FBP-VCS/WT-VCS	confident.up	0.364	0.00771969	7.81	0.006	3	2	inferred	---	----	Q9LXQ2	Q9LXQ2|Q9LXQ2_ARATH At3g44100 OS=Arabidopsis thaliana GN=F26G5_50 PE=2 SV=1
FBP-VCS/WT-VCS	confident.up	0.366	0.00649978	6.58	0.006	3	2	inferred	---	----	Q9LSA3	Q9LSA3|RL303_ARATH 60S ribosomal protein L30-3 OS=Arabidopsis thaliana GN=RPL30C PE=3 SV=1
FBP-VCS/WT-VCS	confident.up	0.366	0.00682118	6.9	0.006	3	2	inferred	---	----	Q93W30	Q93W30|Q93W30_ARATH Expressed protein OS=Arabidopsis thaliana GN=At2g35605 PE=2 SV=1
FBP-VCS/WT-VCS	confident.up	0.372	0.00658598	6.67	0.006	3	2	inferred	---	----	O49482	O49482|CADH5_ARATH Cinnamyl alcohol dehydrogenase 5 OS=Arabidopsis thaliana GN=CAD5 PE=1 SV=1
FBP-VCS/WT-VCS	confident.up	0.377	0.00658598	6.67	0.006	3	2	inferred	---	----	Q9SHP0	Q9SHP0|SERB2_ARATH Phosphoserine aminotransferase 2, chloroplastic OS=Arabidopsis thaliana GN=PSAT2 PE=1 SV=1
FBP-VCS/WT-VCS	confident.up	0.388	0.00826051	8.36	0.006	3	2	inferred	---	----	Q8RWF0	Q8RWF0|PS13A_ARATH 26S proteasome non-ATPase regulatory subunit 13 homolog A OS=Arabidopsis thaliana GN=RPN9A PE=1 SV=1
FBP-VCS/WT-VCS	confident.up	0.397	0.00692832	7.01	0.006	3	2	inferred	---	----	Q9SUN5	Q9SUN5|Q9SUN5_ARATH Small nuclear ribonucleoprotein-associated protein OS=Arabidopsis thaliana GN=smB PE=2 SV=1
FBP-VCS/WT-VCS	confident.up	0.424	0.00763969	7.73	0.006	3	2	inferred	---	----	Q9M0S5	Q9M0S5|ISOA3_ARATH Isoamylase 3, chloroplastic OS=Arabidopsis thaliana GN=ISA3 PE=1 SV=2
FBP-VCS/WT-VCS	confident.up	0.458	0.00763969	7.73	0.006	3	1	unresolved	---	----	Q9CAT7;Q9SMW7	Q9CAT7|BTF3L_ARATH Nascent polypeptide-associated complex subunit beta OS=Arabidopsis thaliana GN=At1g73230 PE=2 SV=1
FBP-VCS/WT-VCS	confident.up	0.458	0.00826051	8.36	0.006	3	1	unresolved	---	----	Q9CAX6;Q9SIH0	Q9CAX6|RS142_ARATH 40S ribosomal protein S14-2 OS=Arabidopsis thaliana GN=RPS14B PE=1 SV=1
FBP-VCS/WT-VCS	confident.up	0.459	0.00830399	8.4	0.006	3	1	inferred	---	----	Q949P2	Q949P2|COPDA_ARATH Probable cytosolic oligopeptidase A OS=Arabidopsis thaliana GN=CYOP PE=1 SV=1
FBP-VCS/WT-VCS	confident.up	0.463	0.00771969	7.81	0.006	3	1	inferred	---	----	Q9SGE0	Q9SGE0|AXS2_ARATH UDP-D-apiose/UDP-D-xylose synthase 2 OS=Arabidopsis thaliana GN=AXS2 PE=2 SV=1
FBP-VCS/WT-VCS	confident.up	0.463	0.00826051	8.36	0.006	3	1	inferred	---	----	Q570S7	Q570S7|CSLG1_ARATH Cellulose synthase-like protein G1 OS=Arabidopsis thaliana GN=CSLG1 PE=2 SV=1
FBP-VCS/WT-VCS	confident.up	0.472	0.00689261	6.98	0.006	3	1	unresolved	---	----	P46010;P46011	P46010|NRL3_ARATH Nitrilase 3 OS=Arabidopsis thaliana GN=NIT3 PE=1 SV=1
FBP-VCS/WT-VCS	confident.up	0.472	0.00734587	7.43	0.006	3	1	inferred	---	----	Q9LP45	Q9LP45|PSD11_ARATH 26S proteasome non-ATPase regulatory subunit 11 homolog OS=Arabidopsis thaliana GN=RPN6 PE=1 SV=1
FBP-VCS/WT-VCS	confident.up	0.474	0.00703678	7.12	0.006	3	1	unresolved	---	----	Q8GSJ1;Q9S762	Q8GSJ1|HIS1B_ARATH ATP phosphoribosyltransferase 2, chloroplastic OS=Arabidopsis thaliana GN=HISN1B PE=1 SV=1
FBP-VCS/WT-VCS	confident.up	0.475	0.00730741	7.4	0.006	3	1	unresolved	---	----	Q9M339;Q9SIP7	Q9M339|RS32_ARATH 40S ribosomal protein S3-2 OS=Arabidopsis thaliana GN=RPS3B PE=1 SV=1
FBP-VCS/WT-VCS	confident.up	0.484	0.00775969	7.85	0.006	3	1	unresolved	---	----	F4KFK3;Q39172;Q39173	F4KFK3|F4KFK3_ARATH Zinc-binding dehydrogenase family protein OS=Arabidopsis thaliana GN=At5g16980 PE=4 SV=1
FBP-VCS/WT-VCS	confident.up	0.489	0.00820799	8.31	0.006	3	1	inferred	---	----	P25701	P25701|ACP2_ARATH Acyl carrier protein 2, chloroplastic OS=Arabidopsis thaliana GN=ACP2 PE=1 SV=2
FBP-VCS/WT-VCS	confident.up	0.494	0.00812466	8.22	0.006	3	1	inferred	---	----	Q9ZW33	Q9ZW33|TIM10_ARATH Mitochondrial import inner membrane translocase subunit TIM10 OS=Arabidopsis thaliana GN=TIM10 PE=1 SV=1
FBP-VCS/WT-VCS	confident.up	0.496	0.00734587	7.43	0.006	3	1	inferred	---	----	F4JQ90	F4JQ90|F4JQ90_ARATH FGGY family of carbohydrate kinase OS=Arabidopsis thaliana GN=At4g30310 PE=1 SV=1
FBP-VCS/WT-VCS	confident.up	0.499	0.007958	8.05	0.006	3	1	inferred	---	----	F4I3I1	F4I3I1|F4I3I1_ARATH FAD/NAD(P)-binding oxidoreductase family protein OS=Arabidopsis thaliana GN=At1g55980 PE=4 SV=2
FBP-VCS/WT-VCS	confident.up	0.509	0.00742279	7.51	0.006	3	1	unresolved	---	----	Q9FFR3;Q9FWA3;Q9SH69	Q9FFR3|6PGD2_ARATH 6-phosphogluconate dehydrogenase, decarboxylating 2, chloroplastic OS=Arabidopsis thaliana GN=At5g41670 PE=1 SV=1
FBP-VCS/WT-VCS	confident.up	0.511	0.00692832	7.01	0.006	3	1	inferred	---	----	P42036	P42036|RS143_ARATH 40S ribosomal protein S14-3 OS=Arabidopsis thaliana GN=RPS14C PE=2 SV=2
FBP-VCS/WT-VCS	confident.up	0.512	0.00807968	8.18	0.006	3	1	inferred	---	----	F4JV80	F4JV80|GATC_ARATH Glutamyl-tRNA(Gln) amidotransferase subunit C, chloroplastic/mitochondrial OS=Arabidopsis thaliana GN=GATC PE=1 SV=1
FBP-VCS/WT-VCS	confident.up	0.519	0.00662046	6.7	0.006	3	1	inferred	---	----	F4JFN7	F4JFN7|F4JFN7_ARATH RNA-binding (RRM/RBD/RNP motifs) family protein OS=Arabidopsis thaliana GN=At3g07810 PE=1 SV=1
FBP-VCS/WT-VCS	confident.up	0.524	0.00682735	6.91	0.006	3	1	unresolved	---	----	Q9LXS6;Q9SJH7	Q9LXS6|CISY2_ARATH Citrate synthase 2, peroxisomal OS=Arabidopsis thaliana GN=CSY2 PE=2 SV=1
FBP-VCS/WT-VCS	confident.up	0.527	0.00668942	6.77	0.006	3	1	unresolved	---	----	A8MS32;Q9C787	A8MS32|A8MS32_ARATH AT5G64130 protein OS=Arabidopsis thaliana GN=MHJ24.11 PE=1 SV=1
FBP-VCS/WT-VCS	confident.up	0.528	0.00662046	6.7	0.006	3	1	unresolved	---	----	Q93VP9;Q9LVW0	Q93VP9|Q93VP9_ARATH SPFH/Band 7/PHB domain-containing membrane-associated protein family OS=Arabidopsis thaliana GN=AtSLP1 PE=1 SV=1
FBP-VCS/WT-VCS	confident.up	0.528	0.00787968	7.97	0.006	3	1	inferred	---	----	Q9LPN5	Q9LPN5|VP601_ARATH Vacuolar protein sorting-associated protein 60.1 OS=Arabidopsis thaliana GN=VPS60-1 PE=1 SV=1
FBP-VCS/WT-VCS	confident.up	0.534	0.00767969	7.77	0.006	3	1	inferred	---	----	Q9FNC9	Q9FNC9|TOM92_ARATH Mitochondrial import receptor subunit TOM9-2 OS=Arabidopsis thaliana GN=TOM9-2 PE=1 SV=3
FBP-VCS/WT-VCS	confident.up	0.618	0.00787467	7.97	0.006	2	1	inferred	---	----	F4IT98	F4IT98|F4IT98_ARATH Nuclear transport factor 2 (NTF2) family protein with RNA binding (RRM-RBD-RNP motifs) domain-containing protein OS=Arabidopsis thaliana GN=At2g03640 PE=4 SV=1
FBP-VCS/WT-VCS	confident.up	0.658	0.00682735	6.91	0.006	2	1	inferred	---	----	Q43295	Q43295|APK1_ARATH Adenylyl-sulfate kinase 1, chloroplastic OS=Arabidopsis thaliana GN=APK1 PE=1 SV=1
FBP-VCS/WT-VCS	confident.up	0.672	0.0068569	6.94	0.006	2	1	inferred	---	----	Q9FJE8	Q9FJE8|H2A7_ARATH Probable histone H2A.7 OS=Arabidopsis thaliana GN=At5g59870 PE=1 SV=1
FBP-VCS/WT-VCS	confident.up	0.673	0.00703678	7.12	0.006	2	1	inferred	---	----	P93046	P93046|XTH31_ARATH Xyloglucan endotransglucosylase/hydrolase protein 31 OS=Arabidopsis thaliana GN=XTH31 PE=1 SV=2
FBP-VCS/WT-VCS	confident.up	0.834	0.00668942	6.77	0.006	3	1	inferred	---	----	Q9LZG0	Q9LZG0|ADK2_ARATH Adenosine kinase 2 OS=Arabidopsis thaliana GN=ADK2 PE=1 SV=1
FBP-VCS/WT-VCS	confident.up	0.969	0.00662046	6.7	0.006	1	1	inferred	---	----	O49717	O49717|CDPKF_ARATH Calcium-dependent protein kinase 15 OS=Arabidopsis thaliana GN=CPK15 PE=2 SV=1
FBP-VCS/WT-VCS	confident.down	-1.277	0.00949953	9.61	0.007	1	1	inferred	---	----	Q38869	Q38869|CDPK4_ARATH Calcium-dependent protein kinase 4 OS=Arabidopsis thaliana GN=CPK4 PE=1 SV=1
FBP-VCS/WT-VCS	confident.down	-0.589	0.00999947	10.12	0.007	2	1	inferred	---	----	Q39196	Q39196|PIP14_ARATH Probable aquaporin PIP1-4 OS=Arabidopsis thaliana GN=PIP1.4 PE=1 SV=1
FBP-VCS/WT-VCS	confident.down	-0.586	0.00999947	10.12	0.007	2	1	inferred	---	----	Q8S9K3	Q8S9K3|VAR3_ARATH Zinc finger protein VAR3, chloroplastic OS=Arabidopsis thaliana GN=VAR3 PE=1 SV=2
FBP-VCS/WT-VCS	confident.down	-0.489	0.00914242	9.25	0.007	3	1	inferred	---	----	A0A1P8BDL4	A0A1P8BDL4|A0A1P8BDL4_ARATH Maf-like protein OS=Arabidopsis thaliana GN=At5g66550 PE=4 SV=1
FBP-VCS/WT-VCS	confident.down	-0.457	0.00944953	9.56	0.007	3	1	inferred	---	----	A2RVS4	A2RVS4|AIGLC_ARATH AIG2-like protein C OS=Arabidopsis thaliana GN=AIG2LC PE=1 SV=1
FBP-VCS/WT-VCS	confident.down	-0.454	0.00961859	9.73	0.007	3	1	inferred	---	----	Q56X76	Q56X76|RH39_ARATH DEAD-box ATP-dependent RNA helicase 39 OS=Arabidopsis thaliana GN=RH39 PE=2 SV=2
FBP-VCS/WT-VCS	confident.down	-0.441	0.00886323	8.97	0.007	3	1	inferred	---	----	Q94K52	Q94K52|Q94K52_ARATH Polyketide cyclase/dehydrase and lipid transport superfamily protein OS=Arabidopsis thaliana GN=At1g02475 PE=2 SV=1
FBP-VCS/WT-VCS	confident.down	-0.427	0.00954952	9.66	0.007	3	1	inferred	---	----	A4GNA8	A4GNA8|PSD3_ARATH Phosphatidylserine decarboxylase proenzyme 3 OS=Arabidopsis thaliana GN=PSD3 PE=1 SV=1
FBP-VCS/WT-VCS	confident.down	-0.351	0.00881778	8.92	0.007	3	2	inferred	---	----	Q9S720	Q9S720|PPD3_ARATH PsbP domain-containing protein 3, chloroplastic OS=Arabidopsis thaliana GN=PPD3 PE=1 SV=2
FBP-VCS/WT-VCS	confident.down	-0.343	0.00979951	9.92	0.007	3	2	inferred	---	----	A0A1I9LQB3	A0A1I9LQB3|A0A1I9LQB3_ARATH Carbonic anhydrase OS=Arabidopsis thaliana GN=CA1 PE=1 SV=1
FBP-VCS/WT-VCS	confident.down	-0.333	0.00984951	9.97	0.007	3	2	inferred	---	----	Q682I1	Q682I1|BOLA1_ARATH Protein BOLA1, chloroplastic OS=Arabidopsis thaliana GN=BOLA1 PE=1 SV=1
FBP-VCS/WT-VCS	confident.down	-0.332	0.00952336	9.64	0.007	3	3	inferred	---	----	O23647	O23647|GLGB1_ARATH 1,4-alpha-glucan-branching enzyme 2-1, chloroplastic/amyloplastic OS=Arabidopsis thaliana GN=SBE2.1 PE=1 SV=1
FBP-VCS/WT-VCS	confident.down	-0.301	0.00890869	9.02	0.007	3	3	inferred	---	----	Q8W1B3	Q8W1B3|Q8W1B3_ARATH At4g21445 OS=Arabidopsis thaliana GN=PRIP PE=2 SV=1
FBP-VCS/WT-VCS	confident.down	-0.299	0.00909481	9.2	0.007	3	3	inferred	---	----	F4IA48	F4IA48|F4IA48_ARATH N-lysine methyltransferase OS=Arabidopsis thaliana GN=At1g78150 PE=1 SV=1
FBP-VCS/WT-VCS	confident.down	-0.274	0.00895414	9.06	0.007	3	3	inferred	---	----	Q9SRR8	Q9SRR8|Q9SRR8_ARATH 2Fe-2S ferredoxin-like superfamily protein OS=Arabidopsis thaliana GN=F21O3.19 PE=2 SV=1
FBP-VCS/WT-VCS	confident.down	-0.262	0.00942812	9.54	0.007	3	3	inferred	---	----	Q9SR92	Q9SR92|STR10_ARATH Rhodanese-like domain-containing protein 10 OS=Arabidopsis thaliana GN=STR10 PE=2 SV=1
FBP-VCS/WT-VCS	confident.down	-0.258	0.00974951	9.87	0.007	3	3	inferred	---	----	Q9STS7	Q9STS7|CHL_ARATH Chloroplastic lipocalin OS=Arabidopsis thaliana GN=CHL PE=1 SV=1
FBP-VCS/WT-VCS	confident.down	-0.237	0.00989951	10.02	0.007	3	3	inferred	---	----	P56772	P56772|CLPP1_ARATH Chloroplastic ATP-dependent Clp protease proteolytic subunit 1 OS=Arabidopsis thaliana GN=clpP1 PE=1 SV=2
FBP-VCS/WT-VCS	confident.down	-0.236	0.00899957	9.11	0.007	3	4	inferred	---	----	O48721	O48721|HEM4_ARATH Uroporphyrinogen-III synthase, chloroplastic OS=Arabidopsis thaliana GN=UROS PE=2 SV=2
FBP-VCS/WT-VCS	confident.down	-0.2	0.00856485	8.67	0.007	3	5	unresolved	---	----	P27323;P51818;P55737	P27323|HS901_ARATH Heat shock protein 90-1 OS=Arabidopsis thaliana GN=HSP90-1 PE=1 SV=3
FBP-VCS/WT-VCS	confident.down	-0.199	0.00928527	9.4	0.007	3	5	inferred	---	----	Q9LK47	Q9LK47|Q9LK47_ARATH At3g23700/MYM9_3 OS=Arabidopsis thaliana GN=At3g23700 PE=2 SV=1
FBP-VCS/WT-VCS	confident.down	-0.164	0.00959952	9.71	0.007	3	11	inferred	---	----	Q9AST9	Q9AST9|Q9AST9_ARATH At1g73110/F3N23_39 OS=Arabidopsis thaliana GN=At1g73110 PE=2 SV=1
FBP-VCS/WT-VCS	confident.down	-0.152	0.00859052	8.69	0.007	3	9	inferred	---	----	O04151	O04151|CALR1_ARATH Calreticulin-1 OS=Arabidopsis thaliana GN=CRT1 PE=1 SV=1
FBP-VCS/WT-VCS	confident.down	-0.126	0.00886323	8.97	0.007	3	17	inferred	---	----	Q9LF37	Q9LF37|CLPB3_ARATH Chaperone protein ClpB3, chloroplastic OS=Arabidopsis thaliana GN=CLPB3 PE=1 SV=1
FBP-VCS/WT-VCS	confident.up	0.099	0.0099495	10.07	0.007	3	24	inferred	---	----	Q8H0S9	Q8H0S9|PSA_ARATH Puromycin-sensitive aminopeptidase OS=Arabidopsis thaliana GN=MPA1 PE=2 SV=1
FBP-VCS/WT-VCS	confident.up	0.157	0.0100521	10.17	0.007	3	7	inferred	---	----	Q9FH02	Q9FH02|FTSH5_ARATH ATP-dependent zinc metalloprotease FTSH 5, chloroplastic OS=Arabidopsis thaliana GN=FTSH5 PE=1 SV=1
FBP-VCS/WT-VCS	confident.up	0.173	0.00868142	8.79	0.007	3	8	inferred	---	----	Q01525	Q01525|14332_ARATH 14-3-3-like protein GF14 omega OS=Arabidopsis thaliana GN=GRF2 PE=2 SV=2
FBP-VCS/WT-VCS	confident.up	0.197	0.00979951	9.92	0.007	3	5	inferred	---	----	Q9SGE9	Q9SGE9|SYFB_ARATH Phenylalanine--tRNA ligase beta subunit, cytoplasmic OS=Arabidopsis thaliana GN=At1g72550 PE=2 SV=1
FBP-VCS/WT-VCS	confident.up	0.236	0.00949953	9.61	0.007	3	4	inferred	---	----	Q9T0A0	Q9T0A0|LACS4_ARATH Long chain acyl-CoA synthetase 4 OS=Arabidopsis thaliana GN=LACS4 PE=2 SV=1
FBP-VCS/WT-VCS	confident.up	0.26	0.00974951	9.87	0.007	3	3	inferred	---	----	Q945K7	Q945K7|IDH5_ARATH Isocitrate dehydrogenase [NAD] catalytic subunit 5, mitochondrial OS=Arabidopsis thaliana GN=IDH5 PE=1 SV=1
FBP-VCS/WT-VCS	confident.up	0.264	0.00949953	9.61	0.007	3	3	inferred	---	----	Q9LHI0	Q9LHI0|NDUA6_ARATH NADH dehydrogenase [ubiquinone] 1 alpha subcomplex subunit 6 OS=Arabidopsis thaliana GN=At3g12260 PE=2 SV=1
FBP-VCS/WT-VCS	confident.up	0.29	0.00933289	9.44	0.007	3	3	inferred	---	----	Q8LPS6	Q8LPS6|PPR3_ARATH Pentatricopeptide repeat-containing protein At1g02150 OS=Arabidopsis thaliana GN=At1g02150 PE=2 SV=2
FBP-VCS/WT-VCS	confident.up	0.3	0.00860832	8.71	0.007	3	3	inferred	---	----	Q8W034	Q8W034|RNP1_ARATH Heterogeneous nuclear ribonucleoprotein 1 OS=Arabidopsis thaliana GN=RNP1 PE=1 SV=1
FBP-VCS/WT-VCS	confident.up	0.303	0.00944953	9.56	0.007	3	3	inferred	---	----	Q93WX6	Q93WX6|CNIF1_ARATH Cysteine desulfurase 1, chloroplastic OS=Arabidopsis thaliana GN=NFS2 PE=1 SV=1
FBP-VCS/WT-VCS	confident.up	0.321	0.0099995	10.12	0.007	3	2	inferred	---	----	O48588	O48588|O48588_ARATH Molybdenum cofactor sulfurase family protein OS=Arabidopsis thaliana GN=T19K24.17 PE=2 SV=1
FBP-VCS/WT-VCS	confident.up	0.324	0.00886323	8.97	0.007	3	2	inferred	---	----	P49200	P49200|RS201_ARATH 40S ribosomal protein S20-1 OS=Arabidopsis thaliana GN=RPS20A PE=2 SV=2
FBP-VCS/WT-VCS	confident.up	0.333	0.00872688	8.83	0.007	3	2	unresolved	---	----	Q8LB02;Q8LBZ7	Q8LB02|SDHB2_ARATH Succinate dehydrogenase [ubiquinone] iron-sulfur subunit 2, mitochondrial OS=Arabidopsis thaliana GN=SDH2-2 PE=1 SV=2
FBP-VCS/WT-VCS	confident.up	0.37	0.00860832	8.71	0.007	3	2	inferred	---	----	Q9M2Z4	Q9M2Z4|MSBP2_ARATH Membrane steroid-binding protein 2 OS=Arabidopsis thaliana GN=MSBP2 PE=1 SV=1
FBP-VCS/WT-VCS	confident.up	0.375	0.00999947	10.12	0.007	3	1	inferred	---	----	P57106	P57106|MDHC2_ARATH Malate dehydrogenase 2, cytoplasmic OS=Arabidopsis thaliana GN=MDH2 PE=1 SV=1
FBP-VCS/WT-VCS	confident.up	0.424	0.00959952	9.71	0.007	3	1	unresolved	---	----	O80983;Q8W585	O80983|FTSH4_ARATH ATP-dependent zinc metalloprotease FTSH 4, mitochondrial OS=Arabidopsis thaliana GN=FTSH4 PE=1 SV=2
FBP-VCS/WT-VCS	confident.up	0.43	0.00944953	9.56	0.007	3	1	inferred	---	----	Q8LGH4	Q8LGH4|CUL4_ARATH Cullin-4 OS=Arabidopsis thaliana GN=CUL4 PE=1 SV=1
FBP-VCS/WT-VCS	confident.up	0.432	0.00979951	9.92	0.007	3	1	inferred	---	----	P42798	P42798|R15A1_ARATH 40S ribosomal protein S15a-1 OS=Arabidopsis thaliana GN=RPS15AA PE=2 SV=2
FBP-VCS/WT-VCS	confident.up	0.438	0.00890869	9.02	0.007	3	1	inferred	---	----	Q9S7C0	Q9S7C0|HSP7O_ARATH Heat shock 70 kDa protein 14 OS=Arabidopsis thaliana GN=HSP70-14 PE=1 SV=1
FBP-VCS/WT-VCS	confident.up	0.441	0.00856485	8.67	0.007	3	1	unresolved	---	----	Q9LF33;Q9LIA8	Q9LF33|UGDH3_ARATH UDP-glucose 6-dehydrogenase 3 OS=Arabidopsis thaliana GN=UGD3 PE=1 SV=1
FBP-VCS/WT-VCS	confident.up	0.445	0.00928527	9.4	0.007	3	1	inferred	---	----	O24633	O24633|PSB2B_ARATH Proteasome subunit beta type-2-B OS=Arabidopsis thaliana GN=PBD2 PE=1 SV=1
FBP-VCS/WT-VCS	confident.up	0.449	0.00938051	9.49	0.007	3	1	inferred	---	----	Q9C820	Q9C820|RAG3D_ARATH Ras-related protein RABG3d OS=Arabidopsis thaliana GN=RABG3D PE=2 SV=1
FBP-VCS/WT-VCS	confident.up	0.476	0.00938051	9.49	0.007	3	1	inferred	---	----	Q38842	Q38842|Q38842_ARATH AT0ZI1 protein OS=Arabidopsis thaliana GN=ATOZI1 PE=2 SV=1
FBP-VCS/WT-VCS	confident.up	0.48	0.00852137	8.62	0.007	3	1	inferred	---	----	Q9LVN1	Q9LVN1|FH13_ARATH Formin-like protein 13 OS=Arabidopsis thaliana GN=FH13 PE=2 SV=3
FBP-VCS/WT-VCS	confident.up	0.483	0.00919004	9.3	0.007	3	1	inferred	---	----	Q9SU14	Q9SU14|NUDT7_ARATH Nudix hydrolase 7 OS=Arabidopsis thaliana GN=NUDT7 PE=1 SV=1
FBP-VCS/WT-VCS	confident.up	0.485	0.00914242	9.25	0.007	3	1	inferred	---	----	Q9SJH7	Q9SJH7|CISY3_ARATH Citrate synthase 3, peroxisomal OS=Arabidopsis thaliana GN=CSY3 PE=2 SV=1
FBP-VCS/WT-VCS	confident.up	0.485	0.00942812	9.54	0.007	3	1	inferred	---	----	Q9SIV9	Q9SIV9|PPA10_ARATH Purple acid phosphatase 10 OS=Arabidopsis thaliana GN=PAP10 PE=2 SV=1
FBP-VCS/WT-VCS	confident.up	0.487	0.00909481	9.2	0.007	3	1	inferred	---	----	Q39102	Q39102|FTSH1_ARATH ATP-dependent zinc metalloprotease FTSH 1, chloroplastic OS=Arabidopsis thaliana GN=FTSH1 PE=1 SV=2
FBP-VCS/WT-VCS	confident.up	0.488	0.00847789	8.58	0.007	3	1	inferred	---	----	Q949Y0	Q949Y0|UBP6_ARATH Ubiquitin carboxyl-terminal hydrolase 6 OS=Arabidopsis thaliana GN=UBP6 PE=1 SV=1
FBP-VCS/WT-VCS	confident.up	0.488	0.00964952	9.77	0.007	3	1	inferred	---	----	Q8H0Z0	Q8H0Z0|Q8H0Z0_ARATH Protein kinase superfamily protein OS=Arabidopsis thaliana GN=At2g32850 PE=2 SV=1
FBP-VCS/WT-VCS	confident.up	0.492	0.00886323	8.97	0.007	3	1	unresolved	---	----	Q9FM01;Q9LF33;Q9LIA8;Q9MAB5	Q9FM01|UGDH4_ARATH UDP-glucose 6-dehydrogenase 4 OS=Arabidopsis thaliana GN=UGD4 PE=1 SV=1
FBP-VCS/WT-VCS	confident.up	0.76	0.00954952	9.66	0.007	3	1	inferred	---	----	P28186	P28186|RAE1C_ARATH Ras-related protein RABE1c OS=Arabidopsis thaliana GN=RABE1C PE=1 SV=1
FBP-VCS/WT-VCS	confident.up	0.932	0.00860832	8.71	0.007	1	1	inferred	---	----	O24520	O24520|HBL1_ARATH Non-symbiotic hemoglobin 1 OS=Arabidopsis thaliana GN=AHB1 PE=1 SV=1
FBP-VCS/WT-VCS	confident.down	-0.596	0.0106105	10.74	0.008	2	1	inferred	---	----	P82874	P82874|TO203_ARATH Mitochondrial import receptor subunit TOM20-3 OS=Arabidopsis thaliana GN=TOM20-3 PE=1 SV=1
FBP-VCS/WT-VCS	confident.down	-0.469	0.0101047	10.23	0.008	3	1	inferred	---	----	Q9ZW13	Q9ZW13|TRNH6_ARATH Tropinone reductase homolog At2g29290 OS=Arabidopsis thaliana GN=At2g29290 PE=2 SV=1
FBP-VCS/WT-VCS	confident.down	-0.467	0.0114699	11.61	0.008	3	1	unresolved	---	----	Q94K07;Q9ZUP3	Q94K07|NAP1C_ARATH Nucleosome assembly protein 1;3 OS=Arabidopsis thaliana GN=NAP1;3 PE=1 SV=1
FBP-VCS/WT-VCS	confident.down	-0.463	0.0104205	10.55	0.008	3	1	inferred	---	----	F4KBJ3	F4KBJ3|F4KBJ3_ARATH Alpha/beta-Hydrolases superfamily protein OS=Arabidopsis thaliana GN=MBB18.5 PE=4 SV=1
FBP-VCS/WT-VCS	confident.down	-0.441	0.0114111	11.55	0.008	3	1	inferred	---	----	P0DKI3	P0DKI3|TRNH1_ARATH Tropinone reductase homolog At1g07440 OS=Arabidopsis thaliana GN=At1g07440 PE=1 SV=1
FBP-VCS/WT-VCS	confident.down	-0.432	0.0103152	10.44	0.008	3	1	unresolved	---	----	Q9LW15;Q9SSB8	Q9LW15|CX5B1_ARATH Cytochrome c oxidase subunit 5b-1, mitochondrial OS=Arabidopsis thaliana GN=COX5B-1 PE=1 SV=1
FBP-VCS/WT-VCS	confident.down	-0.423	0.0107772	10.91	0.008	3	1	inferred	---	----	Q9SK02	Q9SK02|RA51B_ARATH DNA repair protein RAD51 homolog 2 OS=Arabidopsis thaliana GN=RAD51B PE=2 SV=2
FBP-VCS/WT-VCS	confident.down	-0.421	0.0109994	11.13	0.008	3	1	inferred	---	----	Q9LK61	Q9LK61|RR10_ARATH 30S ribosomal protein S10, chloroplastic OS=Arabidopsis thaliana GN=RPS10 PE=2 SV=1
FBP-VCS/WT-VCS	confident.down	-0.419	0.0102626	10.39	0.008	3	1	inferred	---	----	Q9SKA5	Q9SKA5|Q9SKA5_ARATH At1g22630/F12K8_2 OS=Arabidopsis thaliana GN=At1g22630 PE=2 SV=1
FBP-VCS/WT-VCS	confident.down	-0.394	0.0111758	11.31	0.008	3	1	unresolved	---	----	Q9C5C8;Q9M0Z6	Q9C5C8|MSRB2_ARATH Peptide methionine sulfoxide reductase B2, chloroplastic OS=Arabidopsis thaliana GN=MSRB2 PE=1 SV=1
FBP-VCS/WT-VCS	confident.down	-0.339	0.0113523	11.49	0.008	3	2	unresolved	---	----	Q29Q26;Q9SAR5	Q29Q26|AKR2B_ARATH Ankyrin repeat domain-containing protein 2B OS=Arabidopsis thaliana GN=AKR2B PE=1 SV=1
FBP-VCS/WT-VCS	confident.down	-0.322	0.0119993	12.14	0.008	3	2	inferred	---	----	rev_F4ISU2	F4ISU2|F4ISU2_ARATH reversed Early endosome antigen OS=Arabidopsis thaliana GN=At2g32240 PE=1 SV=1
FBP-VCS/WT-VCS	confident.down	-0.313	0.0116464	11.79	0.008	3	2	inferred	---	----	Q9LTR8	Q9LTR8|Q9LTR8_ARATH At5g57040 OS=Arabidopsis thaliana GN=MHM17.18 PE=2 SV=1
FBP-VCS/WT-VCS	confident.down	-0.308	0.0114699	11.61	0.008	3	2	inferred	---	----	Q9ZUJ3	Q9ZUJ3|Q9ZUJ3_ARATH AT1G60000 protein OS=Arabidopsis thaliana GN=At1g60000 PE=2 SV=1
FBP-VCS/WT-VCS	confident.down	-0.292	0.0104731	10.6	0.008	3	3	inferred	---	----	O23461	O23461|ARAK_ARATH L-arabinokinase OS=Arabidopsis thaliana GN=ARA1 PE=1 SV=1
FBP-VCS/WT-VCS	confident.down	-0.282	0.0106105	10.74	0.008	3	2	inferred	---	----	Q9SZC9-2	Q9SZC9-2|HMA6_ARATH Isoform 2 of Copper-transporting ATPase PAA1, chloroplastic OS=Arabidopsis thaliana GN=PAA1
FBP-VCS/WT-VCS	confident.down	-0.233	0.010555	10.68	0.008	3	4	inferred	---	----	F4J9G2	F4J9G2|F4J9G2_ARATH Rhodanese/Cell cycle control phosphatase superfamily protein OS=Arabidopsis thaliana GN=At3g59780 PE=4 SV=1
FBP-VCS/WT-VCS	confident.down	-0.214	0.0112346	11.37	0.008	3	4	inferred	---	----	Q07356	Q07356|PDS_ARATH 15-cis-phytoene desaturase, chloroplastic/chromoplastic OS=Arabidopsis thaliana GN=PDS PE=1 SV=1
FBP-VCS/WT-VCS	confident.down	-0.135	0.0102626	10.39	0.008	3	11	inferred	---	----	Q8VZB5	Q8VZB5|Q8VZB5_ARATH Rubisco methyltransferase family protein OS=Arabidopsis thaliana GN=At5g14260 PE=1 SV=1
FBP-VCS/WT-VCS	confident.down	-0.13	0.0115287	11.67	0.008	3	10	inferred	---	----	Q9S7Y7	Q9S7Y7|XYL1_ARATH Alpha-xylosidase 1 OS=Arabidopsis thaliana GN=XYL1 PE=1 SV=1
FBP-VCS/WT-VCS	confident.down	-0.118	0.0104994	10.63	0.008	3	13	inferred	---	----	O04983	O04983|ACCC_ARATH Biotin carboxylase, chloroplastic OS=Arabidopsis thaliana GN=CAC2 PE=1 SV=1
FBP-VCS/WT-VCS	confident.down	-0.089	0.0103679	10.49	0.008	3	25	inferred	---	----	Q9C5A9	Q9C5A9|ATPBO_ARATH ATP synthase subunit beta-3, mitochondrial OS=Arabidopsis thaliana GN=At5g08680 PE=1 SV=1
FBP-VCS/WT-VCS	confident.down	-0.085	0.0104731	10.6	0.008	3	26	inferred	---	----	Q8S9L5	Q8S9L5|TIG_ARATH Trigger factor-like protein TIG, Chloroplastic OS=Arabidopsis thaliana GN=TIG PE=1 SV=1
FBP-VCS/WT-VCS	confident.up	0.15	0.011117	11.25	0.008	3	9	unresolved	---	----	Q949P2;Q94AM1	Q949P2|COPDA_ARATH Probable cytosolic oligopeptidase A OS=Arabidopsis thaliana GN=CYOP PE=1 SV=1
FBP-VCS/WT-VCS	confident.up	0.15	0.0112935	11.43	0.008	3	6	unresolved	---	----	B9DGT7;B9DHQ0;P11139;P29511	B9DGT7|TBA2_ARATH Tubulin alpha-2 chain OS=Arabidopsis thaliana GN=TUBA2 PE=2 SV=2
FBP-VCS/WT-VCS	confident.up	0.156	0.0107772	10.91	0.008	3	6	inferred	---	----	Q39172	Q39172|AER_ARATH NADPH-dependent oxidoreductase 2-alkenal reductase OS=Arabidopsis thaliana GN=AER PE=1 SV=1
FBP-VCS/WT-VCS	confident.up	0.162	0.0108883	11.02	0.008	3	6	inferred	---	----	Q9LUG8	Q9LUG8|Q9LUG8_ARATH AT3g23600/MDB19_9 OS=Arabidopsis thaliana GN=At3g23600 PE=2 SV=1
FBP-VCS/WT-VCS	confident.up	0.162	0.0114699	11.61	0.008	3	6	inferred	---	----	Q9SMU8	Q9SMU8|PER34_ARATH Peroxidase 34 OS=Arabidopsis thaliana GN=PER34 PE=1 SV=1
FBP-VCS/WT-VCS	confident.up	0.163	0.0114111	11.55	0.008	3	5	inferred	---	----	Q9SCX3	Q9SCX3|EF1B2_ARATH Elongation factor 1-beta 2 OS=Arabidopsis thaliana GN=At5g19510 PE=1 SV=1
FBP-VCS/WT-VCS	confident.up	0.165	0.01021	10.33	0.008	3	7	unresolved	---	----	Q42560;Q9SIB9	Q42560|ACO1_ARATH Aconitate hydratase 1 OS=Arabidopsis thaliana GN=ACO1 PE=1 SV=2
FBP-VCS/WT-VCS	confident.up	0.184	0.0105258	10.65	0.008	3	5	inferred	---	----	Q9LX65	Q9LX65|VATH_ARATH V-type proton ATPase subunit H OS=Arabidopsis thaliana GN=VHA-H PE=1 SV=1
FBP-VCS/WT-VCS	confident.up	0.199	0.0111105	11.24	0.008	3	4	unresolved	---	----	P42825;Q94AW8	P42825|DNAJ2_ARATH Chaperone protein dnaJ 2 OS=Arabidopsis thaliana GN=ATJ2 PE=1 SV=2
FBP-VCS/WT-VCS	confident.up	0.205	0.0103152	10.44	0.008	3	5	inferred	---	----	P53492	P53492|ACT7_ARATH Actin-7 OS=Arabidopsis thaliana GN=ACT7 PE=1 SV=1
FBP-VCS/WT-VCS	confident.up	0.221	0.0104205	10.55	0.008	3	4	inferred	---	----	O81148	O81148|PSA4A_ARATH Proteasome subunit alpha type-4-A OS=Arabidopsis thaliana GN=PAC1 PE=1 SV=1
FBP-VCS/WT-VCS	confident.up	0.225	0.0114111	11.55	0.008	3	4	inferred	---	----	F4J9A0	F4J9A0|F4J9A0_ARATH Nodulin/glutamine synthase-like protein OS=Arabidopsis thaliana GN=NodGS PE=1 SV=1
FBP-VCS/WT-VCS	confident.up	0.24	0.0115287	11.67	0.008	3	4	inferred	---	----	P49077	P49077|PYRB_ARATH Aspartate carbamoyltransferase, chloroplastic OS=Arabidopsis thaliana GN=PYRB PE=2 SV=2
FBP-VCS/WT-VCS	confident.up	0.25	0.0102626	10.39	0.008	3	3	inferred	---	----	Q9LSP5	Q9LSP5|Q9LSP5_ARATH AT3g17020/K14A17_14 OS=Arabidopsis thaliana GN=At3g17020 PE=2 SV=1
FBP-VCS/WT-VCS	confident.up	0.269	0.010555	10.68	0.008	3	4	inferred	---	----	Q96321	Q96321|IMPA1_ARATH Importin subunit alpha-1 OS=Arabidopsis thaliana GN=IMPA1 PE=1 SV=2
FBP-VCS/WT-VCS	confident.up	0.272	0.010555	10.68	0.008	3	3	unresolved	---	----	P30184;Q8RX72;Q944P7	P30184|AMPL1_ARATH Leucine aminopeptidase 1 OS=Arabidopsis thaliana GN=LAP1 PE=1 SV=1
FBP-VCS/WT-VCS	confident.up	0.283	0.0111758	11.31	0.008	3	3	unresolved	---	----	Q9LF98;Q9SJQ9	Q9LF98|ALFC8_ARATH Fructose-bisphosphate aldolase 8, cytosolic OS=Arabidopsis thaliana GN=FBA8 PE=1 SV=1
FBP-VCS/WT-VCS	confident.up	0.287	0.0114111	11.55	0.008	3	3	inferred	---	----	Q9LVY0	Q9LVY0|PRFB1_ARATH Peptide chain release factor PrfB1, chloroplastic OS=Arabidopsis thaliana GN=PRFB1 PE=2 SV=1
FBP-VCS/WT-VCS	confident.up	0.295	0.0100995	10.22	0.008	3	2	unresolved	---	----	Q9SN86;Q9ZP06	Q9SN86|MDHP_ARATH Malate dehydrogenase, chloroplastic OS=Arabidopsis thaliana GN=At3g47520 PE=1 SV=1
FBP-VCS/WT-VCS	confident.up	0.299	0.0115287	11.67	0.008	3	3	inferred	---	----	P56820	P56820|EIF3D_ARATH Eukaryotic translation initiation factor 3 subunit D OS=Arabidopsis thaliana GN=TIF3D1 PE=1 SV=1
FBP-VCS/WT-VCS	confident.up	0.303	0.0106661	10.79	0.008	3	2	inferred	---	----	P11829	P11829|ACP1_ARATH Acyl carrier protein 1, chloroplastic OS=Arabidopsis thaliana GN=ACP1 PE=1 SV=1
FBP-VCS/WT-VCS	confident.up	0.305	0.0106661	10.79	0.008	3	2	unresolved	---	----	O80944;Q84TF0	O80944|AKRC8_ARATH Aldo-keto reductase family 4 member C8 OS=Arabidopsis thaliana GN=AKR4C8 PE=1 SV=2
FBP-VCS/WT-VCS	confident.up	0.305	0.0118228	11.96	0.008	3	2	inferred	---	----	O23515	O23515|RL151_ARATH 60S ribosomal protein L15-1 OS=Arabidopsis thaliana GN=RPL15A PE=2 SV=1
FBP-VCS/WT-VCS	confident.up	0.312	0.0105258	10.65	0.008	3	2	inferred	---	----	O82462	O82462|SYEC_ARATH Glutamate--tRNA ligase, cytoplasmic OS=Arabidopsis thaliana GN=At5g26710 PE=1 SV=1
FBP-VCS/WT-VCS	confident.up	0.316	0.0107772	10.91	0.008	3	3	inferred	---	----	Q9ZV06	Q9ZV06|NATAL_ARATH Probable acetyltransferase NATA1-like OS=Arabidopsis thaliana GN=At2g39020 PE=2 SV=1
FBP-VCS/WT-VCS	confident.up	0.324	0.0107216	10.85	0.008	3	2	inferred	---	----	Q8GWE0	Q8GWE0|PP314_ARATH Pentatricopeptide repeat-containing protein At4g16390, chloroplastic OS=Arabidopsis thaliana GN=P67 PE=1 SV=3
FBP-VCS/WT-VCS	confident.up	0.332	0.0106105	10.74	0.008	3	2	inferred	---	----	Q9SI20	Q9SI20|EF1D2_ARATH Elongation factor 1-delta 2 OS=Arabidopsis thaliana GN=At2g18110 PE=1 SV=1
FBP-VCS/WT-VCS	confident.up	0.338	0.0118228	11.96	0.008	3	2	inferred	---	----	Q9SMV6	Q9SMV6|XPO1A_ARATH Protein EXPORTIN 1A OS=Arabidopsis thaliana GN=XPO1 PE=1 SV=1
FBP-VCS/WT-VCS	confident.up	0.342	0.0111758	11.31	0.008	3	1	inferred	---	----	Q9M9V9	Q9M9V9|TCTP2_ARATH Translationally controlled tumor protein 2 OS=Arabidopsis thaliana GN=TCTP2 PE=1 SV=1
FBP-VCS/WT-VCS	confident.up	0.347	0.0112935	11.43	0.008	3	2	inferred	---	----	Q9S762	Q9S762|HIS1A_ARATH ATP phosphoribosyltransferase 1, chloroplastic OS=Arabidopsis thaliana GN=HISN1A PE=1 SV=1
FBP-VCS/WT-VCS	confident.up	0.351	0.0111758	11.31	0.008	3	2	inferred	---	----	Q9STX2	Q9STX2|VEP1_ARATH 3-oxo-Delta(4,5)-steroid 5-beta-reductase OS=Arabidopsis thaliana GN=VEP1 PE=1 SV=1
FBP-VCS/WT-VCS	confident.up	0.358	0.0119368	12.08	0.008	3	1	unresolved	---	----	P17562;P23686;Q9SJL8	P17562|METK2_ARATH S-adenosylmethionine synthase 2 OS=Arabidopsis thaliana GN=SAM2 PE=1 SV=1
FBP-VCS/WT-VCS	confident.up	0.395	0.0114111	11.55	0.008	3	1	inferred	---	----	P59232	P59232|R27AB_ARATH Ubiquitin-40S ribosomal protein S27a-2 OS=Arabidopsis thaliana GN=RPS27AB PE=2 SV=2
FBP-VCS/WT-VCS	confident.up	0.417	0.0114699	11.61	0.008	3	1	inferred	---	----	Q9SKI5	Q9SKI5|Q9SKI5_ARATH Ac-like transposase OS=Arabidopsis thaliana GN=At2g06500 PE=4 SV=1
FBP-VCS/WT-VCS	confident.up	0.426	0.0101574	10.28	0.008	3	1	inferred	---	----	Q39043	Q39043|MD37F_ARATH Mediator of RNA polymerase II transcription subunit 37f OS=Arabidopsis thaliana GN=MED37F PE=1 SV=2
FBP-VCS/WT-VCS	confident.up	0.426	0.0109994	11.13	0.008	3	1	inferred	---	----	P59224	P59224|RS132_ARATH 40S ribosomal protein S13-2 OS=Arabidopsis thaliana GN=RPS13B PE=2 SV=1
FBP-VCS/WT-VCS	confident.up	0.432	0.0108883	11.02	0.008	3	1	unresolved	---	----	O23406;Q9LR44	O23406|U75D1_ARATH UDP-glycosyltransferase 75D1 OS=Arabidopsis thaliana GN=UGT75D1 PE=2 SV=2
FBP-VCS/WT-VCS	confident.up	0.432	0.0118743	12.02	0.008	3	1	inferred	---	----	Q9ZUY6	Q9ZUY6|AXS1_ARATH UDP-D-apiose/UDP-D-xylose synthase 1 OS=Arabidopsis thaliana GN=AXS1 PE=1 SV=1
FBP-VCS/WT-VCS	confident.up	0.435	0.0112346	11.37	0.008	3	1	inferred	---	----	Q42577	Q42577|NDUS7_ARATH NADH dehydrogenase [ubiquinone] iron-sulfur protein 7, mitochondrial OS=Arabidopsis thaliana GN=At5g11770 PE=1 SV=1
FBP-VCS/WT-VCS	confident.up	0.435	0.0118743	12.02	0.008	3	1	inferred	---	----	Q9LX31	Q9LX31|GUN4C_ARATH Tetrapyrrole-binding protein, chloroplastic OS=Arabidopsis thaliana GN=GUN4 PE=1 SV=1
FBP-VCS/WT-VCS	confident.up	0.437	0.0102626	10.39	0.008	3	1	inferred	---	----	Q9LIR6	Q9LIR6|BAM1_ARATH Beta-amylase 1, chloroplastic OS=Arabidopsis thaliana GN=BAM1 PE=1 SV=1
FBP-VCS/WT-VCS	confident.up	0.438	0.0115876	11.73	0.008	3	1	inferred	---	----	P24704	P24704|SODC1_ARATH Superoxide dismutase [Cu-Zn] 1 OS=Arabidopsis thaliana GN=CSD1 PE=1 SV=2
FBP-VCS/WT-VCS	confident.up	0.439	0.010555	10.68	0.008	3	1	inferred	---	----	Q9SYX1	Q9SYX1|LIL31_ARATH Light-harvesting complex-like protein 3 isotype 1, chloroplastic OS=Arabidopsis thaliana GN=LIL3.1 PE=1 SV=1
FBP-VCS/WT-VCS	confident.up	0.443	0.0107772	10.91	0.008	3	1	unresolved	---	----	O04848;Q94F49;Q9C681;Q9C944;Q9FJE8	O04848|H2AXA_ARATH Probable histone H2AXa OS=Arabidopsis thaliana GN=At1g08880 PE=1 SV=1
FBP-VCS/WT-VCS	confident.up	0.444	0.0103152	10.44	0.008	3	1	inferred	---	----	P92974	P92974|UBE12_ARATH Ubiquitin-activating enzyme E1 2 OS=Arabidopsis thaliana GN=UBA2 PE=1 SV=1
FBP-VCS/WT-VCS	confident.up	0.451	0.0108327	10.96	0.008	3	1	inferred	---	----	P93285	P93285|COX2_ARATH Cytochrome c oxidase subunit 2 OS=Arabidopsis thaliana GN=COX2 PE=1 SV=2
FBP-VCS/WT-VCS	confident.up	0.482	0.0101047	10.23	0.008	3	1	inferred	---	----	P11832	P11832|NIA1_ARATH Nitrate reductase [NADH] 1 OS=Arabidopsis thaliana GN=NIA1 PE=1 SV=3
FBP-VCS/WT-VCS	confident.up	0.663	0.011117	11.25	0.008	3	1	inferred	---	----	Q9FNK4	Q9FNK4|OAT_ARATH Ornithine aminotransferase, mitochondrial OS=Arabidopsis thaliana GN=DELTA-OAT PE=1 SV=1
FBP-VCS/WT-VCS	confident.down	-0.508	0.0131325	13.29	0.009	2	1	inferred	---	----	Q9XIM6	Q9XIM6|Q9XIM6_ARATH Expressed protein OS=Arabidopsis thaliana GN=At2g15960 PE=1 SV=1
FBP-VCS/WT-VCS	confident.down	-0.487	0.0122492	12.4	0.009	3	6	inferred	---	----	Q9SK39	Q9SK39|SBP3_ARATH Probable steroid-binding protein 3 OS=Arabidopsis thaliana GN=MP3 PE=1 SV=1
FBP-VCS/WT-VCS	confident.down	-0.451	0.0127492	12.9	0.009	3	1	inferred	---	----	Q3ECV8	Q3ECV8|Q3ECV8_ARATH ECA1 gametogenesis family protein (DUF784) OS=Arabidopsis thaliana GN=At1g47470 PE=4 SV=2
FBP-VCS/WT-VCS	confident.down	-0.448	0.0125617	12.71	0.009	3	1	inferred	---	----	P50287	P50287|ASPGA_ARATH Isoaspartyl peptidase/L-asparaginase 1 OS=Arabidopsis thaliana GN=At5g08100 PE=1 SV=2
FBP-VCS/WT-VCS	confident.down	-0.435	0.0133991	13.56	0.009	3	1	inferred	---	----	Q9LYJ9	Q9LYJ9|RH46_ARATH DEAD-box ATP-dependent RNA helicase 46 OS=Arabidopsis thaliana GN=RH46 PE=2 SV=2
FBP-VCS/WT-VCS	confident.down	-0.434	0.0129325	13.09	0.009	3	1	inferred	---	----	Q9LF99	Q9LF99|Q9LF99_ARATH Transcriptional activator (DUF662) OS=Arabidopsis thaliana GN=F8J2_90 PE=2 SV=1
FBP-VCS/WT-VCS	confident.down	-0.43	0.013499	13.66	0.009	3	1	inferred	---	----	Q93VM8	Q93VM8|COPT5_ARATH Copper transporter 5 OS=Arabidopsis thaliana GN=COPT5 PE=1 SV=1
FBP-VCS/WT-VCS	confident.down	-0.413	0.0121242	12.27	0.009	3	1	inferred	---	----	O82782	O82782|HIS3_ARATH 1-(5-phosphoribosyl)-5-[(5-phosphoribosylamino)methylideneamino] imidazole-4-carboxamide isomerase, chloroplastic OS=Arabidopsis thaliana GN=HISN3 PE=2 SV=1
FBP-VCS/WT-VCS	confident.down	-0.404	0.0125992	12.75	0.009	3	1	inferred	---	----	Q9SHR7	Q9SHR7|CB21_ARATH Chlorophyll a-b binding protein 2.1, chloroplastic OS=Arabidopsis thaliana GN=LHCB2.1 PE=1 SV=1
FBP-VCS/WT-VCS	confident.down	-0.383	0.013499	13.66	0.009	3	1	inferred	---	----	Q8VZ34	Q8VZ34|Q8VZ34_ARATH Ankyrin repeat family protein OS=Arabidopsis thaliana GN=At2g26210 PE=2 SV=1
FBP-VCS/WT-VCS	confident.down	-0.324	0.0123117	12.46	0.009	3	2	inferred	---	----	O64700	O64700|UREG_ARATH Urease accessory protein G OS=Arabidopsis thaliana GN=UREG PE=2 SV=1
FBP-VCS/WT-VCS	confident.down	-0.309	0.0132658	13.42	0.009	3	2	inferred	---	----	Q94AG1	Q94AG1|Q94AG1_ARATH At3g07470/F21O3_18 OS=Arabidopsis thaliana GN=At3g07470 PE=2 SV=1
FBP-VCS/WT-VCS	confident.down	-0.294	0.0131991	13.36	0.009	3	2	inferred	---	----	Q9S7E9	Q9S7E9|GGT2_ARATH Glutamate--glyoxylate aminotransferase 2 OS=Arabidopsis thaliana GN=GGAT2 PE=1 SV=1
FBP-VCS/WT-VCS	confident.down	-0.267	0.0135705	13.73	0.009	3	3	inferred	---	----	Q29Q26	Q29Q26|AKR2B_ARATH Ankyrin repeat domain-containing protein 2B OS=Arabidopsis thaliana GN=AKR2B PE=1 SV=1
FBP-VCS/WT-VCS	confident.down	-0.263	0.0130658	13.22	0.009	3	2	inferred	---	----	P27202	P27202|PSBR_ARATH Photosystem II 10 kDa polypeptide, chloroplastic OS=Arabidopsis thaliana GN=PSBR PE=1 SV=1
FBP-VCS/WT-VCS	confident.down	-0.244	0.0125992	12.75	0.009	3	3	inferred	---	----	Q9FK81	Q9FK81|Y5258_ARATH Stress-response A/B barrel domain-containing protein At5g22580 OS=Arabidopsis thaliana GN=At5g22580 PE=1 SV=1
FBP-VCS/WT-VCS	confident.down	-0.243	0.0135705	13.73	0.009	3	3	inferred	---	----	P24102	P24102|PER22_ARATH Peroxidase 22 OS=Arabidopsis thaliana GN=PER22 PE=1 SV=2
FBP-VCS/WT-VCS	confident.up	0.133	0.0131991	13.36	0.009	3	9	inferred	---	----	Q8LAH7	Q8LAH7|OPR1_ARATH 12-oxophytodienoate reductase 1 OS=Arabidopsis thaliana GN=OPR1 PE=1 SV=2
FBP-VCS/WT-VCS	confident.up	0.167	0.0124367	12.59	0.009	3	6	inferred	---	----	P48523	P48523|CADH4_ARATH Cinnamyl alcohol dehydrogenase 4 OS=Arabidopsis thaliana GN=CAD4 PE=1 SV=1
FBP-VCS/WT-VCS	confident.up	0.192	0.0125617	12.71	0.009	3	5	inferred	---	----	P83755	P83755|PSBA_ARATH Photosystem II protein D1 OS=Arabidopsis thaliana GN=psbA PE=1 SV=2
FBP-VCS/WT-VCS	confident.up	0.193	0.0127492	12.9	0.009	3	5	inferred	---	----	Q940G5	Q940G5|Q940G5_ARATH Glucose-6-phosphate 1-epimerase OS=Arabidopsis thaliana GN=At4g25900 PE=2 SV=1
FBP-VCS/WT-VCS	confident.up	0.198	0.0134276	13.59	0.009	3	5	inferred	---	----	P41127	P41127|RL131_ARATH 60S ribosomal protein L13-1 OS=Arabidopsis thaliana GN=RPL13B PE=1 SV=1
FBP-VCS/WT-VCS	confident.up	0.25	0.0123742	12.52	0.009	3	3	inferred	---	----	Q66GR6	Q66GR6|WHY3_ARATH Single-stranded DNA-binding protein WHY3, chloroplastic OS=Arabidopsis thaliana GN=WHY3 PE=1 SV=1
FBP-VCS/WT-VCS	confident.up	0.271	0.0126658	12.82	0.009	3	2	unresolved	---	----	Q93Z53;Q9FLW9	Q93Z53|PKP3_ARATH Plastidial pyruvate kinase 3, chloroplastic OS=Arabidopsis thaliana GN=PKP3 PE=1 SV=1
FBP-VCS/WT-VCS	confident.up	0.295	0.0131325	13.29	0.009	3	2	unresolved	---	----	Q9FMT1;Q9SA14	Q9FMT1|LEU33_ARATH 3-isopropylmalate dehydrogenase 3, chloroplastic OS=Arabidopsis thaliana GN=IMDH3 PE=1 SV=1
FBP-VCS/WT-VCS	confident.up	0.298	0.0121242	12.27	0.009	3	2	inferred	---	----	A0A1I9LSA3	A0A1I9LSA3|A0A1I9LSA3_ARATH Cell wall-plasma membrane linker protein OS=Arabidopsis thaliana GN=CWLP PE=4 SV=1
FBP-VCS/WT-VCS	confident.up	0.303	0.0132658	13.42	0.009	3	2	inferred	---	----	Q42134	Q42134|PSA5B_ARATH Proteasome subunit alpha type-5-B OS=Arabidopsis thaliana GN=PAE2 PE=1 SV=2
FBP-VCS/WT-VCS	confident.up	0.322	0.0137133	13.88	0.009	3	2	inferred	---	----	Q9LHE5	Q9LHE5|TO401_ARATH Mitochondrial import receptor subunit TOM40-1 OS=Arabidopsis thaliana GN=TOM40-1 PE=1 SV=3
FBP-VCS/WT-VCS	confident.up	0.324	0.0137847	13.95	0.009	3	1	unresolved	---	----	P22953;P22954	P22953|MD37E_ARATH Probable mediator of RNA polymerase II transcription subunit 37e OS=Arabidopsis thaliana GN=MED37E PE=1 SV=3
FBP-VCS/WT-VCS	confident.up	0.383	0.0121242	12.27	0.009	3	2	inferred	---	----	Q9SAJ6	Q9SAJ6|G3PP1_ARATH Glyceraldehyde-3-phosphate dehydrogenase GAPCP1, chloroplastic OS=Arabidopsis thaliana GN=GAPCP1 PE=1 SV=1
FBP-VCS/WT-VCS	confident.up	0.383	0.0133324	13.49	0.009	3	2	inferred	---	----	Q9LV35	Q9LV35|AIP12_ARATH Actin-interacting protein 1-2 OS=Arabidopsis thaliana GN=AIP1-2 PE=2 SV=1
FBP-VCS/WT-VCS	confident.up	0.414	0.0127991	12.95	0.009	3	1	inferred	---	----	P59223	P59223|RS131_ARATH 40S ribosomal protein S13-1 OS=Arabidopsis thaliana GN=RPS13A PE=2 SV=1
FBP-VCS/WT-VCS	confident.up	0.417	0.0127991	12.95	0.009	3	1	inferred	---	----	Q9SI54	Q9SI54|LSM7_ARATH Sm-like protein LSM7 OS=Arabidopsis thaliana GN=LSM7 PE=1 SV=1
FBP-VCS/WT-VCS	confident.up	0.427	0.0120617	12.21	0.009	3	1	inferred	---	----	Q9M352	Q9M352|RL362_ARATH 60S ribosomal protein L36-2 OS=Arabidopsis thaliana GN=RPL36B PE=3 SV=1
FBP-VCS/WT-VCS	confident.up	0.43	0.0125325	12.68	0.009	3	1	inferred	---	----	Q9FLB7	Q9FLB7|Q9FLB7_ARATH At5g05370 OS=Arabidopsis thaliana GN=At5g05370 PE=2 SV=1
FBP-VCS/WT-VCS	confident.up	0.432	0.0129991	13.16	0.009	3	1	inferred	---	----	Q9LVY1	Q9LVY1|TAT_ARATH Tyrosine aminotransferase OS=Arabidopsis thaliana GN=TAT PE=2 SV=1
FBP-VCS/WT-VCS	confident.up	0.435	0.0131325	13.29	0.009	3	1	inferred	---	----	Q9FN89	Q9FN89|RIBA3_ARATH Monofunctional riboflavin biosynthesis protein RIBA 3, chloroplastic OS=Arabidopsis thaliana GN=RIBA3 PE=1 SV=1
FBP-VCS/WT-VCS	confident.up	0.436	0.0122492	12.4	0.009	3	1	inferred	---	----	Q9M888	Q9M888|TCPZA_ARATH T-complex protein 1 subunit zeta 1 OS=Arabidopsis thaliana GN=CCT6A PE=1 SV=1
FBP-VCS/WT-VCS	confident.up	0.445	0.0122492	12.4	0.009	3	1	inferred	---	----	F4J4K6	F4J4K6|F4J4K6_ARATH Tubulin binding cofactor C domain-containing protein OS=Arabidopsis thaliana GN=At3g57890 PE=4 SV=1
FBP-VCS/WT-VCS	confident.up	0.456	0.0120581	12.2	0.009	3	1	inferred	---	----	rev_Q9SD20	Q9SD20|MS5L2_ARATH reversed Protein POLLENLESS 3-LIKE 2 OS=Arabidopsis thaliana GN=At3g51280 PE=2 SV=1
FBP-VCS/WT-VCS	confident.up	1.052	0.0135324	13.69	0.009	1	1	inferred	---	----	O48723	O48723|PLP2_ARATH Patatin-like protein 2 OS=Arabidopsis thaliana GN=PLP2 PE=1 SV=1
FBP-VCS/WT-VCS	confident.down	-0.685	9.9999e-06	0.01	0.01	3	21	inferred	---	----	O65396	O65396|GCST_ARATH Aminomethyltransferase, mitochondrial OS=Arabidopsis thaliana GN=GDCST PE=2 SV=1
FBP-VCS/WT-VCS	confident.down	-0.422	0.014845	15.02	0.01	3	1	inferred	---	----	Q8L540	Q8L540|LTO1_ARATH Thiol-disulfide oxidoreductase LTO1 OS=Arabidopsis thaliana GN=LTO1 PE=1 SV=1
FBP-VCS/WT-VCS	confident.down	-0.42	0.0140704	14.24	0.01	3	1	inferred	---	----	Q3EAF8	Q3EAF8|PP294_ARATH Pentatricopeptide repeat-containing protein At3g62540, mitochondrial OS=Arabidopsis thaliana GN=At3g62540 PE=2 SV=1
FBP-VCS/WT-VCS	confident.down	-0.399	0.0146143	14.79	0.01	3	1	inferred	---	----	Q9M9T1	Q9M9T1|Q9M9T1_ARATH F14L17.7 protein OS=Arabidopsis thaliana GN=At1g14310 PE=4 SV=1
FBP-VCS/WT-VCS	confident.down	-0.384	0.0151527	15.33	0.01	3	1	inferred	---	----	Q39096	Q39096|ERD15_ARATH Protein EARLY RESPONSIVE TO DEHYDRATION 15 OS=Arabidopsis thaliana GN=ERD15 PE=1 SV=1
FBP-VCS/WT-VCS	confident.down	-0.379	0.014845	15.02	0.01	3	1	inferred	---	----	rev_B3H4X2	B3H4X2|B3H4X2_ARATH reversed Uncharacterized protein OS=Arabidopsis thaliana GN=At1g61090 PE=4 SV=1
FBP-VCS/WT-VCS	confident.down	-0.374	0.0156654	15.85	0.01	3	1	inferred	---	----	B3H5K3	B3H5K3|B3H5K3_ARATH Binding protein OS=Arabidopsis thaliana GN=At5g47690 PE=1 SV=1
FBP-VCS/WT-VCS	confident.down	-0.274	0.0149988	15.18	0.01	3	2	inferred	---	----	Q8VZF1	Q8VZF1|AEE7_ARATH Acetate/butyrate--CoA ligase AAE7, peroxisomal OS=Arabidopsis thaliana GN=AAE7 PE=1 SV=1
FBP-VCS/WT-VCS	confident.down	-0.241	0.0140704	14.24	0.01	3	4	inferred	---	----	Q9T0K7	Q9T0K7|HIBC6_ARATH 3-hydroxyisobutyryl-CoA hydrolase-like protein 3, mitochondrial OS=Arabidopsis thaliana GN=At4g13360 PE=1 SV=2
FBP-VCS/WT-VCS	confident.down	-0.183	0.0156142	15.8	0.01	3	5	inferred	---	----	O65655	O65655|O65655_ARATH SAP domain-containing protein OS=Arabidopsis thaliana GN=At4g39680 PE=1 SV=1
FBP-VCS/WT-VCS	confident.up	0.136	0.0155373	15.72	0.01	3	9	inferred	---	----	Q96266	Q96266|GSTF8_ARATH Glutathione S-transferase F8, chloroplastic OS=Arabidopsis thaliana GN=GSTF8 PE=1 SV=3
FBP-VCS/WT-VCS	confident.up	0.16	0.0139276	14.09	0.01	3	8	inferred	---	----	Q8RWN9	Q8RWN9|ODP22_ARATH Dihydrolipoyllysine-residue acetyltransferase component 2 of pyruvate dehydrogenase complex, mitochondrial OS=Arabidopsis thaliana GN=At3g13930 PE=1 SV=2
FBP-VCS/WT-VCS	confident.up	0.178	0.0146912	14.87	0.01	3	5	unresolved	---	----	Q9FFR3;Q9SH69	Q9FFR3|6PGD2_ARATH 6-phosphogluconate dehydrogenase, decarboxylating 2, chloroplastic OS=Arabidopsis thaliana GN=At5g41670 PE=1 SV=1
FBP-VCS/WT-VCS	confident.up	0.179	0.0142847	14.46	0.01	3	7	unresolved	---	----	Q56WN1;Q8LCE1	Q56WN1|GLN11_ARATH Glutamine synthetase cytosolic isozyme 1-1 OS=Arabidopsis thaliana GN=GLN1-1 PE=1 SV=2
FBP-VCS/WT-VCS	confident.up	0.201	0.0144275	14.6	0.01	3	4	inferred	---	----	Q42418	Q42418|PROF2_ARATH Profilin-2 OS=Arabidopsis thaliana GN=PRO2 PE=2 SV=1
FBP-VCS/WT-VCS	confident.up	0.248	0.0147132	14.89	0.01	3	2	inferred	---	----	Q8RUF8	Q8RUF8|NILP3_ARATH Omega-amidase, chloroplastic OS=Arabidopsis thaliana GN=NLP3 PE=1 SV=1
FBP-VCS/WT-VCS	confident.up	0.276	0.0153834	15.57	0.01	3	2	inferred	---	----	P49211	P49211|RL321_ARATH 60S ribosomal protein L32-1 OS=Arabidopsis thaliana GN=RPL32A PE=2 SV=2
FBP-VCS/WT-VCS	confident.up	0.294	0.014845	15.02	0.01	3	2	inferred	---	----	O82808	O82808|O82808_ARATH At2g25950 OS=Arabidopsis thaliana GN=At2g25950 PE=2 SV=2
FBP-VCS/WT-VCS	confident.up	0.297	0.0150758	15.26	0.01	3	2	inferred	---	----	F4IRX7	F4IRX7|F4IRX7_ARATH SOUL heme-binding family protein OS=Arabidopsis thaliana GN=SOUL-1 PE=1 SV=2
FBP-VCS/WT-VCS	confident.up	0.302	0.0146143	14.79	0.01	3	2	inferred	---	----	Q9XGX9	Q9XGX9|TIM9_ARATH Mitochondrial import inner membrane translocase subunit TIM9 OS=Arabidopsis thaliana GN=TIM9 PE=1 SV=2
FBP-VCS/WT-VCS	confident.up	0.322	0.0142847	14.46	0.01	3	2	inferred	---	----	O04848	O04848|H2AXA_ARATH Probable histone H2AXa OS=Arabidopsis thaliana GN=At1g08880 PE=1 SV=1
FBP-VCS/WT-VCS	confident.up	0.359	0.0146912	14.87	0.01	3	1	inferred	---	----	Q9XH48	Q9XH48|TIM13_ARATH Mitochondrial import inner membrane translocase subunit TIM13 OS=Arabidopsis thaliana GN=TIM13 PE=1 SV=2
FBP-VCS/WT-VCS	confident.up	0.37	0.0147681	14.95	0.01	3	2	inferred	---	----	F4I6B2	F4I6B2|F4I6B2_ARATH SIT4 phosphatase-associated family protein OS=Arabidopsis thaliana GN=At1g30470 PE=1 SV=1
FBP-VCS/WT-VCS	confident.up	0.372	0.0139276	14.09	0.01	3	1	unresolved	---	----	Q42560;Q94A28;Q9SIB9	Q42560|ACO1_ARATH Aconitate hydratase 1 OS=Arabidopsis thaliana GN=ACO1 PE=1 SV=2
FBP-VCS/WT-VCS	confident.up	0.376	0.0152296	15.41	0.01	3	1	unresolved	---	----	O23628;Q9C944	O23628|H2AV1_ARATH Histone H2A variant 1 OS=Arabidopsis thaliana GN=H2AV PE=1 SV=1
FBP-VCS/WT-VCS	confident.up	0.378	0.0146912	14.87	0.01	3	1	inferred	---	----	Q9FI53	Q9FI53|FUM2_ARATH Fumarate hydratase 2, chloroplastic OS=Arabidopsis thaliana GN=FUM2 PE=2 SV=1
FBP-VCS/WT-VCS	confident.up	0.382	0.0156142	15.8	0.01	3	1	unresolved	---	----	Q9LQ04;Q9SYM5	Q9LQ04|RMLCD_ARATH Bifunctional dTDP-4-dehydrorhamnose 3,5-epimerase/dTDP-4-dehydrorhamnose reductase OS=Arabidopsis thaliana GN=NRS/ER PE=1 SV=1
FBP-VCS/WT-VCS	confident.up	0.39	0.014845	15.02	0.01	3	1	inferred	---	----	Q9SJU9	Q9SJU9|GC1_ARATH Epimerase family protein SDR39U1 homolog, chloroplastic OS=Arabidopsis thaliana GN=GC1 PE=2 SV=2
FBP-VCS/WT-VCS	confident.up	0.392	0.0143561	14.53	0.01	3	1	inferred	---	----	Q9LXJ2	Q9LXJ2|Q9LXJ2_ARATH Ubiquinol--cytochrome-c reductase-like protein OS=Arabidopsis thaliana GN=F3C22_130 PE=2 SV=1
FBP-VCS/WT-VCS	confident.up	0.394	0.0140704	14.24	0.01	3	1	unresolved	---	----	O22832;Q9LF04;Q9M879	O22832|STAD7_ARATH Stearoyl-[acyl-carrier-protein] 9-desaturase 7, chloroplastic OS=Arabidopsis thaliana GN=FAB2 PE=1 SV=1
FBP-VCS/WT-VCS	confident.up	0.394	0.0154603	15.65	0.01	3	1	inferred	---	----	Q9M0V3	Q9M0V3|DDB1A_ARATH DNA damage-binding protein 1a OS=Arabidopsis thaliana GN=DDB1A PE=1 SV=1
FBP-VCS/WT-VCS	confident.up	0.398	0.0144604	14.63	0.01	3	1	inferred	---	----	O65570	O65570|VILI4_ARATH Villin-4 OS=Arabidopsis thaliana GN=VLN4 PE=1 SV=1
FBP-VCS/WT-VCS	confident.up	0.415	0.0145373	14.71	0.01	3	1	inferred	---	----	F4IYK3	F4IYK3|F4IYK3_ARATH ARM repeat superfamily protein OS=Arabidopsis thaliana GN=At3g08943 PE=1 SV=2
FBP-VCS/WT-VCS	confident.up	0.419	0.0145704	14.75	0.01	3	1	inferred	---	----	P46010	P46010|NRL3_ARATH Nitrilase 3 OS=Arabidopsis thaliana GN=NIT3 PE=1 SV=1
FBP-VCS/WT-VCS	confident.up	0.423	0.0146143	14.79	0.01	3	1	inferred	---	----	Q9SVJ4	Q9SVJ4|GUN22_ARATH Endoglucanase 22 OS=Arabidopsis thaliana GN=GH9B16 PE=3 SV=1
FBP-VCS/WT-VCS	confident.up	0.436	0.0144604	14.63	0.01	3	1	unresolved	---	----	P42643;P42644;P46077;Q01525;Q96300	P42643|14331_ARATH 14-3-3-like protein GF14 chi OS=Arabidopsis thaliana GN=GRF1 PE=1 SV=3
FBP-VCS/WT-VCS	confident.up	0.44	0.0146912	14.87	0.01	3	1	inferred	---	----	Q93VT9	Q93VT9|RL101_ARATH 60S ribosomal protein L10-1 OS=Arabidopsis thaliana GN=RPL10A PE=1 SV=1
FBP-VCS/WT-VCS	confident.up	0.442	0.0150758	15.26	0.01	3	1	inferred	---	----	Q9ZPY5	Q9ZPY5|Q9ZPY5_ARATH At2g46540/F11C10.23 OS=Arabidopsis thaliana GN=At2g46540 PE=2 SV=2
FBP-VCS/WT-VCS	confident.up	0.446	0.0151527	15.33	0.01	3	1	inferred	---	----	Q76E23	Q76E23|IF4G_ARATH Eukaryotic translation initiation factor 4G OS=Arabidopsis thaliana GN=EIF4G PE=1 SV=2
FBP-VCS/WT-VCS	confident.up	0.543	0.0146418	14.82	0.01	2	1	inferred	---	----	Q9FM96	Q9FM96|PSL4_ARATH Glucosidase 2 subunit beta OS=Arabidopsis thaliana GN=PSL4 PE=2 SV=1
FBP-VCS/WT-VCS	likely.down	-0.951	0.0173621	17.57	0.011	1	1	unresolved	---	----	F4I3B3;Q0WW84	F4I3B3|RB47A_ARATH Polyadenylate-binding protein RBP47A OS=Arabidopsis thaliana GN=RBP47A PE=2 SV=1
FBP-VCS/WT-VCS	likely.down	-0.404	0.0171803	17.39	0.011	3	1	inferred	---	----	Q9SSB8	Q9SSB8|CX5B2_ARATH Cytochrome c oxidase subunit 5b-2, mitochondrial OS=Arabidopsis thaliana GN=COX5B-2 PE=1 SV=1
FBP-VCS/WT-VCS	likely.down	-0.397	0.015832	16.02	0.011	3	1	inferred	---	----	Q8RWU7	Q8RWU7|PUX4_ARATH Plant UBX domain-containing protein 4 OS=Arabidopsis thaliana GN=PUX4 PE=1 SV=1
FBP-VCS/WT-VCS	likely.down	-0.393	0.0167486	16.95	0.011	3	1	inferred	---	----	O23344	O23344|O23344_ARATH Ferredoxin OS=Arabidopsis thaliana GN=dl3485w PE=2 SV=1
FBP-VCS/WT-VCS	likely.down	-0.316	0.0173319	17.54	0.011	3	2	inferred	---	----	F4HSW0	F4HSW0|F4HSW0_ARATH Phosphoribosylformylglycinamidine synthase OS=Arabidopsis thaliana GN=At1g27385 PE=4 SV=1
FBP-VCS/WT-VCS	likely.down	-0.296	0.015832	16.02	0.011	3	2	inferred	---	----	Q94AQ8	Q94AQ8|PNSB2_ARATH Photosynthetic NDH subunit of subcomplex B 2, chloroplastic OS=Arabidopsis thaliana GN=PNSB2 PE=2 SV=1
FBP-VCS/WT-VCS	likely.down	-0.282	0.0156654	15.85	0.011	3	2	inferred	---	----	Q8LBU2	Q8LBU2|GPX8_ARATH Probable glutathione peroxidase 8 OS=Arabidopsis thaliana GN=GPX8 PE=2 SV=1
FBP-VCS/WT-VCS	likely.down	-0.271	0.0172712	17.48	0.011	3	2	inferred	---	----	Q8L475	Q8L475|Q8L475_ARATH Alpha/beta-Hydrolases superfamily protein OS=Arabidopsis thaliana GN=At1g74640 PE=2 SV=1
FBP-VCS/WT-VCS	likely.down	-0.263	0.016082	16.27	0.011	3	2	inferred	---	----	Q9LVQ8	Q9LVQ8|P2C80_ARATH Probable protein phosphatase 2C 80 OS=Arabidopsis thaliana GN=At5g66720 PE=2 SV=1
FBP-VCS/WT-VCS	likely.down	-0.239	0.016582	16.78	0.011	3	3	inferred	---	----	P56797	P56797|RR2_ARATH 30S ribosomal protein S2, chloroplastic OS=Arabidopsis thaliana GN=rps2 PE=3 SV=1
FBP-VCS/WT-VCS	likely.down	-0.217	0.0173621	17.57	0.011	3	3	inferred	---	----	Q9SIE7	Q9SIE7|PLAT2_ARATH PLAT domain-containing protein 2 OS=Arabidopsis thaliana GN=PLAT2 PE=2 SV=1
FBP-VCS/WT-VCS	likely.down	-0.159	0.017453	17.66	0.011	3	7	inferred	---	----	Q6NPL0	Q6NPL0|Q6NPL0_ARATH At4g09040 OS=Arabidopsis thaliana GN=At4g09040 PE=2 SV=1
FBP-VCS/WT-VCS	likely.up	0.124	0.0173621	17.57	0.011	3	10	unresolved	---	----	P19456;P20649	P19456|PMA2_ARATH ATPase 2, plasma membrane-type OS=Arabidopsis thaliana GN=AHA2 PE=1 SV=2
FBP-VCS/WT-VCS	likely.up	0.14	0.0173319	17.54	0.011	3	8	inferred	---	----	Q9FYR6	Q9FYR6|SYPM_ARATH Proline--tRNA ligase, chloroplastic/mitochondrial OS=Arabidopsis thaliana GN=OVA6 PE=2 SV=1
FBP-VCS/WT-VCS	likely.up	0.157	0.0162486	16.44	0.011	3	10	inferred	---	----	Q9SZX3	Q9SZX3|ASSY_ARATH Argininosuccinate synthase, chloroplastic OS=Arabidopsis thaliana GN=At4g24830 PE=1 SV=3
FBP-VCS/WT-VCS	likely.up	0.166	0.0167486	16.95	0.011	3	8	inferred	---	----	F4JL11	F4JL11|IMPA2_ARATH Importin subunit alpha-2 OS=Arabidopsis thaliana GN=IMPA2 PE=1 SV=1
FBP-VCS/WT-VCS	likely.up	0.194	0.015832	16.02	0.011	3	5	inferred	---	----	Q9LPW0	Q9LPW0|G3PA2_ARATH Glyceraldehyde-3-phosphate dehydrogenase GAPA2, chloroplastic OS=Arabidopsis thaliana GN=GAPA2 PE=2 SV=1
FBP-VCS/WT-VCS	likely.up	0.214	0.0161653	16.36	0.011	3	3	inferred	---	----	O22860	O22860|RL38_ARATH 60S ribosomal protein L38 OS=Arabidopsis thaliana GN=RPL38A PE=3 SV=1
FBP-VCS/WT-VCS	likely.up	0.248	0.0172712	17.48	0.011	3	2	unresolved	---	----	O49485;Q9LT69	O49485|SERA1_ARATH D-3-phosphoglycerate dehydrogenase 1, chloroplastic OS=Arabidopsis thaliana GN=PGDH1 PE=1 SV=1
FBP-VCS/WT-VCS	likely.up	0.252	0.016082	16.27	0.011	3	2	inferred	---	----	Q8W4E2	Q8W4E2|VATB3_ARATH V-type proton ATPase subunit B3 OS=Arabidopsis thaliana GN=VHA-B3 PE=2 SV=1
FBP-VCS/WT-VCS	likely.up	0.252	0.0170819	17.29	0.011	3	2	inferred	---	----	Q8L953	Q8L953|RS273_ARATH 40S ribosomal protein S27-3 OS=Arabidopsis thaliana GN=RPS27D PE=2 SV=2
FBP-VCS/WT-VCS	likely.up	0.291	0.0164986	16.7	0.011	3	2	inferred	---	----	Q9ZW35	Q9ZW35|PCNA2_ARATH Proliferating cell nuclear antigen 2 OS=Arabidopsis thaliana GN=PCNA2 PE=1 SV=1
FBP-VCS/WT-VCS	likely.up	0.294	0.0161653	16.36	0.011	3	2	inferred	---	----	C0Z361	C0Z361|CPNB3_ARATH Chaperonin 60 subunit beta 3, chloroplastic OS=Arabidopsis thaliana GN=CPN60B3 PE=1 SV=1
FBP-VCS/WT-VCS	likely.up	0.294	0.016332	16.53	0.011	3	2	inferred	---	----	O80977	O80977|VSR3_ARATH Vacuolar-sorting receptor 3 OS=Arabidopsis thaliana GN=VSR3 PE=2 SV=1
FBP-VCS/WT-VCS	likely.up	0.336	0.0173621	17.57	0.011	3	1	inferred	---	----	Q96300	Q96300|14337_ARATH 14-3-3-like protein GF14 nu OS=Arabidopsis thaliana GN=GRF7 PE=1 SV=1
FBP-VCS/WT-VCS	likely.up	0.354	0.0159987	16.19	0.011	3	1	inferred	---	----	Q93W05	Q93W05|Q93W05_ARATH At1g10590/F20B24_1 OS=Arabidopsis thaliana GN=At1g10590 PE=1 SV=1
FBP-VCS/WT-VCS	likely.up	0.363	0.0166653	16.87	0.011	3	1	unresolved	---	----	Q570C8;Q8LF48	Q570C8|THIK5_ARATH 3-ketoacyl-CoA thiolase 5, peroxisomal OS=Arabidopsis thaliana GN=KAT5 PE=1 SV=2
FBP-VCS/WT-VCS	likely.up	0.372	0.015832	16.02	0.011	3	1	unresolved	---	----	Q9FJA6;Q9SIP7	Q9FJA6|RS33_ARATH 40S ribosomal protein S3-3 OS=Arabidopsis thaliana GN=RPS3C PE=1 SV=1
FBP-VCS/WT-VCS	likely.up	0.389	0.015832	16.02	0.011	3	1	inferred	---	----	Q8VZW3	Q8VZW3|CFI3_ARATH Probable chalcone--flavonone isomerase 3 OS=Arabidopsis thaliana GN=CHI3 PE=1 SV=1
FBP-VCS/WT-VCS	likely.up	0.405	0.015832	16.02	0.011	3	1	inferred	---	----	Q9SD45	Q9SD45|Q9SD45_ARATH AT3g51000/F24M12_40 OS=Arabidopsis thaliana GN=F24M12.40 PE=2 SV=1
FBP-VCS/WT-VCS	likely.up	0.406	0.0175439	17.75	0.011	3	1	inferred	---	----	F4I1E5	F4I1E5|F4I1E5_ARATH MICOS complex subunit Mic10-like protein (DUF543) OS=Arabidopsis thaliana GN=At1g22520 PE=4 SV=1
FBP-VCS/WT-VCS	likely.up	0.422	0.016332	16.53	0.011	3	1	inferred	---	----	Q9LYC7	Q9LYC7|Q9LYC7_ARATH Cysteine proteinases superfamily protein OS=Arabidopsis thaliana GN=T20O10_40 PE=2 SV=1
FBP-VCS/WT-VCS	likely.up	0.436	0.0159987	16.19	0.011	3	1	inferred	---	----	Q9ZVT6	Q9ZVT6|Q9ZVT6_ARATH BSD domain-containing protein OS=Arabidopsis thaliana GN=At1g03350 PE=1 SV=1
FBP-VCS/WT-VCS	likely.up	0.513	0.015832	16.02	0.011	2	1	inferred	---	----	Q9M2U2	Q9M2U2|TECR_ARATH Very-long-chain enoyl-CoA reductase OS=Arabidopsis thaliana GN=ECR PE=1 SV=1
FBP-VCS/WT-VCS	likely.up	0.937	0.0175439	17.75	0.011	1	1	inferred	---	----	Q9M8T0	Q9M8T0|Y3288_ARATH Probable inactive receptor kinase At3g02880 OS=Arabidopsis thaliana GN=At3g02880 PE=1 SV=1
FBP-VCS/WT-VCS	likely.down	-0.406	0.0179075	18.12	0.012	3	1	inferred	---	----	Q9ZVD0	Q9ZVD0|SRRT_ARATH Serrate RNA effector molecule OS=Arabidopsis thaliana GN=SE PE=1 SV=2
FBP-VCS/WT-VCS	likely.down	-0.394	0.0179075	18.12	0.012	3	1	inferred	---	----	Q5EAH9	Q5EAH9|Q5EAH9_ARATH At3g55760 OS=Arabidopsis thaliana GN=At3g55760 PE=2 SV=1
FBP-VCS/WT-VCS	likely.down	-0.392	0.0194528	19.69	0.012	3	1	inferred	---	----	C0Z2J1	C0Z2J1|C0Z2J1_ARATH AT1G11360 protein OS=Arabidopsis thaliana GN=At1g11360 PE=1 SV=1
FBP-VCS/WT-VCS	likely.down	-0.391	0.0192981	19.53	0.012	3	1	inferred	---	----	Q9XIA7	Q9XIA7|TOM6_ARATH Mitochondrial import receptor subunit TOM6 homolog OS=Arabidopsis thaliana GN=TOM6 PE=1 SV=1
FBP-VCS/WT-VCS	likely.down	-0.371	0.0177257	17.94	0.012	3	2	inferred	---	----	Q8VZ50	Q8VZ50|CML14_ARATH Probable calcium-binding protein CML14 OS=Arabidopsis thaliana GN=CML14 PE=2 SV=1
FBP-VCS/WT-VCS	likely.down	-0.359	0.0179984	18.21	0.012	3	1	inferred	---	----	F4JZX8	F4JZX8|F4JZX8_ARATH Crooked neck protein, putative / cell cycle protein OS=Arabidopsis thaliana GN=At5g41770 PE=4 SV=1
FBP-VCS/WT-VCS	likely.down	-0.35	0.0187981	19.02	0.012	3	1	inferred	---	----	Q9ZUR7	Q9ZUR7|ARGJ_ARATH Arginine biosynthesis bifunctional protein ArgJ, chloroplastic OS=Arabidopsis thaliana GN=At2g37500 PE=1 SV=2
FBP-VCS/WT-VCS	likely.down	-0.343	0.0181802	18.4	0.012	3	2	inferred	---	----	Q93V88	Q93V88|P2C62_ARATH Probable protein phosphatase 2C 62 OS=Arabidopsis thaliana GN=At4g33500 PE=2 SV=1
FBP-VCS/WT-VCS	likely.down	-0.337	0.0180893	18.31	0.012	3	1	unresolved	---	----	P48491;Q9SKP6	P48491|TPIS_ARATH Triosephosphate isomerase, cytosolic OS=Arabidopsis thaliana GN=CTIMC PE=1 SV=2
FBP-VCS/WT-VCS	likely.down	-0.335	0.0180893	18.31	0.012	3	1	inferred	---	----	O82487	O82487|O82487_ARATH Phosphoenolpyruvate carboxylase family protein OS=Arabidopsis thaliana GN=T12H20.10 PE=1 SV=1
FBP-VCS/WT-VCS	likely.down	-0.31	0.0175439	17.75	0.012	3	2	inferred	---	----	Q9LZM6	Q9LZM6|Q9LZM6_ARATH At5g02050 OS=Arabidopsis thaliana GN=At5g02050 PE=2 SV=1
FBP-VCS/WT-VCS	likely.down	-0.29	0.0179984	18.21	0.012	3	2	inferred	---	----	Q9T0G2	Q9T0G2|CYC2_ARATH Cytochrome c-2 OS=Arabidopsis thaliana GN=CYTC-2 PE=1 SV=1
FBP-VCS/WT-VCS	likely.down	-0.285	0.0185438	18.77	0.012	3	2	inferred	---	----	Q9MA55	Q9MA55|ACBP4_ARATH Acyl-CoA-binding domain-containing protein 4 OS=Arabidopsis thaliana GN=ACBP4 PE=1 SV=1
FBP-VCS/WT-VCS	likely.down	-0.282	0.0188981	19.12	0.012	3	2	inferred	---	----	Q94BZ0	Q94BZ0|Q94BZ0_ARATH At1g50450/F11F12_20 OS=Arabidopsis thaliana GN=At1g50450 PE=2 SV=1
FBP-VCS/WT-VCS	likely.down	-0.274	0.0189981	19.23	0.012	3	2	inferred	---	----	Q9SVD7	Q9SVD7|UEV1D_ARATH Ubiquitin-conjugating enzyme E2 variant 1D OS=Arabidopsis thaliana GN=UEV1D PE=1 SV=1
FBP-VCS/WT-VCS	likely.down	-0.268	0.0178166	18.03	0.012	3	3	inferred	---	----	Q9LNU1	Q9LNU1|CRSP_ARATH CO(2)-response secreted protease OS=Arabidopsis thaliana GN=CRSP PE=2 SV=1
FBP-VCS/WT-VCS	likely.down	-0.243	0.0192981	19.53	0.012	3	3	inferred	---	----	Q9FH13	Q9FH13|RRAA3_ARATH Putative 4-hydroxy-4-methyl-2-oxoglutarate aldolase 3 OS=Arabidopsis thaliana GN=At5g56260 PE=1 SV=1
FBP-VCS/WT-VCS	likely.down	-0.204	0.0188981	19.12	0.012	3	3	inferred	---	----	P00761	P00761|TRYP_PIG Trypsin OS=Sus scrofa PE=1 SV=1
FBP-VCS/WT-VCS	likely.down	-0.189	0.0191981	19.43	0.012	3	4	unresolved	---	----	Q8VZ50;Q94AZ4	Q8VZ50|CML14_ARATH Probable calcium-binding protein CML14 OS=Arabidopsis thaliana GN=CML14 PE=2 SV=1
FBP-VCS/WT-VCS	likely.up	0.092	0.0179075	18.12	0.012	3	16	unresolved	---	----	Q8W4E2;Q9SZN1	Q8W4E2|VATB3_ARATH V-type proton ATPase subunit B3 OS=Arabidopsis thaliana GN=VHA-B3 PE=2 SV=1
FBP-VCS/WT-VCS	likely.up	0.142	0.0179984	18.21	0.012	3	8	inferred	---	----	Q96250	Q96250|ATPG3_ARATH ATP synthase subunit gamma, mitochondrial OS=Arabidopsis thaliana GN=ATPC PE=1 SV=1
FBP-VCS/WT-VCS	likely.up	0.159	0.0176348	17.85	0.012	3	5	inferred	---	----	Q42403	Q42403|TRXH3_ARATH Thioredoxin H3 OS=Arabidopsis thaliana GN=TRX3 PE=1 SV=1
FBP-VCS/WT-VCS	likely.up	0.238	0.0180893	18.31	0.012	3	2	inferred	---	----	O48528	O48528|OP163_ARATH Outer envelope pore protein 16-3, chloroplastic/mitochondrial OS=Arabidopsis thaliana GN=OEP163 PE=1 SV=1
FBP-VCS/WT-VCS	likely.up	0.238	0.018362	18.58	0.012	3	3	inferred	---	----	Q9FX94	Q9FX94|CXE5_ARATH Probable carboxylesterase 5 OS=Arabidopsis thaliana GN=CXE5 PE=2 SV=1
FBP-VCS/WT-VCS	likely.up	0.264	0.0184529	18.67	0.012	3	3	inferred	---	----	P56765	P56765|ACCD_ARATH Acetyl-coenzyme A carboxylase carboxyl transferase subunit beta, chloroplastic OS=Arabidopsis thaliana GN=accD PE=1 SV=2
FBP-VCS/WT-VCS	likely.up	0.271	0.0184529	18.67	0.012	3	2	inferred	---	----	O49313	O49313|NDADB_ARATH NADH dehydrogenase [ubiquinone] 1 alpha subcomplex subunit 13-B OS=Arabidopsis thaliana GN=At2g33220 PE=2 SV=1
FBP-VCS/WT-VCS	likely.up	0.305	0.0177257	17.94	0.012	3	2	inferred	---	----	P17562	P17562|METK2_ARATH S-adenosylmethionine synthase 2 OS=Arabidopsis thaliana GN=SAM2 PE=1 SV=1
FBP-VCS/WT-VCS	likely.up	0.307	0.0187256	18.95	0.012	3	2	unresolved	---	----	P52901;Q8H1Y0	P52901|ODPA1_ARATH Pyruvate dehydrogenase E1 component subunit alpha-1, mitochondrial OS=Arabidopsis thaliana GN=E1 ALPHA PE=1 SV=2
FBP-VCS/WT-VCS	likely.up	0.323	0.0193981	19.63	0.012	3	1	unresolved	---	----	Q94BQ2;Q9MAK9;Q9SEI2;Q9SEI3;Q9SEI4;Q9T090	Q94BQ2|PRS8B_ARATH 26S proteasome regulatory subunit 8 homolog B OS=Arabidopsis thaliana GN=RPT6B PE=1 SV=1
FBP-VCS/WT-VCS	likely.up	0.344	0.0182711	18.49	0.012	3	1	unresolved	---	----	O04130;O49485	O04130|SERA2_ARATH D-3-phosphoglycerate dehydrogenase 2, chloroplastic OS=Arabidopsis thaliana GN=PGDH2 PE=1 SV=2
FBP-VCS/WT-VCS	likely.up	0.346	0.0189981	19.23	0.012	3	1	inferred	---	----	Q9SUW2	Q9SUW2|APT3_ARATH Adenine phosphoribosyltransferase 3 OS=Arabidopsis thaliana GN=APT3 PE=1 SV=1
FBP-VCS/WT-VCS	likely.up	0.36	0.018362	18.58	0.012	3	1	inferred	---	----	Q9ZQX4	Q9ZQX4|VATF_ARATH V-type proton ATPase subunit F OS=Arabidopsis thaliana GN=VHA-F PE=2 SV=1
FBP-VCS/WT-VCS	likely.up	0.365	0.0193981	19.63	0.012	3	1	inferred	---	----	Q8L5Z1	Q8L5Z1|GDL17_ARATH GDSL esterase/lipase At1g33811 OS=Arabidopsis thaliana GN=At1g33811 PE=2 SV=1
FBP-VCS/WT-VCS	likely.up	0.37	0.0182711	18.49	0.012	3	1	inferred	---	----	Q9XIW1	Q9XIW1|XTH5_ARATH Probable xyloglucan endotransglucosylase/hydrolase protein 5 OS=Arabidopsis thaliana GN=XTH5 PE=2 SV=1
FBP-VCS/WT-VCS	likely.up	0.377	0.0182711	18.49	0.012	3	1	inferred	---	----	Q8W575	Q8W575|CSN3_ARATH COP9 signalosome complex subunit 3 OS=Arabidopsis thaliana GN=CSN3 PE=1 SV=2
FBP-VCS/WT-VCS	likely.up	0.417	0.0188981	19.12	0.012	3	1	inferred	---	----	Q94AI6	Q94AI6|SEC6_ARATH Exocyst complex component SEC6 OS=Arabidopsis thaliana GN=SEC6 PE=1 SV=1
FBP-VCS/WT-VCS	likely.up	0.487	0.0190981	19.33	0.012	2	1	inferred	---	----	Q7Y1W1	Q7Y1W1|TIC56_ARATH Protein TIC 56, chloroplastic OS=Arabidopsis thaliana GN=TIC56 PE=1 SV=1
FBP-VCS/WT-VCS	likely.up	0.606	0.0194981	19.73	0.012	2	1	inferred	---	----	Q9LNN2	Q9LNN2|LECT3_ARATH Lectin-like protein At1g53070 OS=Arabidopsis thaliana GN=At1g53070 PE=2 SV=1
FBP-VCS/WT-VCS	likely.up	0.976	0.0179075	18.12	0.012	1	1	inferred	---	----	Q9LTR2	Q9LTR2|TGD2_ARATH Protein TRIGALACTOSYLDIACYLGLYCEROL 2, chloroplastic OS=Arabidopsis thaliana GN=TGD2 PE=1 SV=1
FBP-VCS/WT-VCS	likely.down	-0.848	0.0208866	21.14	0.013	3	4	inferred	---	----	Q9XF88	Q9XF88|CB4B_ARATH Chlorophyll a-b binding protein CP29.2, chloroplastic OS=Arabidopsis thaliana GN=LHCB4.2 PE=1 SV=1
FBP-VCS/WT-VCS	likely.down	-0.396	0.020198	20.44	0.013	3	1	inferred	---	----	Q8L5A1	Q8L5A1|Q8L5A1_ARATH At1g78995 OS=Arabidopsis thaliana GN=At1g78995 PE=2 SV=1
FBP-VCS/WT-VCS	likely.down	-0.377	0.0205979	20.85	0.013	3	1	inferred	---	----	A0A1P8AX61	A0A1P8AX61|A0A1P8AX61_ARATH Uncharacterized protein OS=Arabidopsis thaliana GN=At2g01755 PE=4 SV=1
FBP-VCS/WT-VCS	likely.down	-0.343	0.0207755	21.02	0.013	3	1	inferred	---	----	rev_Q9SSS5	Q9SSS5|CX5BL_ARATH reversed Putative cytochrome c oxidase subunit 5b-like OS=Arabidopsis thaliana GN=At1g52710 PE=3 SV=2
FBP-VCS/WT-VCS	likely.down	-0.331	0.019998	20.24	0.013	3	1	inferred	---	----	P42699	P42699|PLAS2_ARATH Plastocyanin major isoform, chloroplastic OS=Arabidopsis thaliana GN=DRT112 PE=1 SV=2
FBP-VCS/WT-VCS	likely.down	-0.291	0.0214421	21.7	0.013	3	2	unresolved	---	----	F4HS99;F4JKH6	F4HS99|F4HS99_ARATH Tetratricopeptide repeat (TPR)-like superfamily protein OS=Arabidopsis thaliana GN=At1g01320 PE=1 SV=1
FBP-VCS/WT-VCS	likely.down	-0.259	0.020398	20.64	0.013	3	2	inferred	---	----	O82399	O82399|MDHX1_ARATH Malate dehydrogenase 1, peroxisomal OS=Arabidopsis thaliana GN=PMDH1 PE=1 SV=1
FBP-VCS/WT-VCS	likely.down	-0.143	0.0211088	21.36	0.013	3	7	inferred	---	----	Q9SAU2	Q9SAU2|Q9SAU2_ARATH D-ribulose-5-phosphate-3-epimerase OS=Arabidopsis thaliana GN=RPE PE=2 SV=1
FBP-VCS/WT-VCS	likely.down	-0.125	0.021331	21.59	0.013	3	7	inferred	---	----	Q9ZUU4	Q9ZUU4|CP29B_ARATH RNA-binding protein CP29B, chloroplastic OS=Arabidopsis thaliana GN=CP29B PE=1 SV=1
FBP-VCS/WT-VCS	likely.up	0.104	0.020198	20.44	0.013	3	13	inferred	---	----	Q9ZRW8	Q9ZRW8|GSTUJ_ARATH Glutathione S-transferase U19 OS=Arabidopsis thaliana GN=GSTU19 PE=1 SV=1
FBP-VCS/WT-VCS	likely.up	0.179	0.020198	20.44	0.013	3	4	inferred	---	----	Q9FVR9	Q9FVR9|Q9FVR9_ARATH FAD/NAD(P)-binding oxidoreductase family protein OS=Arabidopsis thaliana GN=At1g57770 PE=2 SV=1
FBP-VCS/WT-VCS	likely.up	0.205	0.019898	20.14	0.013	3	3	inferred	---	----	Q42553	Q42553|IDI2_ARATH Isopentenyl-diphosphate Delta-isomerase II, chloroplastic OS=Arabidopsis thaliana GN=IPP2 PE=1 SV=1
FBP-VCS/WT-VCS	likely.up	0.218	0.0214421	21.7	0.013	3	2	inferred	---	----	P56780	P56780|PSBH_ARATH Photosystem II reaction center protein H OS=Arabidopsis thaliana GN=psbH PE=1 SV=2
FBP-VCS/WT-VCS	likely.up	0.227	0.0209977	21.25	0.013	3	3	inferred	---	----	Q9SIE1	Q9SIE1|PAT_ARATH Bifunctional aspartate aminotransferase and glutamate/aspartate-prephenate aminotransferase OS=Arabidopsis thaliana GN=PAT PE=1 SV=2
FBP-VCS/WT-VCS	likely.up	0.239	0.0208866	21.14	0.013	3	2	inferred	---	----	Q9LTV6	Q9LTV6|DECR2_ARATH Peroxisomal 2,4-dienoyl-CoA reductase OS=Arabidopsis thaliana GN=At3g12800 PE=2 SV=1
FBP-VCS/WT-VCS	likely.up	0.246	0.0214421	21.7	0.013	3	5	inferred	---	----	O23247	O23247|SYRM_ARATH Arginine--tRNA ligase, chloroplastic/mitochondrial OS=Arabidopsis thaliana GN=EMB1027 PE=1 SV=1
FBP-VCS/WT-VCS	likely.up	0.266	0.0212199	21.47	0.013	3	3	inferred	---	----	Q9SHJ6	Q9SHJ6|PMD2_ARATH Peroxisomal and mitochondrial division factor 2 OS=Arabidopsis thaliana GN=PMD2 PE=1 SV=1
FBP-VCS/WT-VCS	likely.up	0.288	0.020098	20.34	0.013	3	1	unresolved	---	----	Q8L953;Q9M2F1	Q8L953|RS273_ARATH 40S ribosomal protein S27-3 OS=Arabidopsis thaliana GN=RPS27D PE=2 SV=2
FBP-VCS/WT-VCS	likely.up	0.303	0.0206979	20.95	0.013	3	2	inferred	---	----	Q8LPJ4	Q8LPJ4|AB2E_ARATH ABC transporter E family member 2 OS=Arabidopsis thaliana GN=ABCE2 PE=2 SV=1
FBP-VCS/WT-VCS	likely.up	0.331	0.0212199	21.47	0.013	3	2	inferred	---	----	F4IIM1	F4IIM1|CSI1_ARATH Protein CELLULOSE SYNTHASE INTERACTIVE 1 OS=Arabidopsis thaliana GN=CSI1 PE=1 SV=1
FBP-VCS/WT-VCS	likely.up	0.34	0.0209977	21.25	0.013	3	1	unresolved	---	----	P92985;Q9LMK7	P92985|RBP1C_ARATH Ran-binding protein 1 homolog c OS=Arabidopsis thaliana GN=RANBP1C PE=2 SV=1
FBP-VCS/WT-VCS	likely.up	0.343	0.020098	20.34	0.013	3	1	unresolved	---	----	P46422;Q96266	P46422|GSTF2_ARATH Glutathione S-transferase F2 OS=Arabidopsis thaliana GN=GSTF2 PE=1 SV=3
FBP-VCS/WT-VCS	likely.up	0.343	0.0214421	21.7	0.013	3	1	inferred	---	----	Q8VY01	Q8VY01|SCP46_ARATH Serine carboxypeptidase-like 46 OS=Arabidopsis thaliana GN=SCPL46 PE=2 SV=1
FBP-VCS/WT-VCS	likely.up	0.345	0.0206979	20.95	0.013	3	1	inferred	---	----	Q9SCM3	Q9SCM3|RS24_ARATH 40S ribosomal protein S2-4 OS=Arabidopsis thaliana GN=RPS2D PE=2 SV=1
FBP-VCS/WT-VCS	likely.up	0.357	0.0212199	21.47	0.013	3	1	inferred	---	----	P92981	P92981|APR2_ARATH 5'-adenylylsulfate reductase 2, chloroplastic OS=Arabidopsis thaliana GN=APR2 PE=1 SV=2
FBP-VCS/WT-VCS	likely.up	0.367	0.019898	20.14	0.013	3	1	inferred	---	----	rev_Q8S8K8	Q8S8K8|Q8S8K8_ARATH reversed Expressed protein OS=Arabidopsis thaliana GN=At2g25625 PE=2 SV=1
FBP-VCS/WT-VCS	likely.up	0.376	0.019798	20.04	0.013	3	1	inferred	---	----	F4I7X1	F4I7X1|F4I7X1_ARATH SKU5-similar 6 OS=Arabidopsis thaliana GN=SKS6 PE=4 SV=1
FBP-VCS/WT-VCS	likely.up	0.376	0.0207979	21.05	0.013	3	1	inferred	---	----	rev_A0A1P8B2K7	A0A1P8B2K7|A0A1P8B2K7_ARATH reversed Transmembrane protein OS=Arabidopsis thaliana GN=At2g34530 PE=4 SV=1
FBP-VCS/WT-VCS	likely.up	0.379	0.020298	20.54	0.013	3	1	inferred	---	----	Q9LZF2	Q9LZF2|Q9LZF2_ARATH Acylphosphatase OS=Arabidopsis thaliana GN=At5g03370 PE=3 SV=1
FBP-VCS/WT-VCS	likely.down	-0.39	0.0216643	21.92	0.014	3	1	inferred	---	----	rev_Q9FWW5	Q9FWW5|Y1215_ARATH reversed WEB family protein At1g12150 OS=Arabidopsis thaliana GN=At1g12150 PE=2 SV=1
FBP-VCS/WT-VCS	likely.down	-0.362	0.0234971	23.78	0.014	3	1	inferred	---	----	Q8S3U9	Q8S3U9|SEC5A_ARATH Exocyst complex component SEC5A OS=Arabidopsis thaliana GN=SEC5A PE=1 SV=1
FBP-VCS/WT-VCS	likely.down	-0.345	0.0217754	22.04	0.014	3	1	inferred	---	----	Q94BY1	Q94BY1|Y3515_ARATH Uncharacterized protein At3g52155, chloroplastic OS=Arabidopsis thaliana GN=At3g52155 PE=2 SV=1
FBP-VCS/WT-VCS	likely.down	-0.339	0.0222198	22.49	0.014	3	1	inferred	---	----	Q9C7F0	Q9C7F0|Q9C7F0_ARATH 2-oxoglutarate (2OG) and Fe(II)-dependent oxygenase superfamily protein OS=Arabidopsis thaliana GN=At1g28030 PE=3 SV=1
FBP-VCS/WT-VCS	likely.down	-0.266	0.0228863	23.16	0.014	3	2	unresolved	---	----	Q8GUN7;Q8RY94	Q8GUN7|Q8GUN7_ARATH Adenylosuccinate lyase OS=Arabidopsis thaliana GN=At1g36280 PE=2 SV=1
FBP-VCS/WT-VCS	likely.down	-0.246	0.0233307	23.61	0.014	3	2	inferred	---	----	P46637	P46637|ARGI1_ARATH Arginase 1, mitochondrial OS=Arabidopsis thaliana GN=ARGAH1 PE=1 SV=1
FBP-VCS/WT-VCS	likely.down	-0.23	0.0229974	23.27	0.014	3	3	inferred	---	----	A8MS68	A8MS68|PLPD1_ARATH Dihydrolipoyl dehydrogenase 1, chloroplastic OS=Arabidopsis thaliana GN=LPD1 PE=2 SV=1
FBP-VCS/WT-VCS	likely.down	-0.203	0.0229974	23.27	0.014	3	4	inferred	---	----	Q9FM47	Q9FM47|Q9FM47_ARATH RNA-binding (RRM/RBD/RNP motifs) family protein OS=Arabidopsis thaliana GN=MNF13.1 PE=2 SV=1
FBP-VCS/WT-VCS	likely.down	-0.197	0.0233721	23.65	0.014	3	3	inferred	---	----	Q8LDL0	Q8LDL0|HHL1_ARATH Protein HHL1, chloroplastic OS=Arabidopsis thaliana GN=HHL1 PE=1 SV=1
FBP-VCS/WT-VCS	likely.down	-0.142	0.0221087	22.37	0.014	3	6	inferred	---	----	Q93WL3	Q93WL3|CLPT1_ARATH ATP-dependent Clp protease ATP-binding subunit CLPT1, chloroplastic OS=Arabidopsis thaliana GN=CLPT1 PE=1 SV=1
FBP-VCS/WT-VCS	likely.up	0.116	0.0228863	23.16	0.014	3	12	inferred	---	----	O81283	O81283|TC159_ARATH Translocase of chloroplast 159, chloroplastic OS=Arabidopsis thaliana GN=TOC159 PE=1 SV=1
FBP-VCS/WT-VCS	likely.up	0.122	0.0216643	21.92	0.014	3	9	inferred	---	----	Q8RXD9	Q8RXD9|DPE2_ARATH 4-alpha-glucanotransferase DPE2 OS=Arabidopsis thaliana GN=DPE2 PE=1 SV=1
FBP-VCS/WT-VCS	likely.up	0.13	0.0223309	22.6	0.014	3	9	inferred	---	----	Q96533	Q96533|ADHX_ARATH Alcohol dehydrogenase class-3 OS=Arabidopsis thaliana GN=ADH2 PE=1 SV=2
FBP-VCS/WT-VCS	likely.up	0.159	0.0229974	23.27	0.014	3	5	inferred	---	----	Q9XJ27	Q9XJ27|RR9_ARATH 30S ribosomal protein S9, chloroplastic OS=Arabidopsis thaliana GN=RPS9 PE=2 SV=1
FBP-VCS/WT-VCS	likely.up	0.177	0.0233721	23.65	0.014	3	4	unresolved	---	----	B9DGT7;B9DHQ0;P29511	B9DGT7|TBA2_ARATH Tubulin alpha-2 chain OS=Arabidopsis thaliana GN=TUBA2 PE=2 SV=2
FBP-VCS/WT-VCS	likely.up	0.183	0.0227752	23.05	0.014	3	4	inferred	---	----	Q9SPE6	Q9SPE6|SNAA2_ARATH Alpha-soluble NSF attachment protein 2 OS=Arabidopsis thaliana GN=ASNAP2 PE=1 SV=1
FBP-VCS/WT-VCS	likely.up	0.197	0.0233307	23.61	0.014	3	4	inferred	---	----	Q7Y208	Q7Y208|GPDL1_ARATH Glycerophosphodiester phosphodiesterase GDPDL1 OS=Arabidopsis thaliana GN=GDPDL1 PE=1 SV=2
FBP-VCS/WT-VCS	likely.up	0.204	0.0216643	21.92	0.014	3	3	inferred	---	----	Q9SHE7	Q9SHE7|RUB1_ARATH Ubiquitin-NEDD8-like protein RUB1 OS=Arabidopsis thaliana GN=RUB1 PE=1 SV=3
FBP-VCS/WT-VCS	likely.up	0.212	0.0218865	22.15	0.014	3	2	unresolved	---	----	O65719;P22953;P22954;Q39043;Q9LHA8;Q9LKR3	O65719|HSP7C_ARATH Heat shock 70 kDa protein 3 OS=Arabidopsis thaliana GN=HSP70-3 PE=1 SV=1
FBP-VCS/WT-VCS	likely.up	0.229	0.0217754	22.04	0.014	3	3	inferred	---	----	P48578	P48578|PP2A4_ARATH Serine/threonine-protein phosphatase PP2A-4 catalytic subunit OS=Arabidopsis thaliana GN=PP2A4 PE=1 SV=1
FBP-VCS/WT-VCS	likely.up	0.23	0.0216643	21.92	0.014	3	3	inferred	---	----	Q76FS5	Q76FS5|SPS2_ARATH Solanesyl diphosphate synthase 2, chloroplastic OS=Arabidopsis thaliana GN=SPS2 PE=1 SV=1
FBP-VCS/WT-VCS	likely.up	0.252	0.0233307	23.61	0.014	3	2	inferred	---	----	Q9LW52	Q9LW52|Q9LW52_ARATH Transmembrane protein OS=Arabidopsis thaliana GN=At3g23450 PE=4 SV=1
FBP-VCS/WT-VCS	likely.up	0.271	0.0233307	23.61	0.014	3	2	inferred	---	----	A0A1P8BB34	A0A1P8BB34|A0A1P8BB34_ARATH ARM repeat superfamily protein OS=Arabidopsis thaliana GN=At5g36230 PE=4 SV=1
FBP-VCS/WT-VCS	likely.up	0.271	0.0234418	23.72	0.014	3	2	unresolved	---	----	O81852;Q9SA18	O81852|AKH2_ARATH Bifunctional aspartokinase/homoserine dehydrogenase 2, chloroplastic OS=Arabidopsis thaliana GN=AKHSDH2 PE=1 SV=1
FBP-VCS/WT-VCS	likely.up	0.308	0.0217754	22.04	0.014	3	1	unresolved	---	----	P25701;P25702	P25701|ACP2_ARATH Acyl carrier protein 2, chloroplastic OS=Arabidopsis thaliana GN=ACP2 PE=1 SV=2
FBP-VCS/WT-VCS	likely.up	0.317	0.0216643	21.92	0.014	3	1	inferred	---	----	O23714	O23714|PSB2A_ARATH Proteasome subunit beta type-2-A OS=Arabidopsis thaliana GN=PBD1 PE=1 SV=1
FBP-VCS/WT-VCS	likely.up	0.319	0.0231085	23.39	0.014	3	1	unresolved	---	----	Q9FFP6;Q9FNN1	Q9FFP6|Q9FFP6_ARATH Pyruvate kinase OS=Arabidopsis thaliana GN=MBK5.16 PE=3 SV=1
FBP-VCS/WT-VCS	likely.up	0.342	0.0219976	22.26	0.014	3	1	inferred	---	----	Q9XEA0	Q9XEA0|SYLM_ARATH Leucine--tRNA ligase, chloroplastic/mitochondrial OS=Arabidopsis thaliana GN=EMB2369 PE=2 SV=1
FBP-VCS/WT-VCS	likely.up	0.353	0.0219976	22.26	0.014	3	1	inferred	---	----	Q9LZ57	Q9LZ57|RL363_ARATH 60S ribosomal protein L36-3 OS=Arabidopsis thaliana GN=RPL36C PE=3 SV=1
FBP-VCS/WT-VCS	likely.up	0.36	0.0217754	22.04	0.014	3	1	inferred	---	----	P56790	P56790|PSBZ_ARATH Photosystem II reaction center protein Z OS=Arabidopsis thaliana GN=psbZ PE=1 SV=1
FBP-VCS/WT-VCS	likely.up	0.376	0.0228863	23.16	0.014	3	1	inferred	---	----	Q9FKM4	Q9FKM4|Q9FKM4_ARATH At5g57460 OS=Arabidopsis thaliana GN=MUA2.4 PE=1 SV=1
FBP-VCS/WT-VCS	likely.up	0.38	0.0217754	22.04	0.014	3	1	inferred	---	----	Q9LK96	Q9LK96|Q9LK96_ARATH AT3g15090/K15M2_24 OS=Arabidopsis thaliana GN=At3g15090 PE=2 SV=1
FBP-VCS/WT-VCS	likely.up	0.385	0.0217754	22.04	0.014	3	1	inferred	---	----	B3LFA4	B3LFA4|SYCC2_ARATH Cysteine--tRNA ligase 2, cytoplasmic OS=Arabidopsis thaliana GN=At5g38830 PE=2 SV=1
FBP-VCS/WT-VCS	likely.up	0.44	0.0216643	21.92	0.014	2	1	inferred	---	----	Q9LY82	Q9LY82|GLAK2_ARATH Probable glucuronokinase 2 OS=Arabidopsis thaliana GN=GLCAK2 PE=2 SV=1
FBP-VCS/WT-VCS	likely.down	-0.356	0.0251219	25.42	0.015	3	1	inferred	---	----	Q67YC9	Q67YC9|Y4141_ARATH Uncharacterized protein At4g14100 OS=Arabidopsis thaliana GN=At4g14100 PE=2 SV=1
FBP-VCS/WT-VCS	likely.down	-0.271	0.0247469	25.04	0.015	3	2	inferred	---	----	Q9LZ08	Q9LZ08|MOS11_ARATH Protein MODIFIER OF SNC1 11 OS=Arabidopsis thaliana GN=MOS11 PE=1 SV=1
FBP-VCS/WT-VCS	likely.down	-0.242	0.0251219	25.42	0.015	3	2	unresolved	---	----	O23247;Q9C713	O23247|SYRM_ARATH Arginine--tRNA ligase, chloroplastic/mitochondrial OS=Arabidopsis thaliana GN=EMB1027 PE=1 SV=1
FBP-VCS/WT-VCS	likely.down	-0.228	0.0249969	25.3	0.015	3	2	inferred	---	----	Q9LYF8	Q9LYF8|Q9LYF8_ARATH Alpha-glucosidase 1 OS=Arabidopsis thaliana GN=At5g11720 PE=2 SV=1
FBP-VCS/WT-VCS	likely.down	-0.204	0.0247469	25.04	0.015	3	3	inferred	---	----	Q9LPZ1	Q9LPZ1|MORF9_ARATH Multiple organellar RNA editing factor 9, chloroplastic OS=Arabidopsis thaliana GN=MORF9 PE=1 SV=1
FBP-VCS/WT-VCS	likely.down	-0.201	0.023872	24.16	0.015	3	5	inferred	---	----	Q9LU63	Q9LU63|Q9LU63_ARATH AT5g51110/MWD22_5 OS=Arabidopsis thaliana GN=pdl1 PE=2 SV=1
FBP-VCS/WT-VCS	likely.down	-0.19	0.0253718	25.68	0.015	3	3	inferred	---	----	O23095	O23095|RLA12_ARATH 60S acidic ribosomal protein P1-2 OS=Arabidopsis thaliana GN=RPP1B PE=1 SV=2
FBP-VCS/WT-VCS	likely.down	-0.156	0.0247469	25.04	0.015	3	5	unresolved	---	----	O04151;Q38858	O04151|CALR1_ARATH Calreticulin-1 OS=Arabidopsis thaliana GN=CRT1 PE=1 SV=1
FBP-VCS/WT-VCS	likely.down	-0.142	0.0249969	25.3	0.015	3	5	inferred	---	----	Q9SXE9	Q9SXE9|Q9SXE9_ARATH At1g62480/T3P18_4 OS=Arabidopsis thaliana GN=At1g62480 PE=1 SV=1
FBP-VCS/WT-VCS	likely.down	-0.135	0.024372	24.66	0.015	3	6	inferred	---	----	Q9LEV3	Q9LEV3|CBSX3_ARATH CBS domain-containing protein CBSX3, mitochondrial OS=Arabidopsis thaliana GN=CBSX3 PE=1 SV=1
FBP-VCS/WT-VCS	likely.up	0.145	0.023997	24.28	0.015	3	5	inferred	---	----	O04922	O04922|GPX2_ARATH Probable glutathione peroxidase 2 OS=Arabidopsis thaliana GN=GPX2 PE=1 SV=1
FBP-VCS/WT-VCS	likely.up	0.172	0.0241084	24.4	0.015	3	4	unresolved	---	----	Q38882;Q9SSQ9	Q38882|PLDA1_ARATH Phospholipase D alpha 1 OS=Arabidopsis thaliana GN=PLDALPHA1 PE=1 SV=2
FBP-VCS/WT-VCS	likely.up	0.176	0.0254968	25.8	0.015	3	4	inferred	---	----	Q9LK88	Q9LK88|NQR_ARATH NADPH:quinone oxidoreductase OS=Arabidopsis thaliana GN=NQR PE=1 SV=1
FBP-VCS/WT-VCS	likely.up	0.192	0.0252468	25.55	0.015	3	4	inferred	---	----	Q9LTX3	Q9LTX3|PPOX1_ARATH Pyridoxine/pyridoxamine 5'-phosphate oxidase 1, chloroplastic OS=Arabidopsis thaliana GN=PPOX1 PE=1 SV=1
FBP-VCS/WT-VCS	likely.up	0.234	0.0238862	24.17	0.015	3	3	inferred	---	----	Q9ZUG4	Q9ZUG4|MTNA_ARATH Methylthioribose-1-phosphate isomerase OS=Arabidopsis thaliana GN=At2g05830 PE=1 SV=2
FBP-VCS/WT-VCS	likely.up	0.235	0.0253718	25.68	0.015	3	2	inferred	---	----	O24653	O24653|GDI2_ARATH Guanosine nucleotide diphosphate dissociation inhibitor 2 OS=Arabidopsis thaliana GN=GDI2 PE=2 SV=1
FBP-VCS/WT-VCS	likely.up	0.242	0.023747	24.03	0.015	3	3	inferred	---	----	Q9FUS6	Q9FUS6|GSTUD_ARATH Glutathione S-transferase U13 OS=Arabidopsis thaliana GN=GSTU13 PE=2 SV=1
FBP-VCS/WT-VCS	likely.up	0.352	0.023747	24.03	0.015	3	1	inferred	---	----	Q9SUS3	Q9SUS3|APBLB_ARATH Beta-adaptin-like protein B OS=Arabidopsis thaliana GN=BETAB-AD PE=1 SV=1
FBP-VCS/WT-VCS	likely.up	0.353	0.024247	24.54	0.015	3	1	inferred	---	----	Q9FZJ3	Q9FZJ3|FBK16_ARATH Putative F-box/kelch-repeat protein At1g27420 OS=Arabidopsis thaliana GN=At1g27420 PE=4 SV=2
FBP-VCS/WT-VCS	likely.up	0.354	0.0256218	25.93	0.015	3	1	inferred	---	----	Q9M385	Q9M385|RK17_ARATH 50S ribosomal protein L17, chloroplastic OS=Arabidopsis thaliana GN=RPL17 PE=2 SV=1
FBP-VCS/WT-VCS	likely.up	0.355	0.0253718	25.68	0.015	3	1	unresolved	---	----	Q8LC83;Q9SS17	Q8LC83|RS242_ARATH 40S ribosomal protein S24-2 OS=Arabidopsis thaliana GN=RPS24B PE=2 SV=2
FBP-VCS/WT-VCS	likely.up	0.361	0.023747	24.03	0.015	3	1	inferred	---	----	rev_Q3E9H1	Q3E9H1|FB259_ARATH reversed Putative F-box protein At5g16285 OS=Arabidopsis thaliana GN=At5g16285 PE=4 SV=1
FBP-VCS/WT-VCS	likely.up	0.364	0.0254968	25.8	0.015	3	1	inferred	---	----	Q9FZD1	Q9FZD1|PPR58_ARATH Pentatricopeptide repeat-containing protein At1g26460, mitochondrial OS=Arabidopsis thaliana GN=At1g26460 PE=1 SV=1
FBP-VCS/WT-VCS	likely.up	0.365	0.0246219	24.92	0.015	3	1	inferred	---	----	Q9FKA3	Q9FKA3|Q9FKA3_ARATH TLD-domain containing nucleolar protein OS=Arabidopsis thaliana GN=MIJ24.8 PE=4 SV=1
FBP-VCS/WT-VCS	likely.up	0.38	0.0248719	25.17	0.015	3	1	inferred	---	----	Q8LPK4	Q8LPK4|AP2A2_ARATH AP-2 complex subunit alpha-2 OS=Arabidopsis thaliana GN=ALPHAC-AD PE=1 SV=1
FBP-VCS/WT-VCS	likely.up	0.386	0.023997	24.28	0.015	3	2	inferred	---	----	Q9LXS6	Q9LXS6|CISY2_ARATH Citrate synthase 2, peroxisomal OS=Arabidopsis thaliana GN=CSY2 PE=2 SV=1
FBP-VCS/WT-VCS	likely.up	0.433	0.024372	24.66	0.015	2	1	unresolved	---	----	Q9FMA8;Q9FMA9	Q9FMA8|GL111_ARATH Germin-like protein subfamily 1 member 11 OS=Arabidopsis thaliana GN=At5g38940 PE=2 SV=1
FBP-VCS/WT-VCS	likely.up	0.57	0.023997	24.28	0.015	3	7	inferred	---	----	Q9XI93	Q9XI93|Q9XI93_ARATH At1g13930/F16A14.27 OS=Arabidopsis thaliana GN=F7A19.2 PE=1 SV=1
FBP-VCS/WT-VCS	likely.down	-0.43	0.027139	27.46	0.016	3	1	inferred	---	----	Q39173	Q39173|P2_ARATH NADP-dependent alkenal double bond reductase P2 OS=Arabidopsis thaliana GN=P2 PE=2 SV=2
FBP-VCS/WT-VCS	likely.down	-0.331	0.0268533	27.18	0.016	3	1	inferred	---	----	Q8RXS1	Q8RXS1|PNSB4_ARATH Photosynthetic NDH subunit of subcomplex B 4, chloroplastic OS=Arabidopsis thaliana GN=PNSB4 PE=2 SV=1
FBP-VCS/WT-VCS	likely.down	-0.325	0.0267467	27.07	0.016	3	1	unresolved	---	----	Q9SUQ9;Q9ZVF3	Q9SUQ9|Q9SUQ9_ARATH AT4g23680/F9D16_150 OS=Arabidopsis thaliana GN=At4g23680 PE=2 SV=1
FBP-VCS/WT-VCS	likely.down	-0.223	0.0262467	26.56	0.016	3	2	unresolved	---	----	O82230;Q9M098	O82230|EBFC2_ARATH Nucleoid-associated protein At2g24020, chloroplastic OS=Arabidopsis thaliana GN=At2g24020 PE=2 SV=2
FBP-VCS/WT-VCS	likely.down	-0.211	0.0269961	27.32	0.016	3	3	inferred	---	----	Q9FGF0	Q9FGF0|PGML1_ARATH Phosphoglycerate mutase-like protein 1 OS=Arabidopsis thaliana GN=At5g64460 PE=2 SV=1
FBP-VCS/WT-VCS	likely.down	-0.14	0.0274247	27.75	0.016	3	7	inferred	---	----	Q9XJ35	Q9XJ35|CLPR1_ARATH ATP-dependent Clp protease proteolytic subunit-related protein 1, chloroplastic OS=Arabidopsis thaliana GN=CLPR1 PE=1 SV=1
FBP-VCS/WT-VCS	likely.down	-0.088	0.0274247	27.75	0.016	3	17	inferred	---	----	Q9SAC6	Q9SAC6|GWD1_ARATH Alpha-glucan water dikinase 1, chloroplastic OS=Arabidopsis thaliana GN=GWD1 PE=1 SV=2
FBP-VCS/WT-VCS	likely.up	0.137	0.0264967	26.81	0.016	3	7	inferred	---	----	Q9C5U8	Q9C5U8|HIS8_ARATH Histidinol dehydrogenase, chloroplastic OS=Arabidopsis thaliana GN=HISN8 PE=2 SV=1
FBP-VCS/WT-VCS	likely.up	0.146	0.027139	27.46	0.016	3	5	inferred	---	----	Q9SMN0	Q9SMN0|CXE12_ARATH Probable carboxylesterase 12 OS=Arabidopsis thaliana GN=CXE12 PE=1 SV=1
FBP-VCS/WT-VCS	likely.up	0.205	0.0267467	27.07	0.016	3	3	inferred	---	----	Q9LJE5	Q9LJE5|Q9LJE5_ARATH AT3g13460/MRP15_10 OS=Arabidopsis thaliana GN=ECT2 PE=1 SV=1
FBP-VCS/WT-VCS	likely.up	0.239	0.027139	27.46	0.016	3	2	inferred	---	----	Q9SU83	Q9SU83|Q9SU83_ARATH Alkaline-phosphatase-like family protein OS=Arabidopsis thaliana GN=At4g29680 PE=2 SV=1
FBP-VCS/WT-VCS	likely.up	0.241	0.0265676	26.89	0.016	3	2	unresolved	---	----	Q8VZ19;Q9LSA3	Q8VZ19|RL302_ARATH 60S ribosomal protein L30-2 OS=Arabidopsis thaliana GN=RPL30B PE=3 SV=1
FBP-VCS/WT-VCS	likely.up	0.266	0.0269961	27.32	0.016	3	2	inferred	---	----	Q8VZB9	Q8VZB9|R10A1_ARATH 60S ribosomal protein L10a-1 OS=Arabidopsis thaliana GN=RPL10AA PE=1 SV=1
FBP-VCS/WT-VCS	likely.up	0.273	0.0267467	27.07	0.016	3	2	inferred	---	----	Q9SLV3	Q9SLV3|Q9SLV3_ARATH At1g58270/F19C14_8 OS=Arabidopsis thaliana GN=ZW9 PE=2 SV=1
FBP-VCS/WT-VCS	likely.up	0.277	0.0267105	27.03	0.016	3	2	inferred	---	----	Q682S0	Q682S0|RPT2_ARATH Root phototropism protein 2 OS=Arabidopsis thaliana GN=RPT2 PE=1 SV=2
FBP-VCS/WT-VCS	likely.up	0.283	0.027139	27.46	0.016	3	1	unresolved	---	----	B9DGT7;P11139;P29511	B9DGT7|TBA2_ARATH Tubulin alpha-2 chain OS=Arabidopsis thaliana GN=TUBA2 PE=2 SV=2
FBP-VCS/WT-VCS	likely.up	0.308	0.0257468	26.06	0.016	3	1	inferred	---	----	Q9MAT3	Q9MAT3|Q9MAT3_ARATH F13M7.16 protein OS=Arabidopsis thaliana GN=At1g04850 PE=2 SV=1
FBP-VCS/WT-VCS	likely.up	0.31	0.0275675	27.9	0.016	3	1	inferred	---	----	Q9LUR3	Q9LUR3|FAHD2_ARATH Probable acylpyruvase FAHD2, mitochondrial OS=Arabidopsis thaliana GN=FAHD2 PE=1 SV=1
FBP-VCS/WT-VCS	likely.up	0.333	0.0274247	27.75	0.016	3	1	unresolved	---	----	O81296;Q9SRX5	O81296|O81296_ARATH AT4g02370 protein OS=Arabidopsis thaliana GN=At4g02370 PE=2 SV=1
FBP-VCS/WT-VCS	likely.up	0.348	0.0258718	26.18	0.016	3	1	inferred	---	----	O48676	O48676|U74B1_ARATH UDP-glycosyltransferase 74B1 OS=Arabidopsis thaliana GN=UGT74B1 PE=1 SV=1
FBP-VCS/WT-VCS	likely.up	0.542	0.0274247	27.75	0.016	2	1	inferred	---	----	Q9LNC6	Q9LNC6|TOL2_ARATH TOM1-like protein 2 OS=Arabidopsis thaliana GN=TOL2 PE=1 SV=1
FBP-VCS/WT-VCS	likely.up	0.742	0.0274247	27.75	0.016	1	1	inferred	---	----	Q9C4Z6	Q9C4Z6|GPLPB_ARATH Receptor for activated C kinase 1B OS=Arabidopsis thaliana GN=RACK1B PE=1 SV=1
FBP-VCS/WT-VCS	likely.down	-0.358	0.0294244	29.78	0.017	3	1	inferred	---	----	Q9CAR7	Q9CAR7|HIR2_ARATH Hypersensitive-induced response protein 2 OS=Arabidopsis thaliana GN=HIR2 PE=1 SV=1
FBP-VCS/WT-VCS	likely.down	-0.33	0.0285673	28.91	0.017	3	1	inferred	---	----	Q9S7X9	Q9S7X9|Q9S7X9_ARATH F24J5.3 OS=Arabidopsis thaliana GN=F14K14.16 PE=2 SV=1
FBP-VCS/WT-VCS	likely.down	-0.301	0.027996	28.33	0.017	3	1	inferred	---	----	Q8RX73	Q8RX73|DDPS3_ARATH Dehydrodolichyl diphosphate synthase 3 OS=Arabidopsis thaliana GN=At5g58780 PE=2 SV=1
FBP-VCS/WT-VCS	likely.down	-0.254	0.0291387	29.49	0.017	3	2	inferred	---	----	Q1H537	Q1H537|DCVR_ARATH Divinyl chlorophyllide a 8-vinyl-reductase, chloroplastic OS=Arabidopsis thaliana GN=DVR PE=1 SV=1
FBP-VCS/WT-VCS	likely.down	-0.175	0.028853	29.2	0.017	3	4	inferred	---	----	Q9LVM3	Q9LVM3|Q9LVM3_ARATH YCF54 OS=Arabidopsis thaliana GN=EMB3143 PE=4 SV=1
FBP-VCS/WT-VCS	likely.down	-0.171	0.0294244	29.78	0.017	3	4	inferred	---	----	Q6NMA9	Q6NMA9|Q6NMA9_ARATH At5g45170 OS=Arabidopsis thaliana GN=At5g45170 PE=2 SV=1
FBP-VCS/WT-VCS	likely.down	-0.166	0.02971	30.07	0.017	3	4	inferred	---	----	P57751	P57751|UGPA1_ARATH UTP--glucose-1-phosphate uridylyltransferase 1 OS=Arabidopsis thaliana GN=UGP1 PE=2 SV=1
FBP-VCS/WT-VCS	likely.down	-0.12	0.027996	28.33	0.017	3	10	inferred	---	----	Q9FLP0	Q9FLP0|MA651_ARATH 65-kDa microtubule-associated protein 1 OS=Arabidopsis thaliana GN=MAP65-1 PE=1 SV=1
FBP-VCS/WT-VCS	likely.up	0.189	0.0292815	29.63	0.017	3	4	inferred	---	----	Q9LS48	Q9LS48|SG1_ARATH protein SLOW GREEN 1, chloroplastic OS=Arabidopsis thaliana GN=SG1 PE=1 SV=1
FBP-VCS/WT-VCS	likely.up	0.19	0.027996	28.33	0.017	3	4	inferred	---	----	Q94K30	Q94K30|Q94K30_ARATH AT1G01800 protein OS=Arabidopsis thaliana GN=At1g01800 PE=2 SV=1
FBP-VCS/WT-VCS	likely.up	0.19	0.027996	28.33	0.017	3	3	inferred	---	----	Q9SU40	Q9SU40|SKU5_ARATH Monocopper oxidase-like protein SKU5 OS=Arabidopsis thaliana GN=SKU5 PE=1 SV=1
FBP-VCS/WT-VCS	likely.up	0.224	0.0289959	29.34	0.017	3	2	unresolved	---	----	O48549;P51430	O48549|RS61_ARATH 40S ribosomal protein S6-1 OS=Arabidopsis thaliana GN=RPS6A PE=1 SV=2
FBP-VCS/WT-VCS	likely.up	0.234	0.0281388	28.48	0.017	3	2	inferred	---	----	P24636	P24636|TBB4_ARATH Tubulin beta-4 chain OS=Arabidopsis thaliana GN=TUBB4 PE=2 SV=2
FBP-VCS/WT-VCS	likely.up	0.237	0.0277103	28.04	0.017	3	2	unresolved	---	----	Q8LCE1;Q9LVI8	Q8LCE1|GLN12_ARATH Glutamine synthetase cytosolic isozyme 1-2 OS=Arabidopsis thaliana GN=GLN1-2 PE=1 SV=2
FBP-VCS/WT-VCS	likely.up	0.276	0.0278532	28.19	0.017	3	1	inferred	---	----	P34789	P34789|RS282_ARATH 40S ribosomal protein S28-2 OS=Arabidopsis thaliana GN=RPS28C PE=3 SV=1
FBP-VCS/WT-VCS	likely.up	0.277	0.02971	30.07	0.017	3	1	unresolved	---	----	P42643;P42644;P42645;P46077;P48347;P48348;P48349;Q01525;Q96299;Q96300	P42643|14331_ARATH 14-3-3-like protein GF14 chi OS=Arabidopsis thaliana GN=GRF1 PE=1 SV=3
FBP-VCS/WT-VCS	likely.up	0.297	0.0285673	28.91	0.017	3	1	inferred	---	----	Q9SF21	Q9SF21|Q9SF21_ARATH At3g11770 OS=Arabidopsis thaliana GN=F26K24.6 PE=1 SV=1
FBP-VCS/WT-VCS	likely.up	0.3	0.0287102	29.05	0.017	3	1	unresolved	---	----	P29514;P29515;P29516;Q56YW9	P29514|TBB6_ARATH Tubulin beta-6 chain OS=Arabidopsis thaliana GN=TUBB6 PE=2 SV=1
FBP-VCS/WT-VCS	likely.up	0.305	0.0289959	29.34	0.017	3	2	inferred	---	----	Q8LBP4	Q8LBP4|ALB3_ARATH Inner membrane protein ALBINO3, chloroplastic OS=Arabidopsis thaliana GN=ALB3 PE=1 SV=2
FBP-VCS/WT-VCS	likely.up	0.306	0.0295672	29.92	0.017	3	1	inferred	---	----	Q944A2	Q944A2|Q944A2_ARATH Alba DNA/RNA-binding protein OS=Arabidopsis thaliana GN=At1g20220 PE=1 SV=1
FBP-VCS/WT-VCS	likely.up	0.331	0.0281388	28.48	0.017	3	1	inferred	---	----	Q9SN96	Q9SN96|Q9SN96_ARATH AT3g46430/F18L15_150 OS=Arabidopsis thaliana GN=F18L15.150 PE=2 SV=1
FBP-VCS/WT-VCS	likely.up	0.338	0.0281388	28.48	0.017	3	1	inferred	---	----	Q93XY1	Q93XY1|Q93XY1_ARATH At5g53620 OS=Arabidopsis thaliana GN=MNC6.16 PE=1 SV=1
FBP-VCS/WT-VCS	likely.up	0.339	0.0291387	29.49	0.017	3	1	inferred	---	----	Q93Y40	Q93Y40|ORP3C_ARATH Oxysterol-binding protein-related protein 3C OS=Arabidopsis thaliana GN=ORP3C PE=2 SV=1
FBP-VCS/WT-VCS	likely.up	0.347	0.0287102	29.05	0.017	3	1	inferred	---	----	Q9SRK5	Q9SRK5|LSF2_ARATH Phosphoglucan phosphatase LSF2, chloroplastic OS=Arabidopsis thaliana GN=LSF2 PE=1 SV=1
FBP-VCS/WT-VCS	likely.up	0.356	0.0295672	29.92	0.017	3	2	inferred	---	----	O22797	O22797|GLTP1_ARATH Glycolipid transfer protein 1 OS=Arabidopsis thaliana GN=GLTP1 PE=2 SV=1
FBP-VCS/WT-VCS	likely.up	1.111	0.0281388	28.48	0.017	3	1	inferred	---	----	O49297	O49297|O49297_ARATH At1g23205 OS=Arabidopsis thaliana GN=T26J12.3 PE=2 SV=1
FBP-VCS/WT-VCS	likely.down	-0.542	0.0313281	31.7	0.018	3	2	unresolved	---	----	P04778;Q39142	P04778|CB1C_ARATH Chlorophyll a-b binding protein 1, chloroplastic OS=Arabidopsis thaliana GN=LHCB1.3 PE=1 SV=1
FBP-VCS/WT-VCS	likely.down	-0.483	0.0299957	30.36	0.018	2	1	inferred	---	----	Q9FFN4	Q9FFN4|BGAL6_ARATH Beta-galactosidase 6 OS=Arabidopsis thaliana GN=BGAL6 PE=2 SV=1
FBP-VCS/WT-VCS	likely.down	-0.354	0.0309948	31.37	0.018	3	1	inferred	---	----	Q9LE82	Q9LE82|RAGP1_ARATH RAN GTPase-activating protein 1 OS=Arabidopsis thaliana GN=RANGAP1 PE=1 SV=1
FBP-VCS/WT-VCS	likely.down	-0.155	0.031828	32.21	0.018	3	5	inferred	---	----	O04209	O04209|CLC2_ARATH Clathrin light chain 2 OS=Arabidopsis thaliana GN=CLC2 PE=1 SV=1
FBP-VCS/WT-VCS	likely.down	-0.142	0.0311615	31.54	0.018	3	5	inferred	---	----	Q9FEC1	Q9FEC1|OHP2_ARATH Light-harvesting complex-like protein OHP2, chloroplastic OS=Arabidopsis thaliana GN=OHP2 PE=2 SV=1
FBP-VCS/WT-VCS	likely.up	0.096	0.0311384	31.51	0.018	3	12	inferred	---	----	Q9SJQ9	Q9SJQ9|ALFC6_ARATH Fructose-bisphosphate aldolase 6, cytosolic OS=Arabidopsis thaliana GN=FBA6 PE=1 SV=1
FBP-VCS/WT-VCS	likely.up	0.123	0.031828	32.21	0.018	3	6	inferred	---	----	Q9XGM1	Q9XGM1|VATD_ARATH V-type proton ATPase subunit D OS=Arabidopsis thaliana GN=VHA-D PE=1 SV=2
FBP-VCS/WT-VCS	likely.up	0.166	0.0311615	31.54	0.018	3	3	inferred	---	----	Q8LD27	Q8LD27|PSB6_ARATH Proteasome subunit beta type-6 OS=Arabidopsis thaliana GN=PBA1 PE=1 SV=2
FBP-VCS/WT-VCS	likely.up	0.167	0.0309948	31.37	0.018	3	3	inferred	---	----	Q9LV09	Q9LV09|BOB1_ARATH Protein BOBBER 1 OS=Arabidopsis thaliana GN=BOB1 PE=1 SV=1
FBP-VCS/WT-VCS	likely.up	0.187	0.0314948	31.87	0.018	3	3	inferred	---	----	Q9M060	Q9M060|IF62_ARATH Eukaryotic translation initiation factor 6-2 OS=Arabidopsis thaliana GN=EIF6-2 PE=2 SV=1
FBP-VCS/WT-VCS	likely.up	0.251	0.0302814	30.64	0.018	3	3	inferred	---	----	Q9SAK4	Q9SAK4|SSDH_ARATH Succinate-semialdehyde dehydrogenase, mitochondrial OS=Arabidopsis thaliana GN=ALDH5F1 PE=1 SV=2
FBP-VCS/WT-VCS	likely.up	0.258	0.0314948	31.87	0.018	3	1	inferred	---	----	Q9SR73	Q9SR73|RS281_ARATH 40S ribosomal protein S28-1 OS=Arabidopsis thaliana GN=RPS28A PE=3 SV=1
FBP-VCS/WT-VCS	likely.up	0.285	0.0312812	31.66	0.018	3	1	inferred	---	----	P25702	P25702|ACP3_ARATH Acyl carrier protein 3, chloroplastic OS=Arabidopsis thaliana GN=ACP3 PE=1 SV=2
FBP-VCS/WT-VCS	likely.up	0.318	0.0302814	30.64	0.018	3	1	unresolved	---	----	Q8LG77;Q945K7	Q8LG77|IDH6_ARATH Isocitrate dehydrogenase [NAD] catalytic subunit 6, mitochondrial OS=Arabidopsis thaliana GN=IDH6 PE=1 SV=2
FBP-VCS/WT-VCS	likely.up	0.32	0.0316614	32.04	0.018	3	1	inferred	---	----	Q9SVU5	Q9SVU5|GDL67_ARATH GDSL esterase/lipase At4g28780 OS=Arabidopsis thaliana GN=At4g28780 PE=2 SV=1
FBP-VCS/WT-VCS	likely.up	0.332	0.0313281	31.7	0.018	3	1	inferred	---	----	Q8L860	Q8L860|TOL9_ARATH TOM1-like protein 9 OS=Arabidopsis thaliana GN=TOL9 PE=1 SV=1
FBP-VCS/WT-VCS	likely.up	0.337	0.0298529	30.21	0.018	3	1	inferred	---	----	Q8VY07	Q8VY07|EPN1_ARATH Clathrin interactor EPSIN 1 OS=Arabidopsis thaliana GN=EPSIN1 PE=1 SV=1
FBP-VCS/WT-VCS	likely.down	-0.325	0.0333278	33.73	0.019	3	1	inferred	---	----	P93654	P93654|SYP22_ARATH Syntaxin-22 OS=Arabidopsis thaliana GN=SYP22 PE=1 SV=1
FBP-VCS/WT-VCS	likely.down	-0.322	0.0322811	32.67	0.019	3	1	inferred	---	----	F4JTL0	F4JTL0|F4JTL0_ARATH Glycerol kinase OS=Arabidopsis thaliana GN=At4g38225 PE=4 SV=1
FBP-VCS/WT-VCS	likely.down	-0.314	0.0334944	33.9	0.019	3	1	inferred	---	----	Q6NMD5	Q6NMD5|Q6NMD5_ARATH At2g24395 OS=Arabidopsis thaliana GN=At2g24395 PE=2 SV=1
FBP-VCS/WT-VCS	likely.down	-0.308	0.0324239	32.81	0.019	3	1	inferred	---	----	Q93VQ6	Q93VQ6|Q93VQ6_ARATH At1g07080/F10K1_15 OS=Arabidopsis thaliana GN=At1g07080 PE=2 SV=1
FBP-VCS/WT-VCS	likely.down	-0.292	0.0324946	32.88	0.019	3	1	unresolved	---	----	P24101;Q9LHB9	P24101|PER33_ARATH Peroxidase 33 OS=Arabidopsis thaliana GN=PER33 PE=1 SV=1
FBP-VCS/WT-VCS	likely.down	-0.232	0.0319947	32.38	0.019	3	2	inferred	---	----	Q8RXK8	Q8RXK8|SYIM_ARATH Isoleucine--tRNA ligase, chloroplastic/mitochondrial OS=Arabidopsis thaliana GN=OVA2 PE=2 SV=1
FBP-VCS/WT-VCS	likely.down	-0.225	0.0319947	32.38	0.019	3	2	inferred	---	----	Q8VY52	Q8VY52|PPD2_ARATH PsbP domain-containing protein 2, chloroplastic OS=Arabidopsis thaliana GN=PPD2 PE=1 SV=1
FBP-VCS/WT-VCS	likely.down	-0.17	0.0334944	33.9	0.019	3	3	inferred	---	----	Q96252	Q96252|ATP4_ARATH ATP synthase subunit delta', mitochondrial OS=Arabidopsis thaliana GN=At5g47030 PE=1 SV=1
FBP-VCS/WT-VCS	likely.down	-0.155	0.0319947	32.38	0.019	3	4	inferred	---	----	Q9LFD5	Q9LFD5|BPA1_ARATH Binding partner of ACD11 1 OS=Arabidopsis thaliana GN=BPA1 PE=1 SV=1
FBP-VCS/WT-VCS	likely.down	-0.112	0.0339943	34.4	0.019	3	9	inferred	---	----	Q38858	Q38858|CALR2_ARATH Calreticulin-2 OS=Arabidopsis thaliana GN=CRT2 PE=1 SV=3
FBP-VCS/WT-VCS	likely.up	0.091	0.031828	32.21	0.019	3	14	inferred	---	----	Q93ZN9	Q93ZN9|DAPAT_ARATH LL-diaminopimelate aminotransferase, chloroplastic OS=Arabidopsis thaliana GN=DAP PE=1 SV=1
FBP-VCS/WT-VCS	likely.up	0.112	0.0338277	34.23	0.019	3	9	inferred	---	----	Q96251	Q96251|ATPO_ARATH ATP synthase subunit O, mitochondrial OS=Arabidopsis thaliana GN=At5g13450 PE=1 SV=2
FBP-VCS/WT-VCS	likely.up	0.136	0.0338277	34.23	0.019	3	5	unresolved	---	----	P48348;P48349	P48348|14338_ARATH 14-3-3-like protein GF14 kappa OS=Arabidopsis thaliana GN=GRF8 PE=1 SV=2
FBP-VCS/WT-VCS	likely.up	0.197	0.0339943	34.4	0.019	3	2	inferred	---	----	Q56WN1	Q56WN1|GLN11_ARATH Glutamine synthetase cytosolic isozyme 1-1 OS=Arabidopsis thaliana GN=GLN1-1 PE=1 SV=2
FBP-VCS/WT-VCS	likely.up	0.222	0.0323279	32.72	0.019	3	3	unresolved	---	----	Q9FM01;Q9LF33;Q9LIA8	Q9FM01|UGDH4_ARATH UDP-glucose 6-dehydrogenase 4 OS=Arabidopsis thaliana GN=UGD4 PE=1 SV=1
FBP-VCS/WT-VCS	likely.up	0.225	0.031828	32.21	0.019	3	2	inferred	---	----	Q9SRH6	Q9SRH6|HIR3_ARATH Hypersensitive-induced response protein 3 OS=Arabidopsis thaliana GN=HIR3 PE=1 SV=1
FBP-VCS/WT-VCS	likely.up	0.242	0.0323279	32.72	0.019	3	2	inferred	---	----	Q9C9P4	Q9C9P4|KASC2_ARATH 3-oxoacyl-[acyl-carrier-protein] synthase II, chloroplastic OS=Arabidopsis thaliana GN=KAS2 PE=1 SV=1
FBP-VCS/WT-VCS	likely.up	0.246	0.0334944	33.9	0.019	3	15	inferred	---	----	O50008	O50008|METE1_ARATH 5-methyltetrahydropteroyltriglutamate--homocysteine methyltransferase 1 OS=Arabidopsis thaliana GN=MS1 PE=1 SV=1
FBP-VCS/WT-VCS	likely.up	0.248	0.031828	32.21	0.019	3	2	inferred	---	----	Q9SIZ2	Q9SIZ2|IF2AH_ARATH Eukaryotic translation initiation factor 2 subunit alpha homolog OS=Arabidopsis thaliana GN=At2g40290 PE=1 SV=2
FBP-VCS/WT-VCS	likely.up	0.272	0.0319947	32.38	0.019	3	1	unresolved	---	----	F4INE2;O03042	F4INE2|F4INE2_ARATH Ribulose bisphosphate carboxylase large chain, catalytic domain-containing protein OS=Arabidopsis thaliana GN=At2g07732 PE=4 SV=1
FBP-VCS/WT-VCS	likely.up	0.289	0.0321613	32.55	0.019	3	1	inferred	---	----	Q9LW11	Q9LW11|Q9LW11_ARATH At3g15680 OS=Arabidopsis thaliana GN=At3g15680 PE=2 SV=1
FBP-VCS/WT-VCS	likely.up	0.289	0.0334944	33.9	0.019	3	1	inferred	---	----	Q8L7W8	Q8L7W8|FUCO2_ARATH Alpha-L-fucosidase 2 OS=Arabidopsis thaliana GN=FUC95A PE=1 SV=1
FBP-VCS/WT-VCS	likely.up	0.291	0.0323279	32.72	0.019	3	1	inferred	---	----	Q9LJH8	Q9LJH8|UBP1C_ARATH Oligouridylate-binding protein 1C OS=Arabidopsis thaliana GN=UBP1C PE=1 SV=1
FBP-VCS/WT-VCS	likely.up	0.305	0.0336611	34.06	0.019	3	1	unresolved	---	----	O49562;Q9MAC9	O49562|PDRP1_ARATH Pyruvate, phosphate dikinase regulatory protein 1, chloroplastic OS=Arabidopsis thaliana GN=RP1 PE=1 SV=1
FBP-VCS/WT-VCS	likely.up	0.314	0.031828	32.21	0.019	3	1	inferred	---	----	Q9FJH6	Q9FJH6|AB1F_ARATH ABC transporter F family member 1 OS=Arabidopsis thaliana GN=ABCF1 PE=2 SV=1
FBP-VCS/WT-VCS	likely.up	0.415	0.0321613	32.55	0.019	2	1	inferred	---	----	P47192	P47192|VA722_ARATH Vesicle-associated membrane protein 722 OS=Arabidopsis thaliana GN=VAMP722 PE=2 SV=2
FBP-VCS/WT-VCS	likely.up	0.512	0.0324946	32.88	0.019	2	1	inferred	---	----	A0A1P8B223	A0A1P8B223|A0A1P8B223_ARATH Ureidoglycolate hydrolase OS=Arabidopsis thaliana GN=At2g35820 PE=4 SV=1
FBP-VCS/WT-VCS	likely.up	0.684	0.0324946	32.88	0.019	3	4	inferred	---	----	O80944	O80944|AKRC8_ARATH Aldo-keto reductase family 4 member C8 OS=Arabidopsis thaliana GN=AKR4C8 PE=1 SV=2
FBP-VCS/WT-VCS	likely.down	-0.309	0.0358274	36.26	0.02	3	1	inferred	---	----	F4IAX0	F4IAX0|F4IAX0_ARATH Amine oxidase OS=Arabidopsis thaliana GN=At1g31690 PE=3 SV=1
FBP-VCS/WT-VCS	likely.down	-0.305	0.0353274	35.75	0.02	3	1	inferred	---	----	Q1G3F7	Q1G3F7|Q1G3F7_ARATH Transferases/nucleotidyltransferase OS=Arabidopsis thaliana GN=At5g19485 PE=2 SV=1
FBP-VCS/WT-VCS	likely.down	-0.264	0.035994	36.43	0.02	3	1	unresolved	---	----	P50318;Q9LD57;Q9SAJ4	P50318|PGKH2_ARATH Phosphoglycerate kinase 2, chloroplastic OS=Arabidopsis thaliana GN=At1g56190 PE=1 SV=3
FBP-VCS/WT-VCS	likely.down	-0.215	0.0344943	34.91	0.02	3	2	inferred	---	----	F4JK28	F4JK28|F4JK28_ARATH Mitochondrial transcription termination factor family protein OS=Arabidopsis thaliana GN=At4g09620 PE=4 SV=1
FBP-VCS/WT-VCS	likely.down	-0.215	0.035994	36.43	0.02	3	2	inferred	---	----	Q93V56	Q93V56|IPYR1_ARATH Soluble inorganic pyrophosphatase 1 OS=Arabidopsis thaliana GN=PPA1 PE=1 SV=1
FBP-VCS/WT-VCS	likely.down	-0.201	0.0356607	36.09	0.02	3	3	inferred	---	----	O82326	O82326|O82326_ARATH Expressed protein OS=Arabidopsis thaliana GN=At2g14880 PE=1 SV=1
FBP-VCS/WT-VCS	likely.down	-0.157	0.0346609	35.08	0.02	3	5	inferred	---	----	F4HQH8	F4HQH8|F4HQH8_ARATH RNA-binding (RRM/RBD/RNP motifs) family protein OS=Arabidopsis thaliana GN=At1g01080 PE=4 SV=1
FBP-VCS/WT-VCS	likely.down	-0.131	0.0344943	34.91	0.02	3	6	inferred	---	----	Q9FGC7	Q9FGC7|ZEP_ARATH Zeaxanthin epoxidase, chloroplastic OS=Arabidopsis thaliana GN=ZEP PE=1 SV=1
FBP-VCS/WT-VCS	likely.down	-0.119	0.035994	36.43	0.02	3	5	unresolved	---	----	Q944G9;Q9SJU4	Q944G9|ALFP2_ARATH Fructose-bisphosphate aldolase 2, chloroplastic OS=Arabidopsis thaliana GN=FBA2 PE=1 SV=2
FBP-VCS/WT-VCS	likely.up	0.1	0.0354941	35.92	0.02	3	9	inferred	---	----	Q38799	Q38799|ODPB1_ARATH Pyruvate dehydrogenase E1 component subunit beta-1, mitochondrial OS=Arabidopsis thaliana GN=PDH2 PE=1 SV=2
FBP-VCS/WT-VCS	likely.up	0.101	0.0349942	35.41	0.02	3	11	inferred	---	----	F4K410	F4K410|SVR3_ARATH Putative elongation factor TypA-like SVR3, chloroplastic OS=Arabidopsis thaliana GN=SVR3 PE=1 SV=1
FBP-VCS/WT-VCS	likely.up	0.119	0.0356607	36.09	0.02	3	7	inferred	---	----	Q8RWT5	Q8RWT5|Q8RWT5_ARATH AICARFT/IMPCHase bienzyme family protein OS=Arabidopsis thaliana GN=At2g35040 PE=1 SV=1
FBP-VCS/WT-VCS	likely.up	0.13	0.034161	34.57	0.02	3	9	inferred	---	----	Q9LSV0	Q9LSV0|GLYR1_ARATH Glyoxylate/succinic semialdehyde reductase 1 OS=Arabidopsis thaliana GN=GLYR1 PE=1 SV=1
FBP-VCS/WT-VCS	likely.up	0.16	0.0353274	35.75	0.02	3	5	inferred	---	----	Q9S795	Q9S795|BADH1_ARATH Betaine aldehyde dehydrogenase 1, chloroplastic OS=Arabidopsis thaliana GN=ALDH10A8 PE=2 SV=1
FBP-VCS/WT-VCS	likely.up	0.165	0.0353274	35.75	0.02	3	4	inferred	---	----	Q39242	Q39242|TRXB2_ARATH Thioredoxin reductase 2 OS=Arabidopsis thaliana GN=NTR2 PE=2 SV=2
FBP-VCS/WT-VCS	likely.up	0.175	0.035994	36.43	0.02	3	3	unresolved	---	----	P93832;Q9FMT1;Q9SA14	P93832|LEU32_ARATH 3-isopropylmalate dehydrogenase 2, chloroplastic OS=Arabidopsis thaliana GN=IMDH2 PE=1 SV=1
FBP-VCS/WT-VCS	likely.up	0.186	0.0361606	36.59	0.02	3	3	inferred	---	----	P51430	P51430|RS62_ARATH 40S ribosomal protein S6-2 OS=Arabidopsis thaliana GN=RPS6B PE=1 SV=3
FBP-VCS/WT-VCS	likely.up	0.221	0.0344943	34.91	0.02	3	2	unresolved	---	----	O23710;Q7DLS1	O23710|PSB7A_ARATH Proteasome subunit beta type-7-A OS=Arabidopsis thaliana GN=PBB1 PE=1 SV=2
FBP-VCS/WT-VCS	likely.up	0.227	0.0349942	35.41	0.02	3	2	inferred	---	----	P57742	P57742|PFD5_ARATH Probable prefoldin subunit 5 OS=Arabidopsis thaliana GN=At5g23290 PE=2 SV=1
FBP-VCS/WT-VCS	likely.up	0.262	0.0348275	35.25	0.02	3	1	inferred	---	----	B9DGT7	B9DGT7|TBA2_ARATH Tubulin alpha-2 chain OS=Arabidopsis thaliana GN=TUBA2 PE=2 SV=2
FBP-VCS/WT-VCS	likely.up	0.265	0.0356607	36.09	0.02	3	2	unresolved	---	----	Q944H0;Q9C6B9;Q9FR44	Q944H0|PEAM2_ARATH Phosphomethylethanolamine N-methyltransferase OS=Arabidopsis thaliana GN=NMT2 PE=2 SV=2
FBP-VCS/WT-VCS	likely.up	0.334	0.0343276	34.74	0.02	3	13	inferred	---	----	Q9SDM9	Q9SDM9|JAL28_ARATH Nitrile-specifier protein 1 OS=Arabidopsis thaliana GN=NSP1 PE=1 SV=2
FBP-VCS/WT-VCS	likely.up	0.44	0.0354941	35.92	0.02	2	1	inferred	---	----	Q9LFH5	Q9LFH5|RL122_ARATH 60S ribosomal protein L12-2 OS=Arabidopsis thaliana GN=RPL12B PE=1 SV=1
FBP-VCS/WT-VCS	likely.up	0.657	0.0353274	35.75	0.02	1	1	inferred	---	----	O23034	O23034|UBA5_ARATH Ubiquitin-like modifier-activating enzyme 5 OS=Arabidopsis thaliana GN=At1g05350 PE=3 SV=2
FBP-VCS/WT-VCS	likely.down	-0.42	0.0364939	36.93	0.021	2	1	inferred	---	----	Q9LDA7	Q9LDA7|P2C39_ARATH Probable protein phosphatase 2C 39 OS=Arabidopsis thaliana GN=At3g15260 PE=2 SV=1
FBP-VCS/WT-VCS	likely.down	-0.315	0.0364939	36.93	0.021	3	1	inferred	---	----	Q9SEL7	Q9SEL7|DEGP5_ARATH Protease Do-like 5, chloroplastic OS=Arabidopsis thaliana GN=DEGP5 PE=1 SV=3
FBP-VCS/WT-VCS	likely.down	-0.228	0.0363273	36.76	0.021	3	3	inferred	---	----	O23365	O23365|C97B3_ARATH Cytochrome P450 97B3, chloroplastic OS=Arabidopsis thaliana GN=CYP97B3 PE=1 SV=2
FBP-VCS/WT-VCS	likely.down	-0.195	0.0377924	38.25	0.021	3	3	inferred	---	----	A4GSN8	A4GSN8|NUA_ARATH Nuclear-pore anchor OS=Arabidopsis thaliana GN=NUA PE=1 SV=1
FBP-VCS/WT-VCS	likely.down	-0.106	0.0369926	37.44	0.021	3	8	inferred	---	----	P83291	P83291|NB5R2_ARATH NADH-cytochrome b5 reductase-like protein OS=Arabidopsis thaliana GN=CBR2 PE=1 SV=2
FBP-VCS/WT-VCS	likely.up	0.116	0.0373271	37.78	0.021	3	6	inferred	---	----	Q9SFB1	Q9SFB1|Q9SFB1_ARATH F17A17.37 protein OS=Arabidopsis thaliana GN=F17A17.37 PE=2 SV=1
FBP-VCS/WT-VCS	likely.up	0.158	0.0373925	37.84	0.021	3	4	unresolved	---	----	Q8VZG7;Q9FLT0	Q8VZG7|TSN1_ARATH Ribonuclease TUDOR 1 OS=Arabidopsis thaliana GN=TSN1 PE=1 SV=1
FBP-VCS/WT-VCS	likely.up	0.16	0.0377924	38.25	0.021	3	4	inferred	---	----	Q93XW5	Q93XW5|NSP5_ARATH Nitrile-specifier protein 5 OS=Arabidopsis thaliana GN=NSP5 PE=2 SV=1
FBP-VCS/WT-VCS	likely.up	0.16	0.0381924	38.65	0.021	3	4	inferred	---	----	Q9SYP1	Q9SYP1|DEXHC_ARATH DExH-box ATP-dependent RNA helicase DExH12 OS=Arabidopsis thaliana GN=BRR2A PE=1 SV=1
FBP-VCS/WT-VCS	likely.up	0.166	0.0369938	37.44	0.021	3	3	inferred	---	----	Q9LT08	Q9LT08|PSDE_ARATH 26S proteasome non-ATPase regulatory subunit 14 homolog OS=Arabidopsis thaliana GN=RPN11 PE=1 SV=1
FBP-VCS/WT-VCS	likely.up	0.172	0.0373271	37.78	0.021	3	4	inferred	---	----	Q9LVW7	Q9LVW7|CARA_ARATH Carbamoyl-phosphate synthase small chain, chloroplastic OS=Arabidopsis thaliana GN=CARA PE=1 SV=1
FBP-VCS/WT-VCS	likely.up	0.185	0.0374938	37.94	0.021	3	2	inferred	---	----	Q9SUX0	Q9SUX0|Q9SUX0_ARATH Bifunctional inhibitor/lipid-transfer protein/seed storage 2S albumin superfamily protein OS=Arabidopsis thaliana GN=At4g22490 PE=2 SV=1
FBP-VCS/WT-VCS	likely.up	0.191	0.0377924	38.25	0.021	3	3	inferred	---	----	Q94BT0	Q94BT0|SPSA1_ARATH Sucrose-phosphate synthase 1 OS=Arabidopsis thaliana GN=SPS1 PE=1 SV=1
FBP-VCS/WT-VCS	likely.up	0.207	0.0379924	38.45	0.021	3	2	inferred	---	----	O81149	O81149|PSA5A_ARATH Proteasome subunit alpha type-5-A OS=Arabidopsis thaliana GN=PAE1 PE=1 SV=1
FBP-VCS/WT-VCS	likely.up	0.216	0.0371926	37.64	0.021	3	2	inferred	---	----	Q9CA23	Q9CA23|UFM1_ARATH Ubiquitin-fold modifier 1 OS=Arabidopsis thaliana GN=At1g77710 PE=3 SV=1
FBP-VCS/WT-VCS	likely.up	0.216	0.0381924	38.65	0.021	3	2	unresolved	---	----	O64740;Q9SRI1	O64740|SC13B_ARATH Protein transport protein SEC13 homolog B OS=Arabidopsis thaliana GN=SEC13B PE=1 SV=1
FBP-VCS/WT-VCS	likely.up	0.23	0.0381924	38.65	0.021	3	2	unresolved	---	----	Q38900;Q42406	Q38900|CP19A_ARATH Peptidyl-prolyl cis-trans isomerase CYP19-1 OS=Arabidopsis thaliana GN=CYP19-1 PE=1 SV=1
FBP-VCS/WT-VCS	likely.up	0.249	0.0379924	38.45	0.021	3	2	inferred	---	----	Q09152	Q09152|FPPS1_ARATH Farnesyl pyrophosphate synthase 1, mitochondrial OS=Arabidopsis thaliana GN=FPS1 PE=2 SV=2
FBP-VCS/WT-VCS	likely.up	0.257	0.0368272	37.27	0.021	3	2	inferred	---	----	Q9SII9	Q9SII9|DSK2A_ARATH Ubiquitin domain-containing protein DSK2a OS=Arabidopsis thaliana GN=DSK2A PE=1 SV=2
FBP-VCS/WT-VCS	likely.up	0.267	0.0381924	38.65	0.021	3	1	inferred	---	----	Q8RYC3	Q8RYC3|Q8RYC3_ARATH Expressed protein OS=Arabidopsis thaliana GN=At2g33845 PE=2 SV=1
FBP-VCS/WT-VCS	likely.up	0.333	0.0381924	38.65	0.021	3	1	inferred	---	----	Q9T091	Q9T091|VP26B_ARATH Vacuolar protein sorting-associated protein 26B OS=Arabidopsis thaliana GN=VPS26B PE=2 SV=2
FBP-VCS/WT-VCS	likely.up	0.44	0.0369926	37.44	0.021	2	1	inferred	---	----	Q6NLQ7	Q6NLQ7|RIBA2_ARATH Monofunctional riboflavin biosynthesis protein RIBA 2, chloroplastic OS=Arabidopsis thaliana GN=RIBA2 PE=1 SV=1
FBP-VCS/WT-VCS	likely.down	-0.327	0.0393921	39.86	0.022	3	1	unresolved	---	----	Q9SSS7;Q9XI22	Q9SSS7|Q9SSS7_ARATH AT1G52730 protein OS=Arabidopsis thaliana GN=At1g52730 PE=2 SV=1
FBP-VCS/WT-VCS	likely.down	-0.325	0.0389922	39.46	0.022	3	1	inferred	---	----	Q8RX79	Q8RX79|APG3_ARATH Peptide chain release factor APG3, chloroplastic OS=Arabidopsis thaliana GN=APG3 PE=2 SV=1
FBP-VCS/WT-VCS	likely.down	-0.177	0.040192	40.67	0.022	3	3	inferred	---	----	P48349	P48349|14336_ARATH 14-3-3-like protein GF14 lambda OS=Arabidopsis thaliana GN=GRF6 PE=1 SV=1
FBP-VCS/WT-VCS	likely.down	-0.129	0.0395921	40.07	0.022	3	6	inferred	---	----	O22229	O22229|TRXB3_ARATH NADPH-dependent thioredoxin reductase 3 OS=Arabidopsis thaliana GN=NTRC PE=1 SV=2
FBP-VCS/WT-VCS	likely.up	0.108	0.0405919	41.08	0.022	3	8	inferred	---	----	P31265	P31265|TCTP1_ARATH Translationally-controlled tumor protein 1 OS=Arabidopsis thaliana GN=TCTP1 PE=1 SV=2
FBP-VCS/WT-VCS	likely.up	0.166	0.039792	40.27	0.022	3	4	inferred	---	----	F4I355	F4I355|F4I355_ARATH Double-stranded DNA-binding family protein OS=Arabidopsis thaliana GN=At1g29850 PE=1 SV=1
FBP-VCS/WT-VCS	likely.up	0.26	0.0391922	39.66	0.022	3	1	inferred	---	----	Q93Z53	Q93Z53|PKP3_ARATH Plastidial pyruvate kinase 3, chloroplastic OS=Arabidopsis thaliana GN=PKP3 PE=1 SV=1
FBP-VCS/WT-VCS	likely.up	0.267	0.0387922	39.26	0.022	3	2	inferred	---	----	Q9FPT1	Q9FPT1|UBP12_ARATH Ubiquitin carboxyl-terminal hydrolase 12 OS=Arabidopsis thaliana GN=UBP12 PE=1 SV=2
FBP-VCS/WT-VCS	likely.up	0.281	0.0385923	39.06	0.022	3	2	inferred	---	----	Q9C7F7	Q9C7F7|LTPG1_ARATH Non-specific lipid transfer protein GPI-anchored 1 OS=Arabidopsis thaliana GN=LTPG1 PE=1 SV=1
FBP-VCS/WT-VCS	likely.up	0.282	0.0395921	40.07	0.022	3	1	inferred	---	----	O22823	O22823|LSM6B_ARATH Sm-like protein LSM36B OS=Arabidopsis thaliana GN=LSM6B PE=1 SV=1
FBP-VCS/WT-VCS	likely.up	0.283	0.0391922	39.66	0.022	3	1	inferred	---	----	F4JNE0	F4JNE0|F4JNE0_ARATH Poly(U)-specific endoribonuclease-B protein OS=Arabidopsis thaliana GN=At4g17100 PE=4 SV=1
FBP-VCS/WT-VCS	likely.up	0.293	0.040192	40.67	0.022	3	1	inferred	---	----	Q7DLS1	Q7DLS1|PSB7B_ARATH Proteasome subunit beta type-7-B OS=Arabidopsis thaliana GN=PBB2 PE=1 SV=2
FBP-VCS/WT-VCS	likely.up	0.317	0.040192	40.67	0.022	3	1	unresolved	---	----	O23714;O24633	O23714|PSB2A_ARATH Proteasome subunit beta type-2-A OS=Arabidopsis thaliana GN=PBD1 PE=1 SV=1
FBP-VCS/WT-VCS	likely.up	0.348	0.0388269	39.29	0.022	3	12	inferred	---	----	P22953	P22953|MD37E_ARATH Probable mediator of RNA polymerase II transcription subunit 37e OS=Arabidopsis thaliana GN=MED37E PE=1 SV=3
FBP-VCS/WT-VCS	likely.up	0.688	0.0387922	39.26	0.022	1	1	inferred	---	----	Q8LD26	Q8LD26|DRMH3_ARATH Dormancy-associated protein homolog 3 OS=Arabidopsis thaliana GN=At1g56220 PE=1 SV=1
FBP-VCS/WT-VCS	likely.down	-0.169	0.0425915	43.1	0.023	3	4	inferred	---	----	O22607	O22607|MSI4_ARATH WD-40 repeat-containing protein MSI4 OS=Arabidopsis thaliana GN=MSI4 PE=1 SV=3
FBP-VCS/WT-VCS	likely.down	-0.092	0.0415917	42.09	0.023	3	12	inferred	---	----	F4K0E8	F4K0E8|ISPG_ARATH 4-hydroxy-3-methylbut-2-en-1-yl diphosphate synthase (ferredoxin), chloroplastic OS=Arabidopsis thaliana GN=ISPG PE=1 SV=1
FBP-VCS/WT-VCS	likely.up	0.18	0.0411918	41.69	0.023	3	3	unresolved	---	----	O81146;O81147	O81146|PSA6A_ARATH Proteasome subunit alpha type-6-A OS=Arabidopsis thaliana GN=PAA1 PE=1 SV=2
FBP-VCS/WT-VCS	likely.up	0.202	0.0425915	43.1	0.023	3	2	inferred	---	----	P43082	P43082|HEVL_ARATH Hevein-like preproprotein OS=Arabidopsis thaliana GN=HEL PE=1 SV=1
FBP-VCS/WT-VCS	likely.up	0.218	0.0419916	42.5	0.023	3	2	inferred	---	----	O64866	O64866|O64866_ARATH Calcium-binding EF-hand family protein OS=Arabidopsis thaliana GN=At2g44310 PE=1 SV=1
FBP-VCS/WT-VCS	likely.up	0.249	0.0409918	41.48	0.023	3	2	inferred	---	----	O24412	O24412|PSD7A_ARATH 26S proteasome non-ATPase regulatory subunit 7 homolog A OS=Arabidopsis thaliana GN=RPN8A PE=1 SV=1
FBP-VCS/WT-VCS	likely.up	0.253	0.0409918	41.48	0.023	3	1	inferred	---	----	Q9SK27	Q9SK27|ENL1_ARATH Early nodulin-like protein 1 OS=Arabidopsis thaliana GN=At2g25060 PE=1 SV=2
FBP-VCS/WT-VCS	likely.up	0.259	0.0425915	43.1	0.023	3	1	inferred	---	----	Q9FMC7	Q9FMC7|Q9FMC7_ARATH Nuclear transport factor 2 (NTF2) family protein OS=Arabidopsis thaliana GN=MUK11.15 PE=2 SV=1
FBP-VCS/WT-VCS	likely.up	0.275	0.0413917	41.89	0.023	3	1	unresolved	---	----	Q9FG81;Q9LIL3	Q9FG81|Q9FG81_ARATH Aluminum induced protein with YGL and LRDR motifs OS=Arabidopsis thaliana GN=MQD19.19 PE=1 SV=1
FBP-VCS/WT-VCS	likely.down	-0.64	0.044791	45.33	0.024	1	1	inferred	---	----	Q94K59	Q94K59|Q94K59_ARATH Phosphorylase superfamily protein OS=Arabidopsis thaliana GN=At4g24350 PE=2 SV=1
FBP-VCS/WT-VCS	likely.down	-0.361	0.0439912	44.52	0.024	2	1	inferred	---	----	rev_A0A1P8AND3	A0A1P8AND3|A0A1P8AND3_ARATH reversed Auxin-like 1 protein OS=Arabidopsis thaliana GN=AUL1 PE=4 SV=1
FBP-VCS/WT-VCS	likely.down	-0.312	0.0429914	43.51	0.024	3	1	inferred	---	----	F4KFB3	F4KFB3|PTST3_ARATH Protein PTST homolog 3, chloroplastic OS=Arabidopsis thaliana GN=PTST PE=1 SV=1
FBP-VCS/WT-VCS	likely.down	-0.264	0.0427914	43.3	0.024	3	1	inferred	---	----	F4IQG2	F4IQG2|AATP2_ARATH AAA-ATPase At2g18190 OS=Arabidopsis thaliana GN=At2g18190 PE=2 SV=1
FBP-VCS/WT-VCS	likely.down	-0.128	0.0435913	44.11	0.024	3	6	inferred	---	----	Q8LPJ3	Q8LPJ3|MANA2_ARATH Probable alpha-mannosidase At5g13980 OS=Arabidopsis thaliana GN=At5g13980 PE=2 SV=1
FBP-VCS/WT-VCS	likely.up	0.084	0.0445911	45.13	0.024	3	12	inferred	---	----	Q9SLA8	Q9SLA8|FABI_ARATH Enoyl-[acyl-carrier-protein] reductase [NADH], chloroplastic OS=Arabidopsis thaliana GN=MOD1 PE=1 SV=1
FBP-VCS/WT-VCS	likely.up	0.153	0.0441912	44.72	0.024	3	4	inferred	---	----	Q9LNE6	Q9LNE6|U89C1_ARATH UDP-glycosyltransferase 89C1 OS=Arabidopsis thaliana GN=UGT89C1 PE=2 SV=1
FBP-VCS/WT-VCS	likely.up	0.17	0.0443911	44.92	0.024	3	3	unresolved	---	----	Q8GUM2;Q9LDZ0	Q8GUM2|HSP7I_ARATH Heat shock 70 kDa protein 9, mitochondrial OS=Arabidopsis thaliana GN=HSP70-9 PE=1 SV=1
FBP-VCS/WT-VCS	likely.up	0.183	0.0437912	44.32	0.024	3	3	inferred	---	----	O80476	O80476|MES2_ARATH Methylesterase 2 OS=Arabidopsis thaliana GN=MES2 PE=1 SV=1
FBP-VCS/WT-VCS	likely.up	0.203	0.0443911	44.92	0.024	3	2	inferred	---	----	Q9C5C4	Q9C5C4|ARGE_ARATH Acetylornithine deacetylase OS=Arabidopsis thaliana GN=At4g17830 PE=2 SV=1
FBP-VCS/WT-VCS	likely.up	0.206	0.0427914	43.3	0.024	3	2	inferred	---	----	P57720	P57720|AROC_ARATH Chorismate synthase, chloroplastic OS=Arabidopsis thaliana GN=EMB1144 PE=2 SV=2
FBP-VCS/WT-VCS	likely.up	0.237	0.0431914	43.71	0.024	3	2	inferred	---	----	Q8L9M8	Q8L9M8|Q8L9M8_ARATH Uncharacterized protein At1g33810 OS=Arabidopsis thaliana GN=At1g33810 PE=1 SV=1
FBP-VCS/WT-VCS	likely.up	0.246	0.0443911	44.92	0.024	3	1	unresolved	---	----	Q1H583;Q8W4H8	Q1H583|GDL18_ARATH GDSL esterase/lipase 22 OS=Arabidopsis thaliana GN=GLL22 PE=1 SV=1
FBP-VCS/WT-VCS	likely.up	0.248	0.044791	45.33	0.024	3	1	inferred	---	----	F4J1A6	F4J1A6|F4J1A6_ARATH POLAR LOCALIZATION DURING ASYMMETRIC DIVISION AND protein OS=Arabidopsis thaliana GN=At3g09730 PE=4 SV=1
FBP-VCS/WT-VCS	likely.up	0.3	0.0439912	44.52	0.024	3	1	unresolved	---	----	Q94BV4;Q9M2E0	Q94BV4|RH6_ARATH DEAD-box ATP-dependent RNA helicase 6 OS=Arabidopsis thaliana GN=RH6 PE=2 SV=2
FBP-VCS/WT-VCS	likely.up	0.315	0.0431914	43.71	0.024	3	1	inferred	---	----	O80548	O80548|O80548_ARATH MA3 domain-containing protein OS=Arabidopsis thaliana GN=At1g22730 PE=2 SV=1
FBP-VCS/WT-VCS	likely.up	0.382	0.044791	45.33	0.024	2	1	inferred	---	----	Q9S6Z7	Q9S6Z7|CYSD1_ARATH Bifunctional L-3-cyanoalanine synthase/cysteine synthase D1 OS=Arabidopsis thaliana GN=CYSD1 PE=1 SV=1
FBP-VCS/WT-VCS	likely.up	0.418	0.0431914	43.71	0.024	2	1	inferred	---	----	Q9ZW34	Q9ZW34|ENO3_ARATH Cytosolic enolase 3 OS=Arabidopsis thaliana GN=ENO3 PE=1 SV=1
FBP-VCS/WT-VCS	likely.up	0.507	0.0441912	44.72	0.024	3	4	inferred	---	----	A0A1P8B5Z0	A0A1P8B5Z0|A0A1P8B5Z0_ARATH Acetamidase/Formamidase family protein OS=Arabidopsis thaliana GN=At4g37550 PE=4 SV=1
FBP-VCS/WT-VCS	likely.down	-1.326	0.0469883	47.55	0.025	3	1	inferred	---	----	rev_F4IFU5	F4IFU5|F4IFU5_ARATH reversed ATP-dependent RNA helicase OS=Arabidopsis thaliana GN=At2g33510 PE=4 SV=1
FBP-VCS/WT-VCS	likely.down	-0.375	0.0457386	46.29	0.025	2	1	inferred	---	----	Q9ZSP5	Q9ZSP5|AIR3_ARATH Subtilisin-like protease SBT5.3 OS=Arabidopsis thaliana GN=AIR3 PE=2 SV=1
FBP-VCS/WT-VCS	likely.down	-0.264	0.0469883	47.55	0.025	3	1	inferred	---	----	Q9SUY2	Q9SUY2|Q9SUY2_ARATH AT3g52230/F4F15_340 OS=Arabidopsis thaliana GN=F4F15.340 PE=1 SV=1
FBP-VCS/WT-VCS	likely.down	-0.248	0.044991	45.53	0.025	3	1	inferred	---	----	Q9SV21	Q9SV21|COPB1_ARATH Coatomer subunit beta-1 OS=Arabidopsis thaliana GN=At4g31480 PE=3 SV=2
FBP-VCS/WT-VCS	likely.down	-0.238	0.0459885	46.54	0.025	3	1	inferred	---	----	P62095	P62095|PSBF_ARATH Cytochrome b559 subunit beta OS=Arabidopsis thaliana GN=psbF PE=1 SV=1
FBP-VCS/WT-VCS	likely.down	-0.222	0.0457386	46.29	0.025	3	2	inferred	---	----	Q8L5Y8	Q8L5Y8|Q8L5Y8_ARATH Thioredoxin superfamily protein OS=Arabidopsis thaliana GN=At5g65840 PE=1 SV=1
FBP-VCS/WT-VCS	likely.down	-0.221	0.0461908	46.75	0.025	3	2	inferred	---	----	O23193	O23193|CBSX1_ARATH CBS domain-containing protein CBSX1, chloroplastic OS=Arabidopsis thaliana GN=CBSX1 PE=1 SV=2
FBP-VCS/WT-VCS	likely.down	-0.202	0.0459885	46.54	0.025	3	3	inferred	---	----	Q9FKX3	Q9FKX3|Q9FKX3_ARATH Cell wall integrity/stress response component OS=Arabidopsis thaliana GN=At5g66090 PE=2 SV=1
FBP-VCS/WT-VCS	likely.down	-0.182	0.0459908	46.54	0.025	3	3	inferred	---	----	Q9MB58	Q9MB58|F26_ARATH 6-phosphofructo-2-kinase/fructose-2,6-bisphosphatase OS=Arabidopsis thaliana GN=FKFBP PE=1 SV=1
FBP-VCS/WT-VCS	likely.down	-0.181	0.0462384	46.79	0.025	3	3	inferred	---	----	P56801	P56801|RR8_ARATH 30S ribosomal protein S8, chloroplastic OS=Arabidopsis thaliana GN=rps8 PE=3 SV=1
FBP-VCS/WT-VCS	likely.down	-0.172	0.0457908	46.34	0.025	3	3	inferred	---	----	Q8W4F1	Q8W4F1|PAP10_ARATH Probable plastid-lipid-associated protein 10, chloroplastic OS=Arabidopsis thaliana GN=PAP10 PE=1 SV=1
FBP-VCS/WT-VCS	likely.down	-0.172	0.0462384	46.79	0.025	3	3	inferred	---	----	Q9FNF2	Q9FNF2|SSY1_ARATH Starch synthase 1, chloroplastic/amyloplastic OS=Arabidopsis thaliana GN=SS1 PE=2 SV=1
FBP-VCS/WT-VCS	likely.down	-0.129	0.0472382	47.81	0.025	3	6	inferred	---	----	F4IC59	F4IC59|F4IC59_ARATH Aldolase superfamily protein OS=Arabidopsis thaliana GN=At1g12230 PE=4 SV=1
FBP-VCS/WT-VCS	likely.up	0.137	0.0459885	46.54	0.025	3	6	inferred	---	----	Q9SA18	Q9SA18|AKH1_ARATH Bifunctional aspartokinase/homoserine dehydrogenase 1, chloroplastic OS=Arabidopsis thaliana GN=AKHSDH1 PE=1 SV=1
FBP-VCS/WT-VCS	likely.up	0.141	0.0462384	46.79	0.025	3	5	inferred	---	----	Q8LER3	Q8LER3|XTH7_ARATH Probable xyloglucan endotransglucosylase/hydrolase protein 7 OS=Arabidopsis thaliana GN=XTH7 PE=2 SV=2
FBP-VCS/WT-VCS	likely.up	0.211	0.044991	45.53	0.025	3	2	inferred	---	----	Q96330	Q96330|FLS1_ARATH Flavonol synthase/flavanone 3-hydroxylase OS=Arabidopsis thaliana GN=FLS1 PE=1 SV=1
FBP-VCS/WT-VCS	likely.up	0.258	0.0469906	47.55	0.025	3	1	unresolved	---	----	Q9FKC0;Q9LRX8;Q9SFU1	Q9FKC0|R13A4_ARATH 60S ribosomal protein L13a-4 OS=Arabidopsis thaliana GN=RPL13AD PE=2 SV=1
FBP-VCS/WT-VCS	likely.up	0.28	0.045191	45.73	0.025	3	2	inferred	---	----	Q9FLT9	Q9FLT9|Q9FLT9_ARATH AT5g24650/K18P6_19 OS=Arabidopsis thaliana GN=HP30-2 PE=2 SV=1
FBP-VCS/WT-VCS	likely.up	0.315	0.0457386	46.29	0.025	3	1	inferred	---	----	Q8GWC7	Q8GWC7|Q8GWC7_ARATH MICOS complex subunit, putative (DUF543) OS=Arabidopsis thaliana GN=At1g72165/T9N14_2 PE=2 SV=1
FBP-VCS/WT-VCS	likely.up	0.317	0.0467383	47.3	0.025	3	1	inferred	---	----	Q9FFE0	Q9FFE0|RRAA2_ARATH Putative 4-hydroxy-4-methyl-2-oxoglutarate aldolase 2 OS=Arabidopsis thaliana GN=At5g16450 PE=1 SV=1
FBP-VCS/WT-VCS	likely.up	0.947	0.0464884	47.05	0.025	3	1	inferred	---	----	Q9SRY5	Q9SRY5|GSTF7_ARATH Glutathione S-transferase F7 OS=Arabidopsis thaliana GN=GSTF7 PE=2 SV=3
FBP-VCS/WT-VCS	likely.down	-0.29	0.0487378	49.32	0.026	3	1	inferred	---	----	Q9SZ63	Q9SZ63|NUD14_ARATH Nudix hydrolase 14, chloroplastic OS=Arabidopsis thaliana GN=NUDT14 PE=1 SV=2
FBP-VCS/WT-VCS	likely.down	-0.215	0.0484879	49.07	0.026	3	2	inferred	---	----	Q94A82	Q94A82|NUD19_ARATH Nudix hydrolase 19, chloroplastic OS=Arabidopsis thaliana GN=NUDT19 PE=1 SV=1
FBP-VCS/WT-VCS	likely.down	-0.163	0.0477381	48.31	0.026	3	3	inferred	---	----	P42759	P42759|ERD10_ARATH Dehydrin ERD10 OS=Arabidopsis thaliana GN=ERD10 PE=1 SV=1
FBP-VCS/WT-VCS	likely.down	-0.101	0.0492377	49.83	0.026	3	8	inferred	---	----	Q96292	Q96292|ACT2_ARATH Actin-2 OS=Arabidopsis thaliana GN=ACT2 PE=1 SV=1
FBP-VCS/WT-VCS	likely.up	0.168	0.0487378	49.32	0.026	3	2	unresolved	---	----	P24636;P29515;P29516;P29517;Q56YW9	P24636|TBB4_ARATH Tubulin beta-4 chain OS=Arabidopsis thaliana GN=TUBB4 PE=2 SV=2
FBP-VCS/WT-VCS	likely.up	0.197	0.0489878	49.58	0.026	3	2	inferred	---	----	Q9LXM8	Q9LXM8|RLA24_ARATH 60S acidic ribosomal protein P2-4 OS=Arabidopsis thaliana GN=RPP2D PE=3 SV=1
FBP-VCS/WT-VCS	likely.up	0.29	0.0489878	49.58	0.026	3	1	inferred	---	----	Q8LG77	Q8LG77|IDH6_ARATH Isocitrate dehydrogenase [NAD] catalytic subunit 6, mitochondrial OS=Arabidopsis thaliana GN=IDH6 PE=1 SV=2
FBP-VCS/WT-VCS	likely.up	0.297	0.0474881	48.06	0.026	3	1	inferred	---	----	rev_Q9SA76	Q9SA76|PPR64_ARATH reversed Pentatricopeptide repeat-containing protein At1g30610, chloroplastic OS=Arabidopsis thaliana GN=EMB2279 PE=3 SV=1
FBP-VCS/WT-VCS	likely.up	0.409	0.0487378	49.32	0.026	2	1	inferred	---	----	Q9FH05	Q9FH05|SCP42_ARATH Serine carboxypeptidase-like 42 OS=Arabidopsis thaliana GN=SCPL42 PE=2 SV=1
FBP-VCS/WT-VCS	likely.down	-0.365	0.0502374	50.84	0.027	2	1	inferred	---	----	O80565	O80565|OEP37_ARATH Outer envelope pore protein 37, chloroplastic OS=Arabidopsis thaliana GN=OEP37 PE=2 SV=2
FBP-VCS/WT-VCS	likely.down	-0.247	0.0499875	50.59	0.027	3	1	inferred	---	----	Q9FX45	Q9FX45|ORRM6_ARATH Organelle RRM domain-containing protein 6, chloroplastic OS=Arabidopsis thaliana GN=ORRM6 PE=1 SV=1
FBP-VCS/WT-VCS	likely.down	-0.124	0.0512372	51.85	0.027	3	6	inferred	---	----	O65572	O65572|CCD1_ARATH Carotenoid 9,10(9',10')-cleavage dioxygenase 1 OS=Arabidopsis thaliana GN=CCD1 PE=1 SV=2
FBP-VCS/WT-VCS	likely.up	0.105	0.0499875	50.59	0.027	3	8	inferred	---	----	Q9LV66	Q9LV66|Y5848_ARATH Uncharacterized protein At5g48480 OS=Arabidopsis thaliana GN=At5g48480 PE=1 SV=1
FBP-VCS/WT-VCS	likely.up	0.251	0.0507373	51.35	0.027	3	1	inferred	---	----	Q9LZV4	Q9LZV4|STN8_ARATH Serine/threonine-protein kinase STN8, chloroplastic OS=Arabidopsis thaliana GN=STN8 PE=2 SV=1
FBP-VCS/WT-VCS	likely.up	0.268	0.0502374	50.84	0.027	3	1	inferred	---	----	Q84WU2	Q84WU2|UBP13_ARATH Ubiquitin carboxyl-terminal hydrolase 13 OS=Arabidopsis thaliana GN=UBP13 PE=1 SV=1
FBP-VCS/WT-VCS	likely.up	0.269	0.0494876	50.08	0.027	3	1	inferred	---	----	Q8W033	Q8W033|AL3I1_ARATH Aldehyde dehydrogenase family 3 member I1, chloroplastic OS=Arabidopsis thaliana GN=ALDH3I1 PE=1 SV=2
FBP-VCS/WT-VCS	likely.up	0.325	0.0497376	50.33	0.027	3	1	inferred	---	----	O80501	O80501|RAH1B_ARATH Ras-related protein RABH1b OS=Arabidopsis thaliana GN=RABH1B PE=1 SV=1
FBP-VCS/WT-VCS	likely.up	0.377	0.0509873	51.6	0.027	2	1	inferred	---	----	P56799	P56799|RR4_ARATH 30S ribosomal protein S4, chloroplastic OS=Arabidopsis thaliana GN=rps4 PE=3 SV=1
FBP-VCS/WT-VCS	likely.down	-0.297	0.0524869	53.12	0.028	3	1	inferred	---	----	Q9M1S4	Q9M1S4|Q9M1S4_ARATH Dentin sialophosphoprotein-like protein OS=Arabidopsis thaliana GN=T5N23_120 PE=1 SV=1
FBP-VCS/WT-VCS	likely.down	-0.228	0.0522369	52.86	0.028	3	2	inferred	---	----	Q9SSK7	Q9SSK7|MLP34_ARATH MLP-like protein 34 OS=Arabidopsis thaliana GN=MLP34 PE=2 SV=1
FBP-VCS/WT-VCS	likely.down	-0.222	0.0517371	52.36	0.028	3	2	inferred	---	----	Q8GYA6	Q8GYA6|PS13B_ARATH 26S proteasome non-ATPase regulatory subunit 13 homolog B OS=Arabidopsis thaliana GN=RPN9B PE=1 SV=1
FBP-VCS/WT-VCS	likely.down	-0.208	0.0534866	54.13	0.028	3	2	inferred	---	----	F4JSP1	F4JSP1|F4JSP1_ARATH NAD(P)-binding Rossmann-fold superfamily protein OS=Arabidopsis thaliana GN=At4g31530 PE=1 SV=1
FBP-VCS/WT-VCS	likely.down	-0.175	0.0522369	52.86	0.028	3	2	unresolved	---	----	Q56WK6;Q56ZI2	Q56WK6|PATL1_ARATH Patellin-1 OS=Arabidopsis thaliana GN=PATL1 PE=1 SV=2
FBP-VCS/WT-VCS	likely.down	-0.17	0.0524869	53.12	0.028	3	3	inferred	---	----	Q9LI77	Q9LI77|GATA_ARATH Glutamyl-tRNA(Gln) amidotransferase subunit A, chloroplastic/mitochondrial OS=Arabidopsis thaliana GN=GATA PE=2 SV=1
FBP-VCS/WT-VCS	likely.down	-0.14	0.0534866	54.13	0.028	3	4	inferred	---	----	O24521	O24521|HBL2_ARATH Non-symbiotic hemoglobin 2 OS=Arabidopsis thaliana GN=AHB2 PE=1 SV=1
FBP-VCS/WT-VCS	likely.up	0.223	0.0532367	53.88	0.028	3	1	inferred	---	----	Q9LYR2	Q9LYR2|UCRI2_ARATH Cytochrome b-c1 complex subunit Rieske-2, mitochondrial OS=Arabidopsis thaliana GN=UCR1-2 PE=1 SV=1
FBP-VCS/WT-VCS	likely.down	-0.308	0.0544864	55.14	0.029	3	1	inferred	---	----	Q9FJ82	Q9FJ82|DAPB3_ARATH Dihydrodipicolinate reductase-like protein CRR1, chloroplastic OS=Arabidopsis thaliana GN=DAPB3 PE=2 SV=1
FBP-VCS/WT-VCS	likely.down	-0.279	0.0549863	55.65	0.029	3	1	inferred	---	----	Q9LRN0	Q9LRN0|Q9LRN0_ARATH AT3g24190/MUJ8_17 OS=Arabidopsis thaliana GN=At3g24190 PE=2 SV=1
FBP-VCS/WT-VCS	likely.down	-0.275	0.0539865	54.63	0.029	3	1	inferred	---	----	Q94KD3	Q94KD3|VP52A_ARATH Vacuolar protein sorting-associated protein 52 A OS=Arabidopsis thaliana GN=VPS52 PE=1 SV=1
FBP-VCS/WT-VCS	likely.down	-0.155	0.0547363	55.39	0.029	3	3	inferred	---	----	O23406	O23406|U75D1_ARATH UDP-glycosyltransferase 75D1 OS=Arabidopsis thaliana GN=UGT75D1 PE=2 SV=2
FBP-VCS/WT-VCS	likely.down	-0.107	0.0554861	56.15	0.029	3	7	inferred	---	----	Q9ZPF5	Q9ZPF5|ARGI2_ARATH Arginase 2, mitochondrial OS=Arabidopsis thaliana GN=ARGAH2 PE=2 SV=1
FBP-VCS/WT-VCS	likely.up	0.117	0.0547363	55.39	0.029	3	6	inferred	---	----	F4JTK8	F4JTK8|F4JTK8_ARATH Peptidase M20/M25/M40 family protein OS=Arabidopsis thaliana GN=AQI PE=4 SV=1
FBP-VCS/WT-VCS	likely.up	0.118	0.0542364	54.89	0.029	3	6	inferred	---	----	O81645	O81645|VILI3_ARATH Villin-3 OS=Arabidopsis thaliana GN=VLN3 PE=1 SV=2
FBP-VCS/WT-VCS	likely.up	0.125	0.0557361	56.4	0.029	3	5	inferred	---	----	Q9LT39	Q9LT39|Q9LT39_ARATH Leucine-rich repeat (LRR) family protein OS=Arabidopsis thaliana GN=At3g20820 PE=2 SV=1
FBP-VCS/WT-VCS	likely.up	0.131	0.0554861	56.15	0.029	3	7	inferred	---	----	Q9LKR8	Q9LKR8|RAF1_ARATH Rubisco accumulation factor 1.1, chloroplastic OS=Arabidopsis thaliana GN=RAF1.1 PE=1 SV=1
FBP-VCS/WT-VCS	likely.up	0.14	0.0552362	55.9	0.029	3	4	inferred	---	----	Q9M3C6	Q9M3C6|PSA3C_ARATH Photosystem I assembly factor PSA3, chloroplastic OS=Arabidopsis thaliana GN=PSA3 PE=1 SV=1
FBP-VCS/WT-VCS	likely.up	0.146	0.0554861	56.15	0.029	3	4	inferred	---	----	Q680A5	Q680A5|KPRS4_ARATH Ribose-phosphate pyrophosphokinase 4 OS=Arabidopsis thaliana GN=PRS4 PE=1 SV=2
FBP-VCS/WT-VCS	likely.up	0.177	0.0547363	55.39	0.029	3	2	inferred	---	----	Q8GSJ1	Q8GSJ1|HIS1B_ARATH ATP phosphoribosyltransferase 2, chloroplastic OS=Arabidopsis thaliana GN=HISN1B PE=1 SV=1
FBP-VCS/WT-VCS	likely.up	0.196	0.0554861	56.15	0.029	3	2	inferred	---	----	Q9FG81	Q9FG81|Q9FG81_ARATH Aluminum induced protein with YGL and LRDR motifs OS=Arabidopsis thaliana GN=MQD19.19 PE=1 SV=1
FBP-VCS/WT-VCS	likely.up	0.229	0.0539865	54.63	0.029	3	1	unresolved	---	----	Q8GYA6;Q8RWF0	Q8GYA6|PS13B_ARATH 26S proteasome non-ATPase regulatory subunit 13 homolog B OS=Arabidopsis thaliana GN=RPN9B PE=1 SV=1
FBP-VCS/WT-VCS	likely.up	0.266	0.0549863	55.65	0.029	3	1	inferred	---	----	rev_Q9LU58	Q9LU58|Q9LU58_ARATH reversed Ankyrin repeat family protein OS=Arabidopsis thaliana GN=MWD22.10 PE=2 SV=1
FBP-VCS/WT-VCS	likely.up	0.356	0.055986	56.66	0.029	2	1	inferred	---	----	F4IA73	F4IA73|GSTUL_ARATH Glutathione S-transferase U21 OS=Arabidopsis thaliana GN=GSTU21 PE=3 SV=1
FBP-VCS/WT-VCS	likely.down	-0.287	0.055986	56.66	0.03	3	1	inferred	---	----	Q8RXQ4	Q8RXQ4|Q8RXQ4_ARATH Transducin family protein / WD-40 repeat family protein OS=Arabidopsis thaliana GN=At1g71840 PE=2 SV=1
FBP-VCS/WT-VCS	likely.down	-0.274	0.0579855	58.68	0.03	3	1	inferred	---	----	Q940X9	Q940X9|LRP1A_ARATH La-related protein 1A OS=Arabidopsis thaliana GN=LARP1A PE=1 SV=1
FBP-VCS/WT-VCS	likely.down	-0.206	0.0577356	58.43	0.03	3	2	inferred	---	----	O04846	O04846|ATCA1_ARATH Alpha carbonic anhydrase 1, chloroplastic OS=Arabidopsis thaliana GN=ACA1 PE=1 SV=2
FBP-VCS/WT-VCS	likely.down	-0.195	0.0567358	57.42	0.03	3	2	inferred	---	----	Q9M1X2	Q9M1X2|FAP1_ARATH Fatty-acid-binding protein 1 OS=Arabidopsis thaliana GN=FAP1 PE=1 SV=1
FBP-VCS/WT-VCS	likely.down	-0.162	0.0569858	57.67	0.03	3	3	inferred	---	----	Q9FLI7	Q9FLI7|NEET_ARATH CDGSH iron-sulfur domain-containing protein NEET OS=Arabidopsis thaliana GN=NEET PE=1 SV=1
FBP-VCS/WT-VCS	likely.down	-0.134	0.0562359	56.91	0.03	3	4	inferred	---	----	Q8LB10	Q8LB10|CLPR4_ARATH ATP-dependent Clp protease proteolytic subunit-related protein 4, chloroplastic OS=Arabidopsis thaliana GN=CLPR4 PE=1 SV=1
FBP-VCS/WT-VCS	likely.up	0.1	0.0582354	58.93	0.03	3	6	inferred	---	----	P48006	P48006|EF1D1_ARATH Elongation factor 1-delta 1 OS=Arabidopsis thaliana GN=At1g30230 PE=1 SV=2
FBP-VCS/WT-VCS	likely.up	0.105	0.0572357	57.92	0.03	3	8	inferred	---	----	F4K5B9	F4K5B9|F4K5B9_ARATH Eukaryotic aspartyl protease family protein OS=Arabidopsis thaliana GN=MOJ9.20 PE=3 SV=1
FBP-VCS/WT-VCS	likely.up	0.106	0.0579855	58.68	0.03	3	6	inferred	---	----	Q9SMW7	Q9SMW7|BTF3_ARATH Basic transcription factor 3 OS=Arabidopsis thaliana GN=BTF3 PE=1 SV=1
FBP-VCS/WT-VCS	likely.up	0.271	0.0574856	58.18	0.03	3	1	inferred	---	----	Q9SIP7	Q9SIP7|RS31_ARATH 40S ribosomal protein S3-1 OS=Arabidopsis thaliana GN=RPS3A PE=1 SV=1
FBP-VCS/WT-VCS	likely.up	0.295	0.0567358	57.42	0.03	3	1	inferred	---	----	Q9M0R2	Q9M0R2|PATL5_ARATH Patellin-5 OS=Arabidopsis thaliana GN=PATL5 PE=1 SV=2
FBP-VCS/WT-VCS	likely.up	0.297	0.0567358	57.42	0.03	3	1	inferred	---	----	P05466	P05466|AROA_ARATH 3-phosphoshikimate 1-carboxyvinyltransferase, chloroplastic OS=Arabidopsis thaliana GN=At2g45300 PE=2 SV=3
FBP-VCS/WT-VCS	likely.up	0.398	0.055986	56.66	0.03	2	1	inferred	---	----	Q42525	Q42525|HXK1_ARATH Hexokinase-1 OS=Arabidopsis thaliana GN=HXK1 PE=1 SV=2
FBP-VCS/WT-VCS	likely.down	-0.24	0.0603132	61.04	0.031	3	1	inferred	---	----	Q8GYM1	Q8GYM1|GSTUM_ARATH Glutathione S-transferase U22 OS=Arabidopsis thaliana GN=GSTU22 PE=1 SV=1
FBP-VCS/WT-VCS	likely.down	-0.184	0.0589853	59.69	0.031	3	2	inferred	---	----	Q9SIE3	Q9SIE3|Q9SIE3_ARATH At2g22230/T26C19.11 OS=Arabidopsis thaliana GN=At2g22230 PE=2 SV=2
FBP-VCS/WT-VCS	likely.up	0.125	0.0592352	59.95	0.031	3	6	inferred	---	----	Q9C827	Q9C827|COB22_ARATH Coatomer subunit beta'-2 OS=Arabidopsis thaliana GN=At1g52360 PE=1 SV=1
FBP-VCS/WT-VCS	likely.up	0.15	0.0584854	59.19	0.031	3	4	inferred	---	----	Q9LS25	Q9LS25|PP420_ARATH Pentatricopeptide repeat-containing protein At5g46580, chloroplastic OS=Arabidopsis thaliana GN=At5g46580 PE=2 SV=1
FBP-VCS/WT-VCS	likely.up	0.156	0.059985	60.7	0.031	3	3	inferred	---	----	O80480	O80480|IMPA4_ARATH Importin subunit alpha-4 OS=Arabidopsis thaliana GN=IMPA4 PE=1 SV=1
FBP-VCS/WT-VCS	likely.up	0.161	0.0592352	59.95	0.031	3	2	inferred	---	----	P55852	P55852|SUMO1_ARATH Small ubiquitin-related modifier 1 OS=Arabidopsis thaliana GN=SUMO1 PE=1 SV=2
FBP-VCS/WT-VCS	likely.up	0.172	0.0602349	60.96	0.031	3	2	inferred	---	----	Q9ZSK4	Q9ZSK4|ADF3_ARATH Actin-depolymerizing factor 3 OS=Arabidopsis thaliana GN=ADF3 PE=1 SV=1
FBP-VCS/WT-VCS	likely.up	0.253	0.0582354	58.93	0.031	3	1	unresolved	---	----	P47998;Q9S6Z7;Q9SXS7	P47998|CYSK1_ARATH Cysteine synthase 1 OS=Arabidopsis thaliana GN=OASA1 PE=1 SV=2
FBP-VCS/WT-VCS	likely.up	0.287	0.0592352	59.95	0.031	3	1	inferred	---	----	O80477	O80477|MES3_ARATH Methylesterase 3 OS=Arabidopsis thaliana GN=MES3 PE=2 SV=1
FBP-VCS/WT-VCS	likely.down	-0.275	0.0623126	63.06	0.032	3	1	inferred	---	----	Q9SR03	Q9SR03|Q9SR03_ARATH Ankyrin repeat family protein OS=Arabidopsis thaliana GN=TPR10 PE=2 SV=1
FBP-VCS/WT-VCS	likely.down	-0.236	0.0623126	63.06	0.032	3	1	unresolved	---	----	P55229;P55230;Q9SIK1	P55229|GLGL1_ARATH Glucose-1-phosphate adenylyltransferase large subunit 1, chloroplastic OS=Arabidopsis thaliana GN=ADG2 PE=1 SV=3
FBP-VCS/WT-VCS	likely.down	-0.226	0.0609848	61.72	0.032	3	1	inferred	---	----	Q9LZX4	Q9LZX4|FLA10_ARATH Fasciclin-like arabinogalactan protein 10 OS=Arabidopsis thaliana GN=FLA10 PE=1 SV=1
FBP-VCS/WT-VCS	likely.down	-0.223	0.0613129	62.05	0.032	3	1	inferred	---	----	Q9SD78	Q9SD78|Q9SD78_ARATH Furry OS=Arabidopsis thaliana GN=F13G24.260 PE=2 SV=1
FBP-VCS/WT-VCS	likely.down	-0.203	0.0627343	63.49	0.032	3	2	inferred	---	----	A0A1P8ATZ7	A0A1P8ATZ7|A0A1P8ATZ7_ARATH Thioredoxin superfamily protein OS=Arabidopsis thaliana GN=At1g21350 PE=4 SV=1
FBP-VCS/WT-VCS	likely.down	-0.134	0.0619793	62.72	0.032	3	4	inferred	---	----	P93306	P93306|NDUS2_ARATH NADH dehydrogenase [ubiquinone] iron-sulfur protein 2 OS=Arabidopsis thaliana GN=NAD7 PE=1 SV=2
FBP-VCS/WT-VCS	likely.down	-0.084	0.0612347	61.97	0.032	3	10	inferred	---	----	Q9FJ95	Q9FJ95|DHSO_ARATH Sorbitol dehydrogenase OS=Arabidopsis thaliana GN=SDH PE=1 SV=1
FBP-VCS/WT-VCS	likely.up	0.074	0.0606465	61.37	0.032	3	15	inferred	---	----	P46248	P46248|AAT5_ARATH Aspartate aminotransferase, chloroplastic OS=Arabidopsis thaliana GN=ASP5 PE=1 SV=2
FBP-VCS/WT-VCS	likely.up	0.121	0.0619793	62.72	0.032	3	6	inferred	---	----	Q42560	Q42560|ACO1_ARATH Aconitate hydratase 1 OS=Arabidopsis thaliana GN=ACO1 PE=1 SV=2
FBP-VCS/WT-VCS	likely.up	0.13	0.0619793	62.72	0.032	3	4	inferred	---	----	O64517	O64517|MCA4_ARATH Metacaspase-4 OS=Arabidopsis thaliana GN=AMC4 PE=1 SV=1
FBP-VCS/WT-VCS	likely.up	0.155	0.0616461	62.39	0.032	3	3	inferred	---	----	Q94AF7	Q94AF7|Q94AF7_ARATH At2g07350/T13E11.12 OS=Arabidopsis thaliana GN=PFD1 PE=2 SV=1
FBP-VCS/WT-VCS	likely.up	0.179	0.0619793	62.72	0.032	3	2	inferred	---	----	Q9ZRT5	Q9ZRT5|GSTT1_ARATH Glutathione S-transferase T1 OS=Arabidopsis thaliana GN=GSTT1 PE=2 SV=1
FBP-VCS/WT-VCS	likely.up	0.384	0.0626458	63.4	0.032	2	2	inferred	---	----	O04130	O04130|SERA2_ARATH D-3-phosphoglycerate dehydrogenase 2, chloroplastic OS=Arabidopsis thaliana GN=PGDH2 PE=1 SV=2
FBP-VCS/WT-VCS	likely.down	-0.294	0.0649783	65.76	0.033	3	1	inferred	---	----	F4JZY1	F4JZY1|CIP1_ARATH COP1-interactive protein 1 OS=Arabidopsis thaliana GN=CIP1 PE=1 SV=1
FBP-VCS/WT-VCS	likely.down	-0.261	0.0636455	64.41	0.033	3	2	inferred	---	----	Q94C48	Q94C48|WDL5_ARATH Protein WVD2-like 5 OS=Arabidopsis thaliana GN=WDL5 PE=1 SV=1
FBP-VCS/WT-VCS	likely.down	-0.23	0.0636455	64.41	0.033	3	1	inferred	---	----	rev_Q9CAA8	Q9CAA8|PP108_ARATH reversed Putative pentatricopeptide repeat-containing protein At1g68930 OS=Arabidopsis thaliana GN=PCMP-H22 PE=3 SV=1
FBP-VCS/WT-VCS	likely.down	-0.224	0.0633122	64.07	0.033	3	2	inferred	---	----	Q94C69	Q94C69|CSP3_ARATH Cold shock domain-containing protein 3 OS=Arabidopsis thaliana GN=CSP3 PE=1 SV=1
FBP-VCS/WT-VCS	likely.down	-0.218	0.0646451	65.42	0.033	3	2	unresolved	---	----	Q43127;Q8LCE1	Q43127|GLNA2_ARATH Glutamine synthetase, chloroplastic/mitochondrial OS=Arabidopsis thaliana GN=GLN2 PE=1 SV=1
FBP-VCS/WT-VCS	likely.down	-0.201	0.0633122	64.07	0.033	3	2	inferred	---	----	P52839	P52839|SOT12_ARATH Cytosolic sulfotransferase 12 OS=Arabidopsis thaliana GN=SOT12 PE=1 SV=2
FBP-VCS/WT-VCS	likely.down	-0.125	0.0636455	64.41	0.033	3	4	inferred	---	----	O64903	O64903|NDK2_ARATH Nucleoside diphosphate kinase II, chloroplastic OS=Arabidopsis thaliana GN=NDPK2 PE=1 SV=2
FBP-VCS/WT-VCS	likely.down	-0.079	0.062979	63.73	0.033	3	11	inferred	---	----	Q9SGC1	Q9SGC1|PGMC2_ARATH Probable phosphoglucomutase, cytoplasmic 2 OS=Arabidopsis thaliana GN=At1g70730 PE=1 SV=1
FBP-VCS/WT-VCS	likely.up	0.124	0.0646451	65.42	0.033	3	4	inferred	---	----	Q42112	Q42112|RLA02_ARATH 60S acidic ribosomal protein P0-2 OS=Arabidopsis thaliana GN=RPP0B PE=1 SV=2
FBP-VCS/WT-VCS	likely.up	0.13	0.0646451	65.42	0.033	3	3	unresolved	---	----	P50883;Q9FF52;Q9LFH5	P50883|RL121_ARATH 60S ribosomal protein L12-1 OS=Arabidopsis thaliana GN=RPL12A PE=2 SV=2
FBP-VCS/WT-VCS	likely.up	0.163	0.0639787	64.75	0.033	3	2	inferred	---	----	Q84Y95	Q84Y95|GRS14_ARATH Monothiol glutaredoxin-S14, chloroplastic OS=Arabidopsis thaliana GN=GRXS14 PE=1 SV=2
FBP-VCS/WT-VCS	likely.up	0.272	0.0639787	64.75	0.033	3	1	inferred	---	----	Q9ZV05	Q9ZV05|NATA1_ARATH L-ornithine N5-acetyltransferase NATA1 OS=Arabidopsis thaliana GN=NATA1 PE=2 SV=1
FBP-VCS/WT-VCS	likely.up	0.372	0.062979	63.73	0.033	2	1	inferred	---	----	Q8L7N0	Q8L7N0|TCPZB_ARATH T-complex protein 1 subunit zeta 2 OS=Arabidopsis thaliana GN=CCT6B PE=1 SV=1
FBP-VCS/WT-VCS	likely.up	0.393	0.0636455	64.41	0.033	3	9	unresolved	---	----	O04308;Q9ZU25	O04308|MPPA2_ARATH Probable mitochondrial-processing peptidase subunit alpha-2, chloroplastic/mitochondrial OS=Arabidopsis thaliana GN=MPPA2 PE=1 SV=1
FBP-VCS/WT-VCS	likely.down	-0.253	0.0669777	67.78	0.034	3	1	inferred	---	----	rev_Q8LFK6	Q8LFK6|Q8LFK6_ARATH reversed Sugar transporter, putative (DUF1195) OS=Arabidopsis thaliana GN=At5g65650 PE=2 SV=1
FBP-VCS/WT-VCS	likely.down	-0.196	0.0656448	66.43	0.034	3	2	inferred	---	----	Q9S9W2	Q9S9W2|SDRA_ARATH Short-chain dehydrogenase/reductase SDRA OS=Arabidopsis thaliana GN=SDRA PE=1 SV=1
FBP-VCS/WT-VCS	likely.down	-0.088	0.0653116	66.1	0.034	3	7	inferred	---	----	Q41931	Q41931|ACCO2_ARATH 1-aminocyclopropane-1-carboxylate oxidase 2 OS=Arabidopsis thaliana GN=ACO2 PE=1 SV=2
FBP-VCS/WT-VCS	likely.down	-0.082	0.065978	66.77	0.034	3	11	inferred	---	----	Q9LW57	Q9LW57|PAP6_ARATH Plastid-lipid-associated protein 6, chloroplastic OS=Arabidopsis thaliana GN=PAP6 PE=1 SV=1
FBP-VCS/WT-VCS	likely.up	0.071	0.065978	66.77	0.034	3	16	inferred	---	----	Q9M9K1	Q9M9K1|PMG2_ARATH Probable 2,3-bisphosphoglycerate-independent phosphoglycerate mutase 2 OS=Arabidopsis thaliana GN=At3g08590 PE=1 SV=1
FBP-VCS/WT-VCS	likely.up	0.119	0.065978	66.77	0.034	3	5	inferred	---	----	Q0WNJ6	Q0WNJ6|CLAH1_ARATH Clathrin heavy chain 1 OS=Arabidopsis thaliana GN=CHC1 PE=1 SV=1
FBP-VCS/WT-VCS	likely.up	0.209	0.0673109	68.12	0.034	3	2	inferred	---	----	Q9FLQ4	Q9FLQ4|ODO2A_ARATH Dihydrolipoyllysine-residue succinyltransferase component of 2-oxoglutarate dehydrogenase complex 1, mitochondrial OS=Arabidopsis thaliana GN=At5g55070 PE=1 SV=1
FBP-VCS/WT-VCS	likely.up	0.232	0.0673109	68.12	0.034	3	1	unresolved	---	----	Q39043;Q8GUM2;Q9LDZ0;Q9LKR3	Q39043|MD37F_ARATH Mediator of RNA polymerase II transcription subunit 37f OS=Arabidopsis thaliana GN=MED37F PE=1 SV=2
FBP-VCS/WT-VCS	likely.up	0.267	0.0673109	68.12	0.034	3	1	unresolved	---	----	O80948;O80950	O80948|JAL23_ARATH Jacalin-related lectin 23 OS=Arabidopsis thaliana GN=JAL23 PE=1 SV=1
FBP-VCS/WT-VCS	likely.down	-0.262	0.0696435	70.48	0.035	3	1	unresolved	---	----	Q39196;Q8LAA6	Q39196|PIP14_ARATH Probable aquaporin PIP1-4 OS=Arabidopsis thaliana GN=PIP1.4 PE=1 SV=1
FBP-VCS/WT-VCS	likely.down	-0.182	0.0693102	70.14	0.035	3	2	inferred	---	----	Q9M8R9	Q9M8R9|RRAA1_ARATH Putative 4-hydroxy-4-methyl-2-oxoglutarate aldolase 1 OS=Arabidopsis thaliana GN=At3g02770 PE=2 SV=1
FBP-VCS/WT-VCS	likely.down	-0.182	0.0696435	70.48	0.035	3	2	inferred	---	----	Q9C9C0	Q9C9C0|SPPA1_ARATH Serine protease SPPA, chloroplastic OS=Arabidopsis thaliana GN=SPPA PE=2 SV=1
FBP-VCS/WT-VCS	likely.down	-0.137	0.0676441	68.46	0.035	3	4	inferred	---	----	Q9SUF2	Q9SUF2|Q9SUF2_ARATH Glutaredoxin-like protein OS=Arabidopsis thaliana GN=At4g08280 PE=3 SV=1
FBP-VCS/WT-VCS	likely.down	-0.119	0.0696435	70.48	0.035	3	5	inferred	---	----	Q9LFG2	Q9LFG2|DAPF_ARATH Diaminopimelate epimerase, chloroplastic OS=Arabidopsis thaliana GN=DAPF PE=1 SV=1
FBP-VCS/WT-VCS	likely.down	-0.108	0.0676441	68.46	0.035	3	7	inferred	---	----	Q9ZW85	Q9ZW85|LEUD3_ARATH 3-isopropylmalate dehydratase small subunit 3 OS=Arabidopsis thaliana GN=At2g43090 PE=1 SV=1
FBP-VCS/WT-VCS	likely.down	-0.084	0.0693102	70.14	0.035	3	9	inferred	---	----	O82514	O82514|KAD4_ARATH Adenylate kinase 4 OS=Arabidopsis thaliana GN=ADK1 PE=1 SV=2
FBP-VCS/WT-VCS	likely.up	0.15	0.0683106	69.13	0.035	3	5	inferred	---	----	Q9SEI4	Q9SEI4|PRS6B_ARATH 26S proteasome regulatory subunit 6B homolog OS=Arabidopsis thaliana GN=RPT3 PE=1 SV=1
FBP-VCS/WT-VCS	likely.up	0.185	0.0683106	69.13	0.035	3	2	inferred	---	----	Q9LQ55	Q9LQ55|DRP2B_ARATH Dynamin-2B OS=Arabidopsis thaliana GN=DRP2B PE=1 SV=2
FBP-VCS/WT-VCS	likely.up	0.205	0.0683106	69.13	0.035	3	2	inferred	---	----	P54904	P54904|P5CR1_ARATH Pyrroline-5-carboxylate reductase OS=Arabidopsis thaliana GN=PROC1 PE=2 SV=1
FBP-VCS/WT-VCS	likely.up	0.206	0.068977	69.8	0.035	3	2	inferred	---	----	F4IAP5	F4IAP5|F4IAP5_ARATH Ketose-bisphosphate aldolase class-II family protein OS=Arabidopsis thaliana GN=At1g18270 PE=4 SV=1
FBP-VCS/WT-VCS	likely.up	0.245	0.068977	69.8	0.035	3	1	inferred	---	----	Q94AI7	Q94AI7|TPL_ARATH Protein TOPLESS OS=Arabidopsis thaliana GN=TPL PE=1 SV=1
FBP-VCS/WT-VCS	likely.up	0.246	0.0683106	69.13	0.035	3	1	inferred	---	----	Q9SUM2	Q9SUM2|RUXF_ARATH Probable small nuclear ribonucleoprotein F OS=Arabidopsis thaliana GN=At4g30220 PE=3 SV=1
FBP-VCS/WT-VCS	likely.up	0.513	0.0683106	69.13	0.035	1	1	inferred	---	----	Q9SJQ0	Q9SJQ0|Q9SJQ0_ARATH Pyruvate kinase OS=Arabidopsis thaliana GN=At2g36580 PE=1 SV=2
FBP-VCS/WT-VCS	likely.down	-0.345	0.0706431	71.49	0.036	2	1	inferred	---	----	Q9C685	Q9C685|Q9C685_ARATH At1g51100 OS=Arabidopsis thaliana GN=CHLORORESPIRATORY REDUCTION 41 PE=2 SV=1
FBP-VCS/WT-VCS	likely.down	-0.226	0.071976	72.84	0.036	3	1	inferred	---	----	Q9LKJ1	Q9LKJ1|HIBC1_ARATH 3-hydroxyisobutyryl-CoA hydrolase 1 OS=Arabidopsis thaliana GN=CHY1 PE=1 SV=1
FBP-VCS/WT-VCS	likely.down	-0.175	0.071976	72.84	0.036	3	2	inferred	---	----	Q8VYI0	Q8VYI0|LSM8_ARATH Sm-like protein LSM8 OS=Arabidopsis thaliana GN=LSM8 PE=1 SV=1
FBP-VCS/WT-VCS	likely.up	0.173	0.0703099	71.15	0.036	3	2	inferred	---	----	P0DKL4	P0DKL4|S130A_ARATH Spliceosome-associated protein 130 A OS=Arabidopsis thaliana GN=SAP130A PE=2 SV=1
FBP-VCS/WT-VCS	likely.up	0.206	0.0703099	71.15	0.036	3	2	inferred	---	----	Q9ZS91	Q9ZS91|MSRB5_ARATH Peptide methionine sulfoxide reductase B5 OS=Arabidopsis thaliana GN=MSRB5 PE=1 SV=1
FBP-VCS/WT-VCS	likely.up	0.272	0.0703099	71.15	0.036	3	1	inferred	---	----	Q9LQQ3	Q9LQQ3|Q9LQQ3_ARATH At1g07750/F24B9_13 OS=Arabidopsis thaliana GN=At1g07750 PE=1 SV=1
FBP-VCS/WT-VCS	likely.up	0.291	0.0703099	71.15	0.036	3	1	inferred	---	----	Q93ZG7	Q93ZG7|RH38_ARATH DEAD-box ATP-dependent RNA helicase 38 OS=Arabidopsis thaliana GN=RH38 PE=1 SV=2
[truncated: 1,142 more rows]
